# Supplementary material for: Computational Prediction of Inhibitors and Inducers of the Major Isoforms of Cytochrome P450
Source: Molecules. 2022 Sep 10;27(18):5875. doi: 10.3390/molecules27185875 (PMC9503090; doi:10.3390/molecules27185875)
Supplement: Supplementary file 1 [file molecules-27-05875-s001.zip]

Archive with 10 entries (10 files):
- ChEMBL_30_1A2.sdf
- ChEMBL_30_2C19.sdf
- ChEMBL_30_2C9.sdf
- ChEMBL_30_2D6.sdf
- ChEMBL_30_3A4.sdf
- PubChem_1851_1A2.SDF
- PubChem_1851_2C19.SDF
- PubChem_1851_2C9.SDF
- PubChem_1851_2D6.SDF
- PubChem_1851_3A4.SDF
