# Supplementary material for: Computational Prediction of Inhibitors and Inducers of the Major Isoforms of Cytochrome P450
Source: Molecules. 2022 Sep 10;27(18):5875. doi: 10.3390/molecules27185875 (PMC9503090; doi:10.3390/molecules27185875)
Supplement: Supplementary file 1 [file molecules-27-05875-s001.zip › ChEMBL_30_1A2.sdf]

253199
Actelion Java MolfileCreator 1.0

 37 41  0  0  1  0  0  0  0  0999 V2000
    0.0000   -0.0000   -0.0000 S   0  0  0  0  0  0  0  0  0  0  0  0
   -1.4316    0.4811   -0.0000 C   0  0  0  0  0  0  0  0  0  0  0  0
    0.8684    1.2321   -0.0000 C   0  0  0  0  0  0  0  0  0  0  0  0
   -1.4434    1.9831   -0.0000 C   0  0  0  0  0  0  0  0  0  0  0  0
   -2.7342   -0.2699   -0.0000 C   0  0  0  0  0  0  0  0  0  0  0  0
   -0.0235    2.4525   -0.0000 N   0  0  0  0  0  0  0  0  0  0  0  0
    2.3352    1.2321   -0.0000 C   0  0  0  0  0  0  0  0  0  0  0  0
   -2.7459    2.7224   -0.0000 C   0  0  0  0  0  0  0  0  0  0  0  0
   -4.0367    0.4811   -0.0000 C   0  0  0  0  0  0  0  0  0  0  0  0
   -4.0484    1.9831   -0.0000 C   0  0  0  0  0  0  0  0  0  0  0  0
   -5.3510    2.7459   -0.0000 O   0  0  0  0  0  0  0  0  0  0  0  0
   -6.6652    2.0066   -0.0000 C   0  0  0  0  0  0  0  0  0  0  0  0
   -7.9678    2.7694   -0.0000 C   0  0  0  0  0  0  0  0  0  0  0  0
   -7.9795    4.2714   -0.0000 O   0  0  0  0  0  0  0  0  0  0  0  0
   -9.2703    2.0301   -0.0000 C   0  0  0  0  0  0  0  0  0  0  0  0
  -10.5728    2.7928   -0.0000 N   0  0  0  0  0  0  0  0  0  0  0  0
  -11.3121    4.0954   -0.0000 C   0  0  0  0  0  0  0  0  0  0  0  0
  -11.3239    1.5255   -0.0000 C   0  0  0  0  0  0  0  0  0  0  0  0
  -12.8024    4.1188   -0.0000 C   0  0  0  0  0  0  0  0  0  0  0  0
  -12.8024    1.5372   -0.0000 C   0  0  0  0  0  0  0  0  0  0  0  0
  -13.5652    2.8398   -0.0000 N   0  0  0  0  0  0  0  0  0  0  0  0
  -14.8677    2.1240   -0.0000 C   0  0  0  0  0  0  0  0  0  0  0  0
  -16.1702    2.8867   -0.0000 C   0  0  0  0  0  0  0  0  0  0  0  0
  -16.1820    4.3887   -0.0000 O   0  0  0  0  0  0  0  0  0  0  0  0
  -17.4728    2.1592   -0.0000 N   0  0  0  0  0  0  0  0  0  0  0  0
  -18.7753    2.9336   -0.0000 C   0  0  0  0  0  0  0  0  0  0  0  0
  -18.7753    4.4357   -0.0000 C   0  0  0  0  0  0  0  0  0  0  0  0
  -20.0778    2.1944   -0.0000 C   0  0  0  0  0  0  0  0  0  0  0  0
  -20.0778    5.1984   -0.0000 C   0  0  0  0  0  0  0  0  0  0  0  0
  -21.3804    2.9571   -0.0000 C   0  0  0  0  0  0  0  0  0  0  0  0
  -20.0778    6.6887   -0.0000 C   0  0  0  0  0  0  0  0  0  0  0  0
  -21.3804    4.4826   -0.0000 C   0  0  0  0  0  0  0  0  0  0  0  0
  -21.3804    7.4514   -0.0000 C   0  0  0  0  0  0  0  0  0  0  0  0
  -18.7988    7.4280   -0.0000 C   0  0  0  0  0  0  0  0  0  0  0  0
  -21.3804    8.9535   -0.0000 C   0  0  0  0  0  0  0  0  0  0  0  0
  -18.7988    8.9300   -0.0000 C   0  0  0  0  0  0  0  0  0  0  0  0
  -20.0896    9.7162   -0.0000 C   0  0  0  0  0  0  0  0  0  0  0  0
  1  2  1  0  0  0  0
  1  3  1  0  0  0  0
  2  4  2  0  0  0  0
  2  5  1  0  0  0  0
  3  6  2  0  0  0  0
  3  7  1  0  0  0  0
  4  8  1  0  0  0  0
  5  9  2  0  0  0  0
  8 10  2  0  0  0  0
 10 11  1  0  0  0  0
 11 12  1  0  0  0  0
 12 13  1  0  0  0  0
 13 14  1  1  0  0  0
 13 15  1  0  0  0  0
 15 16  1  0  0  0  0
 16 17  1  0  0  0  0
 16 18  1  0  0  0  0
 17 19  1  0  0  0  0
 18 20  1  0  0  0  0
 19 21  1  0  0  0  0
 21 22  1  0  0  0  0
 22 23  1  0  0  0  0
 23 24  2  0  0  0  0
 23 25  1  0  0  0  0
 25 26  1  0  0  0  0
 26 27  2  0  0  0  0
 26 28  1  0  0  0  0
 27 29  1  0  0  0  0
 28 30  2  0  0  0  0
 29 31  1  0  0  0  0
 29 32  2  0  0  0  0
 31 33  2  0  0  0  0
 31 34  1  0  0  0  0
 33 35  1  0  0  0  0
 34 36  2  0  0  0  0
 35 37  2  0  0  0  0
  4  6  1  0  0  0  0
  9 10  1  0  0  0  0
 20 21  1  0  0  0  0
 30 32  1  0  0  0  0
 36 37  1  0  0  0  0
M  END
>  <MolRegNo>
253199

>  <m>
=

>  <Value>
6000

>  <Unit>
nM

>  <Type>
IC50

>  <pValue>
5.22

>  <Ligand Efficiency>
0

>  <Binding Efficiency>
0

>  <Surface Efficiency>
0

>  <Assay Index>
51262

>  <Assay Category>


>  <Assay Organism>
Cavia porcellus

>  <Target ID>
12594

>  <Target Name>
Cytochrome P450 1A2

>  <Target Organism>
Homo sapiens

>  <Target Description>
Target is a single protein chain

>  <Sequence Accession>
P05177

>  <Reference>
Bioorg. Med. Chem. Lett. 14 (2), 549-552 (2004)

>  <Pubmed ID>
14698201

>  <DOI>
10.1016/j.bmcl.2003.09.093

$$$$
99770
Actelion Java MolfileCreator 1.0

 26 28  0  0  0  0  0  0  0  0999 V2000
    0.0000   -0.0000   -0.0000 Br  0  0  0  0  0  0  0  0  0  0  0  0
    1.3066    0.7602   -0.0000 C   0  0  0  0  0  0  0  0  0  0  0  0
    2.6132    0.0238   -0.0000 C   0  0  0  0  0  0  0  0  0  0  0  0
    1.2947    2.2806   -0.0000 C   0  0  0  0  0  0  0  0  0  0  0  0
    3.8961    0.7840   -0.0000 C   0  0  0  0  0  0  0  0  0  0  0  0
    2.5895    3.0408   -0.0000 C   0  0  0  0  0  0  0  0  0  0  0  0
    3.8842    2.3044   -0.0000 C   0  0  0  0  0  0  0  0  0  0  0  0
    5.1789    3.0765   -0.0000 S   0  0  0  0  0  0  0  0  0  0  0  0
    5.9272    1.7699   -0.0000 O   0  0  0  0  0  0  0  0  0  0  0  0
    4.4068    4.3950   -0.0000 O   0  0  0  0  0  0  0  0  0  0  0  0
    6.4618    3.8367   -0.0000 N   0  0  0  0  0  0  0  0  0  0  0  0
    7.7565    3.0765   -0.0000 C   0  0  0  0  0  0  0  0  0  0  0  0
    9.0512    3.8367   -0.0000 C   0  0  0  0  0  0  0  0  0  0  0  0
    7.7446    1.5917   -0.0000 C   0  0  0  0  0  0  0  0  0  0  0  0
   10.3341    3.1002   -0.0000 C   0  0  0  0  0  0  0  0  0  0  0  0
    9.0393    0.8552   -0.0000 C   0  0  0  0  0  0  0  0  0  0  0  0
   11.6050    3.8604   -0.0000 N   0  0  0  0  0  0  0  0  0  0  0  0
   10.3222    1.6154   -0.0000 C   0  0  0  0  0  0  0  0  0  0  0  0
   11.5932    5.3690   -0.0000 C   0  0  0  0  0  0  0  0  0  0  0  0
   12.8998    3.1240   -0.0000 C   0  0  0  0  0  0  0  0  0  0  0  0
   11.6169    0.8552   -0.0000 O   0  0  0  0  0  0  0  0  0  0  0  0
   12.8879    6.1292   -0.0000 C   0  0  0  0  0  0  0  0  0  0  0  0
   14.1945    3.8842   -0.0000 C   0  0  0  0  0  0  0  0  0  0  0  0
   12.9235    1.6036   -0.0000 C   0  0  0  0  0  0  0  0  0  0  0  0
   14.1826    5.3927   -0.0000 N   0  0  0  0  0  0  0  0  0  0  0  0
   15.4774    6.1767   -0.0000 C   0  0  0  0  0  0  0  0  0  0  0  0
  1  2  1  0  0  0  0
  2  3  2  0  0  0  0
  2  4  1  0  0  0  0
  3  5  1  0  0  0  0
  4  6  2  0  0  0  0
  5  7  2  0  0  0  0
  7  8  1  0  0  0  0
  8  9  2  0  0  0  0
  8 10  2  0  0  0  0
  8 11  1  0  0  0  0
 11 12  1  0  0  0  0
 12 13  2  0  0  0  0
 12 14  1  0  0  0  0
 13 15  1  0  0  0  0
 14 16  2  0  0  0  0
 15 17  1  0  0  0  0
 15 18  2  0  0  0  0
 17 19  1  0  0  0  0
 17 20  1  0  0  0  0
 18 21  1  0  0  0  0
 19 22  1  0  0  0  0
 20 23  1  0  0  0  0
 21 24  1  0  0  0  0
 22 25  1  0  0  0  0
 25 26  1  0  0  0  0
  6  7  1  0  0  0  0
 16 18  1  0  0  0  0
 23 25  1  0  0  0  0
M  END
>  <MolRegNo>
99770

>  <m>
=

>  <Value>
10000

>  <Unit>
nM

>  <Type>
IC50

>  <pValue>
5

>  <Ligand Efficiency>
0

>  <Binding Efficiency>
0

>  <Surface Efficiency>
0

>  <Assay Index>
52460

>  <Assay Category>


>  <Assay Organism>
Homo sapiens

>  <Target ID>
12594

>  <Target Name>
Cytochrome P450 1A2

>  <Target Organism>
Homo sapiens

>  <Target Description>
Target is a single protein chain

>  <Sequence Accession>
P05177

>  <Reference>
J. Med. Chem. 42 (2), 202-205 (1999)

>  <Pubmed ID>
9925723

>  <DOI>
10.1021/jm980532e

$$$$
253401
Actelion Java MolfileCreator 1.0

 37 41  0  0  1  0  0  0  0  0999 V2000
    0.0000   -0.0000   -0.0000 S   0  0  0  0  0  0  0  0  0  0  0  0
   -1.4324    0.4854   -0.0000 C   0  0  0  0  0  0  0  0  0  0  0  0
    0.8642    1.2312   -0.0000 C   0  0  0  0  0  0  0  0  0  0  0  0
   -1.4443    1.9888   -0.0000 C   0  0  0  0  0  0  0  0  0  0  0  0
   -2.7347   -0.2604   -0.0000 C   0  0  0  0  0  0  0  0  0  0  0  0
   -0.0237    2.4505   -0.0000 N   0  0  0  0  0  0  0  0  0  0  0  0
    2.3203    1.2312   -0.0000 C   0  0  0  0  0  0  0  0  0  0  0  0
   -2.7465    2.7347   -0.0000 C   0  0  0  0  0  0  0  0  0  0  0  0
   -4.0369    0.4972   -0.0000 C   0  0  0  0  0  0  0  0  0  0  0  0
   -4.0487    2.0007   -0.0000 C   0  0  0  0  0  0  0  0  0  0  0  0
   -5.3509    2.7583   -0.0000 O   0  0  0  0  0  0  0  0  0  0  0  0
   -6.6650    2.0244   -0.0000 C   0  0  0  0  0  0  0  0  0  0  0  0
   -7.9672    2.7820   -0.0000 C   0  0  0  0  0  0  0  0  0  0  0  0
   -7.9791    4.2855   -0.0000 O   0  0  0  0  0  0  0  0  0  0  0  0
   -9.2694    2.0362   -0.0000 C   0  0  0  0  0  0  0  0  0  0  0  0
  -10.5717    2.7939   -0.0000 N   0  0  0  0  0  0  0  0  0  0  0  0
  -11.3293    1.5271   -0.0000 C   0  0  0  0  0  0  0  0  0  0  0  0
  -11.3175    4.0961   -0.0000 C   0  0  0  0  0  0  0  0  0  0  0  0
  -12.8091    1.5390   -0.0000 C   0  0  0  0  0  0  0  0  0  0  0  0
  -12.8091    4.1198   -0.0000 C   0  0  0  0  0  0  0  0  0  0  0  0
  -13.5668    2.8412   -0.0000 N   0  0  0  0  0  0  0  0  0  0  0  0
  -14.8690    2.1191   -0.0000 C   0  0  0  0  0  0  0  0  0  0  0  0
  -16.1712    2.8767   -0.0000 C   0  0  0  0  0  0  0  0  0  0  0  0
  -16.1831    4.3802   -0.0000 O   0  0  0  0  0  0  0  0  0  0  0  0
  -17.4734    2.1546   -0.0000 N   0  0  0  0  0  0  0  0  0  0  0  0
  -18.7757    2.9241   -0.0000 C   0  0  0  0  0  0  0  0  0  0  0  0
  -20.0779    2.1901   -0.0000 C   0  0  0  0  0  0  0  0  0  0  0  0
  -18.7757    4.4276   -0.0000 C   0  0  0  0  0  0  0  0  0  0  0  0
  -21.3801    2.9596   -0.0000 C   0  0  0  0  0  0  0  0  0  0  0  0
  -20.0779    5.1970   -0.0000 C   0  0  0  0  0  0  0  0  0  0  0  0
  -21.3801    4.4749   -0.0000 C   0  0  0  0  0  0  0  0  0  0  0  0
  -22.6823    5.2326   -0.0000 C   0  0  0  0  0  0  0  0  0  0  0  0
  -23.9845    4.4986   -0.0000 C   0  0  0  0  0  0  0  0  0  0  0  0
  -22.6942    6.7360   -0.0000 C   0  0  0  0  0  0  0  0  0  0  0  0
  -25.2868    5.2562   -0.0000 C   0  0  0  0  0  0  0  0  0  0  0  0
  -23.9964    7.4937   -0.0000 C   0  0  0  0  0  0  0  0  0  0  0  0
  -25.2986    6.7597   -0.0000 C   0  0  0  0  0  0  0  0  0  0  0  0
  1  2  1  0  0  0  0
  1  3  1  0  0  0  0
  2  4  2  0  0  0  0
  2  5  1  0  0  0  0
  3  6  2  0  0  0  0
  3  7  1  0  0  0  0
  4  8  1  0  0  0  0
  5  9  2  0  0  0  0
  8 10  2  0  0  0  0
 10 11  1  0  0  0  0
 11 12  1  0  0  0  0
 12 13  1  0  0  0  0
 13 14  1  1  0  0  0
 13 15  1  0  0  0  0
 15 16  1  0  0  0  0
 16 17  1  0  0  0  0
 16 18  1  0  0  0  0
 17 19  1  0  0  0  0
 18 20  1  0  0  0  0
 19 21  1  0  0  0  0
 21 22  1  0  0  0  0
 22 23  1  0  0  0  0
 23 24  2  0  0  0  0
 23 25  1  0  0  0  0
 25 26  1  0  0  0  0
 26 27  2  0  0  0  0
 26 28  1  0  0  0  0
 27 29  1  0  0  0  0
 28 30  2  0  0  0  0
 29 31  2  0  0  0  0
 31 32  1  0  0  0  0
 32 33  2  0  0  0  0
 32 34  1  0  0  0  0
 33 35  1  0  0  0  0
 34 36  2  0  0  0  0
 35 37  2  0  0  0  0
  4  6  1  0  0  0  0
  9 10  1  0  0  0  0
 20 21  1  0  0  0  0
 30 31  1  0  0  0  0
 36 37  1  0  0  0  0
M  END
>  <MolRegNo>
253401

>  <m>
=

>  <Value>
31000

>  <Unit>
nM

>  <Type>
IC50

>  <pValue>
4.51

>  <Ligand Efficiency>
0

>  <Binding Efficiency>
0

>  <Surface Efficiency>
0

>  <Assay Index>
51262

>  <Assay Category>


>  <Assay Organism>
Cavia porcellus

>  <Target ID>
12594

>  <Target Name>
Cytochrome P450 1A2

>  <Target Organism>
Homo sapiens

>  <Target Description>
Target is a single protein chain

>  <Sequence Accession>
P05177

>  <Reference>
Bioorg. Med. Chem. Lett. 14 (2), 549-552 (2004)

>  <Pubmed ID>
14698201

>  <DOI>
10.1016/j.bmcl.2003.09.093

$$$$
252786
Actelion Java MolfileCreator 1.0

 40 45  0  0  1  0  0  0  0  0999 V2000
    0.0000   -0.0000   -0.0000 S   0  0  0  0  0  0  0  0  0  0  0  0
   -1.4323    0.4813   -0.0000 C   0  0  0  0  0  0  0  0  0  0  0  0
    0.8687    1.2327   -0.0000 C   0  0  0  0  0  0  0  0  0  0  0  0
   -1.4440    1.9840   -0.0000 C   0  0  0  0  0  0  0  0  0  0  0  0
   -2.7354   -0.2700   -0.0000 C   0  0  0  0  0  0  0  0  0  0  0  0
   -0.0235    2.4536   -0.0000 N   0  0  0  0  0  0  0  0  0  0  0  0
    2.3480    1.2327   -0.0000 C   0  0  0  0  0  0  0  0  0  0  0  0
   -2.7471    2.7236   -0.0000 C   0  0  0  0  0  0  0  0  0  0  0  0
   -4.0385    0.4813   -0.0000 C   0  0  0  0  0  0  0  0  0  0  0  0
   -4.0502    1.9958   -0.0000 C   0  0  0  0  0  0  0  0  0  0  0  0
   -5.3533    2.7471   -0.0000 O   0  0  0  0  0  0  0  0  0  0  0  0
   -6.6682    2.0192   -0.0000 C   0  0  0  0  0  0  0  0  0  0  0  0
   -7.9713    2.7706   -0.0000 C   0  0  0  0  0  0  0  0  0  0  0  0
   -7.9831    4.2733   -0.0000 O   0  0  0  0  0  0  0  0  0  0  0  0
   -9.2744    2.0310   -0.0000 C   0  0  0  0  0  0  0  0  0  0  0  0
  -10.5776    2.7823   -0.0000 N   0  0  0  0  0  0  0  0  0  0  0  0
  -11.3289    1.5144   -0.0000 C   0  0  0  0  0  0  0  0  0  0  0  0
  -11.3172    4.0855   -0.0000 C   0  0  0  0  0  0  0  0  0  0  0  0
  -12.8081    1.5262   -0.0000 C   0  0  0  0  0  0  0  0  0  0  0  0
  -12.8081    4.1089   -0.0000 C   0  0  0  0  0  0  0  0  0  0  0  0
  -13.5595    2.8293   -0.0000 N   0  0  0  0  0  0  0  0  0  0  0  0
  -14.8626    2.1132   -0.0000 C   0  0  0  0  0  0  0  0  0  0  0  0
  -16.1657    2.8645   -0.0000 C   0  0  0  0  0  0  0  0  0  0  0  0
  -16.1774    4.3672   -0.0000 O   0  0  0  0  0  0  0  0  0  0  0  0
  -17.4688    2.1366   -0.0000 N   0  0  0  0  0  0  0  0  0  0  0  0
  -18.7719    2.9115   -0.0000 C   0  0  0  0  0  0  0  0  0  0  0  0
  -18.7719    4.4142   -0.0000 C   0  0  0  0  0  0  0  0  0  0  0  0
  -20.0751    2.1836   -0.0000 C   0  0  0  0  0  0  0  0  0  0  0  0
  -20.0516    5.1773   -0.0000 C   0  0  0  0  0  0  0  0  0  0  0  0
  -21.3782    2.9467   -0.0000 C   0  0  0  0  0  0  0  0  0  0  0  0
  -21.3664    4.4611   -0.0000 C   0  0  0  0  0  0  0  0  0  0  0  0
  -20.3686    6.6447   -0.0000 C   0  0  0  0  0  0  0  0  0  0  0  0
  -22.4817    5.4707   -0.0000 N   0  0  0  0  0  0  0  0  0  0  0  0
  -21.8712    6.8326   -0.0000 C   0  0  0  0  0  0  0  0  0  0  0  0
  -19.4998    7.8539   -0.0000 C   0  0  0  0  0  0  0  0  0  0  0  0
  -23.9609    5.1773   -0.0000 C   0  0  0  0  0  0  0  0  0  0  0  0
  -22.4700    8.1944   -0.0000 C   0  0  0  0  0  0  0  0  0  0  0  0
  -20.0985    9.2392   -0.0000 C   0  0  0  0  0  0  0  0  0  0  0  0
  -24.9706    6.3043   -0.0000 C   0  0  0  0  0  0  0  0  0  0  0  0
  -21.6012    9.4036   -0.0000 C   0  0  0  0  0  0  0  0  0  0  0  0
  1  2  1  0  0  0  0
  1  3  1  0  0  0  0
  2  4  2  0  0  0  0
  2  5  1  0  0  0  0
  3  6  2  0  0  0  0
  3  7  1  0  0  0  0
  4  8  1  0  0  0  0
  5  9  2  0  0  0  0
  8 10  2  0  0  0  0
 10 11  1  0  0  0  0
 11 12  1  0  0  0  0
 12 13  1  0  0  0  0
 13 14  1  1  0  0  0
 13 15  1  0  0  0  0
 15 16  1  0  0  0  0
 16 17  1  0  0  0  0
 16 18  1  0  0  0  0
 17 19  1  0  0  0  0
 18 20  1  0  0  0  0
 19 21  1  0  0  0  0
 21 22  1  0  0  0  0
 22 23  1  0  0  0  0
 23 24  2  0  0  0  0
 23 25  1  0  0  0  0
 25 26  1  0  0  0  0
 26 27  2  0  0  0  0
 26 28  1  0  0  0  0
 27 29  1  0  0  0  0
 28 30  2  0  0  0  0
 29 31  2  0  0  0  0
 29 32  1  0  0  0  0
 31 33  1  0  0  0  0
 32 34  2  0  0  0  0
 32 35  1  0  0  0  0
 33 36  1  0  0  0  0
 34 37  1  0  0  0  0
 35 38  2  0  0  0  0
 36 39  1  0  0  0  0
 37 40  2  0  0  0  0
  4  6  1  0  0  0  0
  9 10  1  0  0  0  0
 20 21  1  0  0  0  0
 30 31  1  0  0  0  0
 33 34  1  0  0  0  0
 38 40  1  0  0  0  0
M  END
>  <MolRegNo>
252786

>  <m>
>

>  <Value>
1.0e5

>  <Unit>
nM

>  <Type>
IC50

>  <pValue>
0

>  <Ligand Efficiency>
0

>  <Binding Efficiency>
0

>  <Surface Efficiency>
0

>  <Assay Index>
51262

>  <Assay Category>


>  <Assay Organism>
Cavia porcellus

>  <Target ID>
12594

>  <Target Name>
Cytochrome P450 1A2

>  <Target Organism>
Homo sapiens

>  <Target Description>
Target is a single protein chain

>  <Sequence Accession>
P05177

>  <Reference>
Bioorg. Med. Chem. Lett. 14 (2), 549-552 (2004)

>  <Pubmed ID>
14698201

>  <DOI>
10.1016/j.bmcl.2003.09.093

$$$$
545283
Actelion Java MolfileCreator 1.0

 30 32  0  0  0  0  0  0  0  0999 V2000
    0.0000   -0.0000   -0.0000 Cl  0  0  0  0  0  0  0  0  0  0  0  0
    1.0597   -0.6107   -0.0000 C   0  0  0  0  0  0  0  0  0  0  0  0
    2.4068    0.1976   -0.0000 C   0  0  0  0  0  0  0  0  0  0  0  0
    1.0418   -2.1554   -0.0000 C   0  0  0  0  0  0  0  0  0  0  0  0
    3.7360   -0.5748   -0.0000 C   0  0  0  0  0  0  0  0  0  0  0  0
    2.3889   -2.9277   -0.0000 C   0  0  0  0  0  0  0  0  0  0  0  0
    3.7180   -2.1194   -0.0000 C   0  0  0  0  0  0  0  0  0  0  0  0
    5.1909   -0.0898   -0.0000 C   0  0  0  0  0  0  0  0  0  0  0  0
    5.1729   -2.5685   -0.0000 S   0  0  0  0  0  0  0  0  0  0  0  0
    6.0889   -1.3112   -0.0000 C   0  0  0  0  0  0  0  0  0  0  0  0
    5.5501    1.1136   -0.0000 C   0  0  0  0  0  0  0  0  0  0  0  0
    7.6336   -1.2753   -0.0000 S   0  0  0  0  0  0  0  0  0  0  0  0
    8.2263   -0.1617   -0.0000 O   0  0  0  0  0  0  0  0  0  0  0  0
    8.8729   -1.2393   -0.0000 O   0  0  0  0  0  0  0  0  0  0  0  0
    8.4060   -2.6044   -0.0000 N   0  0  0  0  0  0  0  0  0  0  0  0
    9.9506   -2.5685   -0.0000 C   0  0  0  0  0  0  0  0  0  0  0  0
   10.7409   -3.8976   -0.0000 C   0  0  0  0  0  0  0  0  0  0  0  0
   10.6871   -1.1855   -0.0000 C   0  0  0  0  0  0  0  0  0  0  0  0
   12.2856   -3.8617   -0.0000 C   0  0  0  0  0  0  0  0  0  0  0  0
   12.2317   -1.1495   -0.0000 C   0  0  0  0  0  0  0  0  0  0  0  0
   13.0759   -5.1909   -0.0000 N   0  0  0  0  0  0  0  0  0  0  0  0
   13.0220   -2.4787   -0.0000 C   0  0  0  0  0  0  0  0  0  0  0  0
   14.6206   -5.1549   -0.0000 C   0  0  0  0  0  0  0  0  0  0  0  0
   12.3036   -6.5380   -0.0000 C   0  0  0  0  0  0  0  0  0  0  0  0
   14.5667   -2.4428   -0.0000 O   0  0  0  0  0  0  0  0  0  0  0  0
   15.4109   -6.4841   -0.0000 C   0  0  0  0  0  0  0  0  0  0  0  0
   13.0939   -7.8671   -0.0000 C   0  0  0  0  0  0  0  0  0  0  0  0
   15.1595   -1.3291   -0.0000 C   0  0  0  0  0  0  0  0  0  0  0  0
   14.6386   -7.8312   -0.0000 N   0  0  0  0  0  0  0  0  0  0  0  0
   18.1051   -3.1612   -0.0000 Cl  0  0  0  0  0  0  0  0  0  0  0  0
  1  2  1  0  0  0  0
  2  3  2  0  0  0  0
  2  4  1  0  0  0  0
  3  5  1  0  0  0  0
  4  6  2  0  0  0  0
  5  7  2  0  0  0  0
  5  8  1  0  0  0  0
  7  9  1  0  0  0  0
  8 10  2  0  0  0  0
  8 11  1  0  0  0  0
 10 12  1  0  0  0  0
 12 13  2  0  0  0  0
 12 14  2  0  0  0  0
 12 15  1  0  0  0  0
 15 16  1  0  0  0  0
 16 17  2  0  0  0  0
 16 18  1  0  0  0  0
 17 19  1  0  0  0  0
 18 20  2  0  0  0  0
 19 21  1  0  0  0  0
 19 22  2  0  0  0  0
 21 23  1  0  0  0  0
 21 24  1  0  0  0  0
 22 25  1  0  0  0  0
 23 26  1  0  0  0  0
 24 27  1  0  0  0  0
 25 28  1  0  0  0  0
 26 29  1  0  0  0  0
  6  7  1  0  0  0  0
  9 10  1  0  0  0  0
 20 22  1  0  0  0  0
 27 29  1  0  0  0  0
M  END
>  <MolRegNo>
545283

>  <m>
=

>  <Value>
66000

>  <Unit>
nM

>  <Type>
IC50

>  <pValue>
4.18

>  <Ligand Efficiency>
0

>  <Binding Efficiency>
0

>  <Surface Efficiency>
0

>  <Assay Index>
52460

>  <Assay Category>


>  <Assay Organism>
Homo sapiens

>  <Target ID>
12594

>  <Target Name>
Cytochrome P450 1A2

>  <Target Organism>
Homo sapiens

>  <Target Description>
Target is a single protein chain

>  <Sequence Accession>
P05177

>  <Reference>
J. Med. Chem. 42 (2), 202-205 (1999)

>  <Pubmed ID>
9925723

>  <DOI>
10.1021/jm980532e

$$$$
253453
Actelion Java MolfileCreator 1.0

 33 36  0  0  1  0  0  0  0  0999 V2000
    0.0000   -0.0000   -0.0000 S   0  0  0  0  0  0  0  0  0  0  0  0
   -1.4387   -0.4481   -0.0000 C   0  0  0  0  0  0  0  0  0  0  0  0
    0.8726   -1.2028   -0.0000 C   0  0  0  0  0  0  0  0  0  0  0  0
   -1.4505   -1.9340   -0.0000 C   0  0  0  0  0  0  0  0  0  0  0  0
   -2.7476    0.3066   -0.0000 C   0  0  0  0  0  0  0  0  0  0  0  0
   -0.0236   -2.4174   -0.0000 N   0  0  0  0  0  0  0  0  0  0  0  0
    2.3585   -1.1910   -0.0000 C   0  0  0  0  0  0  0  0  0  0  0  0
   -2.7594   -2.6651   -0.0000 C   0  0  0  0  0  0  0  0  0  0  0  0
   -4.0566   -0.4245   -0.0000 C   0  0  0  0  0  0  0  0  0  0  0  0
   -4.0684   -1.9104   -0.0000 C   0  0  0  0  0  0  0  0  0  0  0  0
   -5.3773   -2.6415   -0.0000 O   0  0  0  0  0  0  0  0  0  0  0  0
   -6.6863   -1.8868   -0.0000 C   0  0  0  0  0  0  0  0  0  0  0  0
   -7.9952   -2.6179   -0.0000 C   0  0  0  0  0  0  0  0  0  0  0  0
   -8.0070   -4.1038   -0.0000 O   0  0  0  0  0  0  0  0  0  0  0  0
   -9.3042   -1.8632   -0.0000 C   0  0  0  0  0  0  0  0  0  0  0  0
  -10.6131   -2.5943   -0.0000 N   0  0  0  0  0  0  0  0  0  0  0  0
  -11.3679   -3.8797   -0.0000 C   0  0  0  0  0  0  0  0  0  0  0  0
  -11.3679   -1.2972   -0.0000 C   0  0  0  0  0  0  0  0  0  0  0  0
  -12.8773   -3.8797   -0.0000 C   0  0  0  0  0  0  0  0  0  0  0  0
  -12.8655   -1.2854   -0.0000 C   0  0  0  0  0  0  0  0  0  0  0  0
  -13.6202   -2.5707   -0.0000 N   0  0  0  0  0  0  0  0  0  0  0  0
  -14.9410   -1.8278   -0.0000 C   0  0  0  0  0  0  0  0  0  0  0  0
  -16.2499   -2.5589   -0.0000 C   0  0  0  0  0  0  0  0  0  0  0  0
  -16.2499   -4.0448   -0.0000 O   0  0  0  0  0  0  0  0  0  0  0  0
  -17.5589   -1.8042   -0.0000 N   0  0  0  0  0  0  0  0  0  0  0  0
  -18.8678   -2.5354   -0.0000 C   0  0  0  0  0  0  0  0  0  0  0  0
  -18.8678   -4.0212   -0.0000 C   0  0  0  0  0  0  0  0  0  0  0  0
  -20.1768   -1.7924   -0.0000 C   0  0  0  0  0  0  0  0  0  0  0  0
  -20.1650   -4.7759   -0.0000 C   0  0  0  0  0  0  0  0  0  0  0  0
  -17.5824   -4.7523   -0.0000 C   0  0  0  0  0  0  0  0  0  0  0  0
  -21.4857   -2.5354   -0.0000 C   0  0  0  0  0  0  0  0  0  0  0  0
  -20.2004   -0.2830   -0.0000 C   0  0  0  0  0  0  0  0  0  0  0  0
  -21.4975   -4.0212   -0.0000 C   0  0  0  0  0  0  0  0  0  0  0  0
  1  2  1  0  0  0  0
  1  3  1  0  0  0  0
  2  4  2  0  0  0  0
  2  5  1  0  0  0  0
  3  6  2  0  0  0  0
  3  7  1  0  0  0  0
  4  8  1  0  0  0  0
  5  9  2  0  0  0  0
  8 10  2  0  0  0  0
 10 11  1  0  0  0  0
 11 12  1  0  0  0  0
 12 13  1  0  0  0  0
 13 14  1  6  0  0  0
 13 15  1  0  0  0  0
 15 16  1  0  0  0  0
 16 17  1  0  0  0  0
 16 18  1  0  0  0  0
 17 19  1  0  0  0  0
 18 20  1  0  0  0  0
 19 21  1  0  0  0  0
 21 22  1  0  0  0  0
 22 23  1  0  0  0  0
 23 24  2  0  0  0  0
 23 25  1  0  0  0  0
 25 26  1  0  0  0  0
 26 27  2  0  0  0  0
 26 28  1  0  0  0  0
 27 29  1  0  0  0  0
 27 30  1  0  0  0  0
 28 31  2  0  0  0  0
 28 32  1  0  0  0  0
 29 33  2  0  0  0  0
  4  6  1  0  0  0  0
  9 10  1  0  0  0  0
 20 21  1  0  0  0  0
 31 33  1  0  0  0  0
M  END
>  <MolRegNo>
253453

>  <m>
>

>  <Value>
1.0e5

>  <Unit>
nM

>  <Type>
IC50

>  <pValue>
0

>  <Ligand Efficiency>
0

>  <Binding Efficiency>
0

>  <Surface Efficiency>
0

>  <Assay Index>
51262

>  <Assay Category>


>  <Assay Organism>
Cavia porcellus

>  <Target ID>
12594

>  <Target Name>
Cytochrome P450 1A2

>  <Target Organism>
Homo sapiens

>  <Target Description>
Target is a single protein chain

>  <Sequence Accession>
P05177

>  <Reference>
Bioorg. Med. Chem. Lett. 14 (2), 549-552 (2004)

>  <Pubmed ID>
14698201

>  <DOI>
10.1016/j.bmcl.2003.09.093

$$$$
282942
Actelion Java MolfileCreator 1.0

 25 25  0  0  1  0  0  0  0  0999 V2000
    0.0000   -0.0000   -0.0000 S   0  0  0  0  0  0  0  0  0  0  0  0
   -0.0361    1.5166   -0.0000 O   0  0  0  0  0  0  0  0  0  0  0  0
   -1.3000   -0.7704   -0.0000 O   0  0  0  0  0  0  0  0  0  0  0  0
    1.3240   -0.7102   -0.0000 N   0  0  0  0  0  0  0  0  0  0  0  0
   -1.3240    0.7824   -0.0000 C   0  0  0  0  0  0  0  0  0  0  0  0
    2.5759    0.0602   -0.0000 C   0  0  0  0  0  0  0  0  0  0  0  0
   -2.6601    0.0481   -0.0000 C   0  0  0  0  0  0  0  0  0  0  0  0
   -1.3240    2.3111   -0.0000 C   0  0  0  0  0  0  0  0  0  0  0  0
    3.8638   -0.6259   -0.0000 C   0  0  0  0  0  0  0  0  0  0  0  0
    2.5398    1.5527   -0.0000 C   0  0  0  0  0  0  0  0  0  0  0  0
   -3.9962    0.8305   -0.0000 C   0  0  0  0  0  0  0  0  0  0  0  0
   -2.6481    3.0814   -0.0000 C   0  0  0  0  0  0  0  0  0  0  0  0
    3.8999   -2.1426   -0.0000 O   0  0  0  0  0  0  0  0  0  0  0  0
    5.1758    0.1324   -0.0000 N   0  0  0  0  0  0  0  0  0  0  0  0
    1.2278    2.2870   -0.0000 C   0  0  0  0  0  0  0  0  0  0  0  0
    3.8036    2.3351   -0.0000 C   0  0  0  0  0  0  0  0  0  0  0  0
   -3.9962    2.3592   -0.0000 C   0  0  0  0  0  0  0  0  0  0  0  0
    6.4397   -0.6018   -0.0000 C   0  0  0  0  0  0  0  0  0  0  0  0
   -5.2842    3.1175   -0.0000 F   0  0  0  0  0  0  0  0  0  0  0  0
    7.7036    0.1565   -0.0000 C   0  0  0  0  0  0  0  0  0  0  0  0
    6.4277   -2.0703   -0.0000 C   0  0  0  0  0  0  0  0  0  0  0  0
    7.6915    1.6490   -0.0000 O   0  0  0  0  0  0  0  0  0  0  0  0
    7.6915   -2.8046   -0.0000 C   0  0  0  0  0  0  0  0  0  0  0  0
    8.9554   -2.0463   -0.0000 C   0  0  0  0  0  0  0  0  0  0  0  0
    7.6795   -4.2731   -0.0000 C   0  0  0  0  0  0  0  0  0  0  0  0
  1  2  2  0  0  0  0
  1  3  2  0  0  0  0
  1  4  1  0  0  0  0
  1  5  1  0  0  0  0
  6  4  1  1  0  0  0
  5  7  2  0  0  0  0
  5  8  1  0  0  0  0
  6  9  1  0  0  0  0
  6 10  1  0  0  0  0
  7 11  1  0  0  0  0
  8 12  2  0  0  0  0
  9 13  2  0  0  0  0
  9 14  1  0  0  0  0
 10 15  1  0  0  0  0
 10 16  1  0  0  0  0
 11 17  2  0  0  0  0
 18 14  1  1  0  0  0
 17 19  1  0  0  0  0
 18 20  1  0  0  0  0
 18 21  1  0  0  0  0
 20 22  2  0  0  0  0
 21 23  1  0  0  0  0
 23 24  1  0  0  0  0
 23 25  1  0  0  0  0
 12 17  1  0  0  0  0
M  END
>  <MolRegNo>
282942

>  <m>
=

>  <Value>
1.0e6

>  <Unit>
nM

>  <Type>
IC50

>  <pValue>
0

>  <Ligand Efficiency>
0

>  <Binding Efficiency>
0

>  <Surface Efficiency>
0

>  <Assay Index>
51285

>  <Assay Category>


>  <Assay Organism>


>  <Target ID>
12594

>  <Target Name>
Cytochrome P450 1A2

>  <Target Organism>
Homo sapiens

>  <Target Description>
Target is a single protein chain

>  <Sequence Accession>
P05177

>  <Reference>
J. Med. Chem. 46 (5), 868-871 (2003)

>  <Pubmed ID>
12593666

>  <DOI>
10.1021/jm0201924

$$$$
14101
Actelion Java MolfileCreator 1.0

 24 26  0  0  0  0  0  0  0  0999 V2000
    0.0000   -0.0000   -0.0000 S   0  0  0  0  0  0  0  0  0  0  0  0
   -1.0023    1.1202   -0.0000 C   0  0  0  0  0  0  0  0  0  0  0  0
   -0.4717   -1.4150   -0.0000 C   0  0  0  0  0  0  0  0  0  0  0  0
   -0.5542    2.5587   -0.0000 C   0  0  0  0  0  0  0  0  0  0  0  0
   -2.4644    0.8372   -0.0000 C   0  0  0  0  0  0  0  0  0  0  0  0
   -1.5565    3.6907   -0.0000 C   0  0  0  0  0  0  0  0  0  0  0  0
    0.8961    2.8771   -0.0000 C   0  0  0  0  0  0  0  0  0  0  0  0
   -3.4667    1.9574   -0.0000 C   0  0  0  0  0  0  0  0  0  0  0  0
   -3.0186    3.3959   -0.0000 C   0  0  0  0  0  0  0  0  0  0  0  0
    1.8748    1.7687   -0.0000 F   0  0  0  0  0  0  0  0  0  0  0  0
    1.3442    4.3157   -0.0000 F   0  0  0  0  0  0  0  0  0  0  0  0
    2.3347    3.2898   -0.0000 F   0  0  0  0  0  0  0  0  0  0  0  0
   -4.9760    1.9456   -0.0000 C   0  0  0  0  0  0  0  0  0  0  0  0
   -4.2567    4.2803   -0.0000 N   0  0  0  0  0  0  0  0  0  0  0  0
   -5.4476    3.3841   -0.0000 C   0  0  0  0  0  0  0  0  0  0  0  0
   -4.2685    5.7778   -0.0000 C   0  0  0  0  0  0  0  0  0  0  0  0
   -2.9832    6.5324   -0.0000 O   0  0  0  0  0  0  0  0  0  0  0  0
   -5.5773    6.5324   -0.0000 N   0  0  0  0  0  0  0  0  0  0  0  0
   -6.8744    5.7778   -0.0000 C   0  0  0  0  0  0  0  0  0  0  0  0
   -6.8862    4.2921   -0.0000 C   0  0  0  0  0  0  0  0  0  0  0  0
   -8.1714    6.5560   -0.0000 C   0  0  0  0  0  0  0  0  0  0  0  0
   -8.1832    3.5610   -0.0000 N   0  0  0  0  0  0  0  0  0  0  0  0
   -9.4803    5.8014   -0.0000 C   0  0  0  0  0  0  0  0  0  0  0  0
   -9.4921    4.3157   -0.0000 C   0  0  0  0  0  0  0  0  0  0  0  0
  1  2  1  0  0  0  0
  1  3  1  0  0  0  0
  2  4  2  0  0  0  0
  2  5  1  0  0  0  0
  4  6  1  0  0  0  0
  4  7  1  0  0  0  0
  5  8  2  0  0  0  0
  6  9  2  0  0  0  0
  7 10  1  0  0  0  0
  7 11  1  0  0  0  0
  7 12  1  0  0  0  0
  8 13  1  0  0  0  0
  9 14  1  0  0  0  0
 13 15  1  0  0  0  0
 14 16  1  0  0  0  0
 16 17  2  0  0  0  0
 16 18  1  0  0  0  0
 18 19  1  0  0  0  0
 19 20  2  0  0  0  0
 19 21  1  0  0  0  0
 20 22  1  0  0  0  0
 21 23  2  0  0  0  0
 22 24  2  0  0  0  0
  8  9  1  0  0  0  0
 14 15  1  0  0  0  0
 23 24  1  0  0  0  0
M  END
>  <MolRegNo>
14101

>  <m>
=

>  <Value>
13

>  <Unit>
nM

>  <Type>
IC50

>  <pValue>
7.89

>  <Ligand Efficiency>
0

>  <Binding Efficiency>
0

>  <Surface Efficiency>
0

>  <Assay Index>
51271

>  <Assay Category>


>  <Assay Organism>
Homo sapiens

>  <Target ID>
12594

>  <Target Name>
Cytochrome P450 1A2

>  <Target Organism>
Homo sapiens

>  <Target Description>
Target is a single protein chain

>  <Sequence Accession>
P05177

>  <Reference>
J. Med. Chem. 40 (22), 3494-3496 (1997)

>  <Pubmed ID>
9357513

>  <DOI>
10.1021/jm970424c

$$$$
62720
Actelion Java MolfileCreator 1.0

 22 25  0  0  0  0  0  0  0  0999 V2000
    0.0000   -0.0000   -0.0000 O   0  0  0  0  0  0  0  0  0  0  0  0
    0.9913   -1.0975   -0.0000 C   0  0  0  0  0  0  0  0  0  0  0  0
    0.5192   -2.5136   -0.0000 N   0  0  0  0  0  0  0  0  0  0  0  0
    2.4428   -0.7789   -0.0000 N   0  0  0  0  0  0  0  0  0  0  0  0
   -0.9205   -2.9621   -0.0000 C   0  0  0  0  0  0  0  0  0  0  0  0
    1.3925   -3.7173   -0.0000 C   0  0  0  0  0  0  0  0  0  0  0  0
    2.8913    0.6609   -0.0000 C   0  0  0  0  0  0  0  0  0  0  0  0
   -0.9323   -4.4490   -0.0000 C   0  0  0  0  0  0  0  0  0  0  0  0
   -2.2304   -2.2068   -0.0000 C   0  0  0  0  0  0  0  0  0  0  0  0
    0.4956   -4.9210   -0.0000 C   0  0  0  0  0  0  0  0  0  0  0  0
    4.3428    0.9795   -0.0000 C   0  0  0  0  0  0  0  0  0  0  0  0
    1.8764    1.7820   -0.0000 C   0  0  0  0  0  0  0  0  0  0  0  0
   -2.2422   -5.1925   -0.0000 C   0  0  0  0  0  0  0  0  0  0  0  0
   -3.5403   -2.9385   -0.0000 C   0  0  0  0  0  0  0  0  0  0  0  0
    4.7912    2.4192   -0.0000 N   0  0  0  0  0  0  0  0  0  0  0  0
    2.3248    3.2217   -0.0000 C   0  0  0  0  0  0  0  0  0  0  0  0
   -3.5521   -4.4254   -0.0000 C   0  0  0  0  0  0  0  0  0  0  0  0
   -4.9801   -2.4664   -0.0000 C   0  0  0  0  0  0  0  0  0  0  0  0
    3.7763    3.5403   -0.0000 C   0  0  0  0  0  0  0  0  0  0  0  0
   -4.9919   -4.8738   -0.0000 N   0  0  0  0  0  0  0  0  0  0  0  0
   -5.8769   -3.6701   -0.0000 C   0  0  0  0  0  0  0  0  0  0  0  0
   -5.4639   -6.2900   -0.0000 C   0  0  0  0  0  0  0  0  0  0  0  0
  1  2  2  0  0  0  0
  2  3  1  0  0  0  0
  2  4  1  0  0  0  0
  3  5  1  0  0  0  0
  3  6  1  0  0  0  0
  4  7  1  0  0  0  0
  5  8  2  0  0  0  0
  5  9  1  0  0  0  0
  6 10  1  0  0  0  0
  7 11  2  0  0  0  0
  7 12  1  0  0  0  0
  8 13  1  0  0  0  0
  9 14  2  0  0  0  0
 11 15  1  0  0  0  0
 12 16  2  0  0  0  0
 13 17  2  0  0  0  0
 14 18  1  0  0  0  0
 15 19  2  0  0  0  0
 17 20  1  0  0  0  0
 18 21  2  0  0  0  0
 20 22  1  0  0  0  0
  8 10  1  0  0  0  0
 14 17  1  0  0  0  0
 16 19  1  0  0  0  0
 20 21  1  0  0  0  0
M  END
>  <MolRegNo>
62720

>  <m>
=

>  <Value>
50

>  <Unit>
nM

>  <Type>
IC50

>  <pValue>
7.3

>  <Ligand Efficiency>
0

>  <Binding Efficiency>
0

>  <Surface Efficiency>
0

>  <Assay Index>
51271

>  <Assay Category>


>  <Assay Organism>
Homo sapiens

>  <Target ID>
12594

>  <Target Name>
Cytochrome P450 1A2

>  <Target Organism>
Homo sapiens

>  <Target Description>
Target is a single protein chain

>  <Sequence Accession>
P05177

>  <Reference>
J. Med. Chem. 40 (22), 3494-3496 (1997)

>  <Pubmed ID>
9357513

>  <DOI>
10.1021/jm970424c

$$$$
14131
Actelion Java MolfileCreator 1.0

 28 31  0  0  0  0  0  0  0  0999 V2000
    0.0000   -0.0000   -0.0000 Cl  0  0  0  0  0  0  0  0  0  0  0  0
    1.2981    0.7622   -0.0000 C   0  0  0  0  0  0  0  0  0  0  0  0
    1.2862    2.2866   -0.0000 C   0  0  0  0  0  0  0  0  0  0  0  0
    2.5962    0.0238   -0.0000 C   0  0  0  0  0  0  0  0  0  0  0  0
    2.5724    3.0488   -0.0000 C   0  0  0  0  0  0  0  0  0  0  0  0
   -0.0357    3.0488   -0.0000 C   0  0  0  0  0  0  0  0  0  0  0  0
    3.8944    0.7979   -0.0000 C   0  0  0  0  0  0  0  0  0  0  0  0
    3.8705    2.3104   -0.0000 C   0  0  0  0  0  0  0  0  0  0  0  0
    5.3235    0.3573   -0.0000 N   0  0  0  0  0  0  0  0  0  0  0  0
    5.2878    2.7987   -0.0000 C   0  0  0  0  0  0  0  0  0  0  0  0
    6.0261   -0.9527   -0.0000 C   0  0  0  0  0  0  0  0  0  0  0  0
    6.1929    1.5959   -0.0000 C   0  0  0  0  0  0  0  0  0  0  0  0
    5.2282   -2.2270   -0.0000 O   0  0  0  0  0  0  0  0  0  0  0  0
    7.5267   -0.9766   -0.0000 N   0  0  0  0  0  0  0  0  0  0  0  0
    8.2294   -2.2866   -0.0000 C   0  0  0  0  0  0  0  0  0  0  0  0
    7.4195   -3.5490   -0.0000 C   0  0  0  0  0  0  0  0  0  0  0  0
    9.7180   -2.2985   -0.0000 C   0  0  0  0  0  0  0  0  0  0  0  0
    8.1222   -4.8590   -0.0000 N   0  0  0  0  0  0  0  0  0  0  0  0
   10.4326   -3.6085   -0.0000 C   0  0  0  0  0  0  0  0  0  0  0  0
    9.6228   -4.8828   -0.0000 C   0  0  0  0  0  0  0  0  0  0  0  0
   10.3373   -6.1929   -0.0000 O   0  0  0  0  0  0  0  0  0  0  0  0
   11.8379   -6.2167   -0.0000 C   0  0  0  0  0  0  0  0  0  0  0  0
   12.5406   -7.5267   -0.0000 C   0  0  0  0  0  0  0  0  0  0  0  0
   12.6001   -4.9186   -0.0000 C   0  0  0  0  0  0  0  0  0  0  0  0
   14.0292   -7.5505   -0.0000 N   0  0  0  0  0  0  0  0  0  0  0  0
   11.7426   -8.8010   -0.0000 C   0  0  0  0  0  0  0  0  0  0  0  0
   14.0888   -4.9424   -0.0000 C   0  0  0  0  0  0  0  0  0  0  0  0
   14.8033   -6.2524   -0.0000 C   0  0  0  0  0  0  0  0  0  0  0  0
  1  2  1  0  0  0  0
  2  3  2  0  0  0  0
  2  4  1  0  0  0  0
  3  5  1  0  0  0  0
  3  6  1  0  0  0  0
  4  7  2  0  0  0  0
  5  8  2  0  0  0  0
  7  9  1  0  0  0  0
  8 10  1  0  0  0  0
  9 11  1  0  0  0  0
  9 12  1  0  0  0  0
 11 13  2  0  0  0  0
 11 14  1  0  0  0  0
 14 15  1  0  0  0  0
 15 16  2  0  0  0  0
 15 17  1  0  0  0  0
 16 18  1  0  0  0  0
 17 19  2  0  0  0  0
 18 20  2  0  0  0  0
 20 21  1  0  0  0  0
 21 22  1  0  0  0  0
 22 23  2  0  0  0  0
 22 24  1  0  0  0  0
 23 25  1  0  0  0  0
 23 26  1  0  0  0  0
 24 27  2  0  0  0  0
 25 28  2  0  0  0  0
  7  8  1  0  0  0  0
 10 12  1  0  0  0  0
 19 20  1  0  0  0  0
 27 28  1  0  0  0  0
M  END
>  <MolRegNo>
14131

>  <m>
>

>  <Value>
1.0e5

>  <Unit>
nM

>  <Type>
IC50

>  <pValue>
0

>  <Ligand Efficiency>
0

>  <Binding Efficiency>
0

>  <Surface Efficiency>
0

>  <Assay Index>
51279

>  <Assay Category>


>  <Assay Organism>
Homo sapiens

>  <Target ID>
12594

>  <Target Name>
Cytochrome P450 1A2

>  <Target Organism>
Homo sapiens

>  <Target Description>
Target is a single protein chain

>  <Sequence Accession>
P05177

>  <Reference>
J. Med. Chem. 40 (22), 3494-3496 (1997)

>  <Pubmed ID>
9357513

>  <DOI>
10.1021/jm970424c

$$$$
186320
Actelion Java MolfileCreator 1.0

 16 17  0  0  0  0  0  0  0  0999 V2000
    0.0000   -0.0000   -0.0000 O   0  0  0  0  0  0  0  0  0  0  0  0
    1.2640    0.7797   -0.0000 C   0  0  0  0  0  0  0  0  0  0  0  0
   -1.3231    0.7442   -0.0000 C   0  0  0  0  0  0  0  0  0  0  0  0
    1.2286    2.2917   -0.0000 C   0  0  0  0  0  0  0  0  0  0  0  0
    2.5752    0.0591   -0.0000 C   0  0  0  0  0  0  0  0  0  0  0  0
   -2.6343   -0.0000   -0.0000 C   0  0  0  0  0  0  0  0  0  0  0  0
    2.5162    3.0714   -0.0000 C   0  0  0  0  0  0  0  0  0  0  0  0
    3.8510    0.8387   -0.0000 C   0  0  0  0  0  0  0  0  0  0  0  0
   -3.9456    0.7442   -0.0000 C   0  0  0  0  0  0  0  0  0  0  0  0
    3.8156    2.3508   -0.0000 C   0  0  0  0  0  0  0  0  0  0  0  0
   -5.2450   -0.0118   -0.0000 C   0  0  0  0  0  0  0  0  0  0  0  0
    5.0796    3.1186   -0.0000 N   0  0  0  0  0  0  0  0  0  0  0  0
    5.2095    4.6307   -0.0000 C   0  0  0  0  0  0  0  0  0  0  0  0
    6.4499    2.5398   -0.0000 C   0  0  0  0  0  0  0  0  0  0  0  0
    6.6625    4.9733   -0.0000 N   0  0  0  0  0  0  0  0  0  0  0  0
    7.4186    3.6857   -0.0000 C   0  0  0  0  0  0  0  0  0  0  0  0
  1  2  1  0  0  0  0
  1  3  1  0  0  0  0
  2  4  2  0  0  0  0
  2  5  1  0  0  0  0
  3  6  1  0  0  0  0
  4  7  1  0  0  0  0
  5  8  2  0  0  0  0
  6  9  1  0  0  0  0
  7 10  2  0  0  0  0
  9 11  1  0  0  0  0
 10 12  1  0  0  0  0
 12 13  1  0  0  0  0
 12 14  1  0  0  0  0
 13 15  2  0  0  0  0
 14 16  2  0  0  0  0
  8 10  1  0  0  0  0
 15 16  1  0  0  0  0
M  END
>  <MolRegNo>
186320

>  <m>
=

>  <Value>
7

>  <Unit>
nM

>  <Type>
IC50

>  <pValue>
8.15

>  <Ligand Efficiency>
0

>  <Binding Efficiency>
0

>  <Surface Efficiency>
0

>  <Assay Index>
51268

>  <Assay Category>


>  <Assay Organism>


>  <Target ID>
12594

>  <Target Name>
Cytochrome P450 1A2

>  <Target Organism>
Homo sapiens

>  <Target Description>
Target is a single protein chain

>  <Sequence Accession>
P05177

>  <Reference>
J. Med. Chem. 46 (25), 5416-5427 (2003)

>  <Pubmed ID>
14640550

>  <DOI>
10.1021/jm020557k

$$$$
251741
Actelion Java MolfileCreator 1.0

 17 18  0  0  0  0  0  0  0  0999 V2000
    0.0000   -0.0000   -0.0000 O   0  0  0  0  0  0  0  0  0  0  0  0
    1.2954    0.7655   -0.0000 C   0  0  0  0  0  0  0  0  0  0  0  0
   -1.3072    0.7655   -0.0000 C   0  0  0  0  0  0  0  0  0  0  0  0
    2.5791    0.0236   -0.0000 C   0  0  0  0  0  0  0  0  0  0  0  0
    1.2719    2.2729   -0.0000 C   0  0  0  0  0  0  0  0  0  0  0  0
   -2.6144    0.0236   -0.0000 C   0  0  0  0  0  0  0  0  0  0  0  0
    3.8627    0.7890   -0.0000 C   0  0  0  0  0  0  0  0  0  0  0  0
    2.5555    3.0383   -0.0000 C   0  0  0  0  0  0  0  0  0  0  0  0
   -3.9216    0.7890   -0.0000 C   0  0  0  0  0  0  0  0  0  0  0  0
    3.8627    2.2964   -0.0000 C   0  0  0  0  0  0  0  0  0  0  0  0
   -5.2288    0.0471   -0.0000 C   0  0  0  0  0  0  0  0  0  0  0  0
    5.1463    3.0619   -0.0000 C   0  0  0  0  0  0  0  0  0  0  0  0
    5.1228    4.5693   -0.0000 C   0  0  0  0  0  0  0  0  0  0  0  0
    6.4300    2.3200   -0.0000 C   0  0  0  0  0  0  0  0  0  0  0  0
    6.4064    5.3347   -0.0000 N   0  0  0  0  0  0  0  0  0  0  0  0
    7.7136    3.0619   -0.0000 C   0  0  0  0  0  0  0  0  0  0  0  0
    7.6900    4.5811   -0.0000 C   0  0  0  0  0  0  0  0  0  0  0  0
  1  2  1  0  0  0  0
  1  3  1  0  0  0  0
  2  4  2  0  0  0  0
  2  5  1  0  0  0  0
  3  6  1  0  0  0  0
  4  7  1  0  0  0  0
  5  8  2  0  0  0  0
  6  9  1  0  0  0  0
  7 10  2  0  0  0  0
  9 11  1  0  0  0  0
 10 12  1  0  0  0  0
 12 13  2  0  0  0  0
 12 14  1  0  0  0  0
 13 15  1  0  0  0  0
 14 16  2  0  0  0  0
 15 17  2  0  0  0  0
  8 10  1  0  0  0  0
 16 17  1  0  0  0  0
M  END
>  <MolRegNo>
251741

>  <m>
<

>  <Value>
46

>  <Unit>
nM

>  <Type>
IC50

>  <pValue>
0

>  <Ligand Efficiency>
0

>  <Binding Efficiency>
0

>  <Surface Efficiency>
0

>  <Assay Index>
51268

>  <Assay Category>


>  <Assay Organism>


>  <Target ID>
12594

>  <Target Name>
Cytochrome P450 1A2

>  <Target Organism>
Homo sapiens

>  <Target Description>
Target is a single protein chain

>  <Sequence Accession>
P05177

>  <Reference>
J. Med. Chem. 46 (25), 5416-5427 (2003)

>  <Pubmed ID>
14640550

>  <DOI>
10.1021/jm020557k

$$$$
251172
Actelion Java MolfileCreator 1.0

 17 18  0  0  0  0  0  0  0  0999 V2000
    0.0000   -0.0000   -0.0000 O   0  0  0  0  0  0  0  0  0  0  0  0
    1.4443    0.3315   -0.0000 N   0  0  0  0  0  0  0  0  0  0  0  0
   -0.1657   -1.4799   -0.0000 C   0  0  0  0  0  0  0  0  0  0  0  0
    2.1784   -0.9353   -0.0000 C   0  0  0  0  0  0  0  0  0  0  0  0
   -1.4562   -2.2139   -0.0000 C   0  0  0  0  0  0  0  0  0  0  0  0
    1.1839   -2.0718   -0.0000 C   0  0  0  0  0  0  0  0  0  0  0  0
    3.6701   -1.0773   -0.0000 C   0  0  0  0  0  0  0  0  0  0  0  0
   -2.7821   -1.4562   -0.0000 C   0  0  0  0  0  0  0  0  0  0  0  0
   -1.4799   -3.7056   -0.0000 C   0  0  0  0  0  0  0  0  0  0  0  0
   -4.0963   -2.1902   -0.0000 C   0  0  0  0  0  0  0  0  0  0  0  0
   -2.7940   -4.4396   -0.0000 C   0  0  0  0  0  0  0  0  0  0  0  0
   -4.1081   -3.6819   -0.0000 C   0  0  0  0  0  0  0  0  0  0  0  0
   -5.4222   -4.4159   -0.0000 O   0  0  0  0  0  0  0  0  0  0  0  0
   -6.7363   -3.6582   -0.0000 C   0  0  0  0  0  0  0  0  0  0  0  0
   -8.0505   -4.3922   -0.0000 C   0  0  0  0  0  0  0  0  0  0  0  0
   -9.3646   -3.6345   -0.0000 C   0  0  0  0  0  0  0  0  0  0  0  0
  -10.6905   -4.3686   -0.0000 C   0  0  0  0  0  0  0  0  0  0  0  0
  1  2  1  0  0  0  0
  1  3  1  0  0  0  0
  2  4  2  0  0  0  0
  3  5  1  0  0  0  0
  3  6  2  0  0  0  0
  4  7  1  0  0  0  0
  5  8  2  0  0  0  0
  5  9  1  0  0  0  0
  8 10  1  0  0  0  0
  9 11  2  0  0  0  0
 10 12  2  0  0  0  0
 12 13  1  0  0  0  0
 13 14  1  0  0  0  0
 14 15  1  0  0  0  0
 15 16  1  0  0  0  0
 16 17  1  0  0  0  0
  4  6  1  0  0  0  0
 11 12  1  0  0  0  0
M  END
>  <MolRegNo>
251172

>  <m>
=

>  <Value>
14200

>  <Unit>
nM

>  <Type>
IC50

>  <pValue>
4.85

>  <Ligand Efficiency>
0

>  <Binding Efficiency>
0

>  <Surface Efficiency>
0

>  <Assay Index>
51268

>  <Assay Category>


>  <Assay Organism>


>  <Target ID>
12594

>  <Target Name>
Cytochrome P450 1A2

>  <Target Organism>
Homo sapiens

>  <Target Description>
Target is a single protein chain

>  <Sequence Accession>
P05177

>  <Reference>
J. Med. Chem. 46 (25), 5416-5427 (2003)

>  <Pubmed ID>
14640550

>  <DOI>
10.1021/jm020557k

$$$$
251478
Actelion Java MolfileCreator 1.0

 17 18  0  0  0  0  0  0  0  0999 V2000
    0.0000   -0.0000   -0.0000 O   0  0  0  0  0  0  0  0  0  0  0  0
    1.2902    0.7575   -0.0000 C   0  0  0  0  0  0  0  0  0  0  0  0
   -1.3138    0.7575   -0.0000 C   0  0  0  0  0  0  0  0  0  0  0  0
    1.2665    2.2726   -0.0000 C   0  0  0  0  0  0  0  0  0  0  0  0
    2.5803    0.0237   -0.0000 C   0  0  0  0  0  0  0  0  0  0  0  0
   -2.6395    0.0237   -0.0000 C   0  0  0  0  0  0  0  0  0  0  0  0
    2.5567    3.0301   -0.0000 C   0  0  0  0  0  0  0  0  0  0  0  0
    3.8705    0.7812   -0.0000 C   0  0  0  0  0  0  0  0  0  0  0  0
   -3.9533    0.7812   -0.0000 C   0  0  0  0  0  0  0  0  0  0  0  0
    3.8468    2.2963   -0.0000 C   0  0  0  0  0  0  0  0  0  0  0  0
   -5.2672    0.0473   -0.0000 C   0  0  0  0  0  0  0  0  0  0  0  0
    5.1370    3.0538   -0.0000 C   0  0  0  0  0  0  0  0  0  0  0  0
    5.2790    4.5570   -0.0000 N   0  0  0  0  0  0  0  0  0  0  0  0
    6.4863    2.4620   -0.0000 C   0  0  0  0  0  0  0  0  0  0  0  0
    6.7349    4.8884   -0.0000 N   0  0  0  0  0  0  0  0  0  0  0  0
    7.4806    3.6101   -0.0000 C   0  0  0  0  0  0  0  0  0  0  0  0
    6.7941    1.0061   -0.0000 C   0  0  0  0  0  0  0  0  0  0  0  0
  1  2  1  0  0  0  0
  1  3  1  0  0  0  0
  2  4  2  0  0  0  0
  2  5  1  0  0  0  0
  3  6  1  0  0  0  0
  4  7  1  0  0  0  0
  5  8  2  0  0  0  0
  6  9  1  0  0  0  0
  7 10  2  0  0  0  0
  9 11  1  0  0  0  0
 10 12  1  0  0  0  0
 12 13  1  0  0  0  0
 12 14  2  0  0  0  0
 13 15  1  0  0  0  0
 14 16  1  0  0  0  0
 14 17  1  0  0  0  0
  8 10  1  0  0  0  0
 15 16  2  0  0  0  0
M  END
>  <MolRegNo>
251478

>  <m>
<

>  <Value>
46

>  <Unit>
nM

>  <Type>
IC50

>  <pValue>
0

>  <Ligand Efficiency>
0

>  <Binding Efficiency>
0

>  <Surface Efficiency>
0

>  <Assay Index>
51268

>  <Assay Category>


>  <Assay Organism>


>  <Target ID>
12594

>  <Target Name>
Cytochrome P450 1A2

>  <Target Organism>
Homo sapiens

>  <Target Description>
Target is a single protein chain

>  <Sequence Accession>
P05177

>  <Reference>
J. Med. Chem. 46 (25), 5416-5427 (2003)

>  <Pubmed ID>
14640550

>  <DOI>
10.1021/jm020557k

$$$$
250640
Actelion Java MolfileCreator 1.0

 16 17  0  0  0  0  0  0  0  0999 V2000
    0.0000   -0.0000   -0.0000 O   0  0  0  0  0  0  0  0  0  0  0  0
    1.4535    0.3309   -0.0000 N   0  0  0  0  0  0  0  0  0  0  0  0
   -0.1654   -1.4772   -0.0000 C   0  0  0  0  0  0  0  0  0  0  0  0
    2.1980   -0.9572   -0.0000 C   0  0  0  0  0  0  0  0  0  0  0  0
   -1.4535   -2.2216   -0.0000 C   0  0  0  0  0  0  0  0  0  0  0  0
    1.2054   -2.0798   -0.0000 C   0  0  0  0  0  0  0  0  0  0  0  0
   -2.7771   -1.4653   -0.0000 C   0  0  0  0  0  0  0  0  0  0  0  0
   -1.4772   -3.7106   -0.0000 C   0  0  0  0  0  0  0  0  0  0  0  0
   -4.0888   -2.1980   -0.0000 C   0  0  0  0  0  0  0  0  0  0  0  0
   -2.7889   -4.4433   -0.0000 C   0  0  0  0  0  0  0  0  0  0  0  0
   -4.1006   -3.6752   -0.0000 C   0  0  0  0  0  0  0  0  0  0  0  0
   -5.4123   -4.4078   -0.0000 O   0  0  0  0  0  0  0  0  0  0  0  0
   -6.7240   -3.6515   -0.0000 C   0  0  0  0  0  0  0  0  0  0  0  0
   -8.0357   -4.3842   -0.0000 C   0  0  0  0  0  0  0  0  0  0  0  0
   -9.3474   -3.6279   -0.0000 C   0  0  0  0  0  0  0  0  0  0  0  0
  -10.6592   -4.3606   -0.0000 C   0  0  0  0  0  0  0  0  0  0  0  0
  1  2  1  0  0  0  0
  1  3  1  0  0  0  0
  2  4  2  0  0  0  0
  3  5  1  0  0  0  0
  3  6  2  0  0  0  0
  5  7  2  0  0  0  0
  5  8  1  0  0  0  0
  7  9  1  0  0  0  0
  8 10  2  0  0  0  0
  9 11  2  0  0  0  0
 11 12  1  0  0  0  0
 12 13  1  0  0  0  0
 13 14  1  0  0  0  0
 14 15  1  0  0  0  0
 15 16  1  0  0  0  0
  4  6  1  0  0  0  0
 10 11  1  0  0  0  0
M  END
>  <MolRegNo>
250640

>  <m>
=

>  <Value>
3230

>  <Unit>
nM

>  <Type>
IC50

>  <pValue>
5.49

>  <Ligand Efficiency>
0

>  <Binding Efficiency>
0

>  <Surface Efficiency>
0

>  <Assay Index>
51268

>  <Assay Category>


>  <Assay Organism>


>  <Target ID>
12594

>  <Target Name>
Cytochrome P450 1A2

>  <Target Organism>
Homo sapiens

>  <Target Description>
Target is a single protein chain

>  <Sequence Accession>
P05177

>  <Reference>
J. Med. Chem. 46 (25), 5416-5427 (2003)

>  <Pubmed ID>
14640550

>  <DOI>
10.1021/jm020557k

$$$$
251742
Actelion Java MolfileCreator 1.0

 16 17  0  0  0  0  0  0  0  0999 V2000
    0.0000   -0.0000   -0.0000 O   0  0  0  0  0  0  0  0  0  0  0  0
    1.4432    0.3312   -0.0000 N   0  0  0  0  0  0  0  0  0  0  0  0
   -0.1656   -1.4786   -0.0000 C   0  0  0  0  0  0  0  0  0  0  0  0
    2.1884   -0.9345   -0.0000 C   0  0  0  0  0  0  0  0  0  0  0  0
   -1.4550   -2.2120   -0.0000 C   0  0  0  0  0  0  0  0  0  0  0  0
    1.1829   -2.0701   -0.0000 C   0  0  0  0  0  0  0  0  0  0  0  0
   -2.7798   -1.4550   -0.0000 C   0  0  0  0  0  0  0  0  0  0  0  0
   -1.4786   -3.7025   -0.0000 C   0  0  0  0  0  0  0  0  0  0  0  0
   -4.0929   -2.1884   -0.0000 C   0  0  0  0  0  0  0  0  0  0  0  0
   -2.7917   -4.4359   -0.0000 C   0  0  0  0  0  0  0  0  0  0  0  0
   -5.4059   -1.4432   -0.0000 O   0  0  0  0  0  0  0  0  0  0  0  0
   -4.1047   -3.6789   -0.0000 C   0  0  0  0  0  0  0  0  0  0  0  0
   -6.7189   -2.1766   -0.0000 C   0  0  0  0  0  0  0  0  0  0  0  0
   -8.0438   -1.4195   -0.0000 C   0  0  0  0  0  0  0  0  0  0  0  0
   -9.3568   -2.1529   -0.0000 C   0  0  0  0  0  0  0  0  0  0  0  0
  -10.6699   -1.3958   -0.0000 C   0  0  0  0  0  0  0  0  0  0  0  0
  1  2  1  0  0  0  0
  1  3  1  0  0  0  0
  2  4  2  0  0  0  0
  3  5  1  0  0  0  0
  3  6  2  0  0  0  0
  5  7  2  0  0  0  0
  5  8  1  0  0  0  0
  7  9  1  0  0  0  0
  8 10  2  0  0  0  0
  9 11  1  0  0  0  0
  9 12  2  0  0  0  0
 11 13  1  0  0  0  0
 13 14  1  0  0  0  0
 14 15  1  0  0  0  0
 15 16  1  0  0  0  0
  4  6  1  0  0  0  0
 10 12  1  0  0  0  0
M  END
>  <MolRegNo>
251742

>  <m>
=

>  <Value>
570

>  <Unit>
nM

>  <Type>
IC50

>  <pValue>
6.24

>  <Ligand Efficiency>
0

>  <Binding Efficiency>
0

>  <Surface Efficiency>
0

>  <Assay Index>
51268

>  <Assay Category>


>  <Assay Organism>


>  <Target ID>
12594

>  <Target Name>
Cytochrome P450 1A2

>  <Target Organism>
Homo sapiens

>  <Target Description>
Target is a single protein chain

>  <Sequence Accession>
P05177

>  <Reference>
J. Med. Chem. 46 (25), 5416-5427 (2003)

>  <Pubmed ID>
14640550

>  <DOI>
10.1021/jm020557k

$$$$
251563
Actelion Java MolfileCreator 1.0

 16 17  0  0  0  0  0  0  0  0999 V2000
    0.0000   -0.0000   -0.0000 O   0  0  0  0  0  0  0  0  0  0  0  0
    1.2864    0.7601   -0.0000 C   0  0  0  0  0  0  0  0  0  0  0  0
   -1.3098    0.7601   -0.0000 C   0  0  0  0  0  0  0  0  0  0  0  0
    1.2747    2.2571   -0.0000 C   0  0  0  0  0  0  0  0  0  0  0  0
    2.5728    0.0117   -0.0000 C   0  0  0  0  0  0  0  0  0  0  0  0
   -2.6196    0.0234   -0.0000 C   0  0  0  0  0  0  0  0  0  0  0  0
    2.5611    3.0172   -0.0000 C   0  0  0  0  0  0  0  0  0  0  0  0
    3.8592    0.7718   -0.0000 C   0  0  0  0  0  0  0  0  0  0  0  0
   -3.9294    0.7835   -0.0000 C   0  0  0  0  0  0  0  0  0  0  0  0
    3.8592    2.2804   -0.0000 C   0  0  0  0  0  0  0  0  0  0  0  0
   -5.2509    0.0468   -0.0000 C   0  0  0  0  0  0  0  0  0  0  0  0
    5.1456    3.0523   -0.0000 N   0  0  0  0  0  0  0  0  0  0  0  0
    6.5022    2.4559   -0.0000 N   0  0  0  0  0  0  0  0  0  0  0  0
    5.2743    4.5492   -0.0000 C   0  0  0  0  0  0  0  0  0  0  0  0
    7.4962    3.5785   -0.0000 C   0  0  0  0  0  0  0  0  0  0  0  0
    6.7361    4.8766   -0.0000 N   0  0  0  0  0  0  0  0  0  0  0  0
  1  2  1  0  0  0  0
  1  3  1  0  0  0  0
  2  4  2  0  0  0  0
  2  5  1  0  0  0  0
  3  6  1  0  0  0  0
  4  7  1  0  0  0  0
  5  8  2  0  0  0  0
  6  9  1  0  0  0  0
  7 10  2  0  0  0  0
  9 11  1  0  0  0  0
 10 12  1  0  0  0  0
 12 13  1  0  0  0  0
 12 14  1  0  0  0  0
 13 15  2  0  0  0  0
 14 16  2  0  0  0  0
  8 10  1  0  0  0  0
 15 16  1  0  0  0  0
M  END
>  <MolRegNo>
251563

>  <m>
=

>  <Value>
283

>  <Unit>
nM

>  <Type>
IC50

>  <pValue>
6.55

>  <Ligand Efficiency>
0

>  <Binding Efficiency>
0

>  <Surface Efficiency>
0

>  <Assay Index>
51268

>  <Assay Category>


>  <Assay Organism>


>  <Target ID>
12594

>  <Target Name>
Cytochrome P450 1A2

>  <Target Organism>
Homo sapiens

>  <Target Description>
Target is a single protein chain

>  <Sequence Accession>
P05177

>  <Reference>
J. Med. Chem. 46 (25), 5416-5427 (2003)

>  <Pubmed ID>
14640550

>  <DOI>
10.1021/jm020557k

$$$$
251955
Actelion Java MolfileCreator 1.0

 16 17  0  0  0  0  0  0  0  0999 V2000
    0.0000   -0.0000   -0.0000 O   0  0  0  0  0  0  0  0  0  0  0  0
    1.2879    0.7562   -0.0000 C   0  0  0  0  0  0  0  0  0  0  0  0
   -1.3115    0.7562   -0.0000 C   0  0  0  0  0  0  0  0  0  0  0  0
    1.2642    2.2685   -0.0000 C   0  0  0  0  0  0  0  0  0  0  0  0
    2.5757    0.0236   -0.0000 C   0  0  0  0  0  0  0  0  0  0  0  0
   -2.6230    0.0236   -0.0000 C   0  0  0  0  0  0  0  0  0  0  0  0
    2.5521    3.0247   -0.0000 C   0  0  0  0  0  0  0  0  0  0  0  0
    3.8636    0.7798   -0.0000 C   0  0  0  0  0  0  0  0  0  0  0  0
   -3.9463    0.7798   -0.0000 C   0  0  0  0  0  0  0  0  0  0  0  0
    3.8399    2.2922   -0.0000 C   0  0  0  0  0  0  0  0  0  0  0  0
   -5.2578    0.0473   -0.0000 C   0  0  0  0  0  0  0  0  0  0  0  0
    5.1278    3.0483   -0.0000 C   0  0  0  0  0  0  0  0  0  0  0  0
    5.2696    4.5607   -0.0000 C   0  0  0  0  0  0  0  0  0  0  0  0
    6.4747    2.4458   -0.0000 C   0  0  0  0  0  0  0  0  0  0  0  0
    6.7110    4.8797   -0.0000 N   0  0  0  0  0  0  0  0  0  0  0  0
    7.4790    3.5800   -0.0000 C   0  0  0  0  0  0  0  0  0  0  0  0
  1  2  1  0  0  0  0
  1  3  1  0  0  0  0
  2  4  2  0  0  0  0
  2  5  1  0  0  0  0
  3  6  1  0  0  0  0
  4  7  1  0  0  0  0
  5  8  2  0  0  0  0
  6  9  1  0  0  0  0
  7 10  2  0  0  0  0
  9 11  1  0  0  0  0
 10 12  1  0  0  0  0
 12 13  2  0  0  0  0
 12 14  1  0  0  0  0
 13 15  1  0  0  0  0
 14 16  2  0  0  0  0
  8 10  1  0  0  0  0
 15 16  1  0  0  0  0
M  END
>  <MolRegNo>
251955

>  <m>
=

>  <Value>
5850

>  <Unit>
nM

>  <Type>
IC50

>  <pValue>
5.23

>  <Ligand Efficiency>
0

>  <Binding Efficiency>
0

>  <Surface Efficiency>
0

>  <Assay Index>
51268

>  <Assay Category>


>  <Assay Organism>


>  <Target ID>
12594

>  <Target Name>
Cytochrome P450 1A2

>  <Target Organism>
Homo sapiens

>  <Target Description>
Target is a single protein chain

>  <Sequence Accession>
P05177

>  <Reference>
J. Med. Chem. 46 (25), 5416-5427 (2003)

>  <Pubmed ID>
14640550

>  <DOI>
10.1021/jm020557k

$$$$
251141
Actelion Java MolfileCreator 1.0

 17 18  0  0  0  0  0  0  0  0999 V2000
    0.0000   -0.0000   -0.0000 O   0  0  0  0  0  0  0  0  0  0  0  0
    1.2949    0.7534   -0.0000 C   0  0  0  0  0  0  0  0  0  0  0  0
   -1.3067    0.7652   -0.0000 C   0  0  0  0  0  0  0  0  0  0  0  0
    1.2713    2.2602   -0.0000 C   0  0  0  0  0  0  0  0  0  0  0  0
    2.5780    0.0118   -0.0000 C   0  0  0  0  0  0  0  0  0  0  0  0
   -2.6369    0.0235   -0.0000 C   0  0  0  0  0  0  0  0  0  0  0  0
    2.5545    3.0253   -0.0000 C   0  0  0  0  0  0  0  0  0  0  0  0
    3.8611    0.7769   -0.0000 C   0  0  0  0  0  0  0  0  0  0  0  0
   -3.9435    0.7887   -0.0000 C   0  0  0  0  0  0  0  0  0  0  0  0
    3.8493    2.2837   -0.0000 C   0  0  0  0  0  0  0  0  0  0  0  0
   -5.2502    0.0471   -0.0000 C   0  0  0  0  0  0  0  0  0  0  0  0
    5.1324    3.0489   -0.0000 C   0  0  0  0  0  0  0  0  0  0  0  0
    5.2737    4.5556   -0.0000 N   0  0  0  0  0  0  0  0  0  0  0  0
    6.4862    2.4603   -0.0000 C   0  0  0  0  0  0  0  0  0  0  0  0
    6.7216    4.8852   -0.0000 N   0  0  0  0  0  0  0  0  0  0  0  0
    7.4750    3.5904   -0.0000 C   0  0  0  0  0  0  0  0  0  0  0  0
    7.2984    6.2743   -0.0000 C   0  0  0  0  0  0  0  0  0  0  0  0
  1  2  1  0  0  0  0
  1  3  1  0  0  0  0
  2  4  2  0  0  0  0
  2  5  1  0  0  0  0
  3  6  1  0  0  0  0
  4  7  1  0  0  0  0
  5  8  2  0  0  0  0
  6  9  1  0  0  0  0
  7 10  2  0  0  0  0
  9 11  1  0  0  0  0
 10 12  1  0  0  0  0
 12 13  1  0  0  0  0
 12 14  2  0  0  0  0
 13 15  1  0  0  0  0
 14 16  1  0  0  0  0
 15 17  1  0  0  0  0
  8 10  1  0  0  0  0
 15 16  2  0  0  0  0
M  CHG  1  15   1
M  END
>  <MolRegNo>
251141

>  <m>
=

>  <Value>
8650

>  <Unit>
nM

>  <Type>
IC50

>  <pValue>
5.06

>  <Ligand Efficiency>
0

>  <Binding Efficiency>
0

>  <Surface Efficiency>
0

>  <Assay Index>
51268

>  <Assay Category>


>  <Assay Organism>


>  <Target ID>
12594

>  <Target Name>
Cytochrome P450 1A2

>  <Target Organism>
Homo sapiens

>  <Target Description>
Target is a single protein chain

>  <Sequence Accession>
P05177

>  <Reference>
J. Med. Chem. 46 (25), 5416-5427 (2003)

>  <Pubmed ID>
14640550

>  <DOI>
10.1021/jm020557k

$$$$
251252
Actelion Java MolfileCreator 1.0

 17 18  0  0  0  0  0  0  0  0999 V2000
    0.0000   -0.0000   -0.0000 O   0  0  0  0  0  0  0  0  0  0  0  0
    1.2952    0.7654   -0.0000 C   0  0  0  0  0  0  0  0  0  0  0  0
   -1.3070    0.7654   -0.0000 C   0  0  0  0  0  0  0  0  0  0  0  0
    2.5786    0.0235   -0.0000 C   0  0  0  0  0  0  0  0  0  0  0  0
    1.2717    2.2725   -0.0000 C   0  0  0  0  0  0  0  0  0  0  0  0
   -2.6140    0.0235   -0.0000 C   0  0  0  0  0  0  0  0  0  0  0  0
    3.8621    0.7889   -0.0000 C   0  0  0  0  0  0  0  0  0  0  0  0
    2.5551    3.0379   -0.0000 C   0  0  0  0  0  0  0  0  0  0  0  0
   -3.9210    0.7889   -0.0000 C   0  0  0  0  0  0  0  0  0  0  0  0
    3.8621    2.2961   -0.0000 C   0  0  0  0  0  0  0  0  0  0  0  0
   -5.2279    0.0471   -0.0000 C   0  0  0  0  0  0  0  0  0  0  0  0
    5.1455    3.0614   -0.0000 C   0  0  0  0  0  0  0  0  0  0  0  0
    6.4290    2.3196   -0.0000 C   0  0  0  0  0  0  0  0  0  0  0  0
    5.1220    4.5686   -0.0000 C   0  0  0  0  0  0  0  0  0  0  0  0
    7.7124    3.0614   -0.0000 C   0  0  0  0  0  0  0  0  0  0  0  0
    6.4054    5.3339   -0.0000 C   0  0  0  0  0  0  0  0  0  0  0  0
    7.7006    4.5686   -0.0000 N   0  0  0  0  0  0  0  0  0  0  0  0
  1  2  1  0  0  0  0
  1  3  1  0  0  0  0
  2  4  2  0  0  0  0
  2  5  1  0  0  0  0
  3  6  1  0  0  0  0
  4  7  1  0  0  0  0
  5  8  2  0  0  0  0
  6  9  1  0  0  0  0
  7 10  2  0  0  0  0
  9 11  1  0  0  0  0
 10 12  1  0  0  0  0
 12 13  2  0  0  0  0
 12 14  1  0  0  0  0
 13 15  1  0  0  0  0
 14 16  2  0  0  0  0
 15 17  2  0  0  0  0
  8 10  1  0  0  0  0
 16 17  1  0  0  0  0
M  END
>  <MolRegNo>
251252

>  <m>
<

>  <Value>
46

>  <Unit>
nM

>  <Type>
IC50

>  <pValue>
0

>  <Ligand Efficiency>
0

>  <Binding Efficiency>
0

>  <Surface Efficiency>
0

>  <Assay Index>
51268

>  <Assay Category>


>  <Assay Organism>


>  <Target ID>
12594

>  <Target Name>
Cytochrome P450 1A2

>  <Target Organism>
Homo sapiens

>  <Target Description>
Target is a single protein chain

>  <Sequence Accession>
P05177

>  <Reference>
J. Med. Chem. 46 (25), 5416-5427 (2003)

>  <Pubmed ID>
14640550

>  <DOI>
10.1021/jm020557k

$$$$
251744
Actelion Java MolfileCreator 1.0

 16 17  0  0  0  0  0  0  0  0999 V2000
    0.0000   -0.0000   -0.0000 O   0  0  0  0  0  0  0  0  0  0  0  0
    1.4536    0.3309   -0.0000 N   0  0  0  0  0  0  0  0  0  0  0  0
   -0.1655   -1.4773   -0.0000 C   0  0  0  0  0  0  0  0  0  0  0  0
    2.1982   -0.9336   -0.0000 C   0  0  0  0  0  0  0  0  0  0  0  0
   -1.4773   -2.2100   -0.0000 C   0  0  0  0  0  0  0  0  0  0  0  0
    1.1818   -2.0682   -0.0000 C   0  0  0  0  0  0  0  0  0  0  0  0
   -2.7891   -1.4536   -0.0000 C   0  0  0  0  0  0  0  0  0  0  0  0
   -1.4891   -3.6991   -0.0000 C   0  0  0  0  0  0  0  0  0  0  0  0
   -2.8009    0.0591   -0.0000 O   0  0  0  0  0  0  0  0  0  0  0  0
   -4.1009   -2.1864   -0.0000 C   0  0  0  0  0  0  0  0  0  0  0  0
   -2.8009   -4.4318   -0.0000 C   0  0  0  0  0  0  0  0  0  0  0  0
   -4.1245    0.8155   -0.0000 C   0  0  0  0  0  0  0  0  0  0  0  0
   -4.1009   -3.6754   -0.0000 C   0  0  0  0  0  0  0  0  0  0  0  0
   -5.4364    0.0709   -0.0000 C   0  0  0  0  0  0  0  0  0  0  0  0
   -6.7482    0.8155   -0.0000 C   0  0  0  0  0  0  0  0  0  0  0  0
   -8.0600    0.0827   -0.0000 C   0  0  0  0  0  0  0  0  0  0  0  0
  1  2  1  0  0  0  0
  1  3  1  0  0  0  0
  2  4  2  0  0  0  0
  3  5  1  0  0  0  0
  3  6  2  0  0  0  0
  5  7  2  0  0  0  0
  5  8  1  0  0  0  0
  7  9  1  0  0  0  0
  7 10  1  0  0  0  0
  8 11  2  0  0  0  0
  9 12  1  0  0  0  0
 10 13  2  0  0  0  0
 12 14  1  0  0  0  0
 14 15  1  0  0  0  0
 15 16  1  0  0  0  0
  4  6  1  0  0  0  0
 11 13  1  0  0  0  0
M  END
>  <MolRegNo>
251744

>  <m>
=

>  <Value>
120

>  <Unit>
nM

>  <Type>
IC50

>  <pValue>
6.92

>  <Ligand Efficiency>
0

>  <Binding Efficiency>
0

>  <Surface Efficiency>
0

>  <Assay Index>
51268

>  <Assay Category>


>  <Assay Organism>


>  <Target ID>
12594

>  <Target Name>
Cytochrome P450 1A2

>  <Target Organism>
Homo sapiens

>  <Target Description>
Target is a single protein chain

>  <Sequence Accession>
P05177

>  <Reference>
J. Med. Chem. 46 (25), 5416-5427 (2003)

>  <Pubmed ID>
14640550

>  <DOI>
10.1021/jm020557k

$$$$
251526
Actelion Java MolfileCreator 1.0

 17 18  0  0  0  0  0  0  0  0999 V2000
    0.0000   -0.0000   -0.0000 O   0  0  0  0  0  0  0  0  0  0  0  0
    1.2857    0.7597   -0.0000 C   0  0  0  0  0  0  0  0  0  0  0  0
   -1.3091    0.7597   -0.0000 C   0  0  0  0  0  0  0  0  0  0  0  0
    1.2740    2.2558   -0.0000 C   0  0  0  0  0  0  0  0  0  0  0  0
    2.5714    0.0117   -0.0000 C   0  0  0  0  0  0  0  0  0  0  0  0
   -2.6181    0.0234   -0.0000 C   0  0  0  0  0  0  0  0  0  0  0  0
    2.5597    3.0155   -0.0000 C   0  0  0  0  0  0  0  0  0  0  0  0
    3.8571    0.7714   -0.0000 C   0  0  0  0  0  0  0  0  0  0  0  0
   -3.9272    0.7831   -0.0000 C   0  0  0  0  0  0  0  0  0  0  0  0
    3.8571    2.2792   -0.0000 C   0  0  0  0  0  0  0  0  0  0  0  0
   -5.2479    0.0468   -0.0000 C   0  0  0  0  0  0  0  0  0  0  0  0
    5.1427    3.0506   -0.0000 N   0  0  0  0  0  0  0  0  0  0  0  0
    5.2713    4.5466   -0.0000 C   0  0  0  0  0  0  0  0  0  0  0  0
    6.4986    2.4545   -0.0000 C   0  0  0  0  0  0  0  0  0  0  0  0
    6.7323    4.8739   -0.0000 N   0  0  0  0  0  0  0  0  0  0  0  0
    4.1493    5.5635   -0.0000 C   0  0  0  0  0  0  0  0  0  0  0  0
    7.4920    3.5765   -0.0000 C   0  0  0  0  0  0  0  0  0  0  0  0
  1  2  1  0  0  0  0
  1  3  1  0  0  0  0
  2  4  2  0  0  0  0
  2  5  1  0  0  0  0
  3  6  1  0  0  0  0
  4  7  1  0  0  0  0
  5  8  2  0  0  0  0
  6  9  1  0  0  0  0
  7 10  2  0  0  0  0
  9 11  1  0  0  0  0
 10 12  1  0  0  0  0
 12 13  1  0  0  0  0
 12 14  1  0  0  0  0
 13 15  2  0  0  0  0
 13 16  1  0  0  0  0
 14 17  2  0  0  0  0
  8 10  1  0  0  0  0
 15 17  1  0  0  0  0
M  END
>  <MolRegNo>
251526

>  <m>
=

>  <Value>
8120

>  <Unit>
nM

>  <Type>
IC50

>  <pValue>
5.09

>  <Ligand Efficiency>
0

>  <Binding Efficiency>
0

>  <Surface Efficiency>
0

>  <Assay Index>
51268

>  <Assay Category>


>  <Assay Organism>


>  <Target ID>
12594

>  <Target Name>
Cytochrome P450 1A2

>  <Target Organism>
Homo sapiens

>  <Target Description>
Target is a single protein chain

>  <Sequence Accession>
P05177

>  <Reference>
J. Med. Chem. 46 (25), 5416-5427 (2003)

>  <Pubmed ID>
14640550

>  <DOI>
10.1021/jm020557k

$$$$
251142
Actelion Java MolfileCreator 1.0

 17 18  0  0  0  0  0  0  0  0999 V2000
    0.0000   -0.0000   -0.0000 O   0  0  0  0  0  0  0  0  0  0  0  0
    1.2864    0.7553   -0.0000 C   0  0  0  0  0  0  0  0  0  0  0  0
   -1.3100    0.7671   -0.0000 C   0  0  0  0  0  0  0  0  0  0  0  0
    1.2628    2.2660   -0.0000 C   0  0  0  0  0  0  0  0  0  0  0  0
    2.5728    0.0118   -0.0000 C   0  0  0  0  0  0  0  0  0  0  0  0
   -2.6319    0.0236   -0.0000 C   0  0  0  0  0  0  0  0  0  0  0  0
    2.5492    3.0213   -0.0000 C   0  0  0  0  0  0  0  0  0  0  0  0
    3.8593    0.7789   -0.0000 C   0  0  0  0  0  0  0  0  0  0  0  0
   -3.9419    0.7907   -0.0000 C   0  0  0  0  0  0  0  0  0  0  0  0
    3.8357    2.2778   -0.0000 C   0  0  0  0  0  0  0  0  0  0  0  0
   -5.2519    0.0472   -0.0000 C   0  0  0  0  0  0  0  0  0  0  0  0
    5.1221    3.0331   -0.0000 C   0  0  0  0  0  0  0  0  0  0  0  0
    5.2637    4.5320   -0.0000 N   0  0  0  0  0  0  0  0  0  0  0  0
    6.4675    2.4430   -0.0000 C   0  0  0  0  0  0  0  0  0  0  0  0
    6.7154    4.8624   -0.0000 N   0  0  0  0  0  0  0  0  0  0  0  0
    4.1189    5.5470   -0.0000 C   0  0  0  0  0  0  0  0  0  0  0  0
    7.4589    3.5642   -0.0000 C   0  0  0  0  0  0  0  0  0  0  0  0
  1  2  1  0  0  0  0
  1  3  1  0  0  0  0
  2  4  2  0  0  0  0
  2  5  1  0  0  0  0
  3  6  1  0  0  0  0
  4  7  1  0  0  0  0
  5  8  2  0  0  0  0
  6  9  1  0  0  0  0
  7 10  2  0  0  0  0
  9 11  1  0  0  0  0
 10 12  1  0  0  0  0
 12 13  1  0  0  0  0
 12 14  2  0  0  0  0
 13 15  1  0  0  0  0
 13 16  1  0  0  0  0
 14 17  1  0  0  0  0
  8 10  1  0  0  0  0
 15 17  2  0  0  0  0
M  END
>  <MolRegNo>
251142

>  <m>
=

>  <Value>
69900

>  <Unit>
nM

>  <Type>
IC50

>  <pValue>
4.16

>  <Ligand Efficiency>
0

>  <Binding Efficiency>
0

>  <Surface Efficiency>
0

>  <Assay Index>
51268

>  <Assay Category>


>  <Assay Organism>


>  <Target ID>
12594

>  <Target Name>
Cytochrome P450 1A2

>  <Target Organism>
Homo sapiens

>  <Target Description>
Target is a single protein chain

>  <Sequence Accession>
P05177

>  <Reference>
J. Med. Chem. 46 (25), 5416-5427 (2003)

>  <Pubmed ID>
14640550

>  <DOI>
10.1021/jm020557k

$$$$
251529
Actelion Java MolfileCreator 1.0

 15 15  0  0  0  0  0  0  0  0999 V2000
    0.0000   -0.0000   -0.0000 O   0  0  0  0  0  0  0  0  0  0  0  0
    1.2865    0.7672   -0.0000 C   0  0  0  0  0  0  0  0  0  0  0  0
   -1.3101    0.7672   -0.0000 C   0  0  0  0  0  0  0  0  0  0  0  0
    2.5730    0.0236   -0.0000 C   0  0  0  0  0  0  0  0  0  0  0  0
    1.2629    2.2661   -0.0000 C   0  0  0  0  0  0  0  0  0  0  0  0
   -2.6202    0.0236   -0.0000 C   0  0  0  0  0  0  0  0  0  0  0  0
    3.8595    0.7908   -0.0000 C   0  0  0  0  0  0  0  0  0  0  0  0
    2.5494    3.0215   -0.0000 C   0  0  0  0  0  0  0  0  0  0  0  0
   -3.9421    0.7908   -0.0000 C   0  0  0  0  0  0  0  0  0  0  0  0
    3.8477    2.3015   -0.0000 C   0  0  0  0  0  0  0  0  0  0  0  0
   -5.2522    0.0472   -0.0000 C   0  0  0  0  0  0  0  0  0  0  0  0
    5.1341    3.0687   -0.0000 N   0  0  0  0  0  0  0  0  0  0  0  0
    5.2758    4.5676   -0.0000 C   0  0  0  0  0  0  0  0  0  0  0  0
    6.7157    4.8981   -0.0000 N   0  0  0  0  0  0  0  0  0  0  0  0
    7.4711    3.6116   -0.0000 O   0  0  0  0  0  0  0  0  0  0  0  0
  1  2  1  0  0  0  0
  1  3  1  0  0  0  0
  2  4  2  0  0  0  0
  2  5  1  0  0  0  0
  3  6  1  0  0  0  0
  4  7  1  0  0  0  0
  5  8  2  0  0  0  0
  6  9  1  0  0  0  0
  7 10  2  0  0  0  0
  9 11  1  0  0  0  0
 10 12  1  0  0  0  0
 12 13  1  0  0  0  0
 13 14  2  0  0  0  0
 14 15  1  0  0  0  0
  8 10  1  0  0  0  0
M  END
>  <MolRegNo>
251529

>  <m>
=

>  <Value>
9980

>  <Unit>
nM

>  <Type>
IC50

>  <pValue>
5

>  <Ligand Efficiency>
0

>  <Binding Efficiency>
0

>  <Surface Efficiency>
0

>  <Assay Index>
51268

>  <Assay Category>


>  <Assay Organism>


>  <Target ID>
12594

>  <Target Name>
Cytochrome P450 1A2

>  <Target Organism>
Homo sapiens

>  <Target Description>
Target is a single protein chain

>  <Sequence Accession>
P05177

>  <Reference>
J. Med. Chem. 46 (25), 5416-5427 (2003)

>  <Pubmed ID>
14640550

>  <DOI>
10.1021/jm020557k

$$$$
251654
Actelion Java MolfileCreator 1.0

 17 18  0  0  0  0  0  0  0  0999 V2000
    0.0000   -0.0000   -0.0000 O   0  0  0  0  0  0  0  0  0  0  0  0
    1.2969    0.7664   -0.0000 C   0  0  0  0  0  0  0  0  0  0  0  0
   -1.3087    0.7664   -0.0000 C   0  0  0  0  0  0  0  0  0  0  0  0
    1.2733    2.2755   -0.0000 C   0  0  0  0  0  0  0  0  0  0  0  0
    2.5821    0.0236   -0.0000 C   0  0  0  0  0  0  0  0  0  0  0  0
   -2.6174    0.0236   -0.0000 C   0  0  0  0  0  0  0  0  0  0  0  0
    2.5585    3.0301   -0.0000 C   0  0  0  0  0  0  0  0  0  0  0  0
    3.8672    0.7899   -0.0000 C   0  0  0  0  0  0  0  0  0  0  0  0
   -3.9262    0.7899   -0.0000 C   0  0  0  0  0  0  0  0  0  0  0  0
    3.8672    2.2873   -0.0000 C   0  0  0  0  0  0  0  0  0  0  0  0
   -5.2349    0.0472   -0.0000 C   0  0  0  0  0  0  0  0  0  0  0  0
    5.1523    3.0419   -0.0000 C   0  0  0  0  0  0  0  0  0  0  0  0
    6.4375    2.2991   -0.0000 N   0  0  0  0  0  0  0  0  0  0  0  0
    5.1288    4.5510   -0.0000 C   0  0  0  0  0  0  0  0  0  0  0  0
    7.7226    3.0419   -0.0000 C   0  0  0  0  0  0  0  0  0  0  0  0
    6.4139    5.3056   -0.0000 N   0  0  0  0  0  0  0  0  0  0  0  0
    7.7108    4.5510   -0.0000 C   0  0  0  0  0  0  0  0  0  0  0  0
  1  2  1  0  0  0  0
  1  3  1  0  0  0  0
  2  4  2  0  0  0  0
  2  5  1  0  0  0  0
  3  6  1  0  0  0  0
  4  7  1  0  0  0  0
  5  8  2  0  0  0  0
  6  9  1  0  0  0  0
  7 10  2  0  0  0  0
  9 11  1  0  0  0  0
 10 12  1  0  0  0  0
 12 13  2  0  0  0  0
 12 14  1  0  0  0  0
 13 15  1  0  0  0  0
 14 16  2  0  0  0  0
 15 17  2  0  0  0  0
  8 10  1  0  0  0  0
 16 17  1  0  0  0  0
M  END
>  <MolRegNo>
251654

>  <m>
>

>  <Value>
46

>  <Unit>
nM

>  <Type>
IC50

>  <pValue>
0

>  <Ligand Efficiency>
0

>  <Binding Efficiency>
0

>  <Surface Efficiency>
0

>  <Assay Index>
51268

>  <Assay Category>


>  <Assay Organism>


>  <Target ID>
12594

>  <Target Name>
Cytochrome P450 1A2

>  <Target Organism>
Homo sapiens

>  <Target Description>
Target is a single protein chain

>  <Sequence Accession>
P05177

>  <Reference>
J. Med. Chem. 46 (25), 5416-5427 (2003)

>  <Pubmed ID>
14640550

>  <DOI>
10.1021/jm020557k

$$$$
250610
Actelion Java MolfileCreator 1.0

 16 17  0  0  0  0  0  0  0  0999 V2000
    0.0000   -0.0000   -0.0000 S   0  0  0  0  0  0  0  0  0  0  0  0
    1.4535    0.3309   -0.0000 N   0  0  0  0  0  0  0  0  0  0  0  0
   -0.1654   -1.4772   -0.0000 C   0  0  0  0  0  0  0  0  0  0  0  0
    2.1980   -0.9572   -0.0000 C   0  0  0  0  0  0  0  0  0  0  0  0
   -1.4535   -2.2216   -0.0000 C   0  0  0  0  0  0  0  0  0  0  0  0
    1.2054   -2.0798   -0.0000 C   0  0  0  0  0  0  0  0  0  0  0  0
   -2.7771   -1.4653   -0.0000 C   0  0  0  0  0  0  0  0  0  0  0  0
   -1.4772   -3.7106   -0.0000 C   0  0  0  0  0  0  0  0  0  0  0  0
   -4.0888   -2.1980   -0.0000 C   0  0  0  0  0  0  0  0  0  0  0  0
   -2.7889   -4.4433   -0.0000 C   0  0  0  0  0  0  0  0  0  0  0  0
   -4.1006   -3.6752   -0.0000 C   0  0  0  0  0  0  0  0  0  0  0  0
   -5.4123   -4.4078   -0.0000 O   0  0  0  0  0  0  0  0  0  0  0  0
   -6.7240   -3.6515   -0.0000 C   0  0  0  0  0  0  0  0  0  0  0  0
   -8.0357   -4.3842   -0.0000 C   0  0  0  0  0  0  0  0  0  0  0  0
   -9.3474   -3.6279   -0.0000 C   0  0  0  0  0  0  0  0  0  0  0  0
  -10.6592   -4.3606   -0.0000 C   0  0  0  0  0  0  0  0  0  0  0  0
  1  2  1  0  0  0  0
  1  3  1  0  0  0  0
  2  4  2  0  0  0  0
  3  5  1  0  0  0  0
  3  6  2  0  0  0  0
  5  7  2  0  0  0  0
  5  8  1  0  0  0  0
  7  9  1  0  0  0  0
  8 10  2  0  0  0  0
  9 11  2  0  0  0  0
 11 12  1  0  0  0  0
 12 13  1  0  0  0  0
 13 14  1  0  0  0  0
 14 15  1  0  0  0  0
 15 16  1  0  0  0  0
  4  6  1  0  0  0  0
 10 11  1  0  0  0  0
M  END
>  <MolRegNo>
250610

>  <m>
=

>  <Value>
1260

>  <Unit>
nM

>  <Type>
IC50

>  <pValue>
5.9

>  <Ligand Efficiency>
0

>  <Binding Efficiency>
0

>  <Surface Efficiency>
0

>  <Assay Index>
51268

>  <Assay Category>


>  <Assay Organism>


>  <Target ID>
12594

>  <Target Name>
Cytochrome P450 1A2

>  <Target Organism>
Homo sapiens

>  <Target Description>
Target is a single protein chain

>  <Sequence Accession>
P05177

>  <Reference>
J. Med. Chem. 46 (25), 5416-5427 (2003)

>  <Pubmed ID>
14640550

>  <DOI>
10.1021/jm020557k

$$$$
251745
Actelion Java MolfileCreator 1.0

 13 14  0  0  0  0  0  0  0  0999 V2000
    0.0000   -0.0000   -0.0000 O   0  0  0  0  0  0  0  0  0  0  0  0
    1.4459    0.3318   -0.0000 N   0  0  0  0  0  0  0  0  0  0  0  0
   -0.1659   -1.4814   -0.0000 C   0  0  0  0  0  0  0  0  0  0  0  0
    2.1925   -0.9363   -0.0000 C   0  0  0  0  0  0  0  0  0  0  0  0
   -1.4577   -2.2162   -0.0000 C   0  0  0  0  0  0  0  0  0  0  0  0
    1.1852   -2.0740   -0.0000 C   0  0  0  0  0  0  0  0  0  0  0  0
   -2.7851   -1.4577   -0.0000 C   0  0  0  0  0  0  0  0  0  0  0  0
   -1.4814   -3.7095   -0.0000 C   0  0  0  0  0  0  0  0  0  0  0  0
   -4.1006   -2.1925   -0.0000 C   0  0  0  0  0  0  0  0  0  0  0  0
   -2.7970   -4.4443   -0.0000 C   0  0  0  0  0  0  0  0  0  0  0  0
   -4.1125   -3.6858   -0.0000 C   0  0  0  0  0  0  0  0  0  0  0  0
   -5.4280   -4.4206   -0.0000 O   0  0  0  0  0  0  0  0  0  0  0  0
   -6.7435   -3.6621   -0.0000 C   0  0  0  0  0  0  0  0  0  0  0  0
  1  2  1  0  0  0  0
  1  3  1  0  0  0  0
  2  4  2  0  0  0  0
  3  5  1  0  0  0  0
  3  6  2  0  0  0  0
  5  7  2  0  0  0  0
  5  8  1  0  0  0  0
  7  9  1  0  0  0  0
  8 10  2  0  0  0  0
  9 11  2  0  0  0  0
 11 12  1  0  0  0  0
 12 13  1  0  0  0  0
  4  6  1  0  0  0  0
 10 11  1  0  0  0  0
M  END
>  <MolRegNo>
251745

>  <m>


>  <Value>
0

>  <Unit>
nM

>  <Type>
IC50

>  <pValue>
0

>  <Ligand Efficiency>
0

>  <Binding Efficiency>
0

>  <Surface Efficiency>
0

>  <Assay Index>
51269

>  <Assay Category>


>  <Assay Organism>


>  <Target ID>
12594

>  <Target Name>
Cytochrome P450 1A2

>  <Target Organism>
Homo sapiens

>  <Target Description>
Target is a single protein chain

>  <Sequence Accession>
P05177

>  <Reference>
J. Med. Chem. 46 (25), 5416-5427 (2003)

>  <Pubmed ID>
14640550

>  <DOI>
10.1021/jm020557k

$$$$
251193
Actelion Java MolfileCreator 1.0

 16 17  0  0  0  0  0  0  0  0999 V2000
    0.0000   -0.0000   -0.0000 O   0  0  0  0  0  0  0  0  0  0  0  0
   -1.3648    0.6236   -0.0000 C   0  0  0  0  0  0  0  0  0  0  0  0
    0.9883    1.1413   -0.0000 C   0  0  0  0  0  0  0  0  0  0  0  0
   -2.6708   -0.1177   -0.0000 C   0  0  0  0  0  0  0  0  0  0  0  0
   -1.2354    2.1178   -0.0000 C   0  0  0  0  0  0  0  0  0  0  0  0
    0.2235    2.4473   -0.0000 N   0  0  0  0  0  0  0  0  0  0  0  0
   -3.9886    0.6353   -0.0000 C   0  0  0  0  0  0  0  0  0  0  0  0
   -2.6943   -1.6001   -0.0000 C   0  0  0  0  0  0  0  0  0  0  0  0
   -5.2945   -0.0941   -0.0000 C   0  0  0  0  0  0  0  0  0  0  0  0
   -4.0003   -2.3296   -0.0000 C   0  0  0  0  0  0  0  0  0  0  0  0
   -5.3063   -1.5648   -0.0000 C   0  0  0  0  0  0  0  0  0  0  0  0
   -6.6123   -2.2943   -0.0000 O   0  0  0  0  0  0  0  0  0  0  0  0
   -7.9183   -1.5413   -0.0000 C   0  0  0  0  0  0  0  0  0  0  0  0
   -9.2243   -2.2708   -0.0000 C   0  0  0  0  0  0  0  0  0  0  0  0
  -10.5303   -1.5178   -0.0000 C   0  0  0  0  0  0  0  0  0  0  0  0
  -11.8363   -2.2472   -0.0000 C   0  0  0  0  0  0  0  0  0  0  0  0
  1  2  1  0  0  0  0
  1  3  1  0  0  0  0
  2  4  1  0  0  0  0
  2  5  2  0  0  0  0
  3  6  2  0  0  0  0
  4  7  2  0  0  0  0
  4  8  1  0  0  0  0
  7  9  1  0  0  0  0
  8 10  2  0  0  0  0
  9 11  2  0  0  0  0
 11 12  1  0  0  0  0
 12 13  1  0  0  0  0
 13 14  1  0  0  0  0
 14 15  1  0  0  0  0
 15 16  1  0  0  0  0
  5  6  1  0  0  0  0
 10 11  1  0  0  0  0
M  END
>  <MolRegNo>
251193

>  <m>
<

>  <Value>
46

>  <Unit>
nM

>  <Type>
IC50

>  <pValue>
0

>  <Ligand Efficiency>
0

>  <Binding Efficiency>
0

>  <Surface Efficiency>
0

>  <Assay Index>
51268

>  <Assay Category>


>  <Assay Organism>


>  <Target ID>
12594

>  <Target Name>
Cytochrome P450 1A2

>  <Target Organism>
Homo sapiens

>  <Target Description>
Target is a single protein chain

>  <Sequence Accession>
P05177

>  <Reference>
J. Med. Chem. 46 (25), 5416-5427 (2003)

>  <Pubmed ID>
14640550

>  <DOI>
10.1021/jm020557k

$$$$
250611
Actelion Java MolfileCreator 1.0

 16 17  0  0  0  0  0  0  0  0999 V2000
    0.0000   -0.0000   -0.0000 O   0  0  0  0  0  0  0  0  0  0  0  0
   -1.4746   -0.3067   -0.0000 N   0  0  0  0  0  0  0  0  0  0  0  0
    0.7432   -1.2859   -0.0000 C   0  0  0  0  0  0  0  0  0  0  0  0
   -1.6398   -1.7814   -0.0000 C   0  0  0  0  0  0  0  0  0  0  0  0
   -0.2713   -2.4066   -0.0000 C   0  0  0  0  0  0  0  0  0  0  0  0
   -2.9257   -2.5246   -0.0000 C   0  0  0  0  0  0  0  0  0  0  0  0
   -4.2470   -1.7696   -0.0000 C   0  0  0  0  0  0  0  0  0  0  0  0
   -2.9493   -4.0110   -0.0000 C   0  0  0  0  0  0  0  0  0  0  0  0
   -5.5564   -2.5010   -0.0000 C   0  0  0  0  0  0  0  0  0  0  0  0
   -4.2588   -4.7424   -0.0000 C   0  0  0  0  0  0  0  0  0  0  0  0
   -5.5682   -3.9756   -0.0000 C   0  0  0  0  0  0  0  0  0  0  0  0
   -6.8777   -4.7071   -0.0000 O   0  0  0  0  0  0  0  0  0  0  0  0
   -8.1872   -3.9520   -0.0000 C   0  0  0  0  0  0  0  0  0  0  0  0
   -9.4967   -4.6835   -0.0000 C   0  0  0  0  0  0  0  0  0  0  0  0
  -10.8062   -3.9284   -0.0000 C   0  0  0  0  0  0  0  0  0  0  0  0
  -12.1157   -4.6599   -0.0000 C   0  0  0  0  0  0  0  0  0  0  0  0
  1  2  1  0  0  0  0
  1  3  1  0  0  0  0
  2  4  2  0  0  0  0
  3  5  2  0  0  0  0
  4  6  1  0  0  0  0
  6  7  2  0  0  0  0
  6  8  1  0  0  0  0
  7  9  1  0  0  0  0
  8 10  2  0  0  0  0
  9 11  2  0  0  0  0
 11 12  1  0  0  0  0
 12 13  1  0  0  0  0
 13 14  1  0  0  0  0
 14 15  1  0  0  0  0
 15 16  1  0  0  0  0
  4  5  1  0  0  0  0
 10 11  1  0  0  0  0
M  END
>  <MolRegNo>
250611

>  <m>
=

>  <Value>
2550

>  <Unit>
nM

>  <Type>
IC50

>  <pValue>
5.59

>  <Ligand Efficiency>
0

>  <Binding Efficiency>
0

>  <Surface Efficiency>
0

>  <Assay Index>
51268

>  <Assay Category>


>  <Assay Organism>


>  <Target ID>
12594

>  <Target Name>
Cytochrome P450 1A2

>  <Target Organism>
Homo sapiens

>  <Target Description>
Target is a single protein chain

>  <Sequence Accession>
P05177

>  <Reference>
J. Med. Chem. 46 (25), 5416-5427 (2003)

>  <Pubmed ID>
14640550

>  <DOI>
10.1021/jm020557k

$$$$
250613
Actelion Java MolfileCreator 1.0

 16 17  0  0  0  0  0  0  0  0999 V2000
    0.0000   -0.0000   -0.0000 O   0  0  0  0  0  0  0  0  0  0  0  0
   -0.7645    1.3055   -0.0000 C   0  0  0  0  0  0  0  0  0  0  0  0
   -1.0115   -1.1173   -0.0000 C   0  0  0  0  0  0  0  0  0  0  0  0
   -2.2347    0.9997   -0.0000 N   0  0  0  0  0  0  0  0  0  0  0  0
   -2.3994   -0.4940   -0.0000 C   0  0  0  0  0  0  0  0  0  0  0  0
   -3.6814   -1.2350   -0.0000 C   0  0  0  0  0  0  0  0  0  0  0  0
   -4.9986   -0.4822   -0.0000 C   0  0  0  0  0  0  0  0  0  0  0  0
   -3.7049   -2.7169   -0.0000 C   0  0  0  0  0  0  0  0  0  0  0  0
   -6.3042   -1.2114   -0.0000 C   0  0  0  0  0  0  0  0  0  0  0  0
   -5.0104   -3.4461   -0.0000 C   0  0  0  0  0  0  0  0  0  0  0  0
   -6.3159   -2.6816   -0.0000 C   0  0  0  0  0  0  0  0  0  0  0  0
   -7.6215   -3.4108   -0.0000 O   0  0  0  0  0  0  0  0  0  0  0  0
   -8.9270   -2.6581   -0.0000 C   0  0  0  0  0  0  0  0  0  0  0  0
  -10.2325   -3.3873   -0.0000 C   0  0  0  0  0  0  0  0  0  0  0  0
  -11.5381   -2.6346   -0.0000 C   0  0  0  0  0  0  0  0  0  0  0  0
  -12.8436   -3.3638   -0.0000 C   0  0  0  0  0  0  0  0  0  0  0  0
  1  2  1  0  0  0  0
  1  3  1  0  0  0  0
  2  4  2  0  0  0  0
  3  5  2  0  0  0  0
  5  6  1  0  0  0  0
  6  7  2  0  0  0  0
  6  8  1  0  0  0  0
  7  9  1  0  0  0  0
  8 10  2  0  0  0  0
  9 11  2  0  0  0  0
 11 12  1  0  0  0  0
 12 13  1  0  0  0  0
 13 14  1  0  0  0  0
 14 15  1  0  0  0  0
 15 16  1  0  0  0  0
  4  5  1  0  0  0  0
 10 11  1  0  0  0  0
M  END
>  <MolRegNo>
250613

>  <m>


>  <Value>
0

>  <Unit>
nM

>  <Type>
IC50

>  <pValue>
0

>  <Ligand Efficiency>
0

>  <Binding Efficiency>
0

>  <Surface Efficiency>
0

>  <Assay Index>
51269

>  <Assay Category>


>  <Assay Organism>


>  <Target ID>
12594

>  <Target Name>
Cytochrome P450 1A2

>  <Target Organism>
Homo sapiens

>  <Target Description>
Target is a single protein chain

>  <Sequence Accession>
P05177

>  <Reference>
J. Med. Chem. 46 (25), 5416-5427 (2003)

>  <Pubmed ID>
14640550

>  <DOI>
10.1021/jm020557k

$$$$
251954
Actelion Java MolfileCreator 1.0

 16 17  0  0  0  0  0  0  0  0999 V2000
    0.0000   -0.0000   -0.0000 O   0  0  0  0  0  0  0  0  0  0  0  0
    1.2879    0.7562   -0.0000 C   0  0  0  0  0  0  0  0  0  0  0  0
   -1.3115    0.7562   -0.0000 C   0  0  0  0  0  0  0  0  0  0  0  0
    1.2642    2.2685   -0.0000 C   0  0  0  0  0  0  0  0  0  0  0  0
    2.5757    0.0236   -0.0000 C   0  0  0  0  0  0  0  0  0  0  0  0
   -2.6230    0.0236   -0.0000 C   0  0  0  0  0  0  0  0  0  0  0  0
    2.5521    3.0247   -0.0000 C   0  0  0  0  0  0  0  0  0  0  0  0
    3.8636    0.7798   -0.0000 C   0  0  0  0  0  0  0  0  0  0  0  0
   -3.9463    0.7798   -0.0000 C   0  0  0  0  0  0  0  0  0  0  0  0
    3.8399    2.2922   -0.0000 C   0  0  0  0  0  0  0  0  0  0  0  0
   -5.2578    0.0473   -0.0000 C   0  0  0  0  0  0  0  0  0  0  0  0
    5.1278    3.0483   -0.0000 C   0  0  0  0  0  0  0  0  0  0  0  0
    6.4747    2.4458   -0.0000 N   0  0  0  0  0  0  0  0  0  0  0  0
    5.2696    4.5607   -0.0000 N   0  0  0  0  0  0  0  0  0  0  0  0
    7.4790    3.5800   -0.0000 N   0  0  0  0  0  0  0  0  0  0  0  0
    6.7110    4.8797   -0.0000 N   0  0  0  0  0  0  0  0  0  0  0  0
  1  2  1  0  0  0  0
  1  3  1  0  0  0  0
  2  4  2  0  0  0  0
  2  5  1  0  0  0  0
  3  6  1  0  0  0  0
  4  7  1  0  0  0  0
  5  8  2  0  0  0  0
  6  9  1  0  0  0  0
  7 10  2  0  0  0  0
  9 11  1  0  0  0  0
 10 12  1  0  0  0  0
 12 13  1  0  0  0  0
 12 14  2  0  0  0  0
 13 15  2  0  0  0  0
 14 16  1  0  0  0  0
  8 10  1  0  0  0  0
 15 16  1  0  0  0  0
M  END
>  <MolRegNo>
251954

>  <m>
>

>  <Value>
1.0e5

>  <Unit>
nM

>  <Type>
IC50

>  <pValue>
0

>  <Ligand Efficiency>
0

>  <Binding Efficiency>
0

>  <Surface Efficiency>
0

>  <Assay Index>
51268

>  <Assay Category>


>  <Assay Organism>


>  <Target ID>
12594

>  <Target Name>
Cytochrome P450 1A2

>  <Target Organism>
Homo sapiens

>  <Target Description>
Target is a single protein chain

>  <Sequence Accession>
P05177

>  <Reference>
J. Med. Chem. 46 (25), 5416-5427 (2003)

>  <Pubmed ID>
14640550

>  <DOI>
10.1021/jm020557k

$$$$
251956
Actelion Java MolfileCreator 1.0

 17 18  0  0  0  0  0  0  0  0999 V2000
    0.0000   -0.0000   -0.0000 O   0  0  0  0  0  0  0  0  0  0  0  0
    1.2889    0.7568   -0.0000 C   0  0  0  0  0  0  0  0  0  0  0  0
   -1.3126    0.7568   -0.0000 C   0  0  0  0  0  0  0  0  0  0  0  0
    2.5779    0.0118   -0.0000 C   0  0  0  0  0  0  0  0  0  0  0  0
    1.2771    2.2586   -0.0000 C   0  0  0  0  0  0  0  0  0  0  0  0
   -2.6252    0.0237   -0.0000 C   0  0  0  0  0  0  0  0  0  0  0  0
    3.8668    0.7686   -0.0000 C   0  0  0  0  0  0  0  0  0  0  0  0
    2.5660    3.0154   -0.0000 C   0  0  0  0  0  0  0  0  0  0  0  0
   -3.9377    0.7805   -0.0000 C   0  0  0  0  0  0  0  0  0  0  0  0
    3.8550    2.2822   -0.0000 C   0  0  0  0  0  0  0  0  0  0  0  0
   -5.2503    0.0473   -0.0000 C   0  0  0  0  0  0  0  0  0  0  0  0
    5.1557    3.0509   -0.0000 C   0  0  0  0  0  0  0  0  0  0  0  0
    5.1321    4.5526   -0.0000 N   0  0  0  0  0  0  0  0  0  0  0  0
    6.4446    2.3059   -0.0000 C   0  0  0  0  0  0  0  0  0  0  0  0
    6.4328    5.3094   -0.0000 C   0  0  0  0  0  0  0  0  0  0  0  0
    7.7336    3.0627   -0.0000 C   0  0  0  0  0  0  0  0  0  0  0  0
    7.7217    4.5645   -0.0000 N   0  0  0  0  0  0  0  0  0  0  0  0
  1  2  1  0  0  0  0
  1  3  1  0  0  0  0
  2  4  2  0  0  0  0
  2  5  1  0  0  0  0
  3  6  1  0  0  0  0
  4  7  1  0  0  0  0
  5  8  2  0  0  0  0
  6  9  1  0  0  0  0
  7 10  2  0  0  0  0
  9 11  1  0  0  0  0
 10 12  1  0  0  0  0
 12 13  2  0  0  0  0
 12 14  1  0  0  0  0
 13 15  1  0  0  0  0
 14 16  2  0  0  0  0
 15 17  2  0  0  0  0
  8 10  1  0  0  0  0
 16 17  1  0  0  0  0
M  END
>  <MolRegNo>
251956

>  <m>
>

>  <Value>
46

>  <Unit>
nM

>  <Type>
IC50

>  <pValue>
0

>  <Ligand Efficiency>
0

>  <Binding Efficiency>
0

>  <Surface Efficiency>
0

>  <Assay Index>
51268

>  <Assay Category>


>  <Assay Organism>


>  <Target ID>
12594

>  <Target Name>
Cytochrome P450 1A2

>  <Target Organism>
Homo sapiens

>  <Target Description>
Target is a single protein chain

>  <Sequence Accession>
P05177

>  <Reference>
J. Med. Chem. 46 (25), 5416-5427 (2003)

>  <Pubmed ID>
14640550

>  <DOI>
10.1021/jm020557k

$$$$
251875
Actelion Java MolfileCreator 1.0

 16 17  0  0  0  0  0  0  0  0999 V2000
    0.0000   -0.0000   -0.0000 O   0  0  0  0  0  0  0  0  0  0  0  0
    1.2879    0.7562   -0.0000 C   0  0  0  0  0  0  0  0  0  0  0  0
   -1.3115    0.7562   -0.0000 C   0  0  0  0  0  0  0  0  0  0  0  0
    1.2642    2.2685   -0.0000 C   0  0  0  0  0  0  0  0  0  0  0  0
    2.5757    0.0236   -0.0000 C   0  0  0  0  0  0  0  0  0  0  0  0
   -2.6230    0.0236   -0.0000 C   0  0  0  0  0  0  0  0  0  0  0  0
    2.5521    3.0247   -0.0000 C   0  0  0  0  0  0  0  0  0  0  0  0
    3.8636    0.7798   -0.0000 C   0  0  0  0  0  0  0  0  0  0  0  0
   -3.9463    0.7798   -0.0000 C   0  0  0  0  0  0  0  0  0  0  0  0
    3.8399    2.2922   -0.0000 C   0  0  0  0  0  0  0  0  0  0  0  0
   -5.2578    0.0473   -0.0000 C   0  0  0  0  0  0  0  0  0  0  0  0
    5.1278    3.0483   -0.0000 C   0  0  0  0  0  0  0  0  0  0  0  0
    5.2696    4.5607   -0.0000 N   0  0  0  0  0  0  0  0  0  0  0  0
    6.4747    2.4458   -0.0000 C   0  0  0  0  0  0  0  0  0  0  0  0
    6.7110    4.8797   -0.0000 N   0  0  0  0  0  0  0  0  0  0  0  0
    7.4790    3.5800   -0.0000 C   0  0  0  0  0  0  0  0  0  0  0  0
  1  2  1  0  0  0  0
  1  3  1  0  0  0  0
  2  4  2  0  0  0  0
  2  5  1  0  0  0  0
  3  6  1  0  0  0  0
  4  7  1  0  0  0  0
  5  8  2  0  0  0  0
  6  9  1  0  0  0  0
  7 10  2  0  0  0  0
  9 11  1  0  0  0  0
 10 12  1  0  0  0  0
 12 13  2  0  0  0  0
 12 14  1  0  0  0  0
 13 15  1  0  0  0  0
 14 16  2  0  0  0  0
  8 10  1  0  0  0  0
 15 16  1  0  0  0  0
M  END
>  <MolRegNo>
251875

>  <m>
=

>  <Value>
5650

>  <Unit>
nM

>  <Type>
IC50

>  <pValue>
5.25

>  <Ligand Efficiency>
0

>  <Binding Efficiency>
0

>  <Surface Efficiency>
0

>  <Assay Index>
51268

>  <Assay Category>


>  <Assay Organism>


>  <Target ID>
12594

>  <Target Name>
Cytochrome P450 1A2

>  <Target Organism>
Homo sapiens

>  <Target Description>
Target is a single protein chain

>  <Sequence Accession>
P05177

>  <Reference>
J. Med. Chem. 46 (25), 5416-5427 (2003)

>  <Pubmed ID>
14640550

>  <DOI>
10.1021/jm020557k

$$$$
134155
Actelion Java MolfileCreator 1.0

 11 12  0  0  0  0  0  0  0  0999 V2000
    0.0000   -0.0000   -0.0000 O   0  0  0  0  0  0  0  0  0  0  0  0
    0.4632    1.4370   -0.0000 N   0  0  0  0  0  0  0  0  0  0  0  0
    1.2114   -0.8670   -0.0000 C   0  0  0  0  0  0  0  0  0  0  0  0
    1.9596    1.4727   -0.0000 C   0  0  0  0  0  0  0  0  0  0  0  0
    1.2233   -2.3634   -0.0000 C   0  0  0  0  0  0  0  0  0  0  0  0
    2.4228    0.0238   -0.0000 C   0  0  0  0  0  0  0  0  0  0  0  0
    2.5059   -3.0997   -0.0000 C   0  0  0  0  0  0  0  0  0  0  0  0
   -0.0950   -3.0997   -0.0000 C   0  0  0  0  0  0  0  0  0  0  0  0
    2.4940   -4.5961   -0.0000 C   0  0  0  0  0  0  0  0  0  0  0  0
   -0.1069   -4.5961   -0.0000 C   0  0  0  0  0  0  0  0  0  0  0  0
    1.1876   -5.3443   -0.0000 C   0  0  0  0  0  0  0  0  0  0  0  0
  1  2  1  0  0  0  0
  1  3  1  0  0  0  0
  2  4  2  0  0  0  0
  3  5  1  0  0  0  0
  3  6  2  0  0  0  0
  5  7  2  0  0  0  0
  5  8  1  0  0  0  0
  7  9  1  0  0  0  0
  8 10  2  0  0  0  0
  9 11  2  0  0  0  0
  4  6  1  0  0  0  0
 10 11  1  0  0  0  0
M  END
>  <MolRegNo>
134155

>  <m>


>  <Value>
0

>  <Unit>
nM

>  <Type>
IC50

>  <pValue>
0

>  <Ligand Efficiency>
0

>  <Binding Efficiency>
0

>  <Surface Efficiency>
0

>  <Assay Index>
51269

>  <Assay Category>


>  <Assay Organism>


>  <Target ID>
12594

>  <Target Name>
Cytochrome P450 1A2

>  <Target Organism>
Homo sapiens

>  <Target Description>
Target is a single protein chain

>  <Sequence Accession>
P05177

>  <Reference>
J. Med. Chem. 46 (25), 5416-5427 (2003)

>  <Pubmed ID>
14640550

>  <DOI>
10.1021/jm020557k

$$$$
251508
Actelion Java MolfileCreator 1.0

 17 18  0  0  0  0  0  0  0  0999 V2000
    0.0000   -0.0000   -0.0000 O   0  0  0  0  0  0  0  0  0  0  0  0
    1.2867    0.7603   -0.0000 C   0  0  0  0  0  0  0  0  0  0  0  0
   -1.3101    0.7603   -0.0000 C   0  0  0  0  0  0  0  0  0  0  0  0
    1.2750    2.2576   -0.0000 C   0  0  0  0  0  0  0  0  0  0  0  0
    2.5735    0.0117   -0.0000 C   0  0  0  0  0  0  0  0  0  0  0  0
   -2.6203    0.0234   -0.0000 C   0  0  0  0  0  0  0  0  0  0  0  0
    2.5618    3.0180   -0.0000 C   0  0  0  0  0  0  0  0  0  0  0  0
    3.8602    0.7720   -0.0000 C   0  0  0  0  0  0  0  0  0  0  0  0
   -3.9304    0.7837   -0.0000 C   0  0  0  0  0  0  0  0  0  0  0  0
    3.8602    2.2810   -0.0000 C   0  0  0  0  0  0  0  0  0  0  0  0
   -5.2522    0.0468   -0.0000 C   0  0  0  0  0  0  0  0  0  0  0  0
    5.1469    3.0531   -0.0000 N   0  0  0  0  0  0  0  0  0  0  0  0
    6.5038    2.4565   -0.0000 C   0  0  0  0  0  0  0  0  0  0  0  0
    5.2756    4.5504   -0.0000 C   0  0  0  0  0  0  0  0  0  0  0  0
    7.4981    3.5795   -0.0000 C   0  0  0  0  0  0  0  0  0  0  0  0
    6.8080    0.9943   -0.0000 C   0  0  0  0  0  0  0  0  0  0  0  0
    6.7378    4.8779   -0.0000 N   0  0  0  0  0  0  0  0  0  0  0  0
  1  2  1  0  0  0  0
  1  3  1  0  0  0  0
  2  4  2  0  0  0  0
  2  5  1  0  0  0  0
  3  6  1  0  0  0  0
  4  7  1  0  0  0  0
  5  8  2  0  0  0  0
  6  9  1  0  0  0  0
  7 10  2  0  0  0  0
  9 11  1  0  0  0  0
 10 12  1  0  0  0  0
 12 13  1  0  0  0  0
 12 14  1  0  0  0  0
 13 15  2  0  0  0  0
 13 16  1  0  0  0  0
 14 17  2  0  0  0  0
  8 10  1  0  0  0  0
 15 17  1  0  0  0  0
M  END
>  <MolRegNo>
251508

>  <m>
<

>  <Value>
46

>  <Unit>
nM

>  <Type>
IC50

>  <pValue>
0

>  <Ligand Efficiency>
0

>  <Binding Efficiency>
0

>  <Surface Efficiency>
0

>  <Assay Index>
51268

>  <Assay Category>


>  <Assay Organism>


>  <Target ID>
12594

>  <Target Name>
Cytochrome P450 1A2

>  <Target Organism>
Homo sapiens

>  <Target Description>
Target is a single protein chain

>  <Sequence Accession>
P05177

>  <Reference>
J. Med. Chem. 46 (25), 5416-5427 (2003)

>  <Pubmed ID>
14640550

>  <DOI>
10.1021/jm020557k

$$$$
186431
Actelion Java MolfileCreator 1.0

 15 15  0  0  0  0  0  0  0  0999 V2000
    0.0000   -0.0000   -0.0000 O   0  0  0  0  0  0  0  0  0  0  0  0
   -1.3065    0.7533   -0.0000 N   0  0  0  0  0  0  0  0  0  0  0  0
   -2.6129    0.0235   -0.0000 C   0  0  0  0  0  0  0  0  0  0  0  0
   -3.9312    0.7651   -0.0000 N   0  0  0  0  0  0  0  0  0  0  0  0
   -5.2377    0.0235   -0.0000 C   0  0  0  0  0  0  0  0  0  0  0  0
   -5.2494   -1.4595   -0.0000 C   0  0  0  0  0  0  0  0  0  0  0  0
   -6.5441    0.7768   -0.0000 C   0  0  0  0  0  0  0  0  0  0  0  0
   -6.5559   -2.1892   -0.0000 C   0  0  0  0  0  0  0  0  0  0  0  0
   -3.9547   -2.1892   -0.0000 C   0  0  0  0  0  0  0  0  0  0  0  0
   -7.8506    0.0471   -0.0000 C   0  0  0  0  0  0  0  0  0  0  0  0
   -7.8624   -1.4359   -0.0000 C   0  0  0  0  0  0  0  0  0  0  0  0
   -9.1688   -2.1657   -0.0000 C   0  0  0  0  0  0  0  0  0  0  0  0
  -10.4753   -1.4124   -0.0000 C   0  0  0  0  0  0  0  0  0  0  0  0
  -11.7935   -2.1421   -0.0000 C   0  0  0  0  0  0  0  0  0  0  0  0
  -13.1000   -1.3889   -0.0000 C   0  0  0  0  0  0  0  0  0  0  0  0
  1  2  1  0  0  0  0
  2  3  1  0  0  0  0
  3  4  2  0  0  0  0
  4  5  1  0  0  0  0
  5  6  2  0  0  0  0
  5  7  1  0  0  0  0
  6  8  1  0  0  0  0
  6  9  1  0  0  0  0
  7 10  2  0  0  0  0
  8 11  2  0  0  0  0
 11 12  1  0  0  0  0
 12 13  1  0  0  0  0
 13 14  1  0  0  0  0
 14 15  1  0  0  0  0
 10 11  1  0  0  0  0
M  END
>  <MolRegNo>
186431

>  <m>
=

>  <Value>
461

>  <Unit>
nM

>  <Type>
IC50

>  <pValue>
6.34

>  <Ligand Efficiency>
0

>  <Binding Efficiency>
0

>  <Surface Efficiency>
0

>  <Assay Index>
51268

>  <Assay Category>


>  <Assay Organism>


>  <Target ID>
12594

>  <Target Name>
Cytochrome P450 1A2

>  <Target Organism>
Homo sapiens

>  <Target Description>
Target is a single protein chain

>  <Sequence Accession>
P05177

>  <Reference>
J. Med. Chem. 46 (25), 5416-5427 (2003)

>  <Pubmed ID>
14640550

>  <DOI>
10.1021/jm020557k

$$$$
251511
Actelion Java MolfileCreator 1.0

 17 18  0  0  0  0  0  0  0  0999 V2000
    0.0000   -0.0000   -0.0000 O   0  0  0  0  0  0  0  0  0  0  0  0
    1.2904    0.7577   -0.0000 C   0  0  0  0  0  0  0  0  0  0  0  0
   -1.3141    0.7577   -0.0000 C   0  0  0  0  0  0  0  0  0  0  0  0
    1.2786    2.2731   -0.0000 C   0  0  0  0  0  0  0  0  0  0  0  0
    2.5809    0.0237   -0.0000 C   0  0  0  0  0  0  0  0  0  0  0  0
   -2.6282    0.0237   -0.0000 C   0  0  0  0  0  0  0  0  0  0  0  0
    2.5690    3.0308   -0.0000 C   0  0  0  0  0  0  0  0  0  0  0  0
    3.8713    0.7814   -0.0000 C   0  0  0  0  0  0  0  0  0  0  0  0
   -3.9424    0.7814   -0.0000 C   0  0  0  0  0  0  0  0  0  0  0  0
    3.8713    2.2968   -0.0000 C   0  0  0  0  0  0  0  0  0  0  0  0
   -5.2683    0.0474   -0.0000 C   0  0  0  0  0  0  0  0  0  0  0  0
    5.1381    3.0544   -0.0000 C   0  0  0  0  0  0  0  0  0  0  0  0
    5.2802    4.5580   -0.0000 N   0  0  0  0  0  0  0  0  0  0  0  0
    6.4877    2.4625   -0.0000 C   0  0  0  0  0  0  0  0  0  0  0  0
    6.7245    4.8895   -0.0000 N   0  0  0  0  0  0  0  0  0  0  0  0
    7.4822    3.6109   -0.0000 C   0  0  0  0  0  0  0  0  0  0  0  0
    8.9739    3.4688   -0.0000 C   0  0  0  0  0  0  0  0  0  0  0  0
  1  2  1  0  0  0  0
  1  3  1  0  0  0  0
  2  4  2  0  0  0  0
  2  5  1  0  0  0  0
  3  6  1  0  0  0  0
  4  7  1  0  0  0  0
  5  8  2  0  0  0  0
  6  9  1  0  0  0  0
  7 10  2  0  0  0  0
  9 11  1  0  0  0  0
 10 12  1  0  0  0  0
 12 13  2  0  0  0  0
 12 14  1  0  0  0  0
 13 15  1  0  0  0  0
 14 16  2  0  0  0  0
 16 17  1  0  0  0  0
  8 10  1  0  0  0  0
 15 16  1  0  0  0  0
M  END
>  <MolRegNo>
251511

>  <m>
=

>  <Value>
21100

>  <Unit>
nM

>  <Type>
IC50

>  <pValue>
4.68

>  <Ligand Efficiency>
0

>  <Binding Efficiency>
0

>  <Surface Efficiency>
0

>  <Assay Index>
51268

>  <Assay Category>


>  <Assay Organism>


>  <Target ID>
12594

>  <Target Name>
Cytochrome P450 1A2

>  <Target Organism>
Homo sapiens

>  <Target Description>
Target is a single protein chain

>  <Sequence Accession>
P05177

>  <Reference>
J. Med. Chem. 46 (25), 5416-5427 (2003)

>  <Pubmed ID>
14640550

>  <DOI>
10.1021/jm020557k

$$$$
251446
Actelion Java MolfileCreator 1.0

 17 18  0  0  0  0  0  0  0  0999 V2000
    0.0000   -0.0000   -0.0000 O   0  0  0  0  0  0  0  0  0  0  0  0
    1.2954    0.7655   -0.0000 C   0  0  0  0  0  0  0  0  0  0  0  0
   -1.3072    0.7655   -0.0000 C   0  0  0  0  0  0  0  0  0  0  0  0
    2.5791    0.0236   -0.0000 C   0  0  0  0  0  0  0  0  0  0  0  0
    1.2719    2.2729   -0.0000 C   0  0  0  0  0  0  0  0  0  0  0  0
   -2.6144    0.0236   -0.0000 C   0  0  0  0  0  0  0  0  0  0  0  0
    3.8627    0.7890   -0.0000 C   0  0  0  0  0  0  0  0  0  0  0  0
    2.5555    3.0383   -0.0000 C   0  0  0  0  0  0  0  0  0  0  0  0
   -3.9216    0.7890   -0.0000 C   0  0  0  0  0  0  0  0  0  0  0  0
    3.8627    2.2964   -0.0000 C   0  0  0  0  0  0  0  0  0  0  0  0
   -5.2288    0.0471   -0.0000 C   0  0  0  0  0  0  0  0  0  0  0  0
    5.1463    3.0619   -0.0000 C   0  0  0  0  0  0  0  0  0  0  0  0
    5.1228    4.5693   -0.0000 N   0  0  0  0  0  0  0  0  0  0  0  0
    6.4300    2.3200   -0.0000 C   0  0  0  0  0  0  0  0  0  0  0  0
    6.4064    5.3347   -0.0000 C   0  0  0  0  0  0  0  0  0  0  0  0
    7.7136    3.0619   -0.0000 C   0  0  0  0  0  0  0  0  0  0  0  0
    7.6900    4.5811   -0.0000 C   0  0  0  0  0  0  0  0  0  0  0  0
  1  2  1  0  0  0  0
  1  3  1  0  0  0  0
  2  4  2  0  0  0  0
  2  5  1  0  0  0  0
  3  6  1  0  0  0  0
  4  7  1  0  0  0  0
  5  8  2  0  0  0  0
  6  9  1  0  0  0  0
  7 10  2  0  0  0  0
  9 11  1  0  0  0  0
 10 12  1  0  0  0  0
 12 13  2  0  0  0  0
 12 14  1  0  0  0  0
 13 15  1  0  0  0  0
 14 16  2  0  0  0  0
 15 17  2  0  0  0  0
  8 10  1  0  0  0  0
 16 17  1  0  0  0  0
M  END
>  <MolRegNo>
251446

>  <m>
=

>  <Value>
487

>  <Unit>
nM

>  <Type>
IC50

>  <pValue>
6.31

>  <Ligand Efficiency>
0

>  <Binding Efficiency>
0

>  <Surface Efficiency>
0

>  <Assay Index>
51268

>  <Assay Category>


>  <Assay Organism>


>  <Target ID>
12594

>  <Target Name>
Cytochrome P450 1A2

>  <Target Organism>
Homo sapiens

>  <Target Description>
Target is a single protein chain

>  <Sequence Accession>
P05177

>  <Reference>
J. Med. Chem. 46 (25), 5416-5427 (2003)

>  <Pubmed ID>
14640550

>  <DOI>
10.1021/jm020557k

$$$$
251251
Actelion Java MolfileCreator 1.0

 16 17  0  0  0  0  0  0  0  0999 V2000
    0.0000   -0.0000   -0.0000 O   0  0  0  0  0  0  0  0  0  0  0  0
    1.3059    0.7647   -0.0000 C   0  0  0  0  0  0  0  0  0  0  0  0
   -1.3059    0.7647   -0.0000 C   0  0  0  0  0  0  0  0  0  0  0  0
    1.2823    2.2706   -0.0000 C   0  0  0  0  0  0  0  0  0  0  0  0
    2.5882    0.0235   -0.0000 C   0  0  0  0  0  0  0  0  0  0  0  0
   -2.6117    0.0235   -0.0000 C   0  0  0  0  0  0  0  0  0  0  0  0
    2.5647    3.0353   -0.0000 C   0  0  0  0  0  0  0  0  0  0  0  0
    3.8706    0.7882   -0.0000 C   0  0  0  0  0  0  0  0  0  0  0  0
   -3.9176    0.7882   -0.0000 C   0  0  0  0  0  0  0  0  0  0  0  0
    3.8706    2.2941   -0.0000 C   0  0  0  0  0  0  0  0  0  0  0  0
   -5.2235    0.0471   -0.0000 C   0  0  0  0  0  0  0  0  0  0  0  0
    5.1529    3.0588   -0.0000 C   0  0  0  0  0  0  0  0  0  0  0  0
    6.5058    2.4588   -0.0000 N   0  0  0  0  0  0  0  0  0  0  0  0
    5.2941    4.5647   -0.0000 C   0  0  0  0  0  0  0  0  0  0  0  0
    7.4940    3.6000   -0.0000 C   0  0  0  0  0  0  0  0  0  0  0  0
    6.7411    4.8941   -0.0000 N   0  0  0  0  0  0  0  0  0  0  0  0
  1  2  1  0  0  0  0
  1  3  1  0  0  0  0
  2  4  2  0  0  0  0
  2  5  1  0  0  0  0
  3  6  1  0  0  0  0
  4  7  1  0  0  0  0
  5  8  2  0  0  0  0
  6  9  1  0  0  0  0
  7 10  2  0  0  0  0
  9 11  1  0  0  0  0
 10 12  1  0  0  0  0
 12 13  1  0  0  0  0
 12 14  2  0  0  0  0
 13 15  2  0  0  0  0
 14 16  1  0  0  0  0
  8 10  1  0  0  0  0
 15 16  1  0  0  0  0
M  END
>  <MolRegNo>
251251

>  <m>
=

>  <Value>
1100

>  <Unit>
nM

>  <Type>
IC50

>  <pValue>
5.96

>  <Ligand Efficiency>
0

>  <Binding Efficiency>
0

>  <Surface Efficiency>
0

>  <Assay Index>
51268

>  <Assay Category>


>  <Assay Organism>


>  <Target ID>
12594

>  <Target Name>
Cytochrome P450 1A2

>  <Target Organism>
Homo sapiens

>  <Target Description>
Target is a single protein chain

>  <Sequence Accession>
P05177

>  <Reference>
J. Med. Chem. 46 (25), 5416-5427 (2003)

>  <Pubmed ID>
14640550

>  <DOI>
10.1021/jm020557k

$$$$
251215
Actelion Java MolfileCreator 1.0

 16 17  0  0  0  0  0  0  0  0999 V2000
    0.0000   -0.0000   -0.0000 O   0  0  0  0  0  0  0  0  0  0  0  0
    1.2882    0.7564   -0.0000 C   0  0  0  0  0  0  0  0  0  0  0  0
   -1.3118    0.7564   -0.0000 C   0  0  0  0  0  0  0  0  0  0  0  0
    1.2645    2.2691   -0.0000 C   0  0  0  0  0  0  0  0  0  0  0  0
    2.5763    0.0236   -0.0000 C   0  0  0  0  0  0  0  0  0  0  0  0
   -2.6236    0.0236   -0.0000 C   0  0  0  0  0  0  0  0  0  0  0  0
    2.5527    3.0254   -0.0000 C   0  0  0  0  0  0  0  0  0  0  0  0
    3.8645    0.7800   -0.0000 C   0  0  0  0  0  0  0  0  0  0  0  0
   -3.9472    0.7800   -0.0000 C   0  0  0  0  0  0  0  0  0  0  0  0
    3.8408    2.2809   -0.0000 C   0  0  0  0  0  0  0  0  0  0  0  0
   -5.2590    0.0473   -0.0000 C   0  0  0  0  0  0  0  0  0  0  0  0
    5.1290    3.0372   -0.0000 C   0  0  0  0  0  0  0  0  0  0  0  0
    5.2708    4.5499   -0.0000 N   0  0  0  0  0  0  0  0  0  0  0  0
    6.4763    2.4345   -0.0000 N   0  0  0  0  0  0  0  0  0  0  0  0
    6.7126    4.8690   -0.0000 C   0  0  0  0  0  0  0  0  0  0  0  0
    7.4808    3.5690   -0.0000 C   0  0  0  0  0  0  0  0  0  0  0  0
  1  2  1  0  0  0  0
  1  3  1  0  0  0  0
  2  4  2  0  0  0  0
  2  5  1  0  0  0  0
  3  6  1  0  0  0  0
  4  7  1  0  0  0  0
  5  8  2  0  0  0  0
  6  9  1  0  0  0  0
  7 10  2  0  0  0  0
  9 11  1  0  0  0  0
 10 12  1  0  0  0  0
 12 13  2  0  0  0  0
 12 14  1  0  0  0  0
 13 15  1  0  0  0  0
 14 16  1  0  0  0  0
  8 10  1  0  0  0  0
 15 16  2  0  0  0  0
M  END
>  <MolRegNo>
251215

>  <m>
=

>  <Value>
25500

>  <Unit>
nM

>  <Type>
IC50

>  <pValue>
4.59

>  <Ligand Efficiency>
0

>  <Binding Efficiency>
0

>  <Surface Efficiency>
0

>  <Assay Index>
51268

>  <Assay Category>


>  <Assay Organism>


>  <Target ID>
12594

>  <Target Name>
Cytochrome P450 1A2

>  <Target Organism>
Homo sapiens

>  <Target Description>
Target is a single protein chain

>  <Sequence Accession>
P05177

>  <Reference>
J. Med. Chem. 46 (25), 5416-5427 (2003)

>  <Pubmed ID>
14640550

>  <DOI>
10.1021/jm020557k

$$$$
251143
Actelion Java MolfileCreator 1.0

 17 18  0  0  0  0  0  0  0  0999 V2000
    0.0000   -0.0000   -0.0000 O   0  0  0  0  0  0  0  0  0  0  0  0
    1.4549    0.3312   -0.0000 N   0  0  0  0  0  0  0  0  0  0  0  0
   -0.1656   -1.4786   -0.0000 C   0  0  0  0  0  0  0  0  0  0  0  0
    2.2002   -0.9345   -0.0000 C   0  0  0  0  0  0  0  0  0  0  0  0
   -1.4786   -2.2120   -0.0000 C   0  0  0  0  0  0  0  0  0  0  0  0
    1.1829   -2.0700   -0.0000 C   0  0  0  0  0  0  0  0  0  0  0  0
   -2.7916   -1.4549   -0.0000 C   0  0  0  0  0  0  0  0  0  0  0  0
   -1.4904   -3.7024   -0.0000 C   0  0  0  0  0  0  0  0  0  0  0  0
    1.4904   -3.5250   -0.0000 C   0  0  0  0  0  0  0  0  0  0  0  0
   -4.1046   -2.1883   -0.0000 C   0  0  0  0  0  0  0  0  0  0  0  0
   -2.8034   -4.4358   -0.0000 C   0  0  0  0  0  0  0  0  0  0  0  0
   -4.1046   -3.6788   -0.0000 C   0  0  0  0  0  0  0  0  0  0  0  0
   -5.4176   -4.4121   -0.0000 O   0  0  0  0  0  0  0  0  0  0  0  0
   -6.7306   -3.6551   -0.0000 C   0  0  0  0  0  0  0  0  0  0  0  0
   -8.0554   -4.3885   -0.0000 C   0  0  0  0  0  0  0  0  0  0  0  0
   -9.3684   -3.6314   -0.0000 C   0  0  0  0  0  0  0  0  0  0  0  0
  -10.6814   -4.3648   -0.0000 C   0  0  0  0  0  0  0  0  0  0  0  0
  1  2  1  0  0  0  0
  1  3  1  0  0  0  0
  2  4  2  0  0  0  0
  3  5  1  0  0  0  0
  3  6  2  0  0  0  0
  5  7  2  0  0  0  0
  5  8  1  0  0  0  0
  6  9  1  0  0  0  0
  7 10  1  0  0  0  0
  8 11  2  0  0  0  0
 10 12  2  0  0  0  0
 12 13  1  0  0  0  0
 13 14  1  0  0  0  0
 14 15  1  0  0  0  0
 15 16  1  0  0  0  0
 16 17  1  0  0  0  0
  4  6  1  0  0  0  0
 11 12  1  0  0  0  0
M  END
>  <MolRegNo>
251143

>  <m>
<

>  <Value>
46

>  <Unit>
nM

>  <Type>
IC50

>  <pValue>
0

>  <Ligand Efficiency>
0

>  <Binding Efficiency>
0

>  <Surface Efficiency>
0

>  <Assay Index>
51268

>  <Assay Category>


>  <Assay Organism>


>  <Target ID>
12594

>  <Target Name>
Cytochrome P450 1A2

>  <Target Organism>
Homo sapiens

>  <Target Description>
Target is a single protein chain

>  <Sequence Accession>
P05177

>  <Reference>
J. Med. Chem. 46 (25), 5416-5427 (2003)

>  <Pubmed ID>
14640550

>  <DOI>
10.1021/jm020557k

$$$$
251080
Actelion Java MolfileCreator 1.0

 17 18  0  0  0  0  0  0  0  0999 V2000
    0.0000   -0.0000   -0.0000 O   0  0  0  0  0  0  0  0  0  0  0  0
    1.2827    0.7649   -0.0000 C   0  0  0  0  0  0  0  0  0  0  0  0
   -1.3063    0.7649   -0.0000 C   0  0  0  0  0  0  0  0  0  0  0  0
    1.2710    2.2595   -0.0000 C   0  0  0  0  0  0  0  0  0  0  0  0
    2.5655    0.0118   -0.0000 C   0  0  0  0  0  0  0  0  0  0  0  0
   -2.6125    0.0235   -0.0000 C   0  0  0  0  0  0  0  0  0  0  0  0
    2.5537    3.0244   -0.0000 C   0  0  0  0  0  0  0  0  0  0  0  0
    3.8482    0.7767   -0.0000 C   0  0  0  0  0  0  0  0  0  0  0  0
   -3.9306    0.7885   -0.0000 C   0  0  0  0  0  0  0  0  0  0  0  0
    3.8600    2.2830   -0.0000 C   0  0  0  0  0  0  0  0  0  0  0  0
   -5.2604    0.0471   -0.0000 C   0  0  0  0  0  0  0  0  0  0  0  0
    5.1427    3.0597   -0.0000 N   0  0  0  0  0  0  0  0  0  0  0  0
    5.2722    4.5543   -0.0000 C   0  0  0  0  0  0  0  0  0  0  0  0
    6.4961    2.4596   -0.0000 C   0  0  0  0  0  0  0  0  0  0  0  0
    6.7314    4.8721   -0.0000 N   0  0  0  0  0  0  0  0  0  0  0  0
    7.4964    3.5893   -0.0000 C   0  0  0  0  0  0  0  0  0  0  0  0
    8.9792    3.4363   -0.0000 C   0  0  0  0  0  0  0  0  0  0  0  0
  1  2  1  0  0  0  0
  1  3  1  0  0  0  0
  2  4  2  0  0  0  0
  2  5  1  0  0  0  0
  3  6  1  0  0  0  0
  4  7  1  0  0  0  0
  5  8  2  0  0  0  0
  6  9  1  0  0  0  0
  7 10  2  0  0  0  0
  9 11  1  0  0  0  0
 10 12  1  0  0  0  0
 12 13  1  0  0  0  0
 12 14  1  0  0  0  0
 13 15  2  0  0  0  0
 14 16  2  0  0  0  0
 16 17  1  0  0  0  0
  8 10  1  0  0  0  0
 15 16  1  0  0  0  0
M  END
>  <MolRegNo>
251080

>  <m>
=

>  <Value>
386

>  <Unit>
nM

>  <Type>
IC50

>  <pValue>
6.41

>  <Ligand Efficiency>
0

>  <Binding Efficiency>
0

>  <Surface Efficiency>
0

>  <Assay Index>
51268

>  <Assay Category>


>  <Assay Organism>


>  <Target ID>
12594

>  <Target Name>
Cytochrome P450 1A2

>  <Target Organism>
Homo sapiens

>  <Target Description>
Target is a single protein chain

>  <Sequence Accession>
P05177

>  <Reference>
J. Med. Chem. 46 (25), 5416-5427 (2003)

>  <Pubmed ID>
14640550

>  <DOI>
10.1021/jm020557k

$$$$
6149
Actelion Java MolfileCreator 1.0

 31 35  0  0  0  0  0  0  0  0999 V2000
    0.0000   -0.0000   -0.0000 F   0  0  0  0  0  0  0  0  0  0  0  0
   -1.5053   -0.0353   -0.0000 C   0  0  0  0  0  0  0  0  0  0  0  0
   -2.3050    1.2466   -0.0000 C   0  0  0  0  0  0  0  0  0  0  0  0
   -2.2227   -1.3524   -0.0000 C   0  0  0  0  0  0  0  0  0  0  0  0
   -3.8103    1.2113   -0.0000 C   0  0  0  0  0  0  0  0  0  0  0  0
   -3.7280   -1.3759   -0.0000 C   0  0  0  0  0  0  0  0  0  0  0  0
   -4.8452    2.3050   -0.0000 N   0  0  0  0  0  0  0  0  0  0  0  0
   -4.5277   -0.0941   -0.0000 C   0  0  0  0  0  0  0  0  0  0  0  0
   -6.2094    1.6582   -0.0000 C   0  0  0  0  0  0  0  0  0  0  0  0
   -6.0094    0.1882   -0.0000 N   0  0  0  0  0  0  0  0  0  0  0  0
   -7.5383    2.3991   -0.0000 O   0  0  0  0  0  0  0  0  0  0  0  0
   -7.3148   -0.5410   -0.0000 C   0  0  0  0  0  0  0  0  0  0  0  0
   -8.6202    0.2117   -0.0000 C   0  0  0  0  0  0  0  0  0  0  0  0
   -7.3266   -2.0228   -0.0000 C   0  0  0  0  0  0  0  0  0  0  0  0
   -9.9256   -0.5174   -0.0000 C   0  0  0  0  0  0  0  0  0  0  0  0
   -8.6320   -2.7519   -0.0000 C   0  0  0  0  0  0  0  0  0  0  0  0
   -9.9373   -1.9992   -0.0000 N   0  0  0  0  0  0  0  0  0  0  0  0
  -10.8782   -3.1635   -0.0000 C   0  0  0  0  0  0  0  0  0  0  0  0
  -12.3599   -2.9518   -0.0000 C   0  0  0  0  0  0  0  0  0  0  0  0
  -13.3008   -4.1161   -0.0000 N   0  0  0  0  0  0  0  0  0  0  0  0
  -14.7708   -3.7868   -0.0000 C   0  0  0  0  0  0  0  0  0  0  0  0
  -12.6304   -5.4567   -0.0000 C   0  0  0  0  0  0  0  0  0  0  0  0
  -15.1236   -2.3285   -0.0000 O   0  0  0  0  0  0  0  0  0  0  0  0
  -15.9468   -4.7276   -0.0000 C   0  0  0  0  0  0  0  0  0  0  0  0
  -13.2890   -6.7974   -0.0000 C   0  0  0  0  0  0  0  0  0  0  0  0
  -15.9586   -6.2094   -0.0000 C   0  0  0  0  0  0  0  0  0  0  0  0
  -17.2522   -3.9749   -0.0000 C   0  0  0  0  0  0  0  0  0  0  0  0
  -14.7590   -7.1267   -0.0000 C   0  0  0  0  0  0  0  0  0  0  0  0
  -17.2639   -6.9385   -0.0000 C   0  0  0  0  0  0  0  0  0  0  0  0
  -18.5576   -4.7041   -0.0000 C   0  0  0  0  0  0  0  0  0  0  0  0
  -18.5693   -6.1859   -0.0000 C   0  0  0  0  0  0  0  0  0  0  0  0
  1  2  1  0  0  0  0
  2  3  2  0  0  0  0
  2  4  1  0  0  0  0
  3  5  1  0  0  0  0
  4  6  2  0  0  0  0
  5  7  1  0  0  0  0
  5  8  2  0  0  0  0
  7  9  2  0  0  0  0
  8 10  1  0  0  0  0
  9 11  1  0  0  0  0
 10 12  1  0  0  0  0
 12 13  1  0  0  0  0
 12 14  1  0  0  0  0
 13 15  1  0  0  0  0
 14 16  1  0  0  0  0
 15 17  1  0  0  0  0
 17 18  1  0  0  0  0
 18 19  1  0  0  0  0
 19 20  1  0  0  0  0
 20 21  1  0  0  0  0
 20 22  1  0  0  0  0
 21 23  2  0  0  0  0
 21 24  1  0  0  0  0
 22 25  1  0  0  0  0
 24 26  2  0  0  0  0
 24 27  1  0  0  0  0
 25 28  1  0  0  0  0
 26 29  1  0  0  0  0
 27 30  2  0  0  0  0
 29 31  2  0  0  0  0
  6  8  1  0  0  0  0
  9 10  1  0  0  0  0
 16 17  1  0  0  0  0
 26 28  1  0  0  0  0
 30 31  1  0  0  0  0
M  END
>  <MolRegNo>
6149

>  <m>
=

>  <Value>
62000

>  <Unit>
nM

>  <Type>
IC50

>  <pValue>
4.21

>  <Ligand Efficiency>
0

>  <Binding Efficiency>
0

>  <Surface Efficiency>
0

>  <Assay Index>
51273

>  <Assay Category>


>  <Assay Organism>
Homo sapiens

>  <Target ID>
12594

>  <Target Name>
Cytochrome P450 1A2

>  <Target Organism>
Homo sapiens

>  <Target Description>
Target is a single protein chain

>  <Sequence Accession>
P05177

>  <Reference>
Bioorg. Med. Chem. Lett. 13 (6), 1055-1058 (2003)

>  <Pubmed ID>
12643910

>  <DOI>
10.1016/s0960-894x(03)00077-5

$$$$
180980
Actelion Java MolfileCreator 1.0

 21 23  0  0  0  0  0  0  0  0999 V2000
    0.0000   -0.0000   -0.0000 Cl  0  0  0  0  0  0  0  0  0  0  0  0
   -0.0118    1.5080   -0.0000 C   0  0  0  0  0  0  0  0  0  0  0  0
   -1.3313    2.2620   -0.0000 N   0  0  0  0  0  0  0  0  0  0  0  0
    1.2606    2.2738   -0.0000 C   0  0  0  0  0  0  0  0  0  0  0  0
   -1.3431    3.7701   -0.0000 C   0  0  0  0  0  0  0  0  0  0  0  0
    1.2488    3.7701   -0.0000 C   0  0  0  0  0  0  0  0  0  0  0  0
   -0.0589    4.5241   -0.0000 C   0  0  0  0  0  0  0  0  0  0  0  0
    2.5330    4.5241   -0.0000 C   0  0  0  0  0  0  0  0  0  0  0  0
    3.9468    4.0646   -0.0000 N   0  0  0  0  0  0  0  0  0  0  0  0
    2.5212    6.0321   -0.0000 C   0  0  0  0  0  0  0  0  0  0  0  0
    4.8186    5.2781   -0.0000 C   0  0  0  0  0  0  0  0  0  0  0  0
    3.9350    6.5033   -0.0000 N   0  0  0  0  0  0  0  0  0  0  0  0
    1.2253    6.7979   -0.0000 C   0  0  0  0  0  0  0  0  0  0  0  0
    6.3031    5.2899   -0.0000 S   0  0  0  0  0  0  0  0  0  0  0  0
    1.2253    8.3059   -0.0000 C   0  0  0  0  0  0  0  0  0  0  0  0
   -0.0825    6.0674   -0.0000 C   0  0  0  0  0  0  0  0  0  0  0  0
    7.0335    4.0057   -0.0000 C   0  0  0  0  0  0  0  0  0  0  0  0
   -0.0707    9.0717   -0.0000 C   0  0  0  0  0  0  0  0  0  0  0  0
   -1.3784    6.8332   -0.0000 C   0  0  0  0  0  0  0  0  0  0  0  0
   -1.3784    8.3413   -0.0000 C   0  0  0  0  0  0  0  0  0  0  0  0
   -2.6862    9.1070   -0.0000 F   0  0  0  0  0  0  0  0  0  0  0  0
  1  2  1  0  0  0  0
  2  3  2  0  0  0  0
  2  4  1  0  0  0  0
  3  5  1  0  0  0  0
  4  6  2  0  0  0  0
  5  7  2  0  0  0  0
  6  8  1  0  0  0  0
  8  9  1  0  0  0  0
  8 10  2  0  0  0  0
  9 11  1  0  0  0  0
 10 12  1  0  0  0  0
 10 13  1  0  0  0  0
 11 14  1  0  0  0  0
 13 15  2  0  0  0  0
 13 16  1  0  0  0  0
 14 17  1  0  0  0  0
 15 18  1  0  0  0  0
 16 19  2  0  0  0  0
 18 20  2  0  0  0  0
 20 21  1  0  0  0  0
  6  7  1  0  0  0  0
 11 12  2  0  0  0  0
 19 20  1  0  0  0  0
M  END
>  <MolRegNo>
180980

>  <m>
=

>  <Value>
92.6

>  <Unit>
%

>  <Type>
Inhibition

>  <pValue>
0

>  <Ligand Efficiency>
0

>  <Binding Efficiency>
0

>  <Surface Efficiency>
0

>  <Assay Index>
51284

>  <Assay Category>


>  <Assay Organism>
Homo sapiens

>  <Target ID>
12594

>  <Target Name>
Cytochrome P450 1A2

>  <Target Organism>
Homo sapiens

>  <Target Description>
Target is a single protein chain

>  <Sequence Accession>
P05177

>  <Reference>
J. Med. Chem. 46 (15), 3230-3244 (2003)

>  <Pubmed ID>
12852754

>  <DOI>
10.1021/jm030766k

$$$$
250
Actelion Java MolfileCreator 1.0

 27 30  0  0  0  0  0  0  0  0999 V2000
    0.0000   -0.0000   -0.0000 S   0  0  0  0  0  0  0  0  0  0  0  0
   -0.0120    1.2401   -0.0000 O   0  0  0  0  0  0  0  0  0  0  0  0
   -1.3364   -0.7585   -0.0000 C   0  0  0  0  0  0  0  0  0  0  0  0
    1.0475   -0.5900   -0.0000 C   0  0  0  0  0  0  0  0  0  0  0  0
   -1.3485   -2.2756   -0.0000 C   0  0  0  0  0  0  0  0  0  0  0  0
   -2.6729    0.0120   -0.0000 C   0  0  0  0  0  0  0  0  0  0  0  0
   -2.6849   -3.0341   -0.0000 C   0  0  0  0  0  0  0  0  0  0  0  0
   -4.0093   -0.7465   -0.0000 C   0  0  0  0  0  0  0  0  0  0  0  0
   -4.0214   -2.2635   -0.0000 C   0  0  0  0  0  0  0  0  0  0  0  0
   -5.3578   -3.0221   -0.0000 C   0  0  0  0  0  0  0  0  0  0  0  0
   -5.5143   -4.5150   -0.0000 N   0  0  0  0  0  0  0  0  0  0  0  0
   -6.7424   -2.3719   -0.0000 N   0  0  0  0  0  0  0  0  0  0  0  0
   -7.0194   -4.8160   -0.0000 C   0  0  0  0  0  0  0  0  0  0  0  0
   -7.7779   -3.4916   -0.0000 C   0  0  0  0  0  0  0  0  0  0  0  0
   -7.6575   -6.2006   -0.0000 C   0  0  0  0  0  0  0  0  0  0  0  0
   -9.3070   -3.3231   -0.0000 C   0  0  0  0  0  0  0  0  0  0  0  0
   -6.8628   -7.4889   -0.0000 C   0  0  0  0  0  0  0  0  0  0  0  0
   -9.1986   -6.2247   -0.0000 C   0  0  0  0  0  0  0  0  0  0  0  0
  -10.3063   -4.4669   -0.0000 C   0  0  0  0  0  0  0  0  0  0  0  0
   -9.8247   -1.8662   -0.0000 C   0  0  0  0  0  0  0  0  0  0  0  0
   -7.5973   -8.8254   -0.0000 C   0  0  0  0  0  0  0  0  0  0  0  0
   -9.9330   -7.5612   -0.0000 C   0  0  0  0  0  0  0  0  0  0  0  0
  -11.8233   -4.1779   -0.0000 C   0  0  0  0  0  0  0  0  0  0  0  0
  -11.3417   -1.5772   -0.0000 C   0  0  0  0  0  0  0  0  0  0  0  0
   -9.1384   -8.8615   -0.0000 C   0  0  0  0  0  0  0  0  0  0  0  0
  -12.3531   -2.7331   -0.0000 N   0  0  0  0  0  0  0  0  0  0  0  0
   -9.7284   -9.9210   -0.0000 F   0  0  0  0  0  0  0  0  0  0  0  0
  1  2  2  0  0  0  0
  1  3  1  0  0  0  0
  1  4  1  0  0  0  0
  3  5  2  0  0  0  0
  3  6  1  0  0  0  0
  5  7  1  0  0  0  0
  6  8  2  0  0  0  0
  7  9  2  0  0  0  0
  9 10  1  0  0  0  0
 10 11  2  0  0  0  0
 10 12  1  0  0  0  0
 11 13  1  0  0  0  0
 12 14  1  0  0  0  0
 13 15  1  0  0  0  0
 14 16  1  0  0  0  0
 15 17  2  0  0  0  0
 15 18  1  0  0  0  0
 16 19  2  0  0  0  0
 16 20  1  0  0  0  0
 17 21  1  0  0  0  0
 18 22  2  0  0  0  0
 19 23  1  0  0  0  0
 20 24  2  0  0  0  0
 21 25  2  0  0  0  0
 23 26  2  0  0  0  0
 25 27  1  0  0  0  0
  8  9  1  0  0  0  0
 13 14  2  0  0  0  0
 22 25  1  0  0  0  0
 24 26  1  0  0  0  0
M  END
>  <MolRegNo>
250

>  <m>
=

>  <Value>
61

>  <Unit>
%

>  <Type>
Inhibition

>  <pValue>
0

>  <Ligand Efficiency>
0

>  <Binding Efficiency>
0

>  <Surface Efficiency>
0

>  <Assay Index>
51284

>  <Assay Category>


>  <Assay Organism>
Homo sapiens

>  <Target ID>
12594

>  <Target Name>
Cytochrome P450 1A2

>  <Target Organism>
Homo sapiens

>  <Target Description>
Target is a single protein chain

>  <Sequence Accession>
P05177

>  <Reference>
J. Med. Chem. 46 (15), 3230-3244 (2003)

>  <Pubmed ID>
12852754

>  <DOI>
10.1021/jm030766k

$$$$
180963
Actelion Java MolfileCreator 1.0

 20 22  0  0  0  0  0  0  0  0999 V2000
    0.0000   -0.0000   -0.0000 S   0  0  0  0  0  0  0  0  0  0  0  0
   -1.5070    0.0118   -0.0000 C   0  0  0  0  0  0  0  0  0  0  0  0
    0.7300   -1.2833   -0.0000 C   0  0  0  0  0  0  0  0  0  0  0  0
   -2.3900    1.2362   -0.0000 N   0  0  0  0  0  0  0  0  0  0  0  0
   -2.4018   -1.1773   -0.0000 N   0  0  0  0  0  0  0  0  0  0  0  0
   -3.8264    0.7888   -0.0000 C   0  0  0  0  0  0  0  0  0  0  0  0
   -3.8381   -0.6946   -0.0000 C   0  0  0  0  0  0  0  0  0  0  0  0
   -5.1214    1.5541   -0.0000 C   0  0  0  0  0  0  0  0  0  0  0  0
   -5.1450   -1.4246   -0.0000 C   0  0  0  0  0  0  0  0  0  0  0  0
   -5.1214    3.0611   -0.0000 C   0  0  0  0  0  0  0  0  0  0  0  0
   -6.4283    0.8241   -0.0000 C   0  0  0  0  0  0  0  0  0  0  0  0
   -6.4518   -0.6593   -0.0000 C   0  0  0  0  0  0  0  0  0  0  0  0
   -5.1568   -2.8963   -0.0000 C   0  0  0  0  0  0  0  0  0  0  0  0
   -6.4165    3.8264   -0.0000 C   0  0  0  0  0  0  0  0  0  0  0  0
   -7.7234    1.5894   -0.0000 C   0  0  0  0  0  0  0  0  0  0  0  0
   -7.7587   -1.3893   -0.0000 C   0  0  0  0  0  0  0  0  0  0  0  0
   -6.4518   -3.6380   -0.0000 C   0  0  0  0  0  0  0  0  0  0  0  0
   -7.7234    3.0964   -0.0000 C   0  0  0  0  0  0  0  0  0  0  0  0
   -7.7705   -2.8727   -0.0000 N   0  0  0  0  0  0  0  0  0  0  0  0
   -9.0302    3.8617   -0.0000 F   0  0  0  0  0  0  0  0  0  0  0  0
  1  2  1  0  0  0  0
  1  3  1  0  0  0  0
  2  4  2  0  0  0  0
  2  5  1  0  0  0  0
  4  6  1  0  0  0  0
  5  7  1  0  0  0  0
  6  8  1  0  0  0  0
  7  9  1  0  0  0  0
  8 10  2  0  0  0  0
  8 11  1  0  0  0  0
  9 12  2  0  0  0  0
  9 13  1  0  0  0  0
 10 14  1  0  0  0  0
 11 15  2  0  0  0  0
 12 16  1  0  0  0  0
 13 17  2  0  0  0  0
 14 18  2  0  0  0  0
 16 19  2  0  0  0  0
 18 20  1  0  0  0  0
  6  7  2  0  0  0  0
 15 18  1  0  0  0  0
 17 19  1  0  0  0  0
M  END
>  <MolRegNo>
180963

>  <m>
=

>  <Value>
43.5

>  <Unit>
%

>  <Type>
Inhibition

>  <pValue>
0

>  <Ligand Efficiency>
0

>  <Binding Efficiency>
0

>  <Surface Efficiency>
0

>  <Assay Index>
51284

>  <Assay Category>


>  <Assay Organism>
Homo sapiens

>  <Target ID>
12594

>  <Target Name>
Cytochrome P450 1A2

>  <Target Organism>
Homo sapiens

>  <Target Description>
Target is a single protein chain

>  <Sequence Accession>
P05177

>  <Reference>
J. Med. Chem. 46 (15), 3230-3244 (2003)

>  <Pubmed ID>
12852754

>  <DOI>
10.1021/jm030766k

$$$$
7755
Actelion Java MolfileCreator 1.0

 51 55  0  0  0  0  0  0  0  0999 V2000
    0.0000   -0.0000   -0.0000 S   0  0  0  0  0  0  0  0  0  0  0  0
    1.2784    0.7621   -0.0000 C   0  0  0  0  0  0  0  0  0  0  0  0
   -1.3030    0.7621   -0.0000 C   0  0  0  0  0  0  0  0  0  0  0  0
    1.2661    2.2741   -0.0000 N   0  0  0  0  0  0  0  0  0  0  0  0
    2.5815    0.0246   -0.0000 N   0  0  0  0  0  0  0  0  0  0  0  0
   -2.6060    0.0123   -0.0000 C   0  0  0  0  0  0  0  0  0  0  0  0
    2.5446    3.0363   -0.0000 C   0  0  0  0  0  0  0  0  0  0  0  0
    3.8599    0.7867   -0.0000 C   0  0  0  0  0  0  0  0  0  0  0  0
    2.5692   -1.4628   -0.0000 C   0  0  0  0  0  0  0  0  0  0  0  0
   -2.6183   -1.4874   -0.0000 C   0  0  0  0  0  0  0  0  0  0  0  0
   -3.9214    0.7744   -0.0000 C   0  0  0  0  0  0  0  0  0  0  0  0
    2.5323    4.5483   -0.0000 O   0  0  0  0  0  0  0  0  0  0  0  0
    3.8476    2.2987   -0.0000 C   0  0  0  0  0  0  0  0  0  0  0  0
    3.8599   -2.2004   -0.0000 C   0  0  0  0  0  0  0  0  0  0  0  0
   -3.9336   -2.2250   -0.0000 C   0  0  0  0  0  0  0  0  0  0  0  0
   -5.2244    0.0369   -0.0000 C   0  0  0  0  0  0  0  0  0  0  0  0
    5.1383    3.0609   -0.0000 C   0  0  0  0  0  0  0  0  0  0  0  0
    5.1383   -1.4382   -0.0000 O   0  0  0  0  0  0  0  0  0  0  0  0
    3.8476   -3.6878   -0.0000 N   0  0  0  0  0  0  0  0  0  0  0  0
   -5.2367   -1.4628   -0.0000 C   0  0  0  0  0  0  0  0  0  0  0  0
    5.1260    4.5729   -0.0000 C   0  0  0  0  0  0  0  0  0  0  0  0
    5.1260   -4.4254   -0.0000 C   0  0  0  0  0  0  0  0  0  0  0  0
    2.5446   -4.4254   -0.0000 C   0  0  0  0  0  0  0  0  0  0  0  0
   -6.5643   -2.2004   -0.0000 F   0  0  0  0  0  0  0  0  0  0  0  0
    3.8845    5.4702   -0.0000 C   0  0  0  0  0  0  0  0  0  0  0  0
    6.3184    5.4702   -0.0000 C   0  0  0  0  0  0  0  0  0  0  0  0
    6.4045   -3.6632   -0.0000 C   0  0  0  0  0  0  0  0  0  0  0  0
    1.2293   -3.6632   -0.0000 C   0  0  0  0  0  0  0  0  0  0  0  0
    4.3516    6.8962   -0.0000 N   0  0  0  0  0  0  0  0  0  0  0  0
    5.8513    6.8962   -0.0000 N   0  0  0  0  0  0  0  0  0  0  0  0
    7.6829   -4.4008   -0.0000 C   0  0  0  0  0  0  0  0  0  0  0  0
    6.3922   -2.1512   -0.0000 C   0  0  0  0  0  0  0  0  0  0  0  0
   -0.0738   -4.4008   -0.0000 N   0  0  0  0  0  0  0  0  0  0  0  0
    6.8962    7.9779   -0.0000 C   0  0  0  0  0  0  0  0  0  0  0  0
    8.9613   -3.6386   -0.0000 C   0  0  0  0  0  0  0  0  0  0  0  0
    7.6706   -1.3891   -0.0000 C   0  0  0  0  0  0  0  0  0  0  0  0
   -0.0860   -5.8882   -0.0000 C   0  0  0  0  0  0  0  0  0  0  0  0
   -1.4014   -3.6386   -0.0000 C   0  0  0  0  0  0  0  0  0  0  0  0
    8.9491   -2.1266   -0.0000 C   0  0  0  0  0  0  0  0  0  0  0  0
   -1.4137   -6.6257   -0.0000 C   0  0  0  0  0  0  0  0  0  0  0  0
   -2.7044   -4.3762   -0.0000 C   0  0  0  0  0  0  0  0  0  0  0  0
   10.2275   -1.3645   -0.0000 C   0  0  0  0  0  0  0  0  0  0  0  0
   10.2152    0.1475   -0.0000 C   0  0  0  0  0  0  0  0  0  0  0  0
   11.5059   -2.1020   -0.0000 C   0  0  0  0  0  0  0  0  0  0  0  0
   11.4936    0.9097   -0.0000 C   0  0  0  0  0  0  0  0  0  0  0  0
   12.8089   -1.3399   -0.0000 C   0  0  0  0  0  0  0  0  0  0  0  0
   12.7844    0.1721   -0.0000 C   0  0  0  0  0  0  0  0  0  0  0  0
   14.0628    0.9465   -0.0000 C   0  0  0  0  0  0  0  0  0  0  0  0
   15.2306    1.6595   -0.0000 F   0  0  0  0  0  0  0  0  0  0  0  0
   15.5256    0.4180   -0.0000 F   0  0  0  0  0  0  0  0  0  0  0  0
   14.2964    2.5200   -0.0000 F   0  0  0  0  0  0  0  0  0  0  0  0
  1  2  1  0  0  0  0
  1  3  1  0  0  0  0
  2  4  2  0  0  0  0
  2  5  1  0  0  0  0
  3  6  1  0  0  0  0
  4  7  1  0  0  0  0
  5  8  1  0  0  0  0
  5  9  1  0  0  0  0
  6 10  2  0  0  0  0
  6 11  1  0  0  0  0
  7 12  2  0  0  0  0
  7 13  1  0  0  0  0
  9 14  1  0  0  0  0
 10 15  1  0  0  0  0
 11 16  2  0  0  0  0
 13 17  1  0  0  0  0
 14 18  2  0  0  0  0
 14 19  1  0  0  0  0
 15 20  2  0  0  0  0
 17 21  1  0  0  0  0
 19 22  1  0  0  0  0
 19 23  1  0  0  0  0
 20 24  1  0  0  0  0
 21 25  1  0  0  0  0
 21 26  2  0  0  0  0
 22 27  1  0  0  0  0
 23 28  1  0  0  0  0
 25 29  2  0  0  0  0
 26 30  1  0  0  0  0
 27 31  2  0  0  0  0
 27 32  1  0  0  0  0
 28 33  1  0  0  0  0
 30 34  1  0  0  0  0
 31 35  1  0  0  0  0
 32 36  2  0  0  0  0
 33 37  1  0  0  0  0
 33 38  1  0  0  0  0
 35 39  2  0  0  0  0
 37 40  1  0  0  0  0
 38 41  1  0  0  0  0
 39 42  1  0  0  0  0
 42 43  2  0  0  0  0
 42 44  1  0  0  0  0
 43 45  1  0  0  0  0
 44 46  2  0  0  0  0
 45 47  2  0  0  0  0
 47 48  1  0  0  0  0
 48 49  1  0  0  0  0
 48 50  1  0  0  0  0
 48 51  1  0  0  0  0
  8 13  2  0  0  0  0
 16 20  1  0  0  0  0
 29 30  1  0  0  0  0
 36 39  1  0  0  0  0
 46 47  1  0  0  0  0
M  END
>  <MolRegNo>
7755

>  <m>
=

>  <Value>
1.0e5

>  <Unit>
nM

>  <Type>
IC50

>  <pValue>
4

>  <Ligand Efficiency>
0

>  <Binding Efficiency>
0

>  <Surface Efficiency>
0

>  <Assay Index>
44614

>  <Assay Category>


>  <Assay Organism>


>  <Target ID>
12594

>  <Target Name>
Cytochrome P450 1A2

>  <Target Organism>
Homo sapiens

>  <Target Description>
Target is a single protein chain

>  <Sequence Accession>
P05177

>  <Reference>
Bioorg. Med. Chem. Lett. 12 (18), 2603-2606 (2002)

>  <Pubmed ID>
12182870

>  <DOI>
10.1016/s0960-894x(02)00473-0

$$$$
180780
Actelion Java MolfileCreator 1.0

 34 37  0  0  0  0  0  0  0  0999 V2000
    0.0000   -0.0000   -0.0000 S   0  0  0  0  0  0  0  0  0  0  0  0
   -0.8124    1.2833   -0.0000 C   0  0  0  0  0  0  0  0  0  0  0  0
   -0.6946   -1.3304   -0.0000 C   0  0  0  0  0  0  0  0  0  0  0  0
   -0.2826    2.6726   -0.0000 N   0  0  0  0  0  0  0  0  0  0  0  0
   -2.3076    1.3657   -0.0000 N   0  0  0  0  0  0  0  0  0  0  0  0
   -1.4481    3.6380   -0.0000 C   0  0  0  0  0  0  0  0  0  0  0  0
   -2.7079    2.8256   -0.0000 C   0  0  0  0  0  0  0  0  0  0  0  0
   -3.2730    0.2237   -0.0000 C   0  0  0  0  0  0  0  0  0  0  0  0
   -1.3069    5.1332   -0.0000 C   0  0  0  0  0  0  0  0  0  0  0  0
   -4.1442    3.3201   -0.0000 C   0  0  0  0  0  0  0  0  0  0  0  0
   -2.7432   -1.1656   -0.0000 C   0  0  0  0  0  0  0  0  0  0  0  0
   -4.7565    0.4709   -0.0000 C   0  0  0  0  0  0  0  0  0  0  0  0
    0.0471    5.7572   -0.0000 C   0  0  0  0  0  0  0  0  0  0  0  0
   -2.5313    6.0162   -0.0000 C   0  0  0  0  0  0  0  0  0  0  0  0
   -5.2745    2.3547   -0.0000 C   0  0  0  0  0  0  0  0  0  0  0  0
   -4.4386    4.7918   -0.0000 C   0  0  0  0  0  0  0  0  0  0  0  0
   -3.7086   -2.3076   -0.0000 C   0  0  0  0  0  0  0  0  0  0  0  0
   -5.6983   -0.6593   -0.0000 C   0  0  0  0  0  0  0  0  0  0  0  0
    0.1884    7.2524   -0.0000 C   0  0  0  0  0  0  0  0  0  0  0  0
   -2.3900    7.5232   -0.0000 C   0  0  0  0  0  0  0  0  0  0  0  0
   -6.6873    2.8492   -0.0000 C   0  0  0  0  0  0  0  0  0  0  0  0
   -5.8749    5.2980   -0.0000 C   0  0  0  0  0  0  0  0  0  0  0  0
   -5.1921   -2.0486   -0.0000 N   0  0  0  0  0  0  0  0  0  0  0  0
   -4.4621   -3.5909   -0.0000 C   0  0  0  0  0  0  0  0  0  0  0  0
   -2.2723   -2.6843   -0.0000 C   0  0  0  0  0  0  0  0  0  0  0  0
   -5.7219    0.8477   -0.0000 C   0  0  0  0  0  0  0  0  0  0  0  0
   -7.0052   -1.3893   -0.0000 C   0  0  0  0  0  0  0  0  0  0  0  0
   -1.0361    8.1472   -0.0000 C   0  0  0  0  0  0  0  0  0  0  0  0
   -6.9934    4.3208   -0.0000 N   0  0  0  0  0  0  0  0  0  0  0  0
   -7.8293    1.8837   -0.0000 N   0  0  0  0  0  0  0  0  0  0  0  0
   -1.0596    9.6542   -0.0000 F   0  0  0  0  0  0  0  0  0  0  0  0
   -9.2657    2.3665   -0.0000 C   0  0  0  0  0  0  0  0  0  0  0  0
   -9.5600    3.8499   -0.0000 O   0  0  0  0  0  0  0  0  0  0  0  0
  -10.3842    1.3893   -0.0000 C   0  0  0  0  0  0  0  0  0  0  0  0
  1  2  1  0  0  0  0
  1  3  1  0  0  0  0
  2  4  2  0  0  0  0
  2  5  1  0  0  0  0
  4  6  1  0  0  0  0
  5  7  1  0  0  0  0
  5  8  1  0  0  0  0
  6  9  1  0  0  0  0
  7 10  1  0  0  0  0
  8 11  1  0  0  0  0
  8 12  1  0  0  0  0
  9 13  2  0  0  0  0
  9 14  1  0  0  0  0
 10 15  2  0  0  0  0
 10 16  1  0  0  0  0
 11 17  1  0  0  0  0
 12 18  1  0  0  0  0
 13 19  1  0  0  0  0
 14 20  2  0  0  0  0
 15 21  1  0  0  0  0
 16 22  2  0  0  0  0
 17 23  1  0  0  0  0
 17 24  1  0  0  0  0
 17 25  1  0  0  0  0
 18 26  1  0  0  0  0
 18 27  1  0  0  0  0
 19 28  2  0  0  0  0
 21 29  2  0  0  0  0
 21 30  1  0  0  0  0
 28 31  1  0  0  0  0
 30 32  1  0  0  0  0
 32 33  2  0  0  0  0
 32 34  1  0  0  0  0
  6  7  2  0  0  0  0
 18 23  1  0  0  0  0
 20 28  1  0  0  0  0
 22 29  1  0  0  0  0
M  END
>  <MolRegNo>
180780

>  <m>
<

>  <Value>
0

>  <Unit>
%

>  <Type>
Inhibition

>  <pValue>
0

>  <Ligand Efficiency>
0

>  <Binding Efficiency>
0

>  <Surface Efficiency>
0

>  <Assay Index>
51284

>  <Assay Category>


>  <Assay Organism>
Homo sapiens

>  <Target ID>
12594

>  <Target Name>
Cytochrome P450 1A2

>  <Target Organism>
Homo sapiens

>  <Target Description>
Target is a single protein chain

>  <Sequence Accession>
P05177

>  <Reference>
J. Med. Chem. 46 (15), 3230-3244 (2003)

>  <Pubmed ID>
12852754

>  <DOI>
10.1021/jm030766k

$$$$
180991
Actelion Java MolfileCreator 1.0

 29 32  0  0  0  0  0  0  0  0999 V2000
    0.0000   -0.0000   -0.0000 S   0  0  0  0  0  0  0  0  0  0  0  0
   -0.0119    1.5229   -0.0000 O   0  0  0  0  0  0  0  0  0  0  0  0
    1.2969   -0.7377   -0.0000 C   0  0  0  0  0  0  0  0  0  0  0  0
   -1.3207   -0.7496   -0.0000 C   0  0  0  0  0  0  0  0  0  0  0  0
    1.2969   -2.2368   -0.0000 C   0  0  0  0  0  0  0  0  0  0  0  0
    2.5937    0.0357   -0.0000 C   0  0  0  0  0  0  0  0  0  0  0  0
    2.5937   -2.9745   -0.0000 C   0  0  0  0  0  0  0  0  0  0  0  0
    3.8906   -0.7020   -0.0000 C   0  0  0  0  0  0  0  0  0  0  0  0
    3.8787   -2.2011   -0.0000 C   0  0  0  0  0  0  0  0  0  0  0  0
    5.1756   -2.9388   -0.0000 C   0  0  0  0  0  0  0  0  0  0  0  0
    6.4724   -2.1654   -0.0000 S   0  0  0  0  0  0  0  0  0  0  0  0
    7.7693   -2.9031   -0.0000 C   0  0  0  0  0  0  0  0  0  0  0  0
    9.1375   -2.2725   -0.0000 N   0  0  0  0  0  0  0  0  0  0  0  0
    7.9239   -4.3903   -0.0000 N   0  0  0  0  0  0  0  0  0  0  0  0
   10.1369   -3.3790   -0.0000 C   0  0  0  0  0  0  0  0  0  0  0  0
    9.3874   -4.6877   -0.0000 C   0  0  0  0  0  0  0  0  0  0  0  0
   11.6361   -3.3552   -0.0000 C   0  0  0  0  0  0  0  0  0  0  0  0
   10.1369   -5.9727   -0.0000 C   0  0  0  0  0  0  0  0  0  0  0  0
   12.3618   -2.0226   -0.0000 C   0  0  0  0  0  0  0  0  0  0  0  0
   12.3856   -4.6401   -0.0000 C   0  0  0  0  0  0  0  0  0  0  0  0
   11.6361   -5.9608   -0.0000 C   0  0  0  0  0  0  0  0  0  0  0  0
    9.3755   -7.2577   -0.0000 C   0  0  0  0  0  0  0  0  0  0  0  0
   13.8610   -1.9988   -0.0000 C   0  0  0  0  0  0  0  0  0  0  0  0
   13.8729   -4.6164   -0.0000 C   0  0  0  0  0  0  0  0  0  0  0  0
   12.3856   -7.2577   -0.0000 C   0  0  0  0  0  0  0  0  0  0  0  0
   10.1131   -8.5545   -0.0000 C   0  0  0  0  0  0  0  0  0  0  0  0
   14.6105   -3.2838   -0.0000 C   0  0  0  0  0  0  0  0  0  0  0  0
   11.6242   -8.5545   -0.0000 N   0  0  0  0  0  0  0  0  0  0  0  0
   16.1096   -3.2600   -0.0000 F   0  0  0  0  0  0  0  0  0  0  0  0
  1  2  2  0  0  0  0
  1  3  1  0  0  0  0
  1  4  1  0  0  0  0
  3  5  2  0  0  0  0
  3  6  1  0  0  0  0
  5  7  1  0  0  0  0
  6  8  2  0  0  0  0
  7  9  2  0  0  0  0
  9 10  1  0  0  0  0
 10 11  1  0  0  0  0
 11 12  1  0  0  0  0
 12 13  2  0  0  0  0
 12 14  1  0  0  0  0
 13 15  1  0  0  0  0
 14 16  1  0  0  0  0
 15 17  1  0  0  0  0
 16 18  1  0  0  0  0
 17 19  2  0  0  0  0
 17 20  1  0  0  0  0
 18 21  2  0  0  0  0
 18 22  1  0  0  0  0
 19 23  1  0  0  0  0
 20 24  2  0  0  0  0
 21 25  1  0  0  0  0
 22 26  2  0  0  0  0
 23 27  2  0  0  0  0
 25 28  2  0  0  0  0
 27 29  1  0  0  0  0
  8  9  1  0  0  0  0
 15 16  2  0  0  0  0
 24 27  1  0  0  0  0
 26 28  1  0  0  0  0
M  END
>  <MolRegNo>
180991

>  <m>
=

>  <Value>
8.4

>  <Unit>
%

>  <Type>
Inhibition

>  <pValue>
0

>  <Ligand Efficiency>
0

>  <Binding Efficiency>
0

>  <Surface Efficiency>
0

>  <Assay Index>
51284

>  <Assay Category>


>  <Assay Organism>
Homo sapiens

>  <Target ID>
12594

>  <Target Name>
Cytochrome P450 1A2

>  <Target Organism>
Homo sapiens

>  <Target Description>
Target is a single protein chain

>  <Sequence Accession>
P05177

>  <Reference>
J. Med. Chem. 46 (15), 3230-3244 (2003)

>  <Pubmed ID>
12852754

>  <DOI>
10.1021/jm030766k

$$$$
180949
Actelion Java MolfileCreator 1.0

 30 33  0  0  0  0  0  0  0  0999 V2000
    0.0000   -0.0000   -0.0000 S   0  0  0  0  0  0  0  0  0  0  0  0
   -0.8122    1.2831   -0.0000 C   0  0  0  0  0  0  0  0  0  0  0  0
   -0.6945   -1.3184   -0.0000 C   0  0  0  0  0  0  0  0  0  0  0  0
   -0.2825    2.6721   -0.0000 N   0  0  0  0  0  0  0  0  0  0  0  0
   -2.3071    1.3655   -0.0000 N   0  0  0  0  0  0  0  0  0  0  0  0
   -1.4479    3.6373   -0.0000 C   0  0  0  0  0  0  0  0  0  0  0  0
   -2.7074    2.8251   -0.0000 C   0  0  0  0  0  0  0  0  0  0  0  0
   -3.2724    0.2237   -0.0000 C   0  0  0  0  0  0  0  0  0  0  0  0
   -1.3066    5.1440   -0.0000 C   0  0  0  0  0  0  0  0  0  0  0  0
   -4.1434    3.3312   -0.0000 C   0  0  0  0  0  0  0  0  0  0  0  0
   -2.7427   -1.1536   -0.0000 C   0  0  0  0  0  0  0  0  0  0  0  0
   -4.7555    0.4826   -0.0000 C   0  0  0  0  0  0  0  0  0  0  0  0
   -2.5308    6.0268   -0.0000 C   0  0  0  0  0  0  0  0  0  0  0  0
    0.0471    5.7679   -0.0000 C   0  0  0  0  0  0  0  0  0  0  0  0
   -4.4377    4.8026   -0.0000 C   0  0  0  0  0  0  0  0  0  0  0  0
   -5.2735    2.3542   -0.0000 C   0  0  0  0  0  0  0  0  0  0  0  0
   -3.7079   -2.2954   -0.0000 C   0  0  0  0  0  0  0  0  0  0  0  0
   -5.6972   -0.6592   -0.0000 C   0  0  0  0  0  0  0  0  0  0  0  0
   -2.3895    7.5218   -0.0000 C   0  0  0  0  0  0  0  0  0  0  0  0
    0.1883    7.2628   -0.0000 C   0  0  0  0  0  0  0  0  0  0  0  0
   -5.8738    5.3088   -0.0000 C   0  0  0  0  0  0  0  0  0  0  0  0
   -6.6860    2.8604   -0.0000 C   0  0  0  0  0  0  0  0  0  0  0  0
   -5.1911   -2.0600   -0.0000 N   0  0  0  0  0  0  0  0  0  0  0  0
   -4.4613   -3.5784   -0.0000 C   0  0  0  0  0  0  0  0  0  0  0  0
   -2.2718   -2.6721   -0.0000 C   0  0  0  0  0  0  0  0  0  0  0  0
   -5.7208    0.8475   -0.0000 C   0  0  0  0  0  0  0  0  0  0  0  0
   -7.0038   -1.3890   -0.0000 C   0  0  0  0  0  0  0  0  0  0  0  0
   -1.0241    8.1456   -0.0000 C   0  0  0  0  0  0  0  0  0  0  0  0
   -7.0038    4.3318   -0.0000 N   0  0  0  0  0  0  0  0  0  0  0  0
   -1.0476    9.6523   -0.0000 F   0  0  0  0  0  0  0  0  0  0  0  0
  1  2  1  0  0  0  0
  1  3  1  0  0  0  0
  2  4  2  0  0  0  0
  2  5  1  0  0  0  0
  4  6  1  0  0  0  0
  5  7  1  0  0  0  0
  5  8  1  0  0  0  0
  6  9  1  0  0  0  0
  7 10  1  0  0  0  0
  8 11  1  0  0  0  0
  8 12  1  0  0  0  0
  9 13  2  0  0  0  0
  9 14  1  0  0  0  0
 10 15  2  0  0  0  0
 10 16  1  0  0  0  0
 11 17  1  0  0  0  0
 12 18  1  0  0  0  0
 13 19  1  0  0  0  0
 14 20  2  0  0  0  0
 15 21  1  0  0  0  0
 16 22  2  0  0  0  0
 17 23  1  0  0  0  0
 17 24  1  0  0  0  0
 17 25  1  0  0  0  0
 18 26  1  0  0  0  0
 18 27  1  0  0  0  0
 19 28  2  0  0  0  0
 21 29  2  0  0  0  0
 28 30  1  0  0  0  0
  6  7  2  0  0  0  0
 18 23  1  0  0  0  0
 20 28  1  0  0  0  0
 22 29  1  0  0  0  0
M  END
>  <MolRegNo>
180949

>  <m>
=

>  <Value>
9

>  <Unit>
%

>  <Type>
Inhibition

>  <pValue>
0

>  <Ligand Efficiency>
0

>  <Binding Efficiency>
0

>  <Surface Efficiency>
0

>  <Assay Index>
51284

>  <Assay Category>


>  <Assay Organism>
Homo sapiens

>  <Target ID>
12594

>  <Target Name>
Cytochrome P450 1A2

>  <Target Organism>
Homo sapiens

>  <Target Description>
Target is a single protein chain

>  <Sequence Accession>
P05177

>  <Reference>
J. Med. Chem. 46 (15), 3230-3244 (2003)

>  <Pubmed ID>
12852754

>  <DOI>
10.1021/jm030766k

$$$$
180989
Actelion Java MolfileCreator 1.0

 29 32  0  0  0  0  0  0  0  0999 V2000
    0.0000   -0.0000   -0.0000 S   0  0  0  0  0  0  0  0  0  0  0  0
   -1.5117    0.0118   -0.0000 C   0  0  0  0  0  0  0  0  0  0  0  0
    0.7322   -1.2873   -0.0000 C   0  0  0  0  0  0  0  0  0  0  0  0
   -2.3975    1.2401   -0.0000 N   0  0  0  0  0  0  0  0  0  0  0  0
   -2.4093   -1.1810   -0.0000 N   0  0  0  0  0  0  0  0  0  0  0  0
   -3.8384    0.7913   -0.0000 C   0  0  0  0  0  0  0  0  0  0  0  0
   -3.8384   -0.6968   -0.0000 C   0  0  0  0  0  0  0  0  0  0  0  0
   -5.1375    1.5590   -0.0000 C   0  0  0  0  0  0  0  0  0  0  0  0
   -5.1493   -1.4291   -0.0000 C   0  0  0  0  0  0  0  0  0  0  0  0
   -5.1375    3.0707   -0.0000 C   0  0  0  0  0  0  0  0  0  0  0  0
   -6.4484    0.8267   -0.0000 C   0  0  0  0  0  0  0  0  0  0  0  0
   -5.1611   -2.9053   -0.0000 C   0  0  0  0  0  0  0  0  0  0  0  0
   -6.4603   -0.6614   -0.0000 C   0  0  0  0  0  0  0  0  0  0  0  0
   -6.4366    3.8384   -0.0000 C   0  0  0  0  0  0  0  0  0  0  0  0
   -7.7476    1.5944   -0.0000 C   0  0  0  0  0  0  0  0  0  0  0  0
   -6.4603   -3.6494   -0.0000 C   0  0  0  0  0  0  0  0  0  0  0  0
   -7.7712   -1.3936   -0.0000 C   0  0  0  0  0  0  0  0  0  0  0  0
   -7.7476    3.1061   -0.0000 C   0  0  0  0  0  0  0  0  0  0  0  0
   -7.7830   -2.8935   -0.0000 N   0  0  0  0  0  0  0  0  0  0  0  0
   -6.4721   -5.1375   -0.0000 N   0  0  0  0  0  0  0  0  0  0  0  0
   -9.0585    3.8738   -0.0000 F   0  0  0  0  0  0  0  0  0  0  0  0
   -5.1847   -5.8697   -0.0000 C   0  0  0  0  0  0  0  0  0  0  0  0
   -5.1965   -7.3578   -0.0000 C   0  0  0  0  0  0  0  0  0  0  0  0
   -3.8974   -5.1021   -0.0000 C   0  0  0  0  0  0  0  0  0  0  0  0
   -6.5075   -8.0901   -0.0000 C   0  0  0  0  0  0  0  0  0  0  0  0
   -3.9092   -8.0783   -0.0000 C   0  0  0  0  0  0  0  0  0  0  0  0
   -6.5193   -9.5782   -0.0000 C   0  0  0  0  0  0  0  0  0  0  0  0
   -3.9092   -9.5546   -0.0000 C   0  0  0  0  0  0  0  0  0  0  0  0
   -5.2320  -10.3104   -0.0000 C   0  0  0  0  0  0  0  0  0  0  0  0
  1  2  1  0  0  0  0
  1  3  1  0  0  0  0
  2  4  2  0  0  0  0
  2  5  1  0  0  0  0
  4  6  1  0  0  0  0
  5  7  1  0  0  0  0
  6  8  1  0  0  0  0
  7  9  1  0  0  0  0
  8 10  2  0  0  0  0
  8 11  1  0  0  0  0
  9 12  2  0  0  0  0
  9 13  1  0  0  0  0
 10 14  1  0  0  0  0
 11 15  2  0  0  0  0
 12 16  1  0  0  0  0
 13 17  2  0  0  0  0
 14 18  2  0  0  0  0
 16 19  2  0  0  0  0
 16 20  1  0  0  0  0
 18 21  1  0  0  0  0
 20 22  1  0  0  0  0
 22 23  1  0  0  0  0
 22 24  1  0  0  0  0
 23 25  2  0  0  0  0
 23 26  1  0  0  0  0
 25 27  1  0  0  0  0
 26 28  2  0  0  0  0
 27 29  2  0  0  0  0
  6  7  2  0  0  0  0
 15 18  1  0  0  0  0
 17 19  1  0  0  0  0
 28 29  1  0  0  0  0
M  END
>  <MolRegNo>
180989

>  <m>
=

>  <Value>
66.7

>  <Unit>
%

>  <Type>
Inhibition

>  <pValue>
0

>  <Ligand Efficiency>
0

>  <Binding Efficiency>
0

>  <Surface Efficiency>
0

>  <Assay Index>
51284

>  <Assay Category>


>  <Assay Organism>
Homo sapiens

>  <Target ID>
12594

>  <Target Name>
Cytochrome P450 1A2

>  <Target Organism>
Homo sapiens

>  <Target Description>
Target is a single protein chain

>  <Sequence Accession>
P05177

>  <Reference>
J. Med. Chem. 46 (15), 3230-3244 (2003)

>  <Pubmed ID>
12852754

>  <DOI>
10.1021/jm030766k

$$$$
180674
Actelion Java MolfileCreator 1.0

 24 26  0  0  0  0  0  0  0  0999 V2000
    0.0000   -0.0000   -0.0000 S   0  0  0  0  0  0  0  0  0  0  0  0
   -0.7887    1.2596   -0.0000 C   0  0  0  0  0  0  0  0  0  0  0  0
   -0.7181   -1.3067   -0.0000 C   0  0  0  0  0  0  0  0  0  0  0  0
   -0.2237    2.6486   -0.0000 N   0  0  0  0  0  0  0  0  0  0  0  0
   -2.2837    1.3773   -0.0000 N   0  0  0  0  0  0  0  0  0  0  0  0
   -1.3655    3.6375   -0.0000 C   0  0  0  0  0  0  0  0  0  0  0  0
   -2.6604    2.8488   -0.0000 C   0  0  0  0  0  0  0  0  0  0  0  0
   -1.2713    5.1325   -0.0000 C   0  0  0  0  0  0  0  0  0  0  0  0
   -4.0259    3.4256   -0.0000 C   0  0  0  0  0  0  0  0  0  0  0  0
    0.0589    5.7917   -0.0000 C   0  0  0  0  0  0  0  0  0  0  0  0
   -2.5074    5.9800   -0.0000 C   0  0  0  0  0  0  0  0  0  0  0  0
   -5.2149    2.5191   -0.0000 C   0  0  0  0  0  0  0  0  0  0  0  0
   -4.2378    4.9206   -0.0000 C   0  0  0  0  0  0  0  0  0  0  0  0
    0.1766    7.2985   -0.0000 C   0  0  0  0  0  0  0  0  0  0  0  0
   -2.4250    7.4750   -0.0000 C   0  0  0  0  0  0  0  0  0  0  0  0
   -6.6039    3.0960   -0.0000 C   0  0  0  0  0  0  0  0  0  0  0  0
   -5.6269    5.4974   -0.0000 C   0  0  0  0  0  0  0  0  0  0  0  0
   -1.0712    8.1460   -0.0000 C   0  0  0  0  0  0  0  0  0  0  0  0
   -7.7929    2.1778   -0.0000 O   0  0  0  0  0  0  0  0  0  0  0  0
   -6.8158    4.6027   -0.0000 N   0  0  0  0  0  0  0  0  0  0  0  0
   -0.9653    9.6528   -0.0000 F   0  0  0  0  0  0  0  0  0  0  0  0
   -7.6045    0.7181   -0.0000 C   0  0  0  0  0  0  0  0  0  0  0  0
   -8.7935   -0.1883   -0.0000 C   0  0  0  0  0  0  0  0  0  0  0  0
   -6.2272    0.1648   -0.0000 C   0  0  0  0  0  0  0  0  0  0  0  0
  1  2  1  0  0  0  0
  1  3  1  0  0  0  0
  2  4  2  0  0  0  0
  2  5  1  0  0  0  0
  4  6  1  0  0  0  0
  5  7  1  0  0  0  0
  6  8  1  0  0  0  0
  7  9  1  0  0  0  0
  8 10  2  0  0  0  0
  8 11  1  0  0  0  0
  9 12  2  0  0  0  0
  9 13  1  0  0  0  0
 10 14  1  0  0  0  0
 11 15  2  0  0  0  0
 12 16  1  0  0  0  0
 13 17  2  0  0  0  0
 14 18  2  0  0  0  0
 16 19  1  0  0  0  0
 16 20  2  0  0  0  0
 18 21  1  0  0  0  0
 19 22  1  0  0  0  0
 22 23  1  0  0  0  0
 22 24  1  0  0  0  0
  6  7  2  0  0  0  0
 15 18  1  0  0  0  0
 17 20  1  0  0  0  0
M  END
>  <MolRegNo>
180674

>  <m>
=

>  <Value>
83.2

>  <Unit>
%

>  <Type>
Inhibition

>  <pValue>
0

>  <Ligand Efficiency>
0

>  <Binding Efficiency>
0

>  <Surface Efficiency>
0

>  <Assay Index>
51284

>  <Assay Category>


>  <Assay Organism>
Homo sapiens

>  <Target ID>
12594

>  <Target Name>
Cytochrome P450 1A2

>  <Target Organism>
Homo sapiens

>  <Target Description>
Target is a single protein chain

>  <Sequence Accession>
P05177

>  <Reference>
J. Med. Chem. 46 (15), 3230-3244 (2003)

>  <Pubmed ID>
12852754

>  <DOI>
10.1021/jm030766k

$$$$
180782
Actelion Java MolfileCreator 1.0

 25 27  0  0  0  0  0  0  0  0999 V2000
    0.0000   -0.0000   -0.0000 S   0  0  0  0  0  0  0  0  0  0  0  0
   -0.8119    1.2826   -0.0000 C   0  0  0  0  0  0  0  0  0  0  0  0
   -0.6943   -1.3297   -0.0000 C   0  0  0  0  0  0  0  0  0  0  0  0
   -0.2824    2.6712   -0.0000 N   0  0  0  0  0  0  0  0  0  0  0  0
   -2.3064    1.3650   -0.0000 N   0  0  0  0  0  0  0  0  0  0  0  0
   -1.4474    3.6361   -0.0000 C   0  0  0  0  0  0  0  0  0  0  0  0
   -2.7065    2.8241   -0.0000 C   0  0  0  0  0  0  0  0  0  0  0  0
   -3.2713    0.2236   -0.0000 C   0  0  0  0  0  0  0  0  0  0  0  0
   -1.3062    5.1305   -0.0000 C   0  0  0  0  0  0  0  0  0  0  0  0
   -4.1421    3.3184   -0.0000 C   0  0  0  0  0  0  0  0  0  0  0  0
    0.0471    5.7542   -0.0000 C   0  0  0  0  0  0  0  0  0  0  0  0
   -2.5300    6.0131   -0.0000 C   0  0  0  0  0  0  0  0  0  0  0  0
   -5.2717    2.3535   -0.0000 C   0  0  0  0  0  0  0  0  0  0  0  0
   -4.4363    4.7893   -0.0000 C   0  0  0  0  0  0  0  0  0  0  0  0
    0.1883    7.2486   -0.0000 C   0  0  0  0  0  0  0  0  0  0  0  0
   -2.3888    7.5193   -0.0000 C   0  0  0  0  0  0  0  0  0  0  0  0
   -6.6838    2.8477   -0.0000 C   0  0  0  0  0  0  0  0  0  0  0  0
   -5.8719    5.2953   -0.0000 C   0  0  0  0  0  0  0  0  0  0  0  0
   -1.0355    8.1430   -0.0000 C   0  0  0  0  0  0  0  0  0  0  0  0
   -6.9898    4.3186   -0.0000 N   0  0  0  0  0  0  0  0  0  0  0  0
   -7.8252    1.8828   -0.0000 N   0  0  0  0  0  0  0  0  0  0  0  0
   -1.0591    9.6492   -0.0000 F   0  0  0  0  0  0  0  0  0  0  0  0
   -7.5428    0.4236   -0.0000 C   0  0  0  0  0  0  0  0  0  0  0  0
   -8.6842   -0.5531   -0.0000 O   0  0  0  0  0  0  0  0  0  0  0  0
   -6.1543   -0.0353   -0.0000 C   0  0  0  0  0  0  0  0  0  0  0  0
  1  2  1  0  0  0  0
  1  3  1  0  0  0  0
  2  4  2  0  0  0  0
  2  5  1  0  0  0  0
  4  6  1  0  0  0  0
  5  7  1  0  0  0  0
  5  8  1  0  0  0  0
  6  9  1  0  0  0  0
  7 10  1  0  0  0  0
  9 11  2  0  0  0  0
  9 12  1  0  0  0  0
 10 13  2  0  0  0  0
 10 14  1  0  0  0  0
 11 15  1  0  0  0  0
 12 16  2  0  0  0  0
 13 17  1  0  0  0  0
 14 18  2  0  0  0  0
 15 19  2  0  0  0  0
 17 20  2  0  0  0  0
 17 21  1  0  0  0  0
 19 22  1  0  0  0  0
 21 23  1  0  0  0  0
 23 24  2  0  0  0  0
 23 25  1  0  0  0  0
  6  7  2  0  0  0  0
 16 19  1  0  0  0  0
 18 20  1  0  0  0  0
M  END
>  <MolRegNo>
180782

>  <m>
=

>  <Value>
32.4

>  <Unit>
%

>  <Type>
Inhibition

>  <pValue>
0

>  <Ligand Efficiency>
0

>  <Binding Efficiency>
0

>  <Surface Efficiency>
0

>  <Assay Index>
51284

>  <Assay Category>


>  <Assay Organism>
Homo sapiens

>  <Target ID>
12594

>  <Target Name>
Cytochrome P450 1A2

>  <Target Organism>
Homo sapiens

>  <Target Description>
Target is a single protein chain

>  <Sequence Accession>
P05177

>  <Reference>
J. Med. Chem. 46 (15), 3230-3244 (2003)

>  <Pubmed ID>
12852754

>  <DOI>
10.1021/jm030766k

$$$$
180748
Actelion Java MolfileCreator 1.0

 30 33  0  0  0  0  0  0  0  0999 V2000
    0.0000   -0.0000   -0.0000 S   0  0  0  0  0  0  0  0  0  0  0  0
   -1.5071    0.0118   -0.0000 C   0  0  0  0  0  0  0  0  0  0  0  0
    0.7300   -1.2833   -0.0000 C   0  0  0  0  0  0  0  0  0  0  0  0
   -2.3901    1.2363   -0.0000 N   0  0  0  0  0  0  0  0  0  0  0  0
   -2.4019   -1.1774   -0.0000 N   0  0  0  0  0  0  0  0  0  0  0  0
   -3.8265    0.7888   -0.0000 C   0  0  0  0  0  0  0  0  0  0  0  0
   -3.8383   -0.6947   -0.0000 C   0  0  0  0  0  0  0  0  0  0  0  0
   -1.9545   -2.5902   -0.0000 C   0  0  0  0  0  0  0  0  0  0  0  0
   -5.1216    1.5541   -0.0000 C   0  0  0  0  0  0  0  0  0  0  0  0
   -5.1452   -1.4246   -0.0000 C   0  0  0  0  0  0  0  0  0  0  0  0
   -5.1216    3.0612   -0.0000 C   0  0  0  0  0  0  0  0  0  0  0  0
   -6.4285    0.8242   -0.0000 C   0  0  0  0  0  0  0  0  0  0  0  0
   -5.1569   -2.8964   -0.0000 C   0  0  0  0  0  0  0  0  0  0  0  0
   -6.4521   -0.6593   -0.0000 C   0  0  0  0  0  0  0  0  0  0  0  0
   -6.4167    3.8265   -0.0000 C   0  0  0  0  0  0  0  0  0  0  0  0
   -7.7236    1.5895   -0.0000 C   0  0  0  0  0  0  0  0  0  0  0  0
   -6.4521   -3.6381   -0.0000 C   0  0  0  0  0  0  0  0  0  0  0  0
   -7.7590   -1.3893   -0.0000 C   0  0  0  0  0  0  0  0  0  0  0  0
   -7.7236    3.0965   -0.0000 C   0  0  0  0  0  0  0  0  0  0  0  0
   -7.7707   -2.8846   -0.0000 N   0  0  0  0  0  0  0  0  0  0  0  0
   -6.4638   -5.1216   -0.0000 N   0  0  0  0  0  0  0  0  0  0  0  0
   -9.0305    3.8618   -0.0000 F   0  0  0  0  0  0  0  0  0  0  0  0
   -7.7707   -5.8634   -0.0000 C   0  0  0  0  0  0  0  0  0  0  0  0
   -9.0776   -5.1098   -0.0000 C   0  0  0  0  0  0  0  0  0  0  0  0
   -7.7825   -7.3469   -0.0000 C   0  0  0  0  0  0  0  0  0  0  0  0
   -9.0894   -3.6028   -0.0000 C   0  0  0  0  0  0  0  0  0  0  0  0
  -10.3727   -5.8516   -0.0000 C   0  0  0  0  0  0  0  0  0  0  0  0
  -10.3963   -2.8493   -0.0000 C   0  0  0  0  0  0  0  0  0  0  0  0
  -11.6796   -5.1098   -0.0000 C   0  0  0  0  0  0  0  0  0  0  0  0
  -11.7032   -3.5910   -0.0000 C   0  0  0  0  0  0  0  0  0  0  0  0
  1  2  1  0  0  0  0
  1  3  1  0  0  0  0
  2  4  2  0  0  0  0
  2  5  1  0  0  0  0
  4  6  1  0  0  0  0
  5  7  1  0  0  0  0
  5  8  1  0  0  0  0
  6  9  1  0  0  0  0
  7 10  1  0  0  0  0
  9 11  2  0  0  0  0
  9 12  1  0  0  0  0
 10 13  2  0  0  0  0
 10 14  1  0  0  0  0
 11 15  1  0  0  0  0
 12 16  2  0  0  0  0
 13 17  1  0  0  0  0
 14 18  2  0  0  0  0
 15 19  2  0  0  0  0
 17 20  2  0  0  0  0
 17 21  1  0  0  0  0
 19 22  1  0  0  0  0
 21 23  1  0  0  0  0
 23 24  1  0  0  0  0
 23 25  1  0  0  0  0
 24 26  2  0  0  0  0
 24 27  1  0  0  0  0
 26 28  1  0  0  0  0
 27 29  2  0  0  0  0
 28 30  2  0  0  0  0
  6  7  2  0  0  0  0
 16 19  1  0  0  0  0
 18 20  1  0  0  0  0
 29 30  1  0  0  0  0
M  END
>  <MolRegNo>
180748

>  <m>
=

>  <Value>
57.1

>  <Unit>
%

>  <Type>
Inhibition

>  <pValue>
0

>  <Ligand Efficiency>
0

>  <Binding Efficiency>
0

>  <Surface Efficiency>
0

>  <Assay Index>
51284

>  <Assay Category>


>  <Assay Organism>
Homo sapiens

>  <Target ID>
12594

>  <Target Name>
Cytochrome P450 1A2

>  <Target Organism>
Homo sapiens

>  <Target Description>
Target is a single protein chain

>  <Sequence Accession>
P05177

>  <Reference>
J. Med. Chem. 46 (15), 3230-3244 (2003)

>  <Pubmed ID>
12852754

>  <DOI>
10.1021/jm030766k

$$$$
136299
Actelion Java MolfileCreator 1.0

 26 30  0  0  0  0  0  0  0  0999 V2000
    0.0000   -0.0000   -0.0000 O   0  0  0  0  0  0  0  0  0  0  0  0
   -0.0120   -1.4838   -0.0000 C   0  0  0  0  0  0  0  0  0  0  0  0
    1.2804   -2.2377   -0.0000 N   0  0  0  0  0  0  0  0  0  0  0  0
   -1.3282   -2.2377   -0.0000 C   0  0  0  0  0  0  0  0  0  0  0  0
    1.2564   -3.7454   -0.0000 C   0  0  0  0  0  0  0  0  0  0  0  0
    2.5727   -1.4599   -0.0000 C   0  0  0  0  0  0  0  0  0  0  0  0
   -1.3522   -3.7334   -0.0000 C   0  0  0  0  0  0  0  0  0  0  0  0
   -2.6445   -1.4718   -0.0000 C   0  0  0  0  0  0  0  0  0  0  0  0
   -0.0598   -4.4634   -0.0000 N   0  0  0  0  0  0  0  0  0  0  0  0
    2.5608   -4.4873   -0.0000 C   0  0  0  0  0  0  0  0  0  0  0  0
    3.8770   -2.2137   -0.0000 C   0  0  0  0  0  0  0  0  0  0  0  0
   -2.6565   -4.4753   -0.0000 C   0  0  0  0  0  0  0  0  0  0  0  0
   -3.9488   -2.2137   -0.0000 C   0  0  0  0  0  0  0  0  0  0  0  0
    2.8479   -5.9591   -0.0000 N   0  0  0  0  0  0  0  0  0  0  0  0
    3.8651   -3.7334   -0.0000 C   0  0  0  0  0  0  0  0  0  0  0  0
   -2.6685   -5.9472   -0.0000 O   0  0  0  0  0  0  0  0  0  0  0  0
   -3.9608   -3.7095   -0.0000 C   0  0  0  0  0  0  0  0  0  0  0  0
   -5.2531   -1.4479   -0.0000 O   0  0  0  0  0  0  0  0  0  0  0  0
    4.3317   -6.1027   -0.0000 C   0  0  0  0  0  0  0  0  0  0  0  0
    4.9660   -4.7386   -0.0000 C   0  0  0  0  0  0  0  0  0  0  0  0
   -1.3881   -6.6891   -0.0000 C   0  0  0  0  0  0  0  0  0  0  0  0
   -6.5575   -2.1898   -0.0000 C   0  0  0  0  0  0  0  0  0  0  0  0
    5.2053   -7.3353   -0.0000 C   0  0  0  0  0  0  0  0  0  0  0  0
    6.4498   -4.5830   -0.0000 C   0  0  0  0  0  0  0  0  0  0  0  0
    6.6891   -7.1677   -0.0000 C   0  0  0  0  0  0  0  0  0  0  0  0
    7.3113   -5.7797   -0.0000 C   0  0  0  0  0  0  0  0  0  0  0  0
  1  2  2  0  0  0  0
  2  3  1  0  0  0  0
  2  4  1  0  0  0  0
  3  5  1  0  0  0  0
  3  6  1  0  0  0  0
  4  7  2  0  0  0  0
  4  8  1  0  0  0  0
  5  9  2  0  0  0  0
  5 10  1  0  0  0  0
  6 11  1  0  0  0  0
  7 12  1  0  0  0  0
  8 13  2  0  0  0  0
 10 14  1  0  0  0  0
 10 15  2  0  0  0  0
 12 16  1  0  0  0  0
 12 17  2  0  0  0  0
 13 18  1  0  0  0  0
 14 19  1  0  0  0  0
 15 20  1  0  0  0  0
 16 21  1  0  0  0  0
 18 22  1  0  0  0  0
 19 23  1  0  0  0  0
 20 24  1  0  0  0  0
 23 25  2  0  0  0  0
 24 26  2  0  0  0  0
  7  9  1  0  0  0  0
 11 15  1  0  0  0  0
 13 17  1  0  0  0  0
 19 20  2  0  0  0  0
 25 26  1  0  0  0  0
M  END
>  <MolRegNo>
136299

>  <m>
=

>  <Value>
41

>  <Unit>
nM

>  <Type>
IC50

>  <pValue>
7.39

>  <Ligand Efficiency>
0

>  <Binding Efficiency>
0

>  <Surface Efficiency>
0

>  <Assay Index>
51272

>  <Assay Category>


>  <Assay Organism>


>  <Target ID>
12594

>  <Target Name>
Cytochrome P450 1A2

>  <Target Organism>
Homo sapiens

>  <Target Description>
Target is a single protein chain

>  <Sequence Accession>
P05177

>  <Reference>
Bioorg. Med. Chem. Lett. 13 (15), 2535-2538 (2003)

>  <Pubmed ID>
12852960

>  <DOI>
10.1016/s0960-894x(03)00469-4

$$$$
135802
Actelion Java MolfileCreator 1.0

 24 28  0  0  0  0  0  0  0  0999 V2000
    0.0000   -0.0000   -0.0000 O   0  0  0  0  0  0  0  0  0  0  0  0
   -0.0120   -1.4844   -0.0000 C   0  0  0  0  0  0  0  0  0  0  0  0
    1.2809   -2.2386   -0.0000 N   0  0  0  0  0  0  0  0  0  0  0  0
   -1.3288   -2.2386   -0.0000 C   0  0  0  0  0  0  0  0  0  0  0  0
    1.2689   -3.7469   -0.0000 C   0  0  0  0  0  0  0  0  0  0  0  0
    2.5857   -1.4604   -0.0000 C   0  0  0  0  0  0  0  0  0  0  0  0
   -1.3407   -3.7349   -0.0000 C   0  0  0  0  0  0  0  0  0  0  0  0
   -2.6336   -1.4724   -0.0000 C   0  0  0  0  0  0  0  0  0  0  0  0
   -0.0599   -4.4651   -0.0000 N   0  0  0  0  0  0  0  0  0  0  0  0
    2.5618   -4.4891   -0.0000 C   0  0  0  0  0  0  0  0  0  0  0  0
    3.8905   -2.2146   -0.0000 C   0  0  0  0  0  0  0  0  0  0  0  0
   -2.6456   -4.4771   -0.0000 C   0  0  0  0  0  0  0  0  0  0  0  0
   -3.9384   -2.2146   -0.0000 C   0  0  0  0  0  0  0  0  0  0  0  0
    2.8491   -5.9615   -0.0000 N   0  0  0  0  0  0  0  0  0  0  0  0
    3.8666   -3.7349   -0.0000 C   0  0  0  0  0  0  0  0  0  0  0  0
   -2.6575   -5.9495   -0.0000 O   0  0  0  0  0  0  0  0  0  0  0  0
   -3.9504   -3.7110   -0.0000 C   0  0  0  0  0  0  0  0  0  0  0  0
    4.3454   -6.1051   -0.0000 C   0  0  0  0  0  0  0  0  0  0  0  0
    4.9679   -4.7405   -0.0000 C   0  0  0  0  0  0  0  0  0  0  0  0
   -1.3766   -6.6917   -0.0000 C   0  0  0  0  0  0  0  0  0  0  0  0
    5.2073   -7.3381   -0.0000 C   0  0  0  0  0  0  0  0  0  0  0  0
    6.4523   -4.5848   -0.0000 C   0  0  0  0  0  0  0  0  0  0  0  0
    6.7037   -7.1705   -0.0000 C   0  0  0  0  0  0  0  0  0  0  0  0
    7.3142   -5.7819   -0.0000 C   0  0  0  0  0  0  0  0  0  0  0  0
  1  2  2  0  0  0  0
  2  3  1  0  0  0  0
  2  4  1  0  0  0  0
  3  5  1  0  0  0  0
  3  6  1  0  0  0  0
  4  7  2  0  0  0  0
  4  8  1  0  0  0  0
  5  9  2  0  0  0  0
  5 10  1  0  0  0  0
  6 11  1  0  0  0  0
  7 12  1  0  0  0  0
  8 13  2  0  0  0  0
 10 14  1  0  0  0  0
 10 15  2  0  0  0  0
 12 16  1  0  0  0  0
 12 17  2  0  0  0  0
 14 18  1  0  0  0  0
 15 19  1  0  0  0  0
 16 20  1  0  0  0  0
 18 21  1  0  0  0  0
 19 22  1  0  0  0  0
 21 23  2  0  0  0  0
 22 24  2  0  0  0  0
  7  9  1  0  0  0  0
 11 15  1  0  0  0  0
 13 17  1  0  0  0  0
 18 19  2  0  0  0  0
 23 24  1  0  0  0  0
M  END
>  <MolRegNo>
135802

>  <m>
=

>  <Value>
11

>  <Unit>
nM

>  <Type>
IC50

>  <pValue>
7.96

>  <Ligand Efficiency>
0

>  <Binding Efficiency>
0

>  <Surface Efficiency>
0

>  <Assay Index>
51272

>  <Assay Category>


>  <Assay Organism>


>  <Target ID>
12594

>  <Target Name>
Cytochrome P450 1A2

>  <Target Organism>
Homo sapiens

>  <Target Description>
Target is a single protein chain

>  <Sequence Accession>
P05177

>  <Reference>
Bioorg. Med. Chem. Lett. 13 (15), 2535-2538 (2003)

>  <Pubmed ID>
12852960

>  <DOI>
10.1016/s0960-894x(03)00469-4

$$$$
136294
Actelion Java MolfileCreator 1.0

 26 30  0  0  0  0  0  0  0  0999 V2000
    0.0000   -0.0000   -0.0000 O   0  0  0  0  0  0  0  0  0  0  0  0
   -0.0120   -1.4829   -0.0000 C   0  0  0  0  0  0  0  0  0  0  0  0
    1.2796   -2.2363   -0.0000 N   0  0  0  0  0  0  0  0  0  0  0  0
   -1.3275   -2.2363   -0.0000 C   0  0  0  0  0  0  0  0  0  0  0  0
    1.2557   -3.7432   -0.0000 C   0  0  0  0  0  0  0  0  0  0  0  0
    2.5712   -1.4590   -0.0000 C   0  0  0  0  0  0  0  0  0  0  0  0
   -1.3514   -3.7312   -0.0000 C   0  0  0  0  0  0  0  0  0  0  0  0
   -2.6429   -1.4710   -0.0000 C   0  0  0  0  0  0  0  0  0  0  0  0
   -0.0598   -4.4607   -0.0000 N   0  0  0  0  0  0  0  0  0  0  0  0
    2.5592   -4.4846   -0.0000 C   0  0  0  0  0  0  0  0  0  0  0  0
    3.8747   -2.2124   -0.0000 C   0  0  0  0  0  0  0  0  0  0  0  0
   -2.6549   -4.4727   -0.0000 C   0  0  0  0  0  0  0  0  0  0  0  0
   -3.9465   -2.2124   -0.0000 C   0  0  0  0  0  0  0  0  0  0  0  0
    2.8462   -5.9556   -0.0000 N   0  0  0  0  0  0  0  0  0  0  0  0
    3.8628   -3.7312   -0.0000 C   0  0  0  0  0  0  0  0  0  0  0  0
   -3.9584   -3.7073   -0.0000 C   0  0  0  0  0  0  0  0  0  0  0  0
   -5.2500   -1.4470   -0.0000 O   0  0  0  0  0  0  0  0  0  0  0  0
    4.3292   -6.0991   -0.0000 C   0  0  0  0  0  0  0  0  0  0  0  0
    4.9630   -4.7358   -0.0000 C   0  0  0  0  0  0  0  0  0  0  0  0
   -5.2620   -4.4368   -0.0000 O   0  0  0  0  0  0  0  0  0  0  0  0
   -6.5535   -2.1885   -0.0000 C   0  0  0  0  0  0  0  0  0  0  0  0
    5.2022   -7.3309   -0.0000 C   0  0  0  0  0  0  0  0  0  0  0  0
    6.4459   -4.5803   -0.0000 C   0  0  0  0  0  0  0  0  0  0  0  0
   -5.2739   -5.9197   -0.0000 C   0  0  0  0  0  0  0  0  0  0  0  0
    6.6851   -7.1635   -0.0000 C   0  0  0  0  0  0  0  0  0  0  0  0
    7.3070   -5.7762   -0.0000 C   0  0  0  0  0  0  0  0  0  0  0  0
  1  2  2  0  0  0  0
  2  3  1  0  0  0  0
  2  4  1  0  0  0  0
  3  5  1  0  0  0  0
  3  6  1  0  0  0  0
  4  7  2  0  0  0  0
  4  8  1  0  0  0  0
  5  9  2  0  0  0  0
  5 10  1  0  0  0  0
  6 11  1  0  0  0  0
  7 12  1  0  0  0  0
  8 13  2  0  0  0  0
 10 14  1  0  0  0  0
 10 15  2  0  0  0  0
 12 16  2  0  0  0  0
 13 17  1  0  0  0  0
 14 18  1  0  0  0  0
 15 19  1  0  0  0  0
 16 20  1  0  0  0  0
 17 21  1  0  0  0  0
 18 22  1  0  0  0  0
 19 23  1  0  0  0  0
 20 24  1  0  0  0  0
 22 25  2  0  0  0  0
 23 26  2  0  0  0  0
  7  9  1  0  0  0  0
 11 15  1  0  0  0  0
 13 16  1  0  0  0  0
 18 19  2  0  0  0  0
 25 26  1  0  0  0  0
M  END
>  <MolRegNo>
136294

>  <m>
>

>  <Value>
5.0e5

>  <Unit>
nM

>  <Type>
IC50

>  <pValue>
0

>  <Ligand Efficiency>
0

>  <Binding Efficiency>
0

>  <Surface Efficiency>
0

>  <Assay Index>
51272

>  <Assay Category>


>  <Assay Organism>


>  <Target ID>
12594

>  <Target Name>
Cytochrome P450 1A2

>  <Target Organism>
Homo sapiens

>  <Target Description>
Target is a single protein chain

>  <Sequence Accession>
P05177

>  <Reference>
Bioorg. Med. Chem. Lett. 13 (15), 2535-2538 (2003)

>  <Pubmed ID>
12852960

>  <DOI>
10.1016/s0960-894x(03)00469-4

$$$$
135837
Actelion Java MolfileCreator 1.0

 24 28  0  0  0  0  0  0  0  0999 V2000
    0.0000   -0.0000   -0.0000 O   0  0  0  0  0  0  0  0  0  0  0  0
   -0.0120   -1.4837   -0.0000 C   0  0  0  0  0  0  0  0  0  0  0  0
    1.2923   -2.2375   -0.0000 N   0  0  0  0  0  0  0  0  0  0  0  0
   -1.3162   -2.2375   -0.0000 C   0  0  0  0  0  0  0  0  0  0  0  0
    1.2683   -3.7452   -0.0000 C   0  0  0  0  0  0  0  0  0  0  0  0
    2.5845   -1.4598   -0.0000 C   0  0  0  0  0  0  0  0  0  0  0  0
   -1.3401   -3.7332   -0.0000 C   0  0  0  0  0  0  0  0  0  0  0  0
   -2.6444   -1.4717   -0.0000 C   0  0  0  0  0  0  0  0  0  0  0  0
   -0.0479   -4.4631   -0.0000 N   0  0  0  0  0  0  0  0  0  0  0  0
    2.5606   -4.4870   -0.0000 C   0  0  0  0  0  0  0  0  0  0  0  0
    3.8888   -2.2136   -0.0000 C   0  0  0  0  0  0  0  0  0  0  0  0
   -2.6563   -4.4751   -0.0000 C   0  0  0  0  0  0  0  0  0  0  0  0
   -3.9366   -2.2136   -0.0000 C   0  0  0  0  0  0  0  0  0  0  0  0
    2.8478   -5.9588   -0.0000 N   0  0  0  0  0  0  0  0  0  0  0  0
    3.8648   -3.7332   -0.0000 C   0  0  0  0  0  0  0  0  0  0  0  0
   -3.9486   -3.7093   -0.0000 C   0  0  0  0  0  0  0  0  0  0  0  0
    4.3434   -6.1024   -0.0000 C   0  0  0  0  0  0  0  0  0  0  0  0
    4.9656   -4.7383   -0.0000 C   0  0  0  0  0  0  0  0  0  0  0  0
    5.2050   -7.3348   -0.0000 C   0  0  0  0  0  0  0  0  0  0  0  0
    6.4494   -4.5828   -0.0000 C   0  0  0  0  0  0  0  0  0  0  0  0
    6.7006   -7.1673   -0.0000 C   0  0  0  0  0  0  0  0  0  0  0  0
    7.3228   -5.7793   -0.0000 C   0  0  0  0  0  0  0  0  0  0  0  0
    7.5502   -8.3758   -0.0000 O   0  0  0  0  0  0  0  0  0  0  0  0
    9.0219   -8.2083   -0.0000 C   0  0  0  0  0  0  0  0  0  0  0  0
  1  2  2  0  0  0  0
  2  3  1  0  0  0  0
  2  4  1  0  0  0  0
  3  5  1  0  0  0  0
  3  6  1  0  0  0  0
  4  7  2  0  0  0  0
  4  8  1  0  0  0  0
  5  9  2  0  0  0  0
  5 10  1  0  0  0  0
  6 11  1  0  0  0  0
  7 12  1  0  0  0  0
  8 13  2  0  0  0  0
 10 14  1  0  0  0  0
 10 15  2  0  0  0  0
 12 16  2  0  0  0  0
 14 17  1  0  0  0  0
 15 18  1  0  0  0  0
 17 19  1  0  0  0  0
 18 20  1  0  0  0  0
 19 21  2  0  0  0  0
 20 22  2  0  0  0  0
 21 23  1  0  0  0  0
 23 24  1  0  0  0  0
  7  9  1  0  0  0  0
 11 15  1  0  0  0  0
 13 16  1  0  0  0  0
 17 18  2  0  0  0  0
 21 22  1  0  0  0  0
M  END
>  <MolRegNo>
135837

>  <m>
=

>  <Value>
1980

>  <Unit>
nM

>  <Type>
IC50

>  <pValue>
5.7

>  <Ligand Efficiency>
0

>  <Binding Efficiency>
0

>  <Surface Efficiency>
0

>  <Assay Index>
51272

>  <Assay Category>


>  <Assay Organism>


>  <Target ID>
12594

>  <Target Name>
Cytochrome P450 1A2

>  <Target Organism>
Homo sapiens

>  <Target Description>
Target is a single protein chain

>  <Sequence Accession>
P05177

>  <Reference>
Bioorg. Med. Chem. Lett. 13 (15), 2535-2538 (2003)

>  <Pubmed ID>
12852960

>  <DOI>
10.1016/s0960-894x(03)00469-4

$$$$
136414
Actelion Java MolfileCreator 1.0

 23 27  0  0  0  0  0  0  0  0999 V2000
    0.0000   -0.0000   -0.0000 Cl  0  0  0  0  0  0  0  0  0  0  0  0
    1.2911   -0.7412   -0.0000 C   0  0  0  0  0  0  0  0  0  0  0  0
    2.5703    0.0239   -0.0000 C   0  0  0  0  0  0  0  0  0  0  0  0
    1.2792   -2.2355   -0.0000 C   0  0  0  0  0  0  0  0  0  0  0  0
    3.8614   -0.7053   -0.0000 C   0  0  0  0  0  0  0  0  0  0  0  0
    2.5703   -2.9767   -0.0000 C   0  0  0  0  0  0  0  0  0  0  0  0
    5.1525    0.0717   -0.0000 C   0  0  0  0  0  0  0  0  0  0  0  0
    3.8614   -2.2116   -0.0000 C   0  0  0  0  0  0  0  0  0  0  0  0
    5.1286    1.5900   -0.0000 O   0  0  0  0  0  0  0  0  0  0  0  0
    6.4555   -0.6695   -0.0000 N   0  0  0  0  0  0  0  0  0  0  0  0
    5.1525   -2.9528   -0.0000 N   0  0  0  0  0  0  0  0  0  0  0  0
    6.4436   -2.1758   -0.0000 C   0  0  0  0  0  0  0  0  0  0  0  0
    7.7467    0.1076   -0.0000 C   0  0  0  0  0  0  0  0  0  0  0  0
    7.7467   -2.9050   -0.0000 C   0  0  0  0  0  0  0  0  0  0  0  0
    9.0497   -0.6456   -0.0000 C   0  0  0  0  0  0  0  0  0  0  0  0
    8.0455   -4.3754   -0.0000 N   0  0  0  0  0  0  0  0  0  0  0  0
    9.0497   -2.1399   -0.0000 C   0  0  0  0  0  0  0  0  0  0  0  0
    9.5399   -4.5308   -0.0000 C   0  0  0  0  0  0  0  0  0  0  0  0
   10.1615   -3.1441   -0.0000 C   0  0  0  0  0  0  0  0  0  0  0  0
   10.4126   -5.7383   -0.0000 C   0  0  0  0  0  0  0  0  0  0  0  0
   11.6439   -2.9767   -0.0000 C   0  0  0  0  0  0  0  0  0  0  0  0
   11.9069   -5.5709   -0.0000 C   0  0  0  0  0  0  0  0  0  0  0  0
   12.5166   -4.1841   -0.0000 C   0  0  0  0  0  0  0  0  0  0  0  0
  1  2  1  0  0  0  0
  2  3  2  0  0  0  0
  2  4  1  0  0  0  0
  3  5  1  0  0  0  0
  4  6  2  0  0  0  0
  5  7  1  0  0  0  0
  5  8  2  0  0  0  0
  7  9  2  0  0  0  0
  7 10  1  0  0  0  0
  8 11  1  0  0  0  0
 10 12  1  0  0  0  0
 10 13  1  0  0  0  0
 12 14  1  0  0  0  0
 13 15  1  0  0  0  0
 14 16  1  0  0  0  0
 14 17  2  0  0  0  0
 16 18  1  0  0  0  0
 17 19  1  0  0  0  0
 18 20  1  0  0  0  0
 19 21  1  0  0  0  0
 20 22  2  0  0  0  0
 21 23  2  0  0  0  0
  6  8  1  0  0  0  0
 11 12  2  0  0  0  0
 15 17  1  0  0  0  0
 18 19  2  0  0  0  0
 22 23  1  0  0  0  0
M  END
>  <MolRegNo>
136414

>  <m>
=

>  <Value>
29

>  <Unit>
nM

>  <Type>
IC50

>  <pValue>
7.54

>  <Ligand Efficiency>
0

>  <Binding Efficiency>
0

>  <Surface Efficiency>
0

>  <Assay Index>
51272

>  <Assay Category>


>  <Assay Organism>


>  <Target ID>
12594

>  <Target Name>
Cytochrome P450 1A2

>  <Target Organism>
Homo sapiens

>  <Target Description>
Target is a single protein chain

>  <Sequence Accession>
P05177

>  <Reference>
Bioorg. Med. Chem. Lett. 13 (15), 2535-2538 (2003)

>  <Pubmed ID>
12852960

>  <DOI>
10.1016/s0960-894x(03)00469-4

$$$$
136410
Actelion Java MolfileCreator 1.0

 23 27  0  0  0  0  0  0  0  0999 V2000
    0.0000   -0.0000   -0.0000 Br  0  0  0  0  0  0  0  0  0  0  0  0
    1.2935   -0.7306   -0.0000 C   0  0  0  0  0  0  0  0  0  0  0  0
    2.5750    0.0359   -0.0000 C   0  0  0  0  0  0  0  0  0  0  0  0
    1.2815   -2.2277   -0.0000 C   0  0  0  0  0  0  0  0  0  0  0  0
    3.8685   -0.7066   -0.0000 C   0  0  0  0  0  0  0  0  0  0  0  0
    2.5631   -2.9703   -0.0000 C   0  0  0  0  0  0  0  0  0  0  0  0
    5.1501    0.0719   -0.0000 C   0  0  0  0  0  0  0  0  0  0  0  0
    3.8446   -2.2037   -0.0000 C   0  0  0  0  0  0  0  0  0  0  0  0
    5.1381    1.5809   -0.0000 O   0  0  0  0  0  0  0  0  0  0  0  0
    6.4555   -0.6827   -0.0000 N   0  0  0  0  0  0  0  0  0  0  0  0
    5.1381   -2.9463   -0.0000 N   0  0  0  0  0  0  0  0  0  0  0  0
    6.4316   -2.1918   -0.0000 C   0  0  0  0  0  0  0  0  0  0  0  0
    7.7490    0.0958   -0.0000 C   0  0  0  0  0  0  0  0  0  0  0  0
    7.7251   -2.9343   -0.0000 C   0  0  0  0  0  0  0  0  0  0  0  0
    9.0545   -0.6587   -0.0000 C   0  0  0  0  0  0  0  0  0  0  0  0
    8.0125   -4.4075   -0.0000 N   0  0  0  0  0  0  0  0  0  0  0  0
    9.0306   -2.1798   -0.0000 C   0  0  0  0  0  0  0  0  0  0  0  0
    9.5096   -4.5512   -0.0000 C   0  0  0  0  0  0  0  0  0  0  0  0
   10.1324   -3.1858   -0.0000 C   0  0  0  0  0  0  0  0  0  0  0  0
   10.3720   -5.7848   -0.0000 C   0  0  0  0  0  0  0  0  0  0  0  0
   11.6176   -3.0301   -0.0000 C   0  0  0  0  0  0  0  0  0  0  0  0
   11.8691   -5.6172   -0.0000 C   0  0  0  0  0  0  0  0  0  0  0  0
   12.4919   -4.2278   -0.0000 C   0  0  0  0  0  0  0  0  0  0  0  0
  1  2  1  0  0  0  0
  2  3  2  0  0  0  0
  2  4  1  0  0  0  0
  3  5  1  0  0  0  0
  4  6  2  0  0  0  0
  5  7  1  0  0  0  0
  5  8  2  0  0  0  0
  7  9  2  0  0  0  0
  7 10  1  0  0  0  0
  8 11  1  0  0  0  0
 10 12  1  0  0  0  0
 10 13  1  0  0  0  0
 12 14  1  0  0  0  0
 13 15  1  0  0  0  0
 14 16  1  0  0  0  0
 14 17  2  0  0  0  0
 16 18  1  0  0  0  0
 17 19  1  0  0  0  0
 18 20  1  0  0  0  0
 19 21  1  0  0  0  0
 20 22  2  0  0  0  0
 21 23  2  0  0  0  0
  6  8  1  0  0  0  0
 11 12  2  0  0  0  0
 15 17  1  0  0  0  0
 18 19  2  0  0  0  0
 22 23  1  0  0  0  0
M  END
>  <MolRegNo>
136410

>  <m>
=

>  <Value>
1501

>  <Unit>
nM

>  <Type>
IC50

>  <pValue>
5.82

>  <Ligand Efficiency>
0

>  <Binding Efficiency>
0

>  <Surface Efficiency>
0

>  <Assay Index>
51272

>  <Assay Category>


>  <Assay Organism>


>  <Target ID>
12594

>  <Target Name>
Cytochrome P450 1A2

>  <Target Organism>
Homo sapiens

>  <Target Description>
Target is a single protein chain

>  <Sequence Accession>
P05177

>  <Reference>
Bioorg. Med. Chem. Lett. 13 (15), 2535-2538 (2003)

>  <Pubmed ID>
12852960

>  <DOI>
10.1016/s0960-894x(03)00469-4

$$$$
443896
Actelion Java MolfileCreator 1.0

 23 27  0  0  0  0  0  0  0  0999 V2000
    0.0000   -0.0000   -0.0000 O   0  0  0  0  0  0  0  0  0  0  0  0
   -0.6390   -1.3490   -0.0000 C   0  0  0  0  0  0  0  0  0  0  0  0
   -2.1418   -1.4791   -0.0000 N   0  0  0  0  0  0  0  0  0  0  0  0
    0.2248   -2.5678   -0.0000 C   0  0  0  0  0  0  0  0  0  0  0  0
   -2.7808   -2.8399   -0.0000 C   0  0  0  0  0  0  0  0  0  0  0  0
   -3.0293   -0.2485   -0.0000 C   0  0  0  0  0  0  0  0  0  0  0  0
   -0.4260   -3.9286   -0.0000 C   0  0  0  0  0  0  0  0  0  0  0  0
    1.7158   -2.4140   -0.0000 C   0  0  0  0  0  0  0  0  0  0  0  0
   -1.9288   -4.0469   -0.0000 N   0  0  0  0  0  0  0  0  0  0  0  0
   -4.2717   -2.9819   -0.0000 C   0  0  0  0  0  0  0  0  0  0  0  0
   -4.5439   -0.3787   -0.0000 C   0  0  0  0  0  0  0  0  0  0  0  0
    0.4260   -5.1474   -0.0000 C   0  0  0  0  0  0  0  0  0  0  0  0
    2.5678   -3.6446   -0.0000 C   0  0  0  0  0  0  0  0  0  0  0  0
   -2.5678   -5.3959   -0.0000 C   0  0  0  0  0  0  0  0  0  0  0  0
   -5.1592   -4.1652   -0.0000 N   0  0  0  0  0  0  0  0  0  0  0  0
   -5.1592   -1.7513   -0.0000 C   0  0  0  0  0  0  0  0  0  0  0  0
    1.9170   -5.0054   -0.0000 C   0  0  0  0  0  0  0  0  0  0  0  0
   -6.5910   -3.6919   -0.0000 C   0  0  0  0  0  0  0  0  0  0  0  0
   -6.5910   -2.2010   -0.0000 C   0  0  0  0  0  0  0  0  0  0  0  0
   -7.8927   -4.4137   -0.0000 C   0  0  0  0  0  0  0  0  0  0  0  0
   -7.8927   -1.4318   -0.0000 C   0  0  0  0  0  0  0  0  0  0  0  0
   -9.1943   -3.6683   -0.0000 C   0  0  0  0  0  0  0  0  0  0  0  0
   -9.1943   -2.1773   -0.0000 C   0  0  0  0  0  0  0  0  0  0  0  0
  1  2  2  0  0  0  0
  2  3  1  0  0  0  0
  2  4  1  0  0  0  0
  5  3  1  6  0  0  0
  3  6  1  0  0  0  0
  4  7  2  0  0  0  0
  4  8  1  0  0  0  0
  5  9  1  0  0  0  0
  5 10  1  0  0  0  0
  6 11  1  0  0  0  0
  7 12  1  0  0  0  0
  8 13  2  0  0  0  0
  9 14  1  0  0  0  0
 10 15  1  0  0  0  0
 10 16  2  0  0  0  0
 12 17  2  0  0  0  0
 15 18  1  0  0  0  0
 16 19  1  0  0  0  0
 18 20  1  0  0  0  0
 19 21  1  0  0  0  0
 20 22  2  0  0  0  0
 21 23  2  0  0  0  0
  7  9  1  0  0  0  0
 11 16  1  0  0  0  0
 13 17  1  0  0  0  0
 18 19  2  0  0  0  0
 22 23  1  0  0  0  0
M  END
>  <MolRegNo>
443896

>  <m>
=

>  <Value>
16300

>  <Unit>
nM

>  <Type>
IC50

>  <pValue>
4.79

>  <Ligand Efficiency>
0

>  <Binding Efficiency>
0

>  <Surface Efficiency>
0

>  <Assay Index>
51272

>  <Assay Category>


>  <Assay Organism>


>  <Target ID>
12594

>  <Target Name>
Cytochrome P450 1A2

>  <Target Organism>
Homo sapiens

>  <Target Description>
Target is a single protein chain

>  <Sequence Accession>
P05177

>  <Reference>
Bioorg. Med. Chem. Lett. 13 (15), 2535-2538 (2003)

>  <Pubmed ID>
12852960

>  <DOI>
10.1016/s0960-894x(03)00469-4

$$$$
136408
Actelion Java MolfileCreator 1.0

 23 27  0  0  0  0  0  0  0  0999 V2000
    0.0000   -0.0000   -0.0000 O   0  0  0  0  0  0  0  0  0  0  0  0
   -1.2776   -0.7808   -0.0000 C   0  0  0  0  0  0  0  0  0  0  0  0
   -2.6144   -0.0828   -0.0000 N   0  0  0  0  0  0  0  0  0  0  0  0
   -1.2303   -2.2595   -0.0000 C   0  0  0  0  0  0  0  0  0  0  0  0
   -3.8920   -0.8636   -0.0000 C   0  0  0  0  0  0  0  0  0  0  0  0
   -2.6854    1.4314   -0.0000 C   0  0  0  0  0  0  0  0  0  0  0  0
   -2.5079   -3.0284   -0.0000 C   0  0  0  0  0  0  0  0  0  0  0  0
    0.0710   -2.9456   -0.0000 C   0  0  0  0  0  0  0  0  0  0  0  0
   -3.8447   -2.3423   -0.0000 N   0  0  0  0  0  0  0  0  0  0  0  0
   -5.2406   -0.1538   -0.0000 C   0  0  0  0  0  0  0  0  0  0  0  0
   -4.0221    2.1530   -0.0000 C   0  0  0  0  0  0  0  0  0  0  0  0
   -2.4724   -4.4953   -0.0000 C   0  0  0  0  0  0  0  0  0  0  0  0
    0.1183   -4.4125   -0.0000 C   0  0  0  0  0  0  0  0  0  0  0  0
   -5.1578   -3.0639   -0.0000 C   0  0  0  0  0  0  0  0  0  0  0  0
   -6.6602   -0.6625   -0.0000 N   0  0  0  0  0  0  0  0  0  0  0  0
   -5.3116    1.3604   -0.0000 C   0  0  0  0  0  0  0  0  0  0  0  0
   -1.1712   -5.1815   -0.0000 C   0  0  0  0  0  0  0  0  0  0  0  0
   -7.5948    0.5323   -0.0000 C   0  0  0  0  0  0  0  0  0  0  0  0
   -6.7667    1.7863   -0.0000 C   0  0  0  0  0  0  0  0  0  0  0  0
   -9.1090    0.6625   -0.0000 C   0  0  0  0  0  0  0  0  0  0  0  0
   -7.4291    3.1467   -0.0000 C   0  0  0  0  0  0  0  0  0  0  0  0
   -9.7596    2.0229   -0.0000 C   0  0  0  0  0  0  0  0  0  0  0  0
   -8.9197    3.2650   -0.0000 C   0  0  0  0  0  0  0  0  0  0  0  0
  1  2  2  0  0  0  0
  2  3  1  0  0  0  0
  2  4  1  0  0  0  0
  3  5  1  0  0  0  0
  3  6  1  0  0  0  0
  4  7  2  0  0  0  0
  4  8  1  0  0  0  0
  5  9  2  0  0  0  0
  5 10  1  0  0  0  0
  6 11  1  0  0  0  0
  7 12  1  0  0  0  0
  8 13  2  0  0  0  0
  9 14  1  0  0  0  0
 10 15  1  0  0  0  0
 10 16  2  0  0  0  0
 12 17  2  0  0  0  0
 15 18  1  0  0  0  0
 16 19  1  0  0  0  0
 18 20  1  0  0  0  0
 19 21  1  0  0  0  0
 20 22  2  0  0  0  0
 21 23  2  0  0  0  0
  7  9  1  0  0  0  0
 11 16  1  0  0  0  0
 13 17  1  0  0  0  0
 18 19  2  0  0  0  0
 22 23  1  0  0  0  0
M  CHG  1   9   1
M  END
>  <MolRegNo>
136408

>  <m>
=

>  <Value>
5630

>  <Unit>
nM

>  <Type>
IC50

>  <pValue>
5.25

>  <Ligand Efficiency>
0

>  <Binding Efficiency>
0

>  <Surface Efficiency>
0

>  <Assay Index>
51272

>  <Assay Category>


>  <Assay Organism>


>  <Target ID>
12594

>  <Target Name>
Cytochrome P450 1A2

>  <Target Organism>
Homo sapiens

>  <Target Description>
Target is a single protein chain

>  <Sequence Accession>
P05177

>  <Reference>
Bioorg. Med. Chem. Lett. 13 (15), 2535-2538 (2003)

>  <Pubmed ID>
12852960

>  <DOI>
10.1016/s0960-894x(03)00469-4

$$$$
136344
Actelion Java MolfileCreator 1.0

 26 30  0  0  0  0  0  0  0  0999 V2000
    0.0000   -0.0000   -0.0000 O   0  0  0  0  0  0  0  0  0  0  0  0
   -0.0120   -1.4847   -0.0000 C   0  0  0  0  0  0  0  0  0  0  0  0
    1.2931   -2.2390   -0.0000 N   0  0  0  0  0  0  0  0  0  0  0  0
   -1.3170   -2.2390   -0.0000 C   0  0  0  0  0  0  0  0  0  0  0  0
    1.2691   -3.7476   -0.0000 C   0  0  0  0  0  0  0  0  0  0  0  0
    2.5862   -1.4607   -0.0000 C   0  0  0  0  0  0  0  0  0  0  0  0
   -1.3410   -3.7356   -0.0000 C   0  0  0  0  0  0  0  0  0  0  0  0
   -2.6341   -1.4727   -0.0000 C   0  0  0  0  0  0  0  0  0  0  0  0
   -0.0479   -4.4659   -0.0000 N   0  0  0  0  0  0  0  0  0  0  0  0
    2.5622   -4.4899   -0.0000 C   0  0  0  0  0  0  0  0  0  0  0  0
    3.8912   -2.2150   -0.0000 C   0  0  0  0  0  0  0  0  0  0  0  0
   -2.6460   -4.4779   -0.0000 C   0  0  0  0  0  0  0  0  0  0  0  0
   -3.9391   -2.2150   -0.0000 C   0  0  0  0  0  0  0  0  0  0  0  0
    2.8496   -5.9626   -0.0000 N   0  0  0  0  0  0  0  0  0  0  0  0
    3.8673   -3.7356   -0.0000 C   0  0  0  0  0  0  0  0  0  0  0  0
   -2.6580   -5.9506   -0.0000 O   0  0  0  0  0  0  0  0  0  0  0  0
   -3.9511   -3.7116   -0.0000 C   0  0  0  0  0  0  0  0  0  0  0  0
    4.3462   -6.1063   -0.0000 C   0  0  0  0  0  0  0  0  0  0  0  0
    4.9688   -4.7413   -0.0000 C   0  0  0  0  0  0  0  0  0  0  0  0
   -1.3769   -6.6929   -0.0000 C   0  0  0  0  0  0  0  0  0  0  0  0
   -5.2562   -4.4420   -0.0000 O   0  0  0  0  0  0  0  0  0  0  0  0
    5.2083   -7.3395   -0.0000 C   0  0  0  0  0  0  0  0  0  0  0  0
    6.4535   -4.5857   -0.0000 C   0  0  0  0  0  0  0  0  0  0  0  0
   -5.2681   -5.9267   -0.0000 C   0  0  0  0  0  0  0  0  0  0  0  0
    6.7049   -7.1719   -0.0000 C   0  0  0  0  0  0  0  0  0  0  0  0
    7.3275   -5.7830   -0.0000 C   0  0  0  0  0  0  0  0  0  0  0  0
  1  2  2  0  0  0  0
  2  3  1  0  0  0  0
  2  4  1  0  0  0  0
  3  5  1  0  0  0  0
  3  6  1  0  0  0  0
  4  7  2  0  0  0  0
  4  8  1  0  0  0  0
  5  9  2  0  0  0  0
  5 10  1  0  0  0  0
  6 11  1  0  0  0  0
  7 12  1  0  0  0  0
  8 13  2  0  0  0  0
 10 14  1  0  0  0  0
 10 15  2  0  0  0  0
 12 16  1  0  0  0  0
 12 17  2  0  0  0  0
 14 18  1  0  0  0  0
 15 19  1  0  0  0  0
 16 20  1  0  0  0  0
 17 21  1  0  0  0  0
 18 22  1  0  0  0  0
 19 23  1  0  0  0  0
 21 24  1  0  0  0  0
 22 25  2  0  0  0  0
 23 26  2  0  0  0  0
  7  9  1  0  0  0  0
 11 15  1  0  0  0  0
 13 17  1  0  0  0  0
 18 19  2  0  0  0  0
 25 26  1  0  0  0  0
M  END
>  <MolRegNo>
136344

>  <m>
=

>  <Value>
29

>  <Unit>
nM

>  <Type>
IC50

>  <pValue>
7.54

>  <Ligand Efficiency>
0

>  <Binding Efficiency>
0

>  <Surface Efficiency>
0

>  <Assay Index>
51272

>  <Assay Category>


>  <Assay Organism>


>  <Target ID>
12594

>  <Target Name>
Cytochrome P450 1A2

>  <Target Organism>
Homo sapiens

>  <Target Description>
Target is a single protein chain

>  <Sequence Accession>
P05177

>  <Reference>
Bioorg. Med. Chem. Lett. 13 (15), 2535-2538 (2003)

>  <Pubmed ID>
12852960

>  <DOI>
10.1016/s0960-894x(03)00469-4

$$$$
136293
Actelion Java MolfileCreator 1.0

 26 30  0  0  0  0  0  0  0  0999 V2000
    0.0000   -0.0000   -0.0000 O   0  0  0  0  0  0  0  0  0  0  0  0
   -0.0119   -1.4815   -0.0000 C   0  0  0  0  0  0  0  0  0  0  0  0
    1.2784   -2.2223   -0.0000 N   0  0  0  0  0  0  0  0  0  0  0  0
   -1.3262   -2.2223   -0.0000 C   0  0  0  0  0  0  0  0  0  0  0  0
    1.2545   -3.7278   -0.0000 C   0  0  0  0  0  0  0  0  0  0  0  0
    2.5688   -1.4576   -0.0000 C   0  0  0  0  0  0  0  0  0  0  0  0
   -2.6405   -1.4576   -0.0000 C   0  0  0  0  0  0  0  0  0  0  0  0
   -1.3501   -3.7278   -0.0000 C   0  0  0  0  0  0  0  0  0  0  0  0
   -0.0597   -4.4685   -0.0000 N   0  0  0  0  0  0  0  0  0  0  0  0
    2.5569   -4.4685   -0.0000 C   0  0  0  0  0  0  0  0  0  0  0  0
    3.8711   -2.2104   -0.0000 C   0  0  0  0  0  0  0  0  0  0  0  0
   -2.6524    0.0358   -0.0000 O   0  0  0  0  0  0  0  0  0  0  0  0
   -3.9428   -2.2104   -0.0000 C   0  0  0  0  0  0  0  0  0  0  0  0
   -2.6524   -4.4566   -0.0000 C   0  0  0  0  0  0  0  0  0  0  0  0
    2.8436   -5.9381   -0.0000 N   0  0  0  0  0  0  0  0  0  0  0  0
    3.8592   -3.7278   -0.0000 C   0  0  0  0  0  0  0  0  0  0  0  0
   -3.9548    0.8005   -0.0000 C   0  0  0  0  0  0  0  0  0  0  0  0
   -5.2451   -1.4338   -0.0000 O   0  0  0  0  0  0  0  0  0  0  0  0
   -3.9548   -3.6919   -0.0000 C   0  0  0  0  0  0  0  0  0  0  0  0
    4.3252   -6.0935   -0.0000 C   0  0  0  0  0  0  0  0  0  0  0  0
    4.9584   -4.7314   -0.0000 C   0  0  0  0  0  0  0  0  0  0  0  0
   -6.5475   -2.1745   -0.0000 C   0  0  0  0  0  0  0  0  0  0  0  0
    5.1974   -7.3241   -0.0000 C   0  0  0  0  0  0  0  0  0  0  0  0
    6.4399   -4.5641   -0.0000 C   0  0  0  0  0  0  0  0  0  0  0  0
    6.6789   -7.1568   -0.0000 C   0  0  0  0  0  0  0  0  0  0  0  0
    7.3002   -5.7709   -0.0000 C   0  0  0  0  0  0  0  0  0  0  0  0
  1  2  2  0  0  0  0
  2  3  1  0  0  0  0
  2  4  1  0  0  0  0
  3  5  1  0  0  0  0
  3  6  1  0  0  0  0
  4  7  2  0  0  0  0
  4  8  1  0  0  0  0
  5  9  2  0  0  0  0
  5 10  1  0  0  0  0
  6 11  1  0  0  0  0
  7 12  1  0  0  0  0
  7 13  1  0  0  0  0
  8 14  2  0  0  0  0
 10 15  1  0  0  0  0
 10 16  2  0  0  0  0
 12 17  1  0  0  0  0
 13 18  1  0  0  0  0
 13 19  2  0  0  0  0
 15 20  1  0  0  0  0
 16 21  1  0  0  0  0
 18 22  1  0  0  0  0
 20 23  1  0  0  0  0
 21 24  1  0  0  0  0
 23 25  2  0  0  0  0
 24 26  2  0  0  0  0
  8  9  1  0  0  0  0
 11 16  1  0  0  0  0
 14 19  1  0  0  0  0
 20 21  2  0  0  0  0
 25 26  1  0  0  0  0
M  END
>  <MolRegNo>
136293

>  <m>
=

>  <Value>
1730

>  <Unit>
nM

>  <Type>
IC50

>  <pValue>
5.76

>  <Ligand Efficiency>
0

>  <Binding Efficiency>
0

>  <Surface Efficiency>
0

>  <Assay Index>
51272

>  <Assay Category>


>  <Assay Organism>


>  <Target ID>
12594

>  <Target Name>
Cytochrome P450 1A2

>  <Target Organism>
Homo sapiens

>  <Target Description>
Target is a single protein chain

>  <Sequence Accession>
P05177

>  <Reference>
Bioorg. Med. Chem. Lett. 13 (15), 2535-2538 (2003)

>  <Pubmed ID>
12852960

>  <DOI>
10.1016/s0960-894x(03)00469-4

$$$$
135881
Actelion Java MolfileCreator 1.0

 22 26  0  0  0  0  0  0  0  0999 V2000
    0.0000   -0.0000   -0.0000 O   0  0  0  0  0  0  0  0  0  0  0  0
   -0.0119   -1.4815   -0.0000 C   0  0  0  0  0  0  0  0  0  0  0  0
    1.2903   -2.2342   -0.0000 N   0  0  0  0  0  0  0  0  0  0  0  0
   -1.3142   -2.2342   -0.0000 C   0  0  0  0  0  0  0  0  0  0  0  0
    1.2664   -3.7396   -0.0000 C   0  0  0  0  0  0  0  0  0  0  0  0
    2.5807   -1.4695   -0.0000 C   0  0  0  0  0  0  0  0  0  0  0  0
   -1.3381   -3.7396   -0.0000 C   0  0  0  0  0  0  0  0  0  0  0  0
   -2.6284   -1.4695   -0.0000 C   0  0  0  0  0  0  0  0  0  0  0  0
   -0.0478   -4.4803   -0.0000 N   0  0  0  0  0  0  0  0  0  0  0  0
    2.5568   -4.4803   -0.0000 C   0  0  0  0  0  0  0  0  0  0  0  0
    3.8710   -2.2103   -0.0000 C   0  0  0  0  0  0  0  0  0  0  0  0
   -2.6404   -4.4564   -0.0000 C   0  0  0  0  0  0  0  0  0  0  0  0
   -3.9307   -2.2103   -0.0000 C   0  0  0  0  0  0  0  0  0  0  0  0
    2.8435   -5.9498   -0.0000 N   0  0  0  0  0  0  0  0  0  0  0  0
    3.8590   -3.7276   -0.0000 C   0  0  0  0  0  0  0  0  0  0  0  0
   -3.9427   -3.6918   -0.0000 C   0  0  0  0  0  0  0  0  0  0  0  0
    4.3369   -6.1171   -0.0000 C   0  0  0  0  0  0  0  0  0  0  0  0
    4.9582   -4.7312   -0.0000 C   0  0  0  0  0  0  0  0  0  0  0  0
    5.1972   -7.3358   -0.0000 C   0  0  0  0  0  0  0  0  0  0  0  0
    6.4397   -4.5759   -0.0000 C   0  0  0  0  0  0  0  0  0  0  0  0
    6.6906   -7.1804   -0.0000 C   0  0  0  0  0  0  0  0  0  0  0  0
    7.3119   -5.7826   -0.0000 C   0  0  0  0  0  0  0  0  0  0  0  0
  1  2  1  0  0  0  0
  2  3  1  0  0  0  0
  2  4  2  0  0  0  0
  3  5  1  0  0  0  0
  3  6  1  0  0  0  0
  4  7  1  0  0  0  0
  4  8  1  0  0  0  0
  5  9  1  0  0  0  0
  5 10  2  0  0  0  0
  6 11  2  0  0  0  0
  7 12  1  0  0  0  0
  8 13  2  0  0  0  0
 10 14  1  0  0  0  0
 10 15  1  0  0  0  0
 12 16  2  0  0  0  0
 14 17  2  0  0  0  0
 15 18  2  0  0  0  0
 17 19  1  0  0  0  0
 18 20  1  0  0  0  0
 19 21  2  0  0  0  0
 20 22  2  0  0  0  0
  7  9  2  0  0  0  0
 11 15  1  0  0  0  0
 13 16  1  0  0  0  0
 17 18  1  0  0  0  0
 21 22  1  0  0  0  0
M  END
>  <MolRegNo>
135881

>  <m>
=

>  <Value>
30

>  <Unit>
nM

>  <Type>
IC50

>  <pValue>
7.52

>  <Ligand Efficiency>
0

>  <Binding Efficiency>
0

>  <Surface Efficiency>
0

>  <Assay Index>
51272

>  <Assay Category>


>  <Assay Organism>


>  <Target ID>
12594

>  <Target Name>
Cytochrome P450 1A2

>  <Target Organism>
Homo sapiens

>  <Target Description>
Target is a single protein chain

>  <Sequence Accession>
P05177

>  <Reference>
Bioorg. Med. Chem. Lett. 13 (15), 2535-2538 (2003)

>  <Pubmed ID>
12852960

>  <DOI>
10.1016/s0960-894x(03)00469-4

$$$$
135448
Actelion Java MolfileCreator 1.0

 24 28  0  0  0  0  0  0  0  0999 V2000
    0.0000   -0.0000   -0.0000 O   0  0  0  0  0  0  0  0  0  0  0  0
    0.0000   -1.4923   -0.0000 C   0  0  0  0  0  0  0  0  0  0  0  0
    1.3013   -2.2325   -0.0000 N   0  0  0  0  0  0  0  0  0  0  0  0
   -1.3132   -2.2445   -0.0000 C   0  0  0  0  0  0  0  0  0  0  0  0
    1.2894   -3.7368   -0.0000 C   0  0  0  0  0  0  0  0  0  0  0  0
    2.5907   -1.4565   -0.0000 C   0  0  0  0  0  0  0  0  0  0  0  0
   -1.3132   -3.7487   -0.0000 C   0  0  0  0  0  0  0  0  0  0  0  0
   -2.6265   -1.4923   -0.0000 C   0  0  0  0  0  0  0  0  0  0  0  0
   -0.0239   -4.4770   -0.0000 N   0  0  0  0  0  0  0  0  0  0  0  0
    2.5907   -4.4650   -0.0000 C   0  0  0  0  0  0  0  0  0  0  0  0
    3.8920   -2.2086   -0.0000 C   0  0  0  0  0  0  0  0  0  0  0  0
   -2.6265   -4.4889   -0.0000 C   0  0  0  0  0  0  0  0  0  0  0  0
   -3.9278   -2.2325   -0.0000 C   0  0  0  0  0  0  0  0  0  0  0  0
    2.8891   -5.9335   -0.0000 N   0  0  0  0  0  0  0  0  0  0  0  0
    3.8920   -3.7010   -0.0000 C   0  0  0  0  0  0  0  0  0  0  0  0
   -3.9397   -3.7249   -0.0000 C   0  0  0  0  0  0  0  0  0  0  0  0
    4.3815   -6.0887   -0.0000 C   0  0  0  0  0  0  0  0  0  0  0  0
    5.0023   -4.7038   -0.0000 C   0  0  0  0  0  0  0  0  0  0  0  0
    5.2530   -7.2945   -0.0000 C   0  0  0  0  0  0  0  0  0  0  0  0
    6.4827   -4.5367   -0.0000 C   0  0  0  0  0  0  0  0  0  0  0  0
    6.7453   -7.1274   -0.0000 C   0  0  0  0  0  0  0  0  0  0  0  0
    7.3542   -5.7425   -0.0000 C   0  0  0  0  0  0  0  0  0  0  0  0
    8.8346   -5.5753   -0.0000 O   0  0  0  0  0  0  0  0  0  0  0  0
    9.7061   -6.7811   -0.0000 C   0  0  0  0  0  0  0  0  0  0  0  0
  1  2  2  0  0  0  0
  2  3  1  0  0  0  0
  2  4  1  0  0  0  0
  3  5  1  0  0  0  0
  3  6  1  0  0  0  0
  4  7  2  0  0  0  0
  4  8  1  0  0  0  0
  5  9  2  0  0  0  0
  5 10  1  0  0  0  0
  6 11  1  0  0  0  0
  7 12  1  0  0  0  0
  8 13  2  0  0  0  0
 10 14  1  0  0  0  0
 10 15  2  0  0  0  0
 12 16  2  0  0  0  0
 14 17  1  0  0  0  0
 15 18  1  0  0  0  0
 17 19  1  0  0  0  0
 18 20  1  0  0  0  0
 19 21  2  0  0  0  0
 20 22  2  0  0  0  0
 22 23  1  0  0  0  0
 23 24  1  0  0  0  0
  7  9  1  0  0  0  0
 11 15  1  0  0  0  0
 13 16  1  0  0  0  0
 17 18  2  0  0  0  0
 21 22  1  0  0  0  0
M  END
>  <MolRegNo>
135448

>  <m>
=

>  <Value>
2920

>  <Unit>
nM

>  <Type>
IC50

>  <pValue>
5.54

>  <Ligand Efficiency>
0

>  <Binding Efficiency>
0

>  <Surface Efficiency>
0

>  <Assay Index>
51272

>  <Assay Category>


>  <Assay Organism>


>  <Target ID>
12594

>  <Target Name>
Cytochrome P450 1A2

>  <Target Organism>
Homo sapiens

>  <Target Description>
Target is a single protein chain

>  <Sequence Accession>
P05177

>  <Reference>
Bioorg. Med. Chem. Lett. 13 (15), 2535-2538 (2003)

>  <Pubmed ID>
12852960

>  <DOI>
10.1016/s0960-894x(03)00469-4

$$$$
135766
Actelion Java MolfileCreator 1.0

 24 28  0  0  0  0  0  0  0  0999 V2000
    0.0000   -0.0000   -0.0000 O   0  0  0  0  0  0  0  0  0  0  0  0
   -0.0120   -1.4821   -0.0000 C   0  0  0  0  0  0  0  0  0  0  0  0
    1.2789   -2.2351   -0.0000 N   0  0  0  0  0  0  0  0  0  0  0  0
   -1.3267   -2.2351   -0.0000 C   0  0  0  0  0  0  0  0  0  0  0  0
    1.2550   -3.7411   -0.0000 C   0  0  0  0  0  0  0  0  0  0  0  0
    2.5698   -1.4582   -0.0000 C   0  0  0  0  0  0  0  0  0  0  0  0
   -1.3506   -3.7292   -0.0000 C   0  0  0  0  0  0  0  0  0  0  0  0
   -2.6415   -1.4701   -0.0000 C   0  0  0  0  0  0  0  0  0  0  0  0
   -0.0598   -4.4582   -0.0000 N   0  0  0  0  0  0  0  0  0  0  0  0
    2.5578   -4.4822   -0.0000 C   0  0  0  0  0  0  0  0  0  0  0  0
    3.8726   -2.2112   -0.0000 C   0  0  0  0  0  0  0  0  0  0  0  0
   -2.6534   -4.4702   -0.0000 C   0  0  0  0  0  0  0  0  0  0  0  0
   -3.9443   -2.2112   -0.0000 C   0  0  0  0  0  0  0  0  0  0  0  0
    2.8447   -5.9523   -0.0000 N   0  0  0  0  0  0  0  0  0  0  0  0
    3.8606   -3.7292   -0.0000 C   0  0  0  0  0  0  0  0  0  0  0  0
   -3.9562   -3.7052   -0.0000 C   0  0  0  0  0  0  0  0  0  0  0  0
   -5.2471   -1.4462   -0.0000 O   0  0  0  0  0  0  0  0  0  0  0  0
    4.3268   -6.0957   -0.0000 C   0  0  0  0  0  0  0  0  0  0  0  0
    4.9602   -4.7332   -0.0000 C   0  0  0  0  0  0  0  0  0  0  0  0
   -6.5499   -2.1873   -0.0000 C   0  0  0  0  0  0  0  0  0  0  0  0
    5.1993   -7.3268   -0.0000 C   0  0  0  0  0  0  0  0  0  0  0  0
    6.4423   -4.5778   -0.0000 C   0  0  0  0  0  0  0  0  0  0  0  0
    6.6814   -7.1595   -0.0000 C   0  0  0  0  0  0  0  0  0  0  0  0
    7.3029   -5.7730   -0.0000 C   0  0  0  0  0  0  0  0  0  0  0  0
  1  2  2  0  0  0  0
  2  3  1  0  0  0  0
  2  4  1  0  0  0  0
  3  5  1  0  0  0  0
  3  6  1  0  0  0  0
  4  7  2  0  0  0  0
  4  8  1  0  0  0  0
  5  9  2  0  0  0  0
  5 10  1  0  0  0  0
  6 11  1  0  0  0  0
  7 12  1  0  0  0  0
  8 13  2  0  0  0  0
 10 14  1  0  0  0  0
 10 15  2  0  0  0  0
 12 16  2  0  0  0  0
 13 17  1  0  0  0  0
 14 18  1  0  0  0  0
 15 19  1  0  0  0  0
 17 20  1  0  0  0  0
 18 21  1  0  0  0  0
 19 22  1  0  0  0  0
 21 23  2  0  0  0  0
 22 24  2  0  0  0  0
  7  9  1  0  0  0  0
 11 15  1  0  0  0  0
 13 16  1  0  0  0  0
 18 19  2  0  0  0  0
 23 24  1  0  0  0  0
M  END
>  <MolRegNo>
135766

>  <m>
=

>  <Value>
280

>  <Unit>
nM

>  <Type>
IC50

>  <pValue>
6.55

>  <Ligand Efficiency>
0

>  <Binding Efficiency>
0

>  <Surface Efficiency>
0

>  <Assay Index>
51272

>  <Assay Category>


>  <Assay Organism>


>  <Target ID>
12594

>  <Target Name>
Cytochrome P450 1A2

>  <Target Organism>
Homo sapiens

>  <Target Description>
Target is a single protein chain

>  <Sequence Accession>
P05177

>  <Reference>
Bioorg. Med. Chem. Lett. 13 (15), 2535-2538 (2003)

>  <Pubmed ID>
12852960

>  <DOI>
10.1016/s0960-894x(03)00469-4

$$$$
136386
Actelion Java MolfileCreator 1.0

 22 26  0  0  0  0  0  0  0  0999 V2000
    0.0000   -0.0000   -0.0000 O   0  0  0  0  0  0  0  0  0  0  0  0
   -0.6392   -1.3494   -0.0000 C   0  0  0  0  0  0  0  0  0  0  0  0
   -2.1424   -1.4796   -0.0000 N   0  0  0  0  0  0  0  0  0  0  0  0
    0.2131   -2.5685   -0.0000 C   0  0  0  0  0  0  0  0  0  0  0  0
   -2.7816   -2.8408   -0.0000 C   0  0  0  0  0  0  0  0  0  0  0  0
   -3.0301   -0.2486   -0.0000 C   0  0  0  0  0  0  0  0  0  0  0  0
   -0.4380   -3.9297   -0.0000 C   0  0  0  0  0  0  0  0  0  0  0  0
    1.7045   -2.4146   -0.0000 C   0  0  0  0  0  0  0  0  0  0  0  0
   -1.9294   -4.0481   -0.0000 N   0  0  0  0  0  0  0  0  0  0  0  0
   -4.2730   -2.9828   -0.0000 C   0  0  0  0  0  0  0  0  0  0  0  0
   -4.5452   -0.3788   -0.0000 C   0  0  0  0  0  0  0  0  0  0  0  0
    0.4143   -5.1489   -0.0000 C   0  0  0  0  0  0  0  0  0  0  0  0
    2.5567   -3.6456   -0.0000 C   0  0  0  0  0  0  0  0  0  0  0  0
   -5.1607   -4.1665   -0.0000 N   0  0  0  0  0  0  0  0  0  0  0  0
   -5.1607   -1.7518   -0.0000 C   0  0  0  0  0  0  0  0  0  0  0  0
    1.9057   -5.0068   -0.0000 C   0  0  0  0  0  0  0  0  0  0  0  0
   -6.5929   -3.6930   -0.0000 C   0  0  0  0  0  0  0  0  0  0  0  0
   -6.5929   -2.2016   -0.0000 C   0  0  0  0  0  0  0  0  0  0  0  0
   -7.8950   -4.4150   -0.0000 C   0  0  0  0  0  0  0  0  0  0  0  0
   -7.8950   -1.4322   -0.0000 C   0  0  0  0  0  0  0  0  0  0  0  0
   -9.1970   -3.6693   -0.0000 C   0  0  0  0  0  0  0  0  0  0  0  0
   -9.1970   -2.1779   -0.0000 C   0  0  0  0  0  0  0  0  0  0  0  0
  1  2  2  0  0  0  0
  2  3  1  0  0  0  0
  2  4  1  0  0  0  0
  3  5  1  0  0  0  0
  3  6  1  0  0  0  0
  4  7  2  0  0  0  0
  4  8  1  0  0  0  0
  5  9  2  0  0  0  0
  5 10  1  0  0  0  0
  6 11  1  0  0  0  0
  7 12  1  0  0  0  0
  8 13  2  0  0  0  0
 10 14  1  0  0  0  0
 10 15  2  0  0  0  0
 12 16  2  0  0  0  0
 14 17  1  0  0  0  0
 15 18  1  0  0  0  0
 17 19  1  0  0  0  0
 18 20  1  0  0  0  0
 19 21  2  0  0  0  0
 20 22  2  0  0  0  0
  7  9  1  0  0  0  0
 11 15  1  0  0  0  0
 13 16  1  0  0  0  0
 17 18  2  0  0  0  0
 21 22  1  0  0  0  0
M  END
>  <MolRegNo>
136386

>  <m>
=

>  <Value>
22

>  <Unit>
nM

>  <Type>
IC50

>  <pValue>
7.66

>  <Ligand Efficiency>
0

>  <Binding Efficiency>
0

>  <Surface Efficiency>
0

>  <Assay Index>
51272

>  <Assay Category>


>  <Assay Organism>


>  <Target ID>
12594

>  <Target Name>
Cytochrome P450 1A2

>  <Target Organism>
Homo sapiens

>  <Target Description>
Target is a single protein chain

>  <Sequence Accession>
P05177

>  <Reference>
Bioorg. Med. Chem. Lett. 13 (15), 2535-2538 (2003)

>  <Pubmed ID>
12852960

>  <DOI>
10.1016/s0960-894x(03)00469-4

$$$$
136310
Actelion Java MolfileCreator 1.0

 24 28  0  0  0  0  0  0  0  0999 V2000
    0.0000   -0.0000   -0.0000 O   0  0  0  0  0  0  0  0  0  0  0  0
   -0.7591   -1.2810   -0.0000 C   0  0  0  0  0  0  0  0  0  0  0  0
   -2.2773   -1.2691   -0.0000 N   0  0  0  0  0  0  0  0  0  0  0  0
   -0.0237   -2.5857   -0.0000 C   0  0  0  0  0  0  0  0  0  0  0  0
   -3.0483   -2.5620   -0.0000 C   0  0  0  0  0  0  0  0  0  0  0  0
   -3.0483    0.0356   -0.0000 C   0  0  0  0  0  0  0  0  0  0  0  0
   -0.7947   -3.8786   -0.0000 C   0  0  0  0  0  0  0  0  0  0  0  0
    1.4589   -2.5739   -0.0000 C   0  0  0  0  0  0  0  0  0  0  0  0
   -2.3129   -3.8549   -0.0000 N   0  0  0  0  0  0  0  0  0  0  0  0
   -4.5428   -2.5501   -0.0000 C   0  0  0  0  0  0  0  0  0  0  0  0
   -4.5665    0.0474   -0.0000 C   0  0  0  0  0  0  0  0  0  0  0  0
   -0.0593   -5.1714   -0.0000 C   0  0  0  0  0  0  0  0  0  0  0  0
    2.1943   -3.8549   -0.0000 C   0  0  0  0  0  0  0  0  0  0  0  0
   -5.5510   -3.6532   -0.0000 N   0  0  0  0  0  0  0  0  0  0  0  0
   -5.3019   -1.2454   -0.0000 C   0  0  0  0  0  0  0  0  0  0  0  0
    1.4352   -5.1596   -0.0000 C   0  0  0  0  0  0  0  0  0  0  0  0
   -6.9269   -3.0364   -0.0000 C   0  0  0  0  0  0  0  0  0  0  0  0
   -6.7727   -1.5419   -0.0000 C   0  0  0  0  0  0  0  0  0  0  0  0
    2.1706   -6.4406   -0.0000 O   0  0  0  0  0  0  0  0  0  0  0  0
   -8.3028   -3.6295   -0.0000 C   0  0  0  0  0  0  0  0  0  0  0  0
   -7.9944   -0.6524   -0.0000 C   0  0  0  0  0  0  0  0  0  0  0  0
    1.4115   -7.7216   -0.0000 C   0  0  0  0  0  0  0  0  0  0  0  0
   -9.5245   -2.7399   -0.0000 C   0  0  0  0  0  0  0  0  0  0  0  0
   -9.3821   -1.2454   -0.0000 C   0  0  0  0  0  0  0  0  0  0  0  0
  1  2  2  0  0  0  0
  2  3  1  0  0  0  0
  2  4  1  0  0  0  0
  3  5  1  0  0  0  0
  3  6  1  0  0  0  0
  4  7  2  0  0  0  0
  4  8  1  0  0  0  0
  5  9  2  0  0  0  0
  5 10  1  0  0  0  0
  6 11  1  0  0  0  0
  7 12  1  0  0  0  0
  8 13  2  0  0  0  0
 10 14  1  0  0  0  0
 10 15  2  0  0  0  0
 12 16  2  0  0  0  0
 14 17  1  0  0  0  0
 15 18  1  0  0  0  0
 16 19  1  0  0  0  0
 17 20  1  0  0  0  0
 18 21  1  0  0  0  0
 19 22  1  0  0  0  0
 20 23  2  0  0  0  0
 21 24  2  0  0  0  0
  7  9  1  0  0  0  0
 11 15  1  0  0  0  0
 13 16  1  0  0  0  0
 17 18  2  0  0  0  0
 23 24  1  0  0  0  0
M  END
>  <MolRegNo>
136310

>  <m>
=

>  <Value>
76

>  <Unit>
nM

>  <Type>
IC50

>  <pValue>
7.12

>  <Ligand Efficiency>
0

>  <Binding Efficiency>
0

>  <Surface Efficiency>
0

>  <Assay Index>
51272

>  <Assay Category>


>  <Assay Organism>


>  <Target ID>
12594

>  <Target Name>
Cytochrome P450 1A2

>  <Target Organism>
Homo sapiens

>  <Target Description>
Target is a single protein chain

>  <Sequence Accession>
P05177

>  <Reference>
Bioorg. Med. Chem. Lett. 13 (15), 2535-2538 (2003)

>  <Pubmed ID>
12852960

>  <DOI>
10.1016/s0960-894x(03)00469-4

$$$$
136291
Actelion Java MolfileCreator 1.0

 23 27  0  0  0  0  0  0  0  0999 V2000
    0.0000   -0.0000   -0.0000 Cl  0  0  0  0  0  0  0  0  0  0  0  0
    1.2877    0.7631   -0.0000 C   0  0  0  0  0  0  0  0  0  0  0  0
    2.5754    0.0238   -0.0000 C   0  0  0  0  0  0  0  0  0  0  0  0
    1.2758    2.2773   -0.0000 C   0  0  0  0  0  0  0  0  0  0  0  0
    3.8631    0.7750   -0.0000 C   0  0  0  0  0  0  0  0  0  0  0  0
    2.5515    3.0404   -0.0000 C   0  0  0  0  0  0  0  0  0  0  0  0
    5.1507    0.0358   -0.0000 N   0  0  0  0  0  0  0  0  0  0  0  0
    3.8392    2.3011   -0.0000 C   0  0  0  0  0  0  0  0  0  0  0  0
    6.4384    0.7988   -0.0000 C   0  0  0  0  0  0  0  0  0  0  0  0
    5.1269    3.0761   -0.0000 C   0  0  0  0  0  0  0  0  0  0  0  0
    6.4265    2.3250   -0.0000 N   0  0  0  0  0  0  0  0  0  0  0  0
    7.7380    0.0715   -0.0000 C   0  0  0  0  0  0  0  0  0  0  0  0
    5.1030    4.5904   -0.0000 O   0  0  0  0  0  0  0  0  0  0  0  0
    7.7142    3.1000   -0.0000 C   0  0  0  0  0  0  0  0  0  0  0  0
    8.0361   -1.3950   -0.0000 N   0  0  0  0  0  0  0  0  0  0  0  0
    9.0376    0.8346   -0.0000 C   0  0  0  0  0  0  0  0  0  0  0  0
    9.0138    2.3488   -0.0000 C   0  0  0  0  0  0  0  0  0  0  0  0
    9.5265   -1.5500   -0.0000 C   0  0  0  0  0  0  0  0  0  0  0  0
   10.1465   -0.1669   -0.0000 C   0  0  0  0  0  0  0  0  0  0  0  0
   10.3969   -2.7542   -0.0000 C   0  0  0  0  0  0  0  0  0  0  0  0
   11.6249   -0.0000   -0.0000 C   0  0  0  0  0  0  0  0  0  0  0  0
   11.8872   -2.5873   -0.0000 C   0  0  0  0  0  0  0  0  0  0  0  0
   12.4953   -1.2042   -0.0000 C   0  0  0  0  0  0  0  0  0  0  0  0
  1  2  1  0  0  0  0
  2  3  2  0  0  0  0
  2  4  1  0  0  0  0
  3  5  1  0  0  0  0
  4  6  2  0  0  0  0
  5  7  1  0  0  0  0
  5  8  2  0  0  0  0
  7  9  2  0  0  0  0
  8 10  1  0  0  0  0
  9 11  1  0  0  0  0
  9 12  1  0  0  0  0
 10 13  2  0  0  0  0
 11 14  1  0  0  0  0
 12 15  1  0  0  0  0
 12 16  2  0  0  0  0
 14 17  1  0  0  0  0
 15 18  1  0  0  0  0
 16 19  1  0  0  0  0
 18 20  1  0  0  0  0
 19 21  1  0  0  0  0
 20 22  2  0  0  0  0
 21 23  2  0  0  0  0
  6  8  1  0  0  0  0
 10 11  1  0  0  0  0
 16 17  1  0  0  0  0
 18 19  2  0  0  0  0
 22 23  1  0  0  0  0
M  END
>  <MolRegNo>
136291

>  <m>
=

>  <Value>
39

>  <Unit>
nM

>  <Type>
IC50

>  <pValue>
7.41

>  <Ligand Efficiency>
0

>  <Binding Efficiency>
0

>  <Surface Efficiency>
0

>  <Assay Index>
51272

>  <Assay Category>


>  <Assay Organism>


>  <Target ID>
12594

>  <Target Name>
Cytochrome P450 1A2

>  <Target Organism>
Homo sapiens

>  <Target Description>
Target is a single protein chain

>  <Sequence Accession>
P05177

>  <Reference>
Bioorg. Med. Chem. Lett. 13 (15), 2535-2538 (2003)

>  <Pubmed ID>
12852960

>  <DOI>
10.1016/s0960-894x(03)00469-4

$$$$
185983
Actelion Java MolfileCreator 1.0

 21 23  0  0  0  0  0  0  0  0999 V2000
    0.0000   -0.0000   -0.0000 O   0  0  0  0  0  0  0  0  0  0  0  0
    1.2632    0.7792   -0.0000 C   0  0  0  0  0  0  0  0  0  0  0  0
   -1.3223    0.7438   -0.0000 C   0  0  0  0  0  0  0  0  0  0  0  0
    2.5737    0.0472   -0.0000 C   0  0  0  0  0  0  0  0  0  0  0  0
    1.2278    2.2904   -0.0000 C   0  0  0  0  0  0  0  0  0  0  0  0
   -2.6327   -0.0118   -0.0000 C   0  0  0  0  0  0  0  0  0  0  0  0
    3.8487    0.8264   -0.0000 C   0  0  0  0  0  0  0  0  0  0  0  0
    2.5147    3.0577   -0.0000 C   0  0  0  0  0  0  0  0  0  0  0  0
   -3.9432    0.7320   -0.0000 C   0  0  0  0  0  0  0  0  0  0  0  0
    3.8133    2.3258   -0.0000 C   0  0  0  0  0  0  0  0  0  0  0  0
   -5.2537   -0.0236   -0.0000 C   0  0  0  0  0  0  0  0  0  0  0  0
    5.0766    3.1050   -0.0000 N   0  0  0  0  0  0  0  0  0  0  0  0
   -5.2419   -1.4994   -0.0000 C   0  0  0  0  0  0  0  0  0  0  0  0
   -6.5641    0.7320   -0.0000 C   0  0  0  0  0  0  0  0  0  0  0  0
    5.2064    4.6161   -0.0000 C   0  0  0  0  0  0  0  0  0  0  0  0
    6.4461    2.5265   -0.0000 C   0  0  0  0  0  0  0  0  0  0  0  0
   -6.5287   -2.2549   -0.0000 N   0  0  0  0  0  0  0  0  0  0  0  0
   -7.8628   -0.0236   -0.0000 C   0  0  0  0  0  0  0  0  0  0  0  0
    6.6586    4.9585   -0.0000 N   0  0  0  0  0  0  0  0  0  0  0  0
    7.4142    3.6599   -0.0000 C   0  0  0  0  0  0  0  0  0  0  0  0
   -7.8628   -1.5112   -0.0000 C   0  0  0  0  0  0  0  0  0  0  0  0
  1  2  1  0  0  0  0
  1  3  1  0  0  0  0
  2  4  2  0  0  0  0
  2  5  1  0  0  0  0
  3  6  1  0  0  0  0
  4  7  1  0  0  0  0
  5  8  2  0  0  0  0
  6  9  1  0  0  0  0
  7 10  2  0  0  0  0
  9 11  1  0  0  0  0
 10 12  1  0  0  0  0
 11 13  2  0  0  0  0
 11 14  1  0  0  0  0
 12 15  1  0  0  0  0
 12 16  1  0  0  0  0
 13 17  1  0  0  0  0
 14 18  2  0  0  0  0
 15 19  2  0  0  0  0
 16 20  2  0  0  0  0
 17 21  2  0  0  0  0
  8 10  1  0  0  0  0
 18 21  1  0  0  0  0
 19 20  1  0  0  0  0
M  END
>  <MolRegNo>
185983

>  <m>
<

>  <Value>
46

>  <Unit>
nM

>  <Type>
IC50

>  <pValue>
0

>  <Ligand Efficiency>
0

>  <Binding Efficiency>
0

>  <Surface Efficiency>
0

>  <Assay Index>
51274

>  <Assay Category>


>  <Assay Organism>
Homo sapiens

>  <Target ID>
12594

>  <Target Name>
Cytochrome P450 1A2

>  <Target Organism>
Homo sapiens

>  <Target Description>
Target is a single protein chain

>  <Sequence Accession>
P05177

>  <Reference>
Bioorg. Med. Chem. Lett. 14 (2), 333-336 (2004)

>  <Pubmed ID>
14698153

>  <DOI>
10.1016/j.bmcl.2003.11.005

$$$$
186402
Actelion Java MolfileCreator 1.0

 25 27  0  0  0  0  0  0  0  0999 V2000
    0.0000   -0.0000   -0.0000 O   0  0  0  0  0  0  0  0  0  0  0  0
    0.0000   -1.4949   -0.0000 C   0  0  0  0  0  0  0  0  0  0  0  0
   -1.3155   -2.2363   -0.0000 O   0  0  0  0  0  0  0  0  0  0  0  0
    1.2916   -2.2244   -0.0000 N   0  0  0  0  0  0  0  0  0  0  0  0
   -2.6310   -1.4829   -0.0000 C   0  0  0  0  0  0  0  0  0  0  0  0
    2.5831   -1.4470   -0.0000 C   0  0  0  0  0  0  0  0  0  0  0  0
    1.3035   -3.7192   -0.0000 C   0  0  0  0  0  0  0  0  0  0  0  0
   -3.9464   -2.2363   -0.0000 C   0  0  0  0  0  0  0  0  0  0  0  0
    3.8747   -2.1646   -0.0000 C   0  0  0  0  0  0  0  0  0  0  0  0
    2.5951   -4.4487   -0.0000 C   0  0  0  0  0  0  0  0  0  0  0  0
    3.8866   -3.6714   -0.0000 N   0  0  0  0  0  0  0  0  0  0  0  0
    5.1782   -4.4009   -0.0000 C   0  0  0  0  0  0  0  0  0  0  0  0
    6.4698   -3.6116   -0.0000 C   0  0  0  0  0  0  0  0  0  0  0  0
    7.7733   -4.3291   -0.0000 O   0  0  0  0  0  0  0  0  0  0  0  0
    9.0409   -3.5398   -0.0000 C   0  0  0  0  0  0  0  0  0  0  0  0
    9.0051   -2.0211   -0.0000 C   0  0  0  0  0  0  0  0  0  0  0  0
   10.3444   -4.2693   -0.0000 C   0  0  0  0  0  0  0  0  0  0  0  0
   10.2966   -1.2437   -0.0000 C   0  0  0  0  0  0  0  0  0  0  0  0
   11.6241   -3.4202   -0.0000 C   0  0  0  0  0  0  0  0  0  0  0  0
   11.6001   -1.9732   -0.0000 C   0  0  0  0  0  0  0  0  0  0  0  0
   12.8678   -1.1839   -0.0000 N   0  0  0  0  0  0  0  0  0  0  0  0
   12.9874    0.3348   -0.0000 C   0  0  0  0  0  0  0  0  0  0  0  0
   14.2430   -1.7699   -0.0000 C   0  0  0  0  0  0  0  0  0  0  0  0
   14.4464    0.6697   -0.0000 N   0  0  0  0  0  0  0  0  0  0  0  0
   15.2237   -0.6338   -0.0000 C   0  0  0  0  0  0  0  0  0  0  0  0
  1  2  2  0  0  0  0
  2  3  1  0  0  0  0
  2  4  1  0  0  0  0
  3  5  1  0  0  0  0
  4  6  1  0  0  0  0
  4  7  1  0  0  0  0
  5  8  1  0  0  0  0
  6  9  1  0  0  0  0
  7 10  1  0  0  0  0
  9 11  1  0  0  0  0
 11 12  1  0  0  0  0
 12 13  1  0  0  0  0
 13 14  1  0  0  0  0
 14 15  1  0  0  0  0
 15 16  2  0  0  0  0
 15 17  1  0  0  0  0
 16 18  1  0  0  0  0
 17 19  2  0  0  0  0
 18 20  2  0  0  0  0
 20 21  1  0  0  0  0
 21 22  1  0  0  0  0
 21 23  1  0  0  0  0
 22 24  2  0  0  0  0
 23 25  2  0  0  0  0
 10 11  1  0  0  0  0
 19 20  1  0  0  0  0
 24 25  1  0  0  0  0
M  END
>  <MolRegNo>
186402

>  <m>
=

>  <Value>
2240

>  <Unit>
nM

>  <Type>
IC50

>  <pValue>
5.65

>  <Ligand Efficiency>
0

>  <Binding Efficiency>
0

>  <Surface Efficiency>
0

>  <Assay Index>
51274

>  <Assay Category>


>  <Assay Organism>
Homo sapiens

>  <Target ID>
12594

>  <Target Name>
Cytochrome P450 1A2

>  <Target Organism>
Homo sapiens

>  <Target Description>
Target is a single protein chain

>  <Sequence Accession>
P05177

>  <Reference>
Bioorg. Med. Chem. Lett. 14 (2), 333-336 (2004)

>  <Pubmed ID>
14698153

>  <DOI>
10.1016/j.bmcl.2003.11.005

$$$$
185949
Actelion Java MolfileCreator 1.0

 20 22  0  0  0  0  0  0  0  0999 V2000
    0.0000   -0.0000   -0.0000 O   0  0  0  0  0  0  0  0  0  0  0  0
    1.2924    0.7778   -0.0000 C   0  0  0  0  0  0  0  0  0  0  0  0
    0.0120   -1.4958   -0.0000 C   0  0  0  0  0  0  0  0  0  0  0  0
    2.5847    0.0598   -0.0000 C   0  0  0  0  0  0  0  0  0  0  0  0
    1.3043   -2.2257   -0.0000 C   0  0  0  0  0  0  0  0  0  0  0  0
    2.5967   -1.4479   -0.0000 N   0  0  0  0  0  0  0  0  0  0  0  0
    3.8890   -2.1778   -0.0000 C   0  0  0  0  0  0  0  0  0  0  0  0
    5.1814   -1.3881   -0.0000 C   0  0  0  0  0  0  0  0  0  0  0  0
    6.4857   -2.1061   -0.0000 O   0  0  0  0  0  0  0  0  0  0  0  0
    7.7541   -1.3163   -0.0000 C   0  0  0  0  0  0  0  0  0  0  0  0
    7.7182    0.2034   -0.0000 C   0  0  0  0  0  0  0  0  0  0  0  0
    9.0584   -2.0462   -0.0000 C   0  0  0  0  0  0  0  0  0  0  0  0
    9.0106    0.9812   -0.0000 C   0  0  0  0  0  0  0  0  0  0  0  0
   10.3388   -1.1966   -0.0000 C   0  0  0  0  0  0  0  0  0  0  0  0
   10.3149    0.2513   -0.0000 C   0  0  0  0  0  0  0  0  0  0  0  0
   11.5833    1.0411   -0.0000 N   0  0  0  0  0  0  0  0  0  0  0  0
   11.7030    2.5608   -0.0000 C   0  0  0  0  0  0  0  0  0  0  0  0
   12.9594    0.4547   -0.0000 C   0  0  0  0  0  0  0  0  0  0  0  0
   13.1628    2.8958   -0.0000 N   0  0  0  0  0  0  0  0  0  0  0  0
   13.9406    1.5915   -0.0000 C   0  0  0  0  0  0  0  0  0  0  0  0
  1  2  1  0  0  0  0
  1  3  1  0  0  0  0
  2  4  1  0  0  0  0
  3  5  1  0  0  0  0
  4  6  1  0  0  0  0
  6  7  1  0  0  0  0
  7  8  1  0  0  0  0
  8  9  1  0  0  0  0
  9 10  1  0  0  0  0
 10 11  2  0  0  0  0
 10 12  1  0  0  0  0
 11 13  1  0  0  0  0
 12 14  2  0  0  0  0
 13 15  2  0  0  0  0
 15 16  1  0  0  0  0
 16 17  1  0  0  0  0
 16 18  1  0  0  0  0
 17 19  2  0  0  0  0
 18 20  2  0  0  0  0
  5  6  1  0  0  0  0
 14 15  1  0  0  0  0
 19 20  1  0  0  0  0
M  END
>  <MolRegNo>
185949

>  <m>
=

>  <Value>
1480

>  <Unit>
nM

>  <Type>
IC50

>  <pValue>
5.83

>  <Ligand Efficiency>
0

>  <Binding Efficiency>
0

>  <Surface Efficiency>
0

>  <Assay Index>
51274

>  <Assay Category>


>  <Assay Organism>
Homo sapiens

>  <Target ID>
12594

>  <Target Name>
Cytochrome P450 1A2

>  <Target Organism>
Homo sapiens

>  <Target Description>
Target is a single protein chain

>  <Sequence Accession>
P05177

>  <Reference>
Bioorg. Med. Chem. Lett. 14 (2), 333-336 (2004)

>  <Pubmed ID>
14698153

>  <DOI>
10.1016/j.bmcl.2003.11.005

$$$$
185915
Actelion Java MolfileCreator 1.0

 17 18  0  0  0  0  0  0  0  0999 V2000
    0.0000   -0.0000   -0.0000 O   0  0  0  0  0  0  0  0  0  0  0  0
    1.2619    0.7857   -0.0000 C   0  0  0  0  0  0  0  0  0  0  0  0
   -1.3214    0.7381   -0.0000 C   0  0  0  0  0  0  0  0  0  0  0  0
    1.2262    2.2976   -0.0000 C   0  0  0  0  0  0  0  0  0  0  0  0
    2.5595    0.0595   -0.0000 C   0  0  0  0  0  0  0  0  0  0  0  0
   -2.6309   -0.0238   -0.0000 C   0  0  0  0  0  0  0  0  0  0  0  0
    2.5119    3.0714   -0.0000 C   0  0  0  0  0  0  0  0  0  0  0  0
    3.8333    0.9048   -0.0000 C   0  0  0  0  0  0  0  0  0  0  0  0
   -3.9405    0.7262   -0.0000 N   0  0  0  0  0  0  0  0  0  0  0  0
    3.8095    2.3452   -0.0000 C   0  0  0  0  0  0  0  0  0  0  0  0
   -3.9762    2.2500   -0.0000 C   0  0  0  0  0  0  0  0  0  0  0  0
   -5.2500   -0.0238   -0.0000 C   0  0  0  0  0  0  0  0  0  0  0  0
    5.0714    3.1309   -0.0000 N   0  0  0  0  0  0  0  0  0  0  0  0
    5.1905    4.6428   -0.0000 C   0  0  0  0  0  0  0  0  0  0  0  0
    6.4404    2.5476   -0.0000 C   0  0  0  0  0  0  0  0  0  0  0  0
    6.6428    4.9762   -0.0000 N   0  0  0  0  0  0  0  0  0  0  0  0
    7.4166    3.6786   -0.0000 C   0  0  0  0  0  0  0  0  0  0  0  0
  1  2  1  0  0  0  0
  1  3  1  0  0  0  0
  2  4  2  0  0  0  0
  2  5  1  0  0  0  0
  3  6  1  0  0  0  0
  4  7  1  0  0  0  0
  5  8  2  0  0  0  0
  6  9  1  0  0  0  0
  7 10  2  0  0  0  0
  9 11  1  0  0  0  0
  9 12  1  0  0  0  0
 10 13  1  0  0  0  0
 13 14  1  0  0  0  0
 13 15  1  0  0  0  0
 14 16  2  0  0  0  0
 15 17  2  0  0  0  0
  8 10  1  0  0  0  0
 16 17  1  0  0  0  0
M  END
>  <MolRegNo>
185915

>  <m>
=

>  <Value>
15000

>  <Unit>
nM

>  <Type>
IC50

>  <pValue>
4.82

>  <Ligand Efficiency>
0

>  <Binding Efficiency>
0

>  <Surface Efficiency>
0

>  <Assay Index>
51274

>  <Assay Category>


>  <Assay Organism>
Homo sapiens

>  <Target ID>
12594

>  <Target Name>
Cytochrome P450 1A2

>  <Target Organism>
Homo sapiens

>  <Target Description>
Target is a single protein chain

>  <Sequence Accession>
P05177

>  <Reference>
Bioorg. Med. Chem. Lett. 14 (2), 333-336 (2004)

>  <Pubmed ID>
14698153

>  <DOI>
10.1016/j.bmcl.2003.11.005

$$$$
185953
Actelion Java MolfileCreator 1.0

 21 23  0  0  0  0  0  0  0  0999 V2000
    0.0000   -0.0000   -0.0000 O   0  0  0  0  0  0  0  0  0  0  0  0
    1.2636    0.7794   -0.0000 C   0  0  0  0  0  0  0  0  0  0  0  0
   -1.3227    0.7440   -0.0000 C   0  0  0  0  0  0  0  0  0  0  0  0
    2.5745    0.0472   -0.0000 C   0  0  0  0  0  0  0  0  0  0  0  0
    1.2282    2.2910   -0.0000 C   0  0  0  0  0  0  0  0  0  0  0  0
   -2.6335   -0.0118   -0.0000 C   0  0  0  0  0  0  0  0  0  0  0  0
    3.8499    0.8267   -0.0000 C   0  0  0  0  0  0  0  0  0  0  0  0
    2.5154    3.0587   -0.0000 C   0  0  0  0  0  0  0  0  0  0  0  0
   -3.9444    0.7322   -0.0000 C   0  0  0  0  0  0  0  0  0  0  0  0
    3.8145    2.3265   -0.0000 C   0  0  0  0  0  0  0  0  0  0  0  0
   -5.2552   -0.0236   -0.0000 C   0  0  0  0  0  0  0  0  0  0  0  0
    5.0781    3.1059   -0.0000 N   0  0  0  0  0  0  0  0  0  0  0  0
   -6.5661    0.7322   -0.0000 C   0  0  0  0  0  0  0  0  0  0  0  0
   -5.2434   -1.4998   -0.0000 C   0  0  0  0  0  0  0  0  0  0  0  0
    5.2080    4.6175   -0.0000 C   0  0  0  0  0  0  0  0  0  0  0  0
    6.4480    2.5272   -0.0000 C   0  0  0  0  0  0  0  0  0  0  0  0
   -7.8651   -0.0236   -0.0000 C   0  0  0  0  0  0  0  0  0  0  0  0
   -6.5306   -2.2556   -0.0000 C   0  0  0  0  0  0  0  0  0  0  0  0
    6.6606    4.9600   -0.0000 N   0  0  0  0  0  0  0  0  0  0  0  0
    7.4164    3.6609   -0.0000 C   0  0  0  0  0  0  0  0  0  0  0  0
   -7.8533   -1.5116   -0.0000 N   0  0  0  0  0  0  0  0  0  0  0  0
  1  2  1  0  0  0  0
  1  3  1  0  0  0  0
  2  4  2  0  0  0  0
  2  5  1  0  0  0  0
  3  6  1  0  0  0  0
  4  7  1  0  0  0  0
  5  8  2  0  0  0  0
  6  9  1  0  0  0  0
  7 10  2  0  0  0  0
  9 11  1  0  0  0  0
 10 12  1  0  0  0  0
 11 13  2  0  0  0  0
 11 14  1  0  0  0  0
 12 15  1  0  0  0  0
 12 16  1  0  0  0  0
 13 17  1  0  0  0  0
 14 18  2  0  0  0  0
 15 19  2  0  0  0  0
 16 20  2  0  0  0  0
 17 21  2  0  0  0  0
  8 10  1  0  0  0  0
 18 21  1  0  0  0  0
 19 20  1  0  0  0  0
M  END
>  <MolRegNo>
185953

>  <m>
<

>  <Value>
46

>  <Unit>
nM

>  <Type>
IC50

>  <pValue>
0

>  <Ligand Efficiency>
0

>  <Binding Efficiency>
0

>  <Surface Efficiency>
0

>  <Assay Index>
51274

>  <Assay Category>


>  <Assay Organism>
Homo sapiens

>  <Target ID>
12594

>  <Target Name>
Cytochrome P450 1A2

>  <Target Organism>
Homo sapiens

>  <Target Description>
Target is a single protein chain

>  <Sequence Accession>
P05177

>  <Reference>
Bioorg. Med. Chem. Lett. 14 (2), 333-336 (2004)

>  <Pubmed ID>
14698153

>  <DOI>
10.1016/j.bmcl.2003.11.005

$$$$
186430
Actelion Java MolfileCreator 1.0

 18 19  0  0  0  0  0  0  0  0999 V2000
    0.0000   -0.0000   -0.0000 O   0  0  0  0  0  0  0  0  0  0  0  0
    1.2641    0.7797   -0.0000 C   0  0  0  0  0  0  0  0  0  0  0  0
   -1.3232    0.7443   -0.0000 C   0  0  0  0  0  0  0  0  0  0  0  0
    1.2287    2.2920   -0.0000 C   0  0  0  0  0  0  0  0  0  0  0  0
    2.5755    0.0473   -0.0000 C   0  0  0  0  0  0  0  0  0  0  0  0
   -2.6346   -0.0118   -0.0000 C   0  0  0  0  0  0  0  0  0  0  0  0
    2.5164    3.0599   -0.0000 C   0  0  0  0  0  0  0  0  0  0  0  0
    3.8515    0.8979   -0.0000 C   0  0  0  0  0  0  0  0  0  0  0  0
   -3.9460    0.7325   -0.0000 C   0  0  0  0  0  0  0  0  0  0  0  0
    3.8160    2.3392   -0.0000 C   0  0  0  0  0  0  0  0  0  0  0  0
   -5.2455   -0.0236   -0.0000 N   0  0  0  0  0  0  0  0  0  0  0  0
    5.0801    3.1190   -0.0000 N   0  0  0  0  0  0  0  0  0  0  0  0
   -6.5806    0.7207   -0.0000 C   0  0  0  0  0  0  0  0  0  0  0  0
   -5.2337   -1.5122   -0.0000 C   0  0  0  0  0  0  0  0  0  0  0  0
    5.2101    4.6312   -0.0000 C   0  0  0  0  0  0  0  0  0  0  0  0
    6.4506    2.5401   -0.0000 C   0  0  0  0  0  0  0  0  0  0  0  0
    6.6633    4.9738   -0.0000 N   0  0  0  0  0  0  0  0  0  0  0  0
    7.4194    3.6742   -0.0000 C   0  0  0  0  0  0  0  0  0  0  0  0
  1  2  1  0  0  0  0
  1  3  1  0  0  0  0
  2  4  2  0  0  0  0
  2  5  1  0  0  0  0
  3  6  1  0  0  0  0
  4  7  1  0  0  0  0
  5  8  2  0  0  0  0
  6  9  1  0  0  0  0
  7 10  2  0  0  0  0
  9 11  1  0  0  0  0
 10 12  1  0  0  0  0
 11 13  1  0  0  0  0
 11 14  1  0  0  0  0
 12 15  1  0  0  0  0
 12 16  1  0  0  0  0
 15 17  2  0  0  0  0
 16 18  2  0  0  0  0
  8 10  1  0  0  0  0
 17 18  1  0  0  0  0
M  END
>  <MolRegNo>
186430

>  <m>
=

>  <Value>
3400

>  <Unit>
nM

>  <Type>
IC50

>  <pValue>
5.47

>  <Ligand Efficiency>
0

>  <Binding Efficiency>
0

>  <Surface Efficiency>
0

>  <Assay Index>
51274

>  <Assay Category>


>  <Assay Organism>
Homo sapiens

>  <Target ID>
12594

>  <Target Name>
Cytochrome P450 1A2

>  <Target Organism>
Homo sapiens

>  <Target Description>
Target is a single protein chain

>  <Sequence Accession>
P05177

>  <Reference>
Bioorg. Med. Chem. Lett. 14 (2), 333-336 (2004)

>  <Pubmed ID>
14698153

>  <DOI>
10.1016/j.bmcl.2003.11.005

$$$$
185908
Actelion Java MolfileCreator 1.0

 21 23  0  0  0  0  0  0  0  0999 V2000
    0.0000   -0.0000   -0.0000 O   0  0  0  0  0  0  0  0  0  0  0  0
    1.2632    0.7792   -0.0000 C   0  0  0  0  0  0  0  0  0  0  0  0
   -1.3223    0.7438   -0.0000 C   0  0  0  0  0  0  0  0  0  0  0  0
    2.5737    0.0472   -0.0000 C   0  0  0  0  0  0  0  0  0  0  0  0
    1.2278    2.2904   -0.0000 C   0  0  0  0  0  0  0  0  0  0  0  0
   -2.6327   -0.0118   -0.0000 C   0  0  0  0  0  0  0  0  0  0  0  0
    3.8487    0.8264   -0.0000 C   0  0  0  0  0  0  0  0  0  0  0  0
    2.5147    3.0577   -0.0000 C   0  0  0  0  0  0  0  0  0  0  0  0
   -3.9432    0.7320   -0.0000 C   0  0  0  0  0  0  0  0  0  0  0  0
    3.8133    2.3258   -0.0000 C   0  0  0  0  0  0  0  0  0  0  0  0
   -5.2537   -0.0236   -0.0000 C   0  0  0  0  0  0  0  0  0  0  0  0
    5.0766    3.1050   -0.0000 N   0  0  0  0  0  0  0  0  0  0  0  0
   -5.2419   -1.4994   -0.0000 N   0  0  0  0  0  0  0  0  0  0  0  0
   -6.5641    0.7320   -0.0000 C   0  0  0  0  0  0  0  0  0  0  0  0
    5.2064    4.6161   -0.0000 C   0  0  0  0  0  0  0  0  0  0  0  0
    6.4461    2.5265   -0.0000 C   0  0  0  0  0  0  0  0  0  0  0  0
   -6.5287   -2.2549   -0.0000 C   0  0  0  0  0  0  0  0  0  0  0  0
   -7.8628   -0.0236   -0.0000 C   0  0  0  0  0  0  0  0  0  0  0  0
    6.6586    4.9585   -0.0000 N   0  0  0  0  0  0  0  0  0  0  0  0
    7.4142    3.6599   -0.0000 C   0  0  0  0  0  0  0  0  0  0  0  0
   -7.8628   -1.5112   -0.0000 C   0  0  0  0  0  0  0  0  0  0  0  0
  1  2  1  0  0  0  0
  1  3  1  0  0  0  0
  2  4  2  0  0  0  0
  2  5  1  0  0  0  0
  3  6  1  0  0  0  0
  4  7  1  0  0  0  0
  5  8  2  0  0  0  0
  6  9  1  0  0  0  0
  7 10  2  0  0  0  0
  9 11  1  0  0  0  0
 10 12  1  0  0  0  0
 11 13  2  0  0  0  0
 11 14  1  0  0  0  0
 12 15  1  0  0  0  0
 12 16  1  0  0  0  0
 13 17  1  0  0  0  0
 14 18  2  0  0  0  0
 15 19  2  0  0  0  0
 16 20  2  0  0  0  0
 17 21  2  0  0  0  0
  8 10  1  0  0  0  0
 18 21  1  0  0  0  0
 19 20  1  0  0  0  0
M  END
>  <MolRegNo>
185908

>  <m>
<

>  <Value>
46

>  <Unit>
nM

>  <Type>
IC50

>  <pValue>
0

>  <Ligand Efficiency>
0

>  <Binding Efficiency>
0

>  <Surface Efficiency>
0

>  <Assay Index>
51274

>  <Assay Category>


>  <Assay Organism>
Homo sapiens

>  <Target ID>
12594

>  <Target Name>
Cytochrome P450 1A2

>  <Target Organism>
Homo sapiens

>  <Target Description>
Target is a single protein chain

>  <Sequence Accession>
P05177

>  <Reference>
Bioorg. Med. Chem. Lett. 14 (2), 333-336 (2004)

>  <Pubmed ID>
14698153

>  <DOI>
10.1016/j.bmcl.2003.11.005

$$$$
186320
Actelion Java MolfileCreator 1.0

 16 17  0  0  0  0  0  0  0  0999 V2000
    0.0000   -0.0000   -0.0000 O   0  0  0  0  0  0  0  0  0  0  0  0
    1.2640    0.7797   -0.0000 C   0  0  0  0  0  0  0  0  0  0  0  0
   -1.3231    0.7442   -0.0000 C   0  0  0  0  0  0  0  0  0  0  0  0
    1.2286    2.2917   -0.0000 C   0  0  0  0  0  0  0  0  0  0  0  0
    2.5752    0.0591   -0.0000 C   0  0  0  0  0  0  0  0  0  0  0  0
   -2.6343   -0.0000   -0.0000 C   0  0  0  0  0  0  0  0  0  0  0  0
    2.5162    3.0714   -0.0000 C   0  0  0  0  0  0  0  0  0  0  0  0
    3.8510    0.8387   -0.0000 C   0  0  0  0  0  0  0  0  0  0  0  0
   -3.9456    0.7442   -0.0000 C   0  0  0  0  0  0  0  0  0  0  0  0
    3.8156    2.3508   -0.0000 C   0  0  0  0  0  0  0  0  0  0  0  0
   -5.2450   -0.0118   -0.0000 C   0  0  0  0  0  0  0  0  0  0  0  0
    5.0796    3.1186   -0.0000 N   0  0  0  0  0  0  0  0  0  0  0  0
    5.2095    4.6307   -0.0000 C   0  0  0  0  0  0  0  0  0  0  0  0
    6.4499    2.5398   -0.0000 C   0  0  0  0  0  0  0  0  0  0  0  0
    6.6625    4.9733   -0.0000 N   0  0  0  0  0  0  0  0  0  0  0  0
    7.4186    3.6857   -0.0000 C   0  0  0  0  0  0  0  0  0  0  0  0
  1  2  1  0  0  0  0
  1  3  1  0  0  0  0
  2  4  2  0  0  0  0
  2  5  1  0  0  0  0
  3  6  1  0  0  0  0
  4  7  1  0  0  0  0
  5  8  2  0  0  0  0
  6  9  1  0  0  0  0
  7 10  2  0  0  0  0
  9 11  1  0  0  0  0
 10 12  1  0  0  0  0
 12 13  1  0  0  0  0
 12 14  1  0  0  0  0
 13 15  2  0  0  0  0
 14 16  2  0  0  0  0
  8 10  1  0  0  0  0
 15 16  1  0  0  0  0
M  END
>  <MolRegNo>
186320

>  <m>
=

>  <Value>
7

>  <Unit>
nM

>  <Type>
IC50

>  <pValue>
8.15

>  <Ligand Efficiency>
0

>  <Binding Efficiency>
0

>  <Surface Efficiency>
0

>  <Assay Index>
51274

>  <Assay Category>


>  <Assay Organism>
Homo sapiens

>  <Target ID>
12594

>  <Target Name>
Cytochrome P450 1A2

>  <Target Organism>
Homo sapiens

>  <Target Description>
Target is a single protein chain

>  <Sequence Accession>
P05177

>  <Reference>
Bioorg. Med. Chem. Lett. 14 (2), 333-336 (2004)

>  <Pubmed ID>
14698153

>  <DOI>
10.1016/j.bmcl.2003.11.005

$$$$
186433
Actelion Java MolfileCreator 1.0

 21 22  0  0  0  0  0  0  0  0999 V2000
    0.0000   -0.0000   -0.0000 O   0  0  0  0  0  0  0  0  0  0  0  0
    1.2620    0.7784   -0.0000 C   0  0  0  0  0  0  0  0  0  0  0  0
   -1.3210    0.7431   -0.0000 C   0  0  0  0  0  0  0  0  0  0  0  0
    1.2266    2.2882   -0.0000 C   0  0  0  0  0  0  0  0  0  0  0  0
    2.5712    0.0472   -0.0000 C   0  0  0  0  0  0  0  0  0  0  0  0
   -2.6302   -0.0118   -0.0000 C   0  0  0  0  0  0  0  0  0  0  0  0
    2.5123    3.0548   -0.0000 C   0  0  0  0  0  0  0  0  0  0  0  0
    3.8450    0.8964   -0.0000 C   0  0  0  0  0  0  0  0  0  0  0  0
   -3.9394    0.7313   -0.0000 C   0  0  0  0  0  0  0  0  0  0  0  0
    3.8097    2.3353   -0.0000 C   0  0  0  0  0  0  0  0  0  0  0  0
   -5.2368   -0.0236   -0.0000 C   0  0  0  0  0  0  0  0  0  0  0  0
    5.0717    3.1138   -0.0000 N   0  0  0  0  0  0  0  0  0  0  0  0
   -6.5696    0.7195   -0.0000 C   0  0  0  0  0  0  0  0  0  0  0  0
    5.2014    4.6235   -0.0000 C   0  0  0  0  0  0  0  0  0  0  0  0
    6.4399    2.5358   -0.0000 C   0  0  0  0  0  0  0  0  0  0  0  0
   -7.8552   -0.0354   -0.0000 C   0  0  0  0  0  0  0  0  0  0  0  0
    6.6522    4.9655   -0.0000 N   0  0  0  0  0  0  0  0  0  0  0  0
    7.4070    3.6681   -0.0000 C   0  0  0  0  0  0  0  0  0  0  0  0
   -9.1762    0.7195   -0.0000 N   0  0  0  0  0  0  0  0  0  0  0  0
  -10.4854   -0.0354   -0.0000 C   0  0  0  0  0  0  0  0  0  0  0  0
   -9.2116    2.2292   -0.0000 C   0  0  0  0  0  0  0  0  0  0  0  0
  1  2  1  0  0  0  0
  1  3  1  0  0  0  0
  2  4  2  0  0  0  0
  2  5  1  0  0  0  0
  3  6  1  0  0  0  0
  4  7  1  0  0  0  0
  5  8  2  0  0  0  0
  6  9  1  0  0  0  0
  7 10  2  0  0  0  0
  9 11  1  0  0  0  0
 10 12  1  0  0  0  0
 11 13  1  0  0  0  0
 12 14  1  0  0  0  0
 12 15  1  0  0  0  0
 13 16  1  0  0  0  0
 14 17  2  0  0  0  0
 15 18  2  0  0  0  0
 16 19  1  0  0  0  0
 19 20  1  0  0  0  0
 19 21  1  0  0  0  0
  8 10  1  0  0  0  0
 17 18  1  0  0  0  0
M  END
>  <MolRegNo>
186433

>  <m>
=

>  <Value>
800

>  <Unit>
nM

>  <Type>
IC50

>  <pValue>
6.1

>  <Ligand Efficiency>
0

>  <Binding Efficiency>
0

>  <Surface Efficiency>
0

>  <Assay Index>
51274

>  <Assay Category>


>  <Assay Organism>
Homo sapiens

>  <Target ID>
12594

>  <Target Name>
Cytochrome P450 1A2

>  <Target Organism>
Homo sapiens

>  <Target Description>
Target is a single protein chain

>  <Sequence Accession>
P05177

>  <Reference>
Bioorg. Med. Chem. Lett. 14 (2), 333-336 (2004)

>  <Pubmed ID>
14698153

>  <DOI>
10.1016/j.bmcl.2003.11.005

$$$$
186321
Actelion Java MolfileCreator 1.0

 19 21  0  0  0  0  0  0  0  0999 V2000
    0.0000   -0.0000   -0.0000 O   0  0  0  0  0  0  0  0  0  0  0  0
    1.2643    0.7799   -0.0000 C   0  0  0  0  0  0  0  0  0  0  0  0
   -1.3234    0.7444   -0.0000 C   0  0  0  0  0  0  0  0  0  0  0  0
    2.5759    0.0473   -0.0000 C   0  0  0  0  0  0  0  0  0  0  0  0
    1.2289    2.2923   -0.0000 C   0  0  0  0  0  0  0  0  0  0  0  0
   -2.6350   -0.0118   -0.0000 C   0  0  0  0  0  0  0  0  0  0  0  0
    3.8520    0.8271   -0.0000 C   0  0  0  0  0  0  0  0  0  0  0  0
    2.5168    3.0604   -0.0000 C   0  0  0  0  0  0  0  0  0  0  0  0
   -2.6232   -1.4888   -0.0000 N   0  0  0  0  0  0  0  0  0  0  0  0
   -3.9466    0.7326   -0.0000 C   0  0  0  0  0  0  0  0  0  0  0  0
    3.8166    2.3278   -0.0000 C   0  0  0  0  0  0  0  0  0  0  0  0
   -3.9111   -2.2451   -0.0000 C   0  0  0  0  0  0  0  0  0  0  0  0
   -5.2582   -0.0236   -0.0000 C   0  0  0  0  0  0  0  0  0  0  0  0
    5.0809    3.1076   -0.0000 N   0  0  0  0  0  0  0  0  0  0  0  0
   -5.2463   -1.5006   -0.0000 C   0  0  0  0  0  0  0  0  0  0  0  0
    5.2109    4.6201   -0.0000 C   0  0  0  0  0  0  0  0  0  0  0  0
    6.4516    2.5286   -0.0000 C   0  0  0  0  0  0  0  0  0  0  0  0
    6.6643    4.9628   -0.0000 N   0  0  0  0  0  0  0  0  0  0  0  0
    7.4205    3.6630   -0.0000 C   0  0  0  0  0  0  0  0  0  0  0  0
  1  2  1  0  0  0  0
  1  3  1  0  0  0  0
  2  4  2  0  0  0  0
  2  5  1  0  0  0  0
  3  6  1  0  0  0  0
  4  7  1  0  0  0  0
  5  8  2  0  0  0  0
  6  9  2  0  0  0  0
  6 10  1  0  0  0  0
  7 11  2  0  0  0  0
  9 12  1  0  0  0  0
 10 13  2  0  0  0  0
 11 14  1  0  0  0  0
 12 15  2  0  0  0  0
 14 16  1  0  0  0  0
 14 17  1  0  0  0  0
 16 18  2  0  0  0  0
 17 19  2  0  0  0  0
  8 11  1  0  0  0  0
 13 15  1  0  0  0  0
 18 19  1  0  0  0  0
M  END
>  <MolRegNo>
186321

>  <m>
=

>  <Value>
120

>  <Unit>
nM

>  <Type>
IC50

>  <pValue>
6.92

>  <Ligand Efficiency>
0

>  <Binding Efficiency>
0

>  <Surface Efficiency>
0

>  <Assay Index>
51274

>  <Assay Category>


>  <Assay Organism>
Homo sapiens

>  <Target ID>
12594

>  <Target Name>
Cytochrome P450 1A2

>  <Target Organism>
Homo sapiens

>  <Target Description>
Target is a single protein chain

>  <Sequence Accession>
P05177

>  <Reference>
Bioorg. Med. Chem. Lett. 14 (2), 333-336 (2004)

>  <Pubmed ID>
14698153

>  <DOI>
10.1016/j.bmcl.2003.11.005

$$$$
186356
Actelion Java MolfileCreator 1.0

 18 19  0  0  0  0  0  0  0  0999 V2000
    0.0000   -0.0000   -0.0000 O   0  0  0  0  0  0  0  0  0  0  0  0
    1.2663    0.7811   -0.0000 C   0  0  0  0  0  0  0  0  0  0  0  0
   -1.3255    0.7456   -0.0000 C   0  0  0  0  0  0  0  0  0  0  0  0
    2.5800    0.1065   -0.0000 N   0  0  0  0  0  0  0  0  0  0  0  0
    1.2308    2.2960   -0.0000 C   0  0  0  0  0  0  0  0  0  0  0  0
   -2.6392   -0.0118   -0.0000 C   0  0  0  0  0  0  0  0  0  0  0  0
    3.8582    0.8876   -0.0000 C   0  0  0  0  0  0  0  0  0  0  0  0
    2.5209    3.0653   -0.0000 C   0  0  0  0  0  0  0  0  0  0  0  0
   -3.9529    0.7338   -0.0000 C   0  0  0  0  0  0  0  0  0  0  0  0
    3.8227    2.3315   -0.0000 C   0  0  0  0  0  0  0  0  0  0  0  0
   -5.2666   -0.0237   -0.0000 C   0  0  0  0  0  0  0  0  0  0  0  0
    5.0891    3.1126   -0.0000 N   0  0  0  0  0  0  0  0  0  0  0  0
   -6.5803    0.7338   -0.0000 C   0  0  0  0  0  0  0  0  0  0  0  0
    5.2192    4.6275   -0.0000 C   0  0  0  0  0  0  0  0  0  0  0  0
    6.4619    2.5327   -0.0000 C   0  0  0  0  0  0  0  0  0  0  0  0
   -7.8821   -0.0237   -0.0000 C   0  0  0  0  0  0  0  0  0  0  0  0
    6.6749    4.9707   -0.0000 N   0  0  0  0  0  0  0  0  0  0  0  0
    7.4324    3.6689   -0.0000 C   0  0  0  0  0  0  0  0  0  0  0  0
  1  2  1  0  0  0  0
  1  3  1  0  0  0  0
  2  4  2  0  0  0  0
  2  5  1  0  0  0  0
  3  6  1  0  0  0  0
  4  7  1  0  0  0  0
  5  8  2  0  0  0  0
  6  9  1  0  0  0  0
  7 10  2  0  0  0  0
  9 11  1  0  0  0  0
 10 12  1  0  0  0  0
 11 13  1  0  0  0  0
 12 14  1  0  0  0  0
 12 15  1  0  0  0  0
 13 16  1  0  0  0  0
 14 17  2  0  0  0  0
 15 18  2  0  0  0  0
  8 10  1  0  0  0  0
 17 18  1  0  0  0  0
M  END
>  <MolRegNo>
186356

>  <m>
<

>  <Value>
46

>  <Unit>
nM

>  <Type>
IC50

>  <pValue>
0

>  <Ligand Efficiency>
0

>  <Binding Efficiency>
0

>  <Surface Efficiency>
0

>  <Assay Index>
51274

>  <Assay Category>


>  <Assay Organism>
Homo sapiens

>  <Target ID>
12594

>  <Target Name>
Cytochrome P450 1A2

>  <Target Organism>
Homo sapiens

>  <Target Description>
Target is a single protein chain

>  <Sequence Accession>
P05177

>  <Reference>
Bioorg. Med. Chem. Lett. 14 (2), 333-336 (2004)

>  <Pubmed ID>
14698153

>  <DOI>
10.1016/j.bmcl.2003.11.005

$$$$
14192
Actelion Java MolfileCreator 1.0

 30 33  0  0  0  0  0  0  0  0999 V2000
    0.0000   -0.0000   -0.0000 F   0  0  0  0  0  0  0  0  0  0  0  0
   -0.3070    1.4761   -0.0000 C   0  0  0  0  0  0  0  0  0  0  0  0
   -0.6022    2.9522   -0.0000 F   0  0  0  0  0  0  0  0  0  0  0  0
    1.1454    1.7831   -0.0000 F   0  0  0  0  0  0  0  0  0  0  0  0
   -1.7831    1.1809   -0.0000 C   0  0  0  0  0  0  0  0  0  0  0  0
   -2.2555   -0.2126   -0.0000 C   0  0  0  0  0  0  0  0  0  0  0  0
   -2.7868    2.3145   -0.0000 C   0  0  0  0  0  0  0  0  0  0  0  0
   -1.2517   -1.2990   -0.0000 O   0  0  0  0  0  0  0  0  0  0  0  0
   -3.7197   -0.5078   -0.0000 C   0  0  0  0  0  0  0  0  0  0  0  0
   -4.2511    2.0193   -0.0000 C   0  0  0  0  0  0  0  0  0  0  0  0
   -1.7359   -2.7160   -0.0000 C   0  0  0  0  0  0  0  0  0  0  0  0
   -4.7353    0.6140   -0.0000 C   0  0  0  0  0  0  0  0  0  0  0  0
   -5.4792    2.8931   -0.0000 N   0  0  0  0  0  0  0  0  0  0  0  0
   -6.2350    0.6022   -0.0000 C   0  0  0  0  0  0  0  0  0  0  0  0
   -5.5146    4.4046   -0.0000 C   0  0  0  0  0  0  0  0  0  0  0  0
   -6.6955    1.9957   -0.0000 C   0  0  0  0  0  0  0  0  0  0  0  0
   -4.2275    5.1604   -0.0000 O   0  0  0  0  0  0  0  0  0  0  0  0
   -6.8372    5.1722   -0.0000 N   0  0  0  0  0  0  0  0  0  0  0  0
   -8.1598    4.4282   -0.0000 C   0  0  0  0  0  0  0  0  0  0  0  0
   -8.1716    2.9404   -0.0000 C   0  0  0  0  0  0  0  0  0  0  0  0
   -9.4823    5.1958   -0.0000 C   0  0  0  0  0  0  0  0  0  0  0  0
   -9.4705    2.1846   -0.0000 C   0  0  0  0  0  0  0  0  0  0  0  0
  -10.8049    4.4519   -0.0000 C   0  0  0  0  0  0  0  0  0  0  0  0
   -9.4469    0.6967   -0.0000 C   0  0  0  0  0  0  0  0  0  0  0  0
  -10.8167    2.9640   -0.0000 C   0  0  0  0  0  0  0  0  0  0  0  0
   -8.1716   -0.0118   -0.0000 C   0  0  0  0  0  0  0  0  0  0  0  0
  -10.7695   -0.0354   -0.0000 C   0  0  0  0  0  0  0  0  0  0  0  0
   -8.1598   -1.4997   -0.0000 N   0  0  0  0  0  0  0  0  0  0  0  0
  -10.7459   -1.5233   -0.0000 C   0  0  0  0  0  0  0  0  0  0  0  0
   -9.4705   -2.2673   -0.0000 C   0  0  0  0  0  0  0  0  0  0  0  0
  1  2  1  0  0  0  0
  2  3  1  0  0  0  0
  2  4  1  0  0  0  0
  2  5  1  0  0  0  0
  5  6  2  0  0  0  0
  5  7  1  0  0  0  0
  6  8  1  0  0  0  0
  6  9  1  0  0  0  0
  7 10  2  0  0  0  0
  8 11  1  0  0  0  0
  9 12  2  0  0  0  0
 10 13  1  0  0  0  0
 12 14  1  0  0  0  0
 13 15  1  0  0  0  0
 13 16  1  0  0  0  0
 15 17  2  0  0  0  0
 15 18  1  0  0  0  0
 18 19  1  0  0  0  0
 19 20  2  0  0  0  0
 19 21  1  0  0  0  0
 20 22  1  0  0  0  0
 21 23  2  0  0  0  0
 22 24  1  0  0  0  0
 22 25  2  0  0  0  0
 24 26  2  0  0  0  0
 24 27  1  0  0  0  0
 26 28  1  0  0  0  0
 27 29  2  0  0  0  0
 28 30  2  0  0  0  0
 10 12  1  0  0  0  0
 14 16  1  0  0  0  0
 23 25  1  0  0  0  0
 29 30  1  0  0  0  0
M  END
>  <MolRegNo>
14192

>  <m>
=

>  <Value>
4000

>  <Unit>
nM

>  <Type>
IC50

>  <pValue>
5.4

>  <Ligand Efficiency>
0

>  <Binding Efficiency>
0

>  <Surface Efficiency>
0

>  <Assay Index>
51266

>  <Assay Category>


>  <Assay Organism>
Homo sapiens

>  <Target ID>
12594

>  <Target Name>
Cytochrome P450 1A2

>  <Target Organism>
Homo sapiens

>  <Target Description>
Target is a single protein chain

>  <Sequence Accession>
P05177

>  <Reference>
J. Med. Chem. 43 (6), 1123-1134 (2000)

>  <Pubmed ID>
10737744

>  <DOI>
10.1021/jm990388c

$$$$
14101
Actelion Java MolfileCreator 1.0

 24 26  0  0  0  0  0  0  0  0999 V2000
    0.0000   -0.0000   -0.0000 S   0  0  0  0  0  0  0  0  0  0  0  0
   -1.0023    1.1202   -0.0000 C   0  0  0  0  0  0  0  0  0  0  0  0
   -0.4717   -1.4150   -0.0000 C   0  0  0  0  0  0  0  0  0  0  0  0
   -0.5542    2.5587   -0.0000 C   0  0  0  0  0  0  0  0  0  0  0  0
   -2.4644    0.8372   -0.0000 C   0  0  0  0  0  0  0  0  0  0  0  0
   -1.5565    3.6907   -0.0000 C   0  0  0  0  0  0  0  0  0  0  0  0
    0.8961    2.8771   -0.0000 C   0  0  0  0  0  0  0  0  0  0  0  0
   -3.4667    1.9574   -0.0000 C   0  0  0  0  0  0  0  0  0  0  0  0
   -3.0186    3.3959   -0.0000 C   0  0  0  0  0  0  0  0  0  0  0  0
    1.8748    1.7687   -0.0000 F   0  0  0  0  0  0  0  0  0  0  0  0
    1.3442    4.3157   -0.0000 F   0  0  0  0  0  0  0  0  0  0  0  0
    2.3347    3.2898   -0.0000 F   0  0  0  0  0  0  0  0  0  0  0  0
   -4.9760    1.9456   -0.0000 C   0  0  0  0  0  0  0  0  0  0  0  0
   -4.2567    4.2803   -0.0000 N   0  0  0  0  0  0  0  0  0  0  0  0
   -5.4476    3.3841   -0.0000 C   0  0  0  0  0  0  0  0  0  0  0  0
   -4.2685    5.7778   -0.0000 C   0  0  0  0  0  0  0  0  0  0  0  0
   -2.9832    6.5324   -0.0000 O   0  0  0  0  0  0  0  0  0  0  0  0
   -5.5773    6.5324   -0.0000 N   0  0  0  0  0  0  0  0  0  0  0  0
   -6.8744    5.7778   -0.0000 C   0  0  0  0  0  0  0  0  0  0  0  0
   -6.8862    4.2921   -0.0000 C   0  0  0  0  0  0  0  0  0  0  0  0
   -8.1714    6.5560   -0.0000 C   0  0  0  0  0  0  0  0  0  0  0  0
   -8.1832    3.5610   -0.0000 N   0  0  0  0  0  0  0  0  0  0  0  0
   -9.4803    5.8014   -0.0000 C   0  0  0  0  0  0  0  0  0  0  0  0
   -9.4921    4.3157   -0.0000 C   0  0  0  0  0  0  0  0  0  0  0  0
  1  2  1  0  0  0  0
  1  3  1  0  0  0  0
  2  4  2  0  0  0  0
  2  5  1  0  0  0  0
  4  6  1  0  0  0  0
  4  7  1  0  0  0  0
  5  8  2  0  0  0  0
  6  9  2  0  0  0  0
  7 10  1  0  0  0  0
  7 11  1  0  0  0  0
  7 12  1  0  0  0  0
  8 13  1  0  0  0  0
  9 14  1  0  0  0  0
 13 15  1  0  0  0  0
 14 16  1  0  0  0  0
 16 17  2  0  0  0  0
 16 18  1  0  0  0  0
 18 19  1  0  0  0  0
 19 20  2  0  0  0  0
 19 21  1  0  0  0  0
 20 22  1  0  0  0  0
 21 23  2  0  0  0  0
 22 24  2  0  0  0  0
  8  9  1  0  0  0  0
 14 15  1  0  0  0  0
 23 24  1  0  0  0  0
M  END
>  <MolRegNo>
14101

>  <m>
=

>  <Value>
13

>  <Unit>
nM

>  <Type>
IC50

>  <pValue>
7.89

>  <Ligand Efficiency>
0

>  <Binding Efficiency>
0

>  <Surface Efficiency>
0

>  <Assay Index>
51265

>  <Assay Category>


>  <Assay Organism>
Homo sapiens

>  <Target ID>
12594

>  <Target Name>
Cytochrome P450 1A2

>  <Target Organism>
Homo sapiens

>  <Target Description>
Target is a single protein chain

>  <Sequence Accession>
P05177

>  <Reference>
J. Med. Chem. 43 (6), 1123-1134 (2000)

>  <Pubmed ID>
10737744

>  <DOI>
10.1021/jm990388c

$$$$
14118
Actelion Java MolfileCreator 1.0

 32 35  0  0  0  0  0  0  0  0999 V2000
    0.0000   -0.0000   -0.0000 F   0  0  0  0  0  0  0  0  0  0  0  0
   -1.4805   -0.2768   -0.0000 C   0  0  0  0  0  0  0  0  0  0  0  0
   -1.2157   -1.7332   -0.0000 F   0  0  0  0  0  0  0  0  0  0  0  0
   -1.8055    1.2036   -0.0000 F   0  0  0  0  0  0  0  0  0  0  0  0
   -2.9609   -0.5416   -0.0000 C   0  0  0  0  0  0  0  0  0  0  0  0
   -3.4424   -1.9379   -0.0000 C   0  0  0  0  0  0  0  0  0  0  0  0
   -3.9720    0.5777   -0.0000 C   0  0  0  0  0  0  0  0  0  0  0  0
   -2.4554   -3.0452   -0.0000 O   0  0  0  0  0  0  0  0  0  0  0  0
   -4.8868   -2.2388   -0.0000 C   0  0  0  0  0  0  0  0  0  0  0  0
   -5.4525    0.2768   -0.0000 C   0  0  0  0  0  0  0  0  0  0  0  0
   -2.9008   -4.4535   -0.0000 C   0  0  0  0  0  0  0  0  0  0  0  0
   -5.9099   -1.1314   -0.0000 C   0  0  0  0  0  0  0  0  0  0  0  0
   -6.6802    1.1555   -0.0000 N   0  0  0  0  0  0  0  0  0  0  0  0
   -7.4144   -1.1194   -0.0000 C   0  0  0  0  0  0  0  0  0  0  0  0
   -6.6922    2.6600   -0.0000 C   0  0  0  0  0  0  0  0  0  0  0  0
   -7.8718    0.2648   -0.0000 C   0  0  0  0  0  0  0  0  0  0  0  0
   -5.4284    3.4183   -0.0000 O   0  0  0  0  0  0  0  0  0  0  0  0
   -8.0162    3.4304   -0.0000 N   0  0  0  0  0  0  0  0  0  0  0  0
   -9.3402    2.6841   -0.0000 C   0  0  0  0  0  0  0  0  0  0  0  0
   -9.3523    1.2036   -0.0000 C   0  0  0  0  0  0  0  0  0  0  0  0
  -10.6281    3.4424   -0.0000 C   0  0  0  0  0  0  0  0  0  0  0  0
  -10.6402    0.4694   -0.0000 N   0  0  0  0  0  0  0  0  0  0  0  0
  -11.9521    2.7082   -0.0000 C   0  0  0  0  0  0  0  0  0  0  0  0
  -11.9642    1.2277   -0.0000 C   0  0  0  0  0  0  0  0  0  0  0  0
  -13.2882    0.4935   -0.0000 O   0  0  0  0  0  0  0  0  0  0  0  0
  -14.6122    1.2518   -0.0000 C   0  0  0  0  0  0  0  0  0  0  0  0
  -15.9000    0.5176   -0.0000 C   0  0  0  0  0  0  0  0  0  0  0  0
  -14.6242    2.7924   -0.0000 C   0  0  0  0  0  0  0  0  0  0  0  0
  -17.2240    1.2759   -0.0000 N   0  0  0  0  0  0  0  0  0  0  0  0
  -15.9121   -0.9629   -0.0000 C   0  0  0  0  0  0  0  0  0  0  0  0
  -15.9482    3.5507   -0.0000 C   0  0  0  0  0  0  0  0  0  0  0  0
  -17.2361    2.7924   -0.0000 C   0  0  0  0  0  0  0  0  0  0  0  0
  1  2  1  0  0  0  0
  2  3  1  0  0  0  0
  2  4  1  0  0  0  0
  2  5  1  0  0  0  0
  5  6  2  0  0  0  0
  5  7  1  0  0  0  0
  6  8  1  0  0  0  0
  6  9  1  0  0  0  0
  7 10  2  0  0  0  0
  8 11  1  0  0  0  0
  9 12  2  0  0  0  0
 10 13  1  0  0  0  0
 12 14  1  0  0  0  0
 13 15  1  0  0  0  0
 13 16  1  0  0  0  0
 15 17  2  0  0  0  0
 15 18  1  0  0  0  0
 18 19  1  0  0  0  0
 19 20  2  0  0  0  0
 19 21  1  0  0  0  0
 20 22  1  0  0  0  0
 21 23  2  0  0  0  0
 22 24  2  0  0  0  0
 24 25  1  0  0  0  0
 25 26  1  0  0  0  0
 26 27  2  0  0  0  0
 26 28  1  0  0  0  0
 27 29  1  0  0  0  0
 27 30  1  0  0  0  0
 28 31  2  0  0  0  0
 29 32  2  0  0  0  0
 10 12  1  0  0  0  0
 14 16  1  0  0  0  0
 23 24  1  0  0  0  0
 31 32  1  0  0  0  0
M  END
>  <MolRegNo>
14118

>  <m>
>

>  <Value>
1.0e5

>  <Unit>
nM

>  <Type>
IC50

>  <pValue>
0

>  <Ligand Efficiency>
0

>  <Binding Efficiency>
0

>  <Surface Efficiency>
0

>  <Assay Index>
51266

>  <Assay Category>


>  <Assay Organism>
Homo sapiens

>  <Target ID>
12594

>  <Target Name>
Cytochrome P450 1A2

>  <Target Organism>
Homo sapiens

>  <Target Description>
Target is a single protein chain

>  <Sequence Accession>
P05177

>  <Reference>
J. Med. Chem. 43 (6), 1123-1134 (2000)

>  <Pubmed ID>
10737744

>  <DOI>
10.1021/jm990388c

$$$$
14147
Actelion Java MolfileCreator 1.0

 31 34  0  0  0  0  0  0  0  0999 V2000
    0.0000   -0.0000   -0.0000 F   0  0  0  0  0  0  0  0  0  0  0  0
   -0.2887    1.4796   -0.0000 C   0  0  0  0  0  0  0  0  0  0  0  0
   -0.6135    2.9593   -0.0000 F   0  0  0  0  0  0  0  0  0  0  0  0
    1.1669    1.7804   -0.0000 F   0  0  0  0  0  0  0  0  0  0  0  0
   -1.7684    1.2150   -0.0000 C   0  0  0  0  0  0  0  0  0  0  0  0
   -2.2495   -0.1804   -0.0000 C   0  0  0  0  0  0  0  0  0  0  0  0
   -2.7788    2.3337   -0.0000 C   0  0  0  0  0  0  0  0  0  0  0  0
   -1.2631   -1.2872   -0.0000 O   0  0  0  0  0  0  0  0  0  0  0  0
   -3.6931   -0.4812   -0.0000 C   0  0  0  0  0  0  0  0  0  0  0  0
   -4.2585    2.0330   -0.0000 C   0  0  0  0  0  0  0  0  0  0  0  0
   -1.7082   -2.6946   -0.0000 C   0  0  0  0  0  0  0  0  0  0  0  0
   -4.7156    0.6255   -0.0000 C   0  0  0  0  0  0  0  0  0  0  0  0
   -5.4855    2.9112   -0.0000 N   0  0  0  0  0  0  0  0  0  0  0  0
   -6.2193    0.6376   -0.0000 C   0  0  0  0  0  0  0  0  0  0  0  0
   -5.4975    4.4149   -0.0000 C   0  0  0  0  0  0  0  0  0  0  0  0
   -6.6764    2.0210   -0.0000 C   0  0  0  0  0  0  0  0  0  0  0  0
   -4.2344    5.1727   -0.0000 O   0  0  0  0  0  0  0  0  0  0  0  0
   -6.8208    5.1848   -0.0000 N   0  0  0  0  0  0  0  0  0  0  0  0
   -8.1441    4.4389   -0.0000 C   0  0  0  0  0  0  0  0  0  0  0  0
   -8.1561    2.9593   -0.0000 C   0  0  0  0  0  0  0  0  0  0  0  0
   -9.4312    5.1968   -0.0000 C   0  0  0  0  0  0  0  0  0  0  0  0
   -9.4433    2.2255   -0.0000 N   0  0  0  0  0  0  0  0  0  0  0  0
  -10.7545    4.4630   -0.0000 C   0  0  0  0  0  0  0  0  0  0  0  0
  -10.7665    2.9833   -0.0000 C   0  0  0  0  0  0  0  0  0  0  0  0
  -12.0898    2.2495   -0.0000 O   0  0  0  0  0  0  0  0  0  0  0  0
  -13.4130    3.0074   -0.0000 C   0  0  0  0  0  0  0  0  0  0  0  0
  -14.7002    2.2736   -0.0000 C   0  0  0  0  0  0  0  0  0  0  0  0
  -13.4251    4.5472   -0.0000 C   0  0  0  0  0  0  0  0  0  0  0  0
  -16.0235    3.0315   -0.0000 N   0  0  0  0  0  0  0  0  0  0  0  0
  -14.7483    5.3051   -0.0000 C   0  0  0  0  0  0  0  0  0  0  0  0
  -16.0355    4.5472   -0.0000 C   0  0  0  0  0  0  0  0  0  0  0  0
  1  2  1  0  0  0  0
  2  3  1  0  0  0  0
  2  4  1  0  0  0  0
  2  5  1  0  0  0  0
  5  6  2  0  0  0  0
  5  7  1  0  0  0  0
  6  8  1  0  0  0  0
  6  9  1  0  0  0  0
  7 10  2  0  0  0  0
  8 11  1  0  0  0  0
  9 12  2  0  0  0  0
 10 13  1  0  0  0  0
 12 14  1  0  0  0  0
 13 15  1  0  0  0  0
 13 16  1  0  0  0  0
 15 17  2  0  0  0  0
 15 18  1  0  0  0  0
 18 19  1  0  0  0  0
 19 20  2  0  0  0  0
 19 21  1  0  0  0  0
 20 22  1  0  0  0  0
 21 23  2  0  0  0  0
 22 24  2  0  0  0  0
 24 25  1  0  0  0  0
 25 26  1  0  0  0  0
 26 27  2  0  0  0  0
 26 28  1  0  0  0  0
 27 29  1  0  0  0  0
 28 30  2  0  0  0  0
 29 31  2  0  0  0  0
 10 12  1  0  0  0  0
 14 16  1  0  0  0  0
 23 24  1  0  0  0  0
 30 31  1  0  0  0  0
M  END
>  <MolRegNo>
14147

>  <m>
=

>  <Value>
4000

>  <Unit>
nM

>  <Type>
IC50

>  <pValue>
5.4

>  <Ligand Efficiency>
0

>  <Binding Efficiency>
0

>  <Surface Efficiency>
0

>  <Assay Index>
51266

>  <Assay Category>


>  <Assay Organism>
Homo sapiens

>  <Target ID>
12594

>  <Target Name>
Cytochrome P450 1A2

>  <Target Organism>
Homo sapiens

>  <Target Description>
Target is a single protein chain

>  <Sequence Accession>
P05177

>  <Reference>
J. Med. Chem. 43 (6), 1123-1134 (2000)

>  <Pubmed ID>
10737744

>  <DOI>
10.1021/jm990388c

$$$$
14044
Actelion Java MolfileCreator 1.0

 31 34  0  0  0  0  0  0  0  0999 V2000
    0.0000   -0.0000   -0.0000 F   0  0  0  0  0  0  0  0  0  0  0  0
   -0.3139    1.4850   -0.0000 C   0  0  0  0  0  0  0  0  0  0  0  0
   -0.6157    2.9701   -0.0000 F   0  0  0  0  0  0  0  0  0  0  0  0
    1.1470    1.7748   -0.0000 F   0  0  0  0  0  0  0  0  0  0  0  0
   -1.7989    1.2194   -0.0000 C   0  0  0  0  0  0  0  0  0  0  0  0
   -2.2577   -0.1811   -0.0000 C   0  0  0  0  0  0  0  0  0  0  0  0
   -2.7890    2.3302   -0.0000 C   0  0  0  0  0  0  0  0  0  0  0  0
   -1.2677   -1.2919   -0.0000 O   0  0  0  0  0  0  0  0  0  0  0  0
   -3.7307   -0.4829   -0.0000 C   0  0  0  0  0  0  0  0  0  0  0  0
   -4.2740    2.0283   -0.0000 C   0  0  0  0  0  0  0  0  0  0  0  0
   -1.7386   -2.7165   -0.0000 C   0  0  0  0  0  0  0  0  0  0  0  0
   -4.7449    0.6278   -0.0000 C   0  0  0  0  0  0  0  0  0  0  0  0
   -5.5055    2.9218   -0.0000 N   0  0  0  0  0  0  0  0  0  0  0  0
   -6.2420    0.6399   -0.0000 C   0  0  0  0  0  0  0  0  0  0  0  0
   -5.5176    4.4309   -0.0000 C   0  0  0  0  0  0  0  0  0  0  0  0
   -6.7008    2.0283   -0.0000 C   0  0  0  0  0  0  0  0  0  0  0  0
   -4.2498    5.1916   -0.0000 O   0  0  0  0  0  0  0  0  0  0  0  0
   -6.8456    5.1916   -0.0000 N   0  0  0  0  0  0  0  0  0  0  0  0
   -8.1737    4.4551   -0.0000 C   0  0  0  0  0  0  0  0  0  0  0  0
   -8.1858    2.9701   -0.0000 C   0  0  0  0  0  0  0  0  0  0  0  0
   -9.4897    5.2157   -0.0000 C   0  0  0  0  0  0  0  0  0  0  0  0
   -9.5018    2.2336   -0.0000 C   0  0  0  0  0  0  0  0  0  0  0  0
  -10.8178    4.4430   -0.0000 C   0  0  0  0  0  0  0  0  0  0  0  0
   -9.5139    0.7123   -0.0000 C   0  0  0  0  0  0  0  0  0  0  0  0
  -10.8299    2.9942   -0.0000 C   0  0  0  0  0  0  0  0  0  0  0  0
   -8.2099   -0.0241   -0.0000 C   0  0  0  0  0  0  0  0  0  0  0  0
  -10.8178   -0.0241   -0.0000 C   0  0  0  0  0  0  0  0  0  0  0  0
  -12.1338    2.2577   -0.0000 C   0  0  0  0  0  0  0  0  0  0  0  0
   -8.2220   -1.5092   -0.0000 N   0  0  0  0  0  0  0  0  0  0  0  0
  -10.8299   -1.5092   -0.0000 C   0  0  0  0  0  0  0  0  0  0  0  0
   -9.5501   -2.2457   -0.0000 C   0  0  0  0  0  0  0  0  0  0  0  0
  1  2  1  0  0  0  0
  2  3  1  0  0  0  0
  2  4  1  0  0  0  0
  2  5  1  0  0  0  0
  5  6  2  0  0  0  0
  5  7  1  0  0  0  0
  6  8  1  0  0  0  0
  6  9  1  0  0  0  0
  7 10  2  0  0  0  0
  8 11  1  0  0  0  0
  9 12  2  0  0  0  0
 10 13  1  0  0  0  0
 12 14  1  0  0  0  0
 13 15  1  0  0  0  0
 13 16  1  0  0  0  0
 15 17  2  0  0  0  0
 15 18  1  0  0  0  0
 18 19  1  0  0  0  0
 19 20  2  0  0  0  0
 19 21  1  0  0  0  0
 20 22  1  0  0  0  0
 21 23  2  0  0  0  0
 22 24  1  0  0  0  0
 22 25  2  0  0  0  0
 24 26  2  0  0  0  0
 24 27  1  0  0  0  0
 25 28  1  0  0  0  0
 26 29  1  0  0  0  0
 27 30  2  0  0  0  0
 29 31  2  0  0  0  0
 10 12  1  0  0  0  0
 14 16  1  0  0  0  0
 23 25  1  0  0  0  0
 30 31  1  0  0  0  0
M  END
>  <MolRegNo>
14044

>  <m>
=

>  <Value>
7000

>  <Unit>
nM

>  <Type>
IC50

>  <pValue>
5.16

>  <Ligand Efficiency>
0

>  <Binding Efficiency>
0

>  <Surface Efficiency>
0

>  <Assay Index>
51266

>  <Assay Category>


>  <Assay Organism>
Homo sapiens

>  <Target ID>
12594

>  <Target Name>
Cytochrome P450 1A2

>  <Target Organism>
Homo sapiens

>  <Target Description>
Target is a single protein chain

>  <Sequence Accession>
P05177

>  <Reference>
J. Med. Chem. 43 (6), 1123-1134 (2000)

>  <Pubmed ID>
10737744

>  <DOI>
10.1021/jm990388c

$$$$
14303
Actelion Java MolfileCreator 1.0

 31 34  0  0  0  0  0  0  0  0999 V2000
    0.0000   -0.0000   -0.0000 F   0  0  0  0  0  0  0  0  0  0  0  0
    1.3059   -0.7069   -0.0000 C   0  0  0  0  0  0  0  0  0  0  0  0
    2.5999    0.0599   -0.0000 C   0  0  0  0  0  0  0  0  0  0  0  0
    1.2940   -2.2165   -0.0000 C   0  0  0  0  0  0  0  0  0  0  0  0
    3.8939   -0.6829   -0.0000 C   0  0  0  0  0  0  0  0  0  0  0  0
    2.5999   -2.9474   -0.0000 C   0  0  0  0  0  0  0  0  0  0  0  0
    3.8819   -2.1925   -0.0000 C   0  0  0  0  0  0  0  0  0  0  0  0
    5.1758   -2.9354   -0.0000 C   0  0  0  0  0  0  0  0  0  0  0  0
    5.1639   -4.4330   -0.0000 C   0  0  0  0  0  0  0  0  0  0  0  0
    6.4818   -2.1326   -0.0000 C   0  0  0  0  0  0  0  0  0  0  0  0
    6.4938   -5.1758   -0.0000 N   0  0  0  0  0  0  0  0  0  0  0  0
    7.7877   -2.8994   -0.0000 C   0  0  0  0  0  0  0  0  0  0  0  0
    7.7877   -4.4090   -0.0000 C   0  0  0  0  0  0  0  0  0  0  0  0
    9.0937   -2.1087   -0.0000 N   0  0  0  0  0  0  0  0  0  0  0  0
   10.3996   -2.8755   -0.0000 C   0  0  0  0  0  0  0  0  0  0  0  0
   11.6936   -2.0847   -0.0000 O   0  0  0  0  0  0  0  0  0  0  0  0
   10.4116   -4.3851   -0.0000 N   0  0  0  0  0  0  0  0  0  0  0  0
   11.6217   -5.2477   -0.0000 C   0  0  0  0  0  0  0  0  0  0  0  0
    9.1775   -5.2717   -0.0000 C   0  0  0  0  0  0  0  0  0  0  0  0
   11.1424   -6.6495   -0.0000 C   0  0  0  0  0  0  0  0  0  0  0  0
   13.0714   -4.9242   -0.0000 C   0  0  0  0  0  0  0  0  0  0  0  0
    9.6328   -6.6495   -0.0000 C   0  0  0  0  0  0  0  0  0  0  0  0
   12.1369   -7.7518   -0.0000 C   0  0  0  0  0  0  0  0  0  0  0  0
   14.0538   -6.0265   -0.0000 C   0  0  0  0  0  0  0  0  0  0  0  0
   13.5866   -7.4283   -0.0000 C   0  0  0  0  0  0  0  0  0  0  0  0
   15.5155   -5.7150   -0.0000 C   0  0  0  0  0  0  0  0  0  0  0  0
   14.6050   -8.5425   -0.0000 O   0  0  0  0  0  0  0  0  0  0  0  0
   15.8031   -7.1767   -0.0000 F   0  0  0  0  0  0  0  0  0  0  0  0
   15.2160   -4.2293   -0.0000 F   0  0  0  0  0  0  0  0  0  0  0  0
   16.9772   -5.4155   -0.0000 F   0  0  0  0  0  0  0  0  0  0  0  0
   14.1257   -9.9803   -0.0000 C   0  0  0  0  0  0  0  0  0  0  0  0
  1  2  1  0  0  0  0
  2  3  2  0  0  0  0
  2  4  1  0  0  0  0
  3  5  1  0  0  0  0
  4  6  2  0  0  0  0
  5  7  2  0  0  0  0
  7  8  1  0  0  0  0
  8  9  2  0  0  0  0
  8 10  1  0  0  0  0
  9 11  1  0  0  0  0
 10 12  2  0  0  0  0
 11 13  2  0  0  0  0
 12 14  1  0  0  0  0
 14 15  1  0  0  0  0
 15 16  2  0  0  0  0
 15 17  1  0  0  0  0
 17 18  1  0  0  0  0
 17 19  1  0  0  0  0
 18 20  2  0  0  0  0
 18 21  1  0  0  0  0
 19 22  1  0  0  0  0
 20 23  1  0  0  0  0
 21 24  2  0  0  0  0
 23 25  2  0  0  0  0
 24 26  1  0  0  0  0
 25 27  1  0  0  0  0
 26 28  1  0  0  0  0
 26 29  1  0  0  0  0
 26 30  1  0  0  0  0
 27 31  1  0  0  0  0
  6  7  1  0  0  0  0
 12 13  1  0  0  0  0
 20 22  1  0  0  0  0
 24 25  1  0  0  0  0
M  END
>  <MolRegNo>
14303

>  <m>


>  <Value>
0

>  <Unit>


>  <Type>
Inhibitory potential

>  <pValue>
0

>  <Ligand Efficiency>
0

>  <Binding Efficiency>
0

>  <Surface Efficiency>
0

>  <Assay Index>
51282

>  <Assay Category>


>  <Assay Organism>


>  <Target ID>
12594

>  <Target Name>
Cytochrome P450 1A2

>  <Target Organism>
Homo sapiens

>  <Target Description>
Target is a single protein chain

>  <Sequence Accession>
P05177

>  <Reference>
J. Med. Chem. 43 (6), 1123-1134 (2000)

>  <Pubmed ID>
10737744

>  <DOI>
10.1021/jm990388c

$$$$
14223
Actelion Java MolfileCreator 1.0

 30 33  0  0  0  0  0  0  0  0999 V2000
    0.0000   -0.0000   -0.0000 F   0  0  0  0  0  0  0  0  0  0  0  0
   -0.3086    1.4718   -0.0000 C   0  0  0  0  0  0  0  0  0  0  0  0
   -0.6053    2.9435   -0.0000 F   0  0  0  0  0  0  0  0  0  0  0  0
    1.1394    1.7685   -0.0000 F   0  0  0  0  0  0  0  0  0  0  0  0
   -1.7804    1.1869   -0.0000 C   0  0  0  0  0  0  0  0  0  0  0  0
   -2.2433   -0.2018   -0.0000 C   0  0  0  0  0  0  0  0  0  0  0  0
   -2.7655    2.3026   -0.0000 C   0  0  0  0  0  0  0  0  0  0  0  0
   -1.2463   -1.3056   -0.0000 O   0  0  0  0  0  0  0  0  0  0  0  0
   -3.7150   -0.4985   -0.0000 C   0  0  0  0  0  0  0  0  0  0  0  0
   -4.2373    2.0059   -0.0000 C   0  0  0  0  0  0  0  0  0  0  0  0
   -1.7210   -2.7299   -0.0000 C   0  0  0  0  0  0  0  0  0  0  0  0
   -4.7239    0.6172   -0.0000 C   0  0  0  0  0  0  0  0  0  0  0  0
   -5.4598    2.8842   -0.0000 N   0  0  0  0  0  0  0  0  0  0  0  0
   -6.2075    0.6172   -0.0000 C   0  0  0  0  0  0  0  0  0  0  0  0
   -5.4835    4.4034   -0.0000 C   0  0  0  0  0  0  0  0  0  0  0  0
   -6.6704    2.0059   -0.0000 C   0  0  0  0  0  0  0  0  0  0  0  0
   -4.2016    5.1630   -0.0000 O   0  0  0  0  0  0  0  0  0  0  0  0
   -6.8247    5.1630   -0.0000 N   0  0  0  0  0  0  0  0  0  0  0  0
   -8.1303    4.4272   -0.0000 C   0  0  0  0  0  0  0  0  0  0  0  0
   -8.1422    2.9317   -0.0000 C   0  0  0  0  0  0  0  0  0  0  0  0
   -9.4478    5.1868   -0.0000 C   0  0  0  0  0  0  0  0  0  0  0  0
   -9.4478    2.1958   -0.0000 N   0  0  0  0  0  0  0  0  0  0  0  0
  -10.7652    4.4390   -0.0000 C   0  0  0  0  0  0  0  0  0  0  0  0
  -10.7771    2.9554   -0.0000 C   0  0  0  0  0  0  0  0  0  0  0  0
  -12.0708    5.1987   -0.0000 C   0  0  0  0  0  0  0  0  0  0  0  0
  -12.0827    6.7179   -0.0000 C   0  0  0  0  0  0  0  0  0  0  0  0
  -13.3646    4.4746   -0.0000 C   0  0  0  0  0  0  0  0  0  0  0  0
  -13.3883    7.4775   -0.0000 C   0  0  0  0  0  0  0  0  0  0  0  0
  -14.6820    5.2224   -0.0000 C   0  0  0  0  0  0  0  0  0  0  0  0
  -14.6939    6.7416   -0.0000 N   0  0  0  0  0  0  0  0  0  0  0  0
  1  2  1  0  0  0  0
  2  3  1  0  0  0  0
  2  4  1  0  0  0  0
  2  5  1  0  0  0  0
  5  6  2  0  0  0  0
  5  7  1  0  0  0  0
  6  8  1  0  0  0  0
  6  9  1  0  0  0  0
  7 10  2  0  0  0  0
  8 11  1  0  0  0  0
  9 12  2  0  0  0  0
 10 13  1  0  0  0  0
 12 14  1  0  0  0  0
 13 15  1  0  0  0  0
 13 16  1  0  0  0  0
 15 17  2  0  0  0  0
 15 18  1  0  0  0  0
 18 19  1  0  0  0  0
 19 20  2  0  0  0  0
 19 21  1  0  0  0  0
 20 22  1  0  0  0  0
 21 23  2  0  0  0  0
 22 24  2  0  0  0  0
 23 25  1  0  0  0  0
 25 26  2  0  0  0  0
 25 27  1  0  0  0  0
 26 28  1  0  0  0  0
 27 29  2  0  0  0  0
 28 30  2  0  0  0  0
 10 12  1  0  0  0  0
 14 16  1  0  0  0  0
 23 24  1  0  0  0  0
 29 30  1  0  0  0  0
M  END
>  <MolRegNo>
14223

>  <m>
=

>  <Value>
50000

>  <Unit>
nM

>  <Type>
IC50

>  <pValue>
4.3

>  <Ligand Efficiency>
0

>  <Binding Efficiency>
0

>  <Surface Efficiency>
0

>  <Assay Index>
51266

>  <Assay Category>


>  <Assay Organism>
Homo sapiens

>  <Target ID>
12594

>  <Target Name>
Cytochrome P450 1A2

>  <Target Organism>
Homo sapiens

>  <Target Description>
Target is a single protein chain

>  <Sequence Accession>
P05177

>  <Reference>
J. Med. Chem. 43 (6), 1123-1134 (2000)

>  <Pubmed ID>
10737744

>  <DOI>
10.1021/jm990388c

$$$$
14198
Actelion Java MolfileCreator 1.0

 32 35  0  0  0  0  0  0  0  0999 V2000
    0.0000   -0.0000   -0.0000 F   0  0  0  0  0  0  0  0  0  0  0  0
   -0.3006    1.4427   -0.0000 C   0  0  0  0  0  0  0  0  0  0  0  0
   -0.5891    2.9214   -0.0000 F   0  0  0  0  0  0  0  0  0  0  0  0
    1.1541    1.7673   -0.0000 F   0  0  0  0  0  0  0  0  0  0  0  0
   -1.7793    1.1782   -0.0000 C   0  0  0  0  0  0  0  0  0  0  0  0
   -2.2482   -0.2164   -0.0000 C   0  0  0  0  0  0  0  0  0  0  0  0
   -2.7772    2.3083   -0.0000 C   0  0  0  0  0  0  0  0  0  0  0  0
   -1.2383   -1.3225   -0.0000 O   0  0  0  0  0  0  0  0  0  0  0  0
   -3.7029   -0.5170   -0.0000 C   0  0  0  0  0  0  0  0  0  0  0  0
   -4.2318    2.0077   -0.0000 C   0  0  0  0  0  0  0  0  0  0  0  0
   -1.7192   -2.7170   -0.0000 C   0  0  0  0  0  0  0  0  0  0  0  0
   -4.7127    0.5891   -0.0000 C   0  0  0  0  0  0  0  0  0  0  0  0
   -5.4581    2.8613   -0.0000 N   0  0  0  0  0  0  0  0  0  0  0  0
   -6.2155    0.6011   -0.0000 C   0  0  0  0  0  0  0  0  0  0  0  0
   -5.4942    4.3641   -0.0000 C   0  0  0  0  0  0  0  0  0  0  0  0
   -6.6724    1.9717   -0.0000 C   0  0  0  0  0  0  0  0  0  0  0  0
   -4.2078    5.1215   -0.0000 O   0  0  0  0  0  0  0  0  0  0  0  0
   -6.8166    5.1576   -0.0000 N   0  0  0  0  0  0  0  0  0  0  0  0
   -8.1391    4.3881   -0.0000 C   0  0  0  0  0  0  0  0  0  0  0  0
   -8.1511    2.9094   -0.0000 C   0  0  0  0  0  0  0  0  0  0  0  0
   -9.4615    5.1816   -0.0000 C   0  0  0  0  0  0  0  0  0  0  0  0
   -9.4495    2.1760   -0.0000 C   0  0  0  0  0  0  0  0  0  0  0  0
  -10.7840    4.4122   -0.0000 C   0  0  0  0  0  0  0  0  0  0  0  0
   -9.4615    0.6973   -0.0000 C   0  0  0  0  0  0  0  0  0  0  0  0
  -10.7960    2.9334   -0.0000 C   0  0  0  0  0  0  0  0  0  0  0  0
   -8.1872   -0.0361   -0.0000 C   0  0  0  0  0  0  0  0  0  0  0  0
  -10.7840   -0.0721   -0.0000 C   0  0  0  0  0  0  0  0  0  0  0  0
   -8.1992   -1.5509   -0.0000 N   0  0  0  0  0  0  0  0  0  0  0  0
   -7.1172    1.0459   -0.0000 C   0  0  0  0  0  0  0  0  0  0  0  0
  -10.7960   -1.5509   -0.0000 C   0  0  0  0  0  0  0  0  0  0  0  0
  -12.1305    0.6973   -0.0000 C   0  0  0  0  0  0  0  0  0  0  0  0
   -9.4976   -2.2842   -0.0000 C   0  0  0  0  0  0  0  0  0  0  0  0
  1  2  1  0  0  0  0
  2  3  1  0  0  0  0
  2  4  1  0  0  0  0
  2  5  1  0  0  0  0
  5  6  2  0  0  0  0
  5  7  1  0  0  0  0
  6  8  1  0  0  0  0
  6  9  1  0  0  0  0
  7 10  2  0  0  0  0
  8 11  1  0  0  0  0
  9 12  2  0  0  0  0
 10 13  1  0  0  0  0
 12 14  1  0  0  0  0
 13 15  1  0  0  0  0
 13 16  1  0  0  0  0
 15 17  2  0  0  0  0
 15 18  1  0  0  0  0
 18 19  1  0  0  0  0
 19 20  2  0  0  0  0
 19 21  1  0  0  0  0
 20 22  1  0  0  0  0
 21 23  2  0  0  0  0
 22 24  1  0  0  0  0
 22 25  2  0  0  0  0
 24 26  2  0  0  0  0
 24 27  1  0  0  0  0
 26 28  1  0  0  0  0
 26 29  1  0  0  0  0
 27 30  2  0  0  0  0
 27 31  1  0  0  0  0
 28 32  2  0  0  0  0
 10 12  1  0  0  0  0
 14 16  1  0  0  0  0
 23 25  1  0  0  0  0
 30 32  1  0  0  0  0
M  END
>  <MolRegNo>
14198

>  <m>


>  <Value>
0

>  <Unit>


>  <Type>
Inhibitory potential

>  <pValue>
0

>  <Ligand Efficiency>
0

>  <Binding Efficiency>
0

>  <Surface Efficiency>
0

>  <Assay Index>
51282

>  <Assay Category>


>  <Assay Organism>


>  <Target ID>
12594

>  <Target Name>
Cytochrome P450 1A2

>  <Target Organism>
Homo sapiens

>  <Target Description>
Target is a single protein chain

>  <Sequence Accession>
P05177

>  <Reference>
J. Med. Chem. 43 (6), 1123-1134 (2000)

>  <Pubmed ID>
10737744

>  <DOI>
10.1021/jm990388c

$$$$
14108
Actelion Java MolfileCreator 1.0

 30 33  0  0  0  0  0  0  0  0999 V2000
    0.0000   -0.0000   -0.0000 S   0  0  0  0  0  0  0  0  0  0  0  0
   -1.0284    1.1121   -0.0000 C   0  0  0  0  0  0  0  0  0  0  0  0
   -0.4783   -1.4230   -0.0000 C   0  0  0  0  0  0  0  0  0  0  0  0
   -0.5859    2.5231   -0.0000 C   0  0  0  0  0  0  0  0  0  0  0  0
   -2.4873    0.8131   -0.0000 C   0  0  0  0  0  0  0  0  0  0  0  0
   -1.5904    3.6472   -0.0000 C   0  0  0  0  0  0  0  0  0  0  0  0
    0.8729    2.8340   -0.0000 C   0  0  0  0  0  0  0  0  0  0  0  0
   -3.5156    1.9372   -0.0000 C   0  0  0  0  0  0  0  0  0  0  0  0
   -3.0732    3.3482   -0.0000 C   0  0  0  0  0  0  0  0  0  0  0  0
    0.5859    4.3168   -0.0000 F   0  0  0  0  0  0  0  0  0  0  0  0
    2.3318    3.1210   -0.0000 F   0  0  0  0  0  0  0  0  0  0  0  0
    1.1480    1.3752   -0.0000 F   0  0  0  0  0  0  0  0  0  0  0  0
   -4.9984    1.9252   -0.0000 C   0  0  0  0  0  0  0  0  0  0  0  0
   -4.2810    4.2092   -0.0000 N   0  0  0  0  0  0  0  0  0  0  0  0
   -5.4767    3.3363   -0.0000 C   0  0  0  0  0  0  0  0  0  0  0  0
   -4.3168    5.7398   -0.0000 C   0  0  0  0  0  0  0  0  0  0  0  0
   -3.0254    6.5051   -0.0000 O   0  0  0  0  0  0  0  0  0  0  0  0
   -5.6442    6.5051   -0.0000 N   0  0  0  0  0  0  0  0  0  0  0  0
   -6.9715    5.7637   -0.0000 C   0  0  0  0  0  0  0  0  0  0  0  0
   -6.9835    4.2570   -0.0000 C   0  0  0  0  0  0  0  0  0  0  0  0
   -8.2988    6.5290   -0.0000 C   0  0  0  0  0  0  0  0  0  0  0  0
   -8.2869    3.5156   -0.0000 C   0  0  0  0  0  0  0  0  0  0  0  0
   -9.6262    5.7757   -0.0000 C   0  0  0  0  0  0  0  0  0  0  0  0
   -8.3227    2.0329   -0.0000 C   0  0  0  0  0  0  0  0  0  0  0  0
   -9.6262    4.2810   -0.0000 C   0  0  0  0  0  0  0  0  0  0  0  0
   -9.6501    1.3154   -0.0000 C   0  0  0  0  0  0  0  0  0  0  0  0
   -7.0552    1.2915   -0.0000 C   0  0  0  0  0  0  0  0  0  0  0  0
   -9.6620   -0.1674   -0.0000 C   0  0  0  0  0  0  0  0  0  0  0  0
   -7.0672   -0.1794   -0.0000 C   0  0  0  0  0  0  0  0  0  0  0  0
   -8.3945   -0.9088   -0.0000 N   0  0  0  0  0  0  0  0  0  0  0  0
  1  2  1  0  0  0  0
  1  3  1  0  0  0  0
  2  4  2  0  0  0  0
  2  5  1  0  0  0  0
  4  6  1  0  0  0  0
  4  7  1  0  0  0  0
  5  8  2  0  0  0  0
  6  9  2  0  0  0  0
  7 10  1  0  0  0  0
  7 11  1  0  0  0  0
  7 12  1  0  0  0  0
  8 13  1  0  0  0  0
  9 14  1  0  0  0  0
 13 15  1  0  0  0  0
 14 16  1  0  0  0  0
 16 17  2  0  0  0  0
 16 18  1  0  0  0  0
 18 19  1  0  0  0  0
 19 20  2  0  0  0  0
 19 21  1  0  0  0  0
 20 22  1  0  0  0  0
 21 23  2  0  0  0  0
 22 24  1  0  0  0  0
 22 25  2  0  0  0  0
 24 26  2  0  0  0  0
 24 27  1  0  0  0  0
 26 28  1  0  0  0  0
 27 29  2  0  0  0  0
 28 30  2  0  0  0  0
  8  9  1  0  0  0  0
 14 15  1  0  0  0  0
 23 25  1  0  0  0  0
 29 30  1  0  0  0  0
M  END
>  <MolRegNo>
14108

>  <m>


>  <Value>
0

>  <Unit>


>  <Type>
Inhibitory potential

>  <pValue>
0

>  <Ligand Efficiency>
0

>  <Binding Efficiency>
0

>  <Surface Efficiency>
0

>  <Assay Index>
51282

>  <Assay Category>


>  <Assay Organism>


>  <Target ID>
12594

>  <Target Name>
Cytochrome P450 1A2

>  <Target Organism>
Homo sapiens

>  <Target Description>
Target is a single protein chain

>  <Sequence Accession>
P05177

>  <Reference>
J. Med. Chem. 43 (6), 1123-1134 (2000)

>  <Pubmed ID>
10737744

>  <DOI>
10.1021/jm990388c

$$$$
14364
Actelion Java MolfileCreator 1.0

 31 34  0  0  0  0  0  0  0  0999 V2000
    0.0000   -0.0000   -0.0000 F   0  0  0  0  0  0  0  0  0  0  0  0
   -0.0122   -1.4967   -0.0000 C   0  0  0  0  0  0  0  0  0  0  0  0
    1.3020   -2.2390   -0.0000 C   0  0  0  0  0  0  0  0  0  0  0  0
   -1.3507   -2.2633   -0.0000 C   0  0  0  0  0  0  0  0  0  0  0  0
    2.6040   -1.4724   -0.0000 N   0  0  0  0  0  0  0  0  0  0  0  0
    1.2898   -3.7600   -0.0000 C   0  0  0  0  0  0  0  0  0  0  0  0
   -1.3628   -3.7600   -0.0000 C   0  0  0  0  0  0  0  0  0  0  0  0
    3.9060   -2.2146   -0.0000 C   0  0  0  0  0  0  0  0  0  0  0  0
   -0.0122   -4.5023   -0.0000 C   0  0  0  0  0  0  0  0  0  0  0  0
    5.2080   -1.4480   -0.0000 O   0  0  0  0  0  0  0  0  0  0  0  0
    3.9182   -3.7357   -0.0000 N   0  0  0  0  0  0  0  0  0  0  0  0
   -0.0243   -5.9990   -0.0000 C   0  0  0  0  0  0  0  0  0  0  0  0
    5.1350   -4.5631   -0.0000 C   0  0  0  0  0  0  0  0  0  0  0  0
    2.7014   -4.6118   -0.0000 C   0  0  0  0  0  0  0  0  0  0  0  0
    1.2777   -6.7412   -0.0000 C   0  0  0  0  0  0  0  0  0  0  0  0
   -1.3385   -6.7412   -0.0000 C   0  0  0  0  0  0  0  0  0  0  0  0
    4.6604   -5.9624   -0.0000 C   0  0  0  0  0  0  0  0  0  0  0  0
    6.5709   -4.2467   -0.0000 C   0  0  0  0  0  0  0  0  0  0  0  0
    3.1637   -6.0111   -0.0000 C   0  0  0  0  0  0  0  0  0  0  0  0
    1.2655   -8.2744   -0.0000 N   0  0  0  0  0  0  0  0  0  0  0  0
   -1.3507   -8.2379   -0.0000 C   0  0  0  0  0  0  0  0  0  0  0  0
    5.6582   -7.0819   -0.0000 C   0  0  0  0  0  0  0  0  0  0  0  0
    7.5687   -5.3540   -0.0000 C   0  0  0  0  0  0  0  0  0  0  0  0
   -0.0608   -8.9802   -0.0000 C   0  0  0  0  0  0  0  0  0  0  0  0
    7.0941   -6.7534   -0.0000 C   0  0  0  0  0  0  0  0  0  0  0  0
    9.0288   -5.0255   -0.0000 C   0  0  0  0  0  0  0  0  0  0  0  0
    8.1041   -7.8364   -0.0000 O   0  0  0  0  0  0  0  0  0  0  0  0
   10.5012   -4.7335   -0.0000 F   0  0  0  0  0  0  0  0  0  0  0  0
    9.3087   -6.4979   -0.0000 F   0  0  0  0  0  0  0  0  0  0  0  0
    8.7125   -3.5410   -0.0000 F   0  0  0  0  0  0  0  0  0  0  0  0
    7.6295   -9.2600   -0.0000 C   0  0  0  0  0  0  0  0  0  0  0  0
  1  2  1  0  0  0  0
  2  3  2  0  0  0  0
  2  4  1  0  0  0  0
  3  5  1  0  0  0  0
  3  6  1  0  0  0  0
  4  7  2  0  0  0  0
  5  8  1  0  0  0  0
  6  9  2  0  0  0  0
  8 10  2  0  0  0  0
  8 11  1  0  0  0  0
  9 12  1  0  0  0  0
 11 13  1  0  0  0  0
 11 14  1  0  0  0  0
 12 15  2  0  0  0  0
 12 16  1  0  0  0  0
 13 17  2  0  0  0  0
 13 18  1  0  0  0  0
 14 19  1  0  0  0  0
 15 20  1  0  0  0  0
 16 21  2  0  0  0  0
 17 22  1  0  0  0  0
 18 23  2  0  0  0  0
 20 24  2  0  0  0  0
 22 25  2  0  0  0  0
 23 26  1  0  0  0  0
 25 27  1  0  0  0  0
 26 28  1  0  0  0  0
 26 29  1  0  0  0  0
 26 30  1  0  0  0  0
 27 31  1  0  0  0  0
  7  9  1  0  0  0  0
 17 19  1  0  0  0  0
 21 24  1  0  0  0  0
 23 25  1  0  0  0  0
M  END
>  <MolRegNo>
14364

>  <m>


>  <Value>
0

>  <Unit>


>  <Type>
Inhibitory potential

>  <pValue>
0

>  <Ligand Efficiency>
0

>  <Binding Efficiency>
0

>  <Surface Efficiency>
0

>  <Assay Index>
51282

>  <Assay Category>


>  <Assay Organism>


>  <Target ID>
12594

>  <Target Name>
Cytochrome P450 1A2

>  <Target Organism>
Homo sapiens

>  <Target Description>
Target is a single protein chain

>  <Sequence Accession>
P05177

>  <Reference>
J. Med. Chem. 43 (6), 1123-1134 (2000)

>  <Pubmed ID>
10737744

>  <DOI>
10.1021/jm990388c

$$$$
14029
Actelion Java MolfileCreator 1.0

 32 35  0  0  0  0  0  0  0  0999 V2000
    0.0000   -0.0000   -0.0000 F   0  0  0  0  0  0  0  0  0  0  0  0
    1.2895   -0.7472   -0.0000 C   0  0  0  0  0  0  0  0  0  0  0  0
    1.2774   -2.2295   -0.0000 C   0  0  0  0  0  0  0  0  0  0  0  0
    2.6030    0.0362   -0.0000 C   0  0  0  0  0  0  0  0  0  0  0  0
    2.5910   -2.9766   -0.0000 C   0  0  0  0  0  0  0  0  0  0  0  0
   -0.0362   -2.9766   -0.0000 C   0  0  0  0  0  0  0  0  0  0  0  0
    3.9046   -0.7110   -0.0000 C   0  0  0  0  0  0  0  0  0  0  0  0
    2.5789   -4.4951   -0.0000 C   0  0  0  0  0  0  0  0  0  0  0  0
    3.8925   -2.2053   -0.0000 C   0  0  0  0  0  0  0  0  0  0  0  0
    5.2181    0.0723   -0.0000 N   0  0  0  0  0  0  0  0  0  0  0  0
    3.8925   -5.2543   -0.0000 C   0  0  0  0  0  0  0  0  0  0  0  0
    1.2654   -5.2422   -0.0000 C   0  0  0  0  0  0  0  0  0  0  0  0
    6.5317   -0.6869   -0.0000 C   0  0  0  0  0  0  0  0  0  0  0  0
    3.8804   -6.7486   -0.0000 N   0  0  0  0  0  0  0  0  0  0  0  0
    1.2533   -6.7486   -0.0000 C   0  0  0  0  0  0  0  0  0  0  0  0
    7.8091    0.0844   -0.0000 O   0  0  0  0  0  0  0  0  0  0  0  0
    6.5196   -2.1812   -0.0000 N   0  0  0  0  0  0  0  0  0  0  0  0
    2.5428   -7.4958   -0.0000 C   0  0  0  0  0  0  0  0  0  0  0  0
    7.7368   -3.0369   -0.0000 C   0  0  0  0  0  0  0  0  0  0  0  0
    5.3145   -3.0851   -0.0000 C   0  0  0  0  0  0  0  0  0  0  0  0
    7.2668   -4.4469   -0.0000 C   0  0  0  0  0  0  0  0  0  0  0  0
    9.2070   -2.7115   -0.0000 C   0  0  0  0  0  0  0  0  0  0  0  0
    5.7725   -4.4589   -0.0000 C   0  0  0  0  0  0  0  0  0  0  0  0
    8.2670   -5.5314   -0.0000 C   0  0  0  0  0  0  0  0  0  0  0  0
   10.1832   -3.8081   -0.0000 C   0  0  0  0  0  0  0  0  0  0  0  0
    9.7252   -5.2061   -0.0000 C   0  0  0  0  0  0  0  0  0  0  0  0
   11.6534   -3.5189   -0.0000 C   0  0  0  0  0  0  0  0  0  0  0  0
   10.7255   -6.3268   -0.0000 O   0  0  0  0  0  0  0  0  0  0  0  0
   11.9426   -4.9891   -0.0000 F   0  0  0  0  0  0  0  0  0  0  0  0
   11.3280   -2.0246   -0.0000 F   0  0  0  0  0  0  0  0  0  0  0  0
   13.1236   -3.2176   -0.0000 F   0  0  0  0  0  0  0  0  0  0  0  0
   10.2555   -7.7488   -0.0000 C   0  0  0  0  0  0  0  0  0  0  0  0
  1  2  1  0  0  0  0
  2  3  2  0  0  0  0
  2  4  1  0  0  0  0
  3  5  1  0  0  0  0
  3  6  1  0  0  0  0
  4  7  2  0  0  0  0
  5  8  1  0  0  0  0
  5  9  2  0  0  0  0
  7 10  1  0  0  0  0
  8 11  2  0  0  0  0
  8 12  1  0  0  0  0
 10 13  1  0  0  0  0
 11 14  1  0  0  0  0
 12 15  2  0  0  0  0
 13 16  2  0  0  0  0
 13 17  1  0  0  0  0
 14 18  2  0  0  0  0
 17 19  1  0  0  0  0
 17 20  1  0  0  0  0
 19 21  2  0  0  0  0
 19 22  1  0  0  0  0
 20 23  1  0  0  0  0
 21 24  1  0  0  0  0
 22 25  2  0  0  0  0
 24 26  2  0  0  0  0
 25 27  1  0  0  0  0
 26 28  1  0  0  0  0
 27 29  1  0  0  0  0
 27 30  1  0  0  0  0
 27 31  1  0  0  0  0
 28 32  1  0  0  0  0
  7  9  1  0  0  0  0
 15 18  1  0  0  0  0
 21 23  1  0  0  0  0
 25 26  1  0  0  0  0
M  END
>  <MolRegNo>
14029

>  <m>


>  <Value>
0

>  <Unit>


>  <Type>
IC50

>  <pValue>
0

>  <Ligand Efficiency>
0

>  <Binding Efficiency>
0

>  <Surface Efficiency>
0

>  <Assay Index>
51267

>  <Assay Category>


>  <Assay Organism>
Homo sapiens

>  <Target ID>
12594

>  <Target Name>
Cytochrome P450 1A2

>  <Target Organism>
Homo sapiens

>  <Target Description>
Target is a single protein chain

>  <Sequence Accession>
P05177

>  <Reference>
J. Med. Chem. 43 (6), 1123-1134 (2000)

>  <Pubmed ID>
10737744

>  <DOI>
10.1021/jm990388c

$$$$
14491
Actelion Java MolfileCreator 1.0

 30 33  0  0  0  0  0  0  0  0999 V2000
    0.0000   -0.0000   -0.0000 F   0  0  0  0  0  0  0  0  0  0  0  0
   -1.4778   -0.2622   -0.0000 C   0  0  0  0  0  0  0  0  0  0  0  0
   -1.1798   -1.7161   -0.0000 F   0  0  0  0  0  0  0  0  0  0  0  0
   -1.7638    1.2156   -0.0000 F   0  0  0  0  0  0  0  0  0  0  0  0
   -2.9556   -0.5482   -0.0000 C   0  0  0  0  0  0  0  0  0  0  0  0
   -3.4084   -1.9306   -0.0000 C   0  0  0  0  0  0  0  0  0  0  0  0
   -3.9328    0.5720   -0.0000 C   0  0  0  0  0  0  0  0  0  0  0  0
   -2.4193   -3.0151   -0.0000 O   0  0  0  0  0  0  0  0  0  0  0  0
   -4.8862   -2.2286   -0.0000 C   0  0  0  0  0  0  0  0  0  0  0  0
   -5.4106    0.2741   -0.0000 C   0  0  0  0  0  0  0  0  0  0  0  0
   -2.8960   -4.4333   -0.0000 C   0  0  0  0  0  0  0  0  0  0  0  0
   -5.8992   -1.1083   -0.0000 C   0  0  0  0  0  0  0  0  0  0  0  0
   -6.6381    1.1322   -0.0000 N   0  0  0  0  0  0  0  0  0  0  0  0
   -7.3770   -1.1203   -0.0000 C   0  0  0  0  0  0  0  0  0  0  0  0
   -6.6500    2.6576   -0.0000 C   0  0  0  0  0  0  0  0  0  0  0  0
   -7.8298    0.2622   -0.0000 C   0  0  0  0  0  0  0  0  0  0  0  0
   -5.3867    3.4203   -0.0000 O   0  0  0  0  0  0  0  0  0  0  0  0
   -7.9728    3.4203   -0.0000 N   0  0  0  0  0  0  0  0  0  0  0  0
   -9.2957    2.6815   -0.0000 C   0  0  0  0  0  0  0  0  0  0  0  0
   -9.3076    1.1798   -0.0000 C   0  0  0  0  0  0  0  0  0  0  0  0
  -10.6185    3.4442   -0.0000 C   0  0  0  0  0  0  0  0  0  0  0  0
  -10.6305    0.4409   -0.0000 N   0  0  0  0  0  0  0  0  0  0  0  0
  -11.9414    2.6934   -0.0000 C   0  0  0  0  0  0  0  0  0  0  0  0
  -11.9533    1.2037   -0.0000 C   0  0  0  0  0  0  0  0  0  0  0  0
  -13.2642    3.4561   -0.0000 C   0  0  0  0  0  0  0  0  0  0  0  0
  -14.5513    2.7410   -0.0000 C   0  0  0  0  0  0  0  0  0  0  0  0
  -13.2762    4.9815   -0.0000 C   0  0  0  0  0  0  0  0  0  0  0  0
  -15.8742    3.4799   -0.0000 C   0  0  0  0  0  0  0  0  0  0  0  0
  -14.5633    5.7443   -0.0000 C   0  0  0  0  0  0  0  0  0  0  0  0
  -15.8861    5.0054   -0.0000 C   0  0  0  0  0  0  0  0  0  0  0  0
  1  2  1  0  0  0  0
  2  3  1  0  0  0  0
  2  4  1  0  0  0  0
  2  5  1  0  0  0  0
  5  6  2  0  0  0  0
  5  7  1  0  0  0  0
  6  8  1  0  0  0  0
  6  9  1  0  0  0  0
  7 10  2  0  0  0  0
  8 11  1  0  0  0  0
  9 12  2  0  0  0  0
 10 13  1  0  0  0  0
 12 14  1  0  0  0  0
 13 15  1  0  0  0  0
 13 16  1  0  0  0  0
 15 17  2  0  0  0  0
 15 18  1  0  0  0  0
 18 19  1  0  0  0  0
 19 20  2  0  0  0  0
 19 21  1  0  0  0  0
 20 22  1  0  0  0  0
 21 23  2  0  0  0  0
 22 24  2  0  0  0  0
 23 25  1  0  0  0  0
 25 26  2  0  0  0  0
 25 27  1  0  0  0  0
 26 28  1  0  0  0  0
 27 29  2  0  0  0  0
 28 30  2  0  0  0  0
 10 12  1  0  0  0  0
 14 16  1  0  0  0  0
 23 24  1  0  0  0  0
 29 30  1  0  0  0  0
M  END
>  <MolRegNo>
14491

>  <m>
=

>  <Value>
2600

>  <Unit>
nM

>  <Type>
IC50

>  <pValue>
5.58

>  <Ligand Efficiency>
0

>  <Binding Efficiency>
0

>  <Surface Efficiency>
0

>  <Assay Index>
51266

>  <Assay Category>


>  <Assay Organism>
Homo sapiens

>  <Target ID>
12594

>  <Target Name>
Cytochrome P450 1A2

>  <Target Organism>
Homo sapiens

>  <Target Description>
Target is a single protein chain

>  <Sequence Accession>
P05177

>  <Reference>
J. Med. Chem. 43 (6), 1123-1134 (2000)

>  <Pubmed ID>
10737744

>  <DOI>
10.1021/jm990388c

$$$$
14064
Actelion Java MolfileCreator 1.0

 32 35  0  0  0  0  0  0  0  0999 V2000
    0.0000   -0.0000   -0.0000 F   0  0  0  0  0  0  0  0  0  0  0  0
   -0.3016    1.4840   -0.0000 C   0  0  0  0  0  0  0  0  0  0  0  0
   -0.6153    2.9680   -0.0000 F   0  0  0  0  0  0  0  0  0  0  0  0
    1.1582    1.7736   -0.0000 F   0  0  0  0  0  0  0  0  0  0  0  0
   -1.8098    1.2186   -0.0000 C   0  0  0  0  0  0  0  0  0  0  0  0
   -2.2562   -0.1810   -0.0000 C   0  0  0  0  0  0  0  0  0  0  0  0
   -2.7870    2.3286   -0.0000 C   0  0  0  0  0  0  0  0  0  0  0  0
   -1.2668   -1.2910   -0.0000 O   0  0  0  0  0  0  0  0  0  0  0  0
   -3.7160   -0.4826   -0.0000 C   0  0  0  0  0  0  0  0  0  0  0  0
   -4.2710    2.0269   -0.0000 C   0  0  0  0  0  0  0  0  0  0  0  0
   -1.7253   -2.7146   -0.0000 C   0  0  0  0  0  0  0  0  0  0  0  0
   -4.7536    0.6274   -0.0000 C   0  0  0  0  0  0  0  0  0  0  0  0
   -5.5017    2.9197   -0.0000 N   0  0  0  0  0  0  0  0  0  0  0  0
   -6.2376    0.6394   -0.0000 C   0  0  0  0  0  0  0  0  0  0  0  0
   -5.5137    4.4279   -0.0000 C   0  0  0  0  0  0  0  0  0  0  0  0
   -6.6961    2.0269   -0.0000 C   0  0  0  0  0  0  0  0  0  0  0  0
   -4.2469    5.1880   -0.0000 O   0  0  0  0  0  0  0  0  0  0  0  0
   -6.8409    5.1880   -0.0000 N   0  0  0  0  0  0  0  0  0  0  0  0
   -8.1680    4.4520   -0.0000 C   0  0  0  0  0  0  0  0  0  0  0  0
   -8.1801    2.9680   -0.0000 C   0  0  0  0  0  0  0  0  0  0  0  0
   -9.4711    5.2121   -0.0000 C   0  0  0  0  0  0  0  0  0  0  0  0
   -9.4831    2.2320   -0.0000 C   0  0  0  0  0  0  0  0  0  0  0  0
  -10.7982    4.4399   -0.0000 C   0  0  0  0  0  0  0  0  0  0  0  0
   -9.4952    0.7118   -0.0000 C   0  0  0  0  0  0  0  0  0  0  0  0
  -10.8103    2.9921   -0.0000 C   0  0  0  0  0  0  0  0  0  0  0  0
  -12.1133    5.2000   -0.0000 C   0  0  0  0  0  0  0  0  0  0  0  0
   -8.1922   -0.0241   -0.0000 C   0  0  0  0  0  0  0  0  0  0  0  0
  -10.8103   -0.0241   -0.0000 C   0  0  0  0  0  0  0  0  0  0  0  0
  -12.1254    6.7082   -0.0000 C   0  0  0  0  0  0  0  0  0  0  0  0
   -8.2042   -1.5081   -0.0000 N   0  0  0  0  0  0  0  0  0  0  0  0
  -10.8224   -1.5081   -0.0000 C   0  0  0  0  0  0  0  0  0  0  0  0
   -9.5314   -2.2441   -0.0000 C   0  0  0  0  0  0  0  0  0  0  0  0
  1  2  1  0  0  0  0
  2  3  1  0  0  0  0
  2  4  1  0  0  0  0
  2  5  1  0  0  0  0
  5  6  2  0  0  0  0
  5  7  1  0  0  0  0
  6  8  1  0  0  0  0
  6  9  1  0  0  0  0
  7 10  2  0  0  0  0
  8 11  1  0  0  0  0
  9 12  2  0  0  0  0
 10 13  1  0  0  0  0
 12 14  1  0  0  0  0
 13 15  1  0  0  0  0
 13 16  1  0  0  0  0
 15 17  2  0  0  0  0
 15 18  1  0  0  0  0
 18 19  1  0  0  0  0
 19 20  2  0  0  0  0
 19 21  1  0  0  0  0
 20 22  1  0  0  0  0
 21 23  2  0  0  0  0
 22 24  1  0  0  0  0
 22 25  2  0  0  0  0
 23 26  1  0  0  0  0
 24 27  2  0  0  0  0
 24 28  1  0  0  0  0
 26 29  1  0  0  0  0
 27 30  1  0  0  0  0
 28 31  2  0  0  0  0
 30 32  2  0  0  0  0
 10 12  1  0  0  0  0
 14 16  1  0  0  0  0
 23 25  1  0  0  0  0
 31 32  1  0  0  0  0
M  END
>  <MolRegNo>
14064

>  <m>
=

>  <Value>
6000

>  <Unit>
nM

>  <Type>
IC50

>  <pValue>
5.22

>  <Ligand Efficiency>
0

>  <Binding Efficiency>
0

>  <Surface Efficiency>
0

>  <Assay Index>
51266

>  <Assay Category>


>  <Assay Organism>
Homo sapiens

>  <Target ID>
12594

>  <Target Name>
Cytochrome P450 1A2

>  <Target Organism>
Homo sapiens

>  <Target Description>
Target is a single protein chain

>  <Sequence Accession>
P05177

>  <Reference>
J. Med. Chem. 43 (6), 1123-1134 (2000)

>  <Pubmed ID>
10737744

>  <DOI>
10.1021/jm990388c

$$$$
14336
Actelion Java MolfileCreator 1.0

 30 33  0  0  0  0  0  0  0  0999 V2000
    0.0000   -0.0000   -0.0000 F   0  0  0  0  0  0  0  0  0  0  0  0
   -1.4718   -0.2849   -0.0000 C   0  0  0  0  0  0  0  0  0  0  0  0
   -1.1869   -1.7211   -0.0000 F   0  0  0  0  0  0  0  0  0  0  0  0
   -1.7686    1.1869   -0.0000 F   0  0  0  0  0  0  0  0  0  0  0  0
   -2.9436   -0.5697   -0.0000 C   0  0  0  0  0  0  0  0  0  0  0  0
   -3.4065   -1.9585   -0.0000 C   0  0  0  0  0  0  0  0  0  0  0  0
   -3.9288    0.5697   -0.0000 C   0  0  0  0  0  0  0  0  0  0  0  0
   -2.4095   -3.0623   -0.0000 O   0  0  0  0  0  0  0  0  0  0  0  0
   -4.8784   -2.2552   -0.0000 C   0  0  0  0  0  0  0  0  0  0  0  0
   -5.4006    0.2730   -0.0000 C   0  0  0  0  0  0  0  0  0  0  0  0
   -2.8843   -4.4629   -0.0000 C   0  0  0  0  0  0  0  0  0  0  0  0
   -5.8873   -1.1395   -0.0000 C   0  0  0  0  0  0  0  0  0  0  0  0
   -6.6232    1.1276   -0.0000 N   0  0  0  0  0  0  0  0  0  0  0  0
   -7.3710   -1.1395   -0.0000 C   0  0  0  0  0  0  0  0  0  0  0  0
   -6.6469    2.6469   -0.0000 C   0  0  0  0  0  0  0  0  0  0  0  0
   -7.8339    0.2493   -0.0000 C   0  0  0  0  0  0  0  0  0  0  0  0
   -5.3650    3.4065   -0.0000 O   0  0  0  0  0  0  0  0  0  0  0  0
   -7.9644    3.4303   -0.0000 N   0  0  0  0  0  0  0  0  0  0  0  0
   -9.2819    2.6706   -0.0000 C   0  0  0  0  0  0  0  0  0  0  0  0
   -9.2938    1.1751   -0.0000 C   0  0  0  0  0  0  0  0  0  0  0  0
  -10.5995    3.4540   -0.0000 C   0  0  0  0  0  0  0  0  0  0  0  0
  -10.5995    0.4392   -0.0000 C   0  0  0  0  0  0  0  0  0  0  0  0
  -11.9407    2.6944   -0.0000 C   0  0  0  0  0  0  0  0  0  0  0  0
  -11.9526    1.1988   -0.0000 C   0  0  0  0  0  0  0  0  0  0  0  0
  -13.2464    0.4629   -0.0000 C   0  0  0  0  0  0  0  0  0  0  0  0
  -13.2226   -1.0089   -0.0000 C   0  0  0  0  0  0  0  0  0  0  0  0
  -14.5995    1.1869   -0.0000 C   0  0  0  0  0  0  0  0  0  0  0  0
  -14.4808   -1.7923   -0.0000 C   0  0  0  0  0  0  0  0  0  0  0  0
  -15.8932    0.3917   -0.0000 C   0  0  0  0  0  0  0  0  0  0  0  0
  -15.8102   -1.0920   -0.0000 N   0  0  0  0  0  0  0  0  0  0  0  0
  1  2  1  0  0  0  0
  2  3  1  0  0  0  0
  2  4  1  0  0  0  0
  2  5  1  0  0  0  0
  5  6  2  0  0  0  0
  5  7  1  0  0  0  0
  6  8  1  0  0  0  0
  6  9  1  0  0  0  0
  7 10  2  0  0  0  0
  8 11  1  0  0  0  0
  9 12  2  0  0  0  0
 10 13  1  0  0  0  0
 12 14  1  0  0  0  0
 13 15  1  0  0  0  0
 13 16  1  0  0  0  0
 15 17  2  0  0  0  0
 15 18  1  0  0  0  0
 18 19  1  0  0  0  0
 19 20  2  0  0  0  0
 19 21  1  0  0  0  0
 20 22  1  0  0  0  0
 21 23  2  0  0  0  0
 22 24  2  0  0  0  0
 24 25  1  0  0  0  0
 25 26  2  0  0  0  0
 25 27  1  0  0  0  0
 26 28  1  0  0  0  0
 27 29  2  0  0  0  0
 28 30  2  0  0  0  0
 10 12  1  0  0  0  0
 14 16  1  0  0  0  0
 23 24  1  0  0  0  0
 29 30  1  0  0  0  0
M  END
>  <MolRegNo>
14336

>  <m>


>  <Value>
0

>  <Unit>


>  <Type>
NA

>  <pValue>
0

>  <Ligand Efficiency>
0

>  <Binding Efficiency>
0

>  <Surface Efficiency>
0

>  <Assay Index>
51280

>  <Assay Category>


>  <Assay Organism>
Homo sapiens

>  <Target ID>
12594

>  <Target Name>
Cytochrome P450 1A2

>  <Target Organism>
Homo sapiens

>  <Target Description>
Target is a single protein chain

>  <Sequence Accession>
P05177

>  <Reference>
J. Med. Chem. 43 (6), 1123-1134 (2000)

>  <Pubmed ID>
10737744

>  <DOI>
10.1021/jm990388c

$$$$
14337
Actelion Java MolfileCreator 1.0

 30 33  0  0  0  0  0  0  0  0999 V2000
    0.0000   -0.0000   -0.0000 F   0  0  0  0  0  0  0  0  0  0  0  0
    0.2718   -1.4534   -0.0000 C   0  0  0  0  0  0  0  0  0  0  0  0
    1.7252   -1.1344   -0.0000 F   0  0  0  0  0  0  0  0  0  0  0  0
    0.5672   -2.9068   -0.0000 F   0  0  0  0  0  0  0  0  0  0  0  0
   -1.2053   -1.7252   -0.0000 C   0  0  0  0  0  0  0  0  0  0  0  0
   -1.6543   -3.1195   -0.0000 C   0  0  0  0  0  0  0  0  0  0  0  0
   -2.1860   -0.6026   -0.0000 C   0  0  0  0  0  0  0  0  0  0  0  0
   -0.6617   -4.2303   -0.0000 O   0  0  0  0  0  0  0  0  0  0  0  0
   -3.1313   -3.4149   -0.0000 C   0  0  0  0  0  0  0  0  0  0  0  0
   -3.6631   -0.8980   -0.0000 C   0  0  0  0  0  0  0  0  0  0  0  0
   -1.1462   -5.6364   -0.0000 C   0  0  0  0  0  0  0  0  0  0  0  0
   -4.1475   -2.3042   -0.0000 C   0  0  0  0  0  0  0  0  0  0  0  0
   -4.8920   -0.0354   -0.0000 N   0  0  0  0  0  0  0  0  0  0  0  0
   -5.6246   -2.2924   -0.0000 C   0  0  0  0  0  0  0  0  0  0  0  0
   -4.9038    1.4770   -0.0000 C   0  0  0  0  0  0  0  0  0  0  0  0
   -6.0972   -0.9335   -0.0000 C   0  0  0  0  0  0  0  0  0  0  0  0
   -3.6394    2.2451   -0.0000 O   0  0  0  0  0  0  0  0  0  0  0  0
   -6.2272    2.2569   -0.0000 N   0  0  0  0  0  0  0  0  0  0  0  0
   -7.5507    1.5007   -0.0000 C   0  0  0  0  0  0  0  0  0  0  0  0
   -7.5625    0.0118   -0.0000 C   0  0  0  0  0  0  0  0  0  0  0  0
   -8.8741    2.2806   -0.0000 C   0  0  0  0  0  0  0  0  0  0  0  0
   -8.8859   -0.7326   -0.0000 N   0  0  0  0  0  0  0  0  0  0  0  0
  -10.1975    1.5243   -0.0000 C   0  0  0  0  0  0  0  0  0  0  0  0
  -10.2093    0.0354   -0.0000 C   0  0  0  0  0  0  0  0  0  0  0  0
  -11.5328   -0.7090   -0.0000 C   0  0  0  0  0  0  0  0  0  0  0  0
  -11.5091   -2.1860   -0.0000 C   0  0  0  0  0  0  0  0  0  0  0  0
  -12.8208    0.0591   -0.0000 C   0  0  0  0  0  0  0  0  0  0  0  0
  -12.8326   -2.9305   -0.0000 N   0  0  0  0  0  0  0  0  0  0  0  0
  -14.1442   -0.6853   -0.0000 C   0  0  0  0  0  0  0  0  0  0  0  0
  -14.1560   -2.1860   -0.0000 C   0  0  0  0  0  0  0  0  0  0  0  0
  1  2  1  0  0  0  0
  2  3  1  0  0  0  0
  2  4  1  0  0  0  0
  2  5  1  0  0  0  0
  5  6  2  0  0  0  0
  5  7  1  0  0  0  0
  6  8  1  0  0  0  0
  6  9  1  0  0  0  0
  7 10  2  0  0  0  0
  8 11  1  0  0  0  0
  9 12  2  0  0  0  0
 10 13  1  0  0  0  0
 12 14  1  0  0  0  0
 13 15  1  0  0  0  0
 13 16  1  0  0  0  0
 15 17  2  0  0  0  0
 15 18  1  0  0  0  0
 18 19  1  0  0  0  0
 19 20  2  0  0  0  0
 19 21  1  0  0  0  0
 20 22  1  0  0  0  0
 21 23  2  0  0  0  0
 22 24  2  0  0  0  0
 24 25  1  0  0  0  0
 25 26  2  0  0  0  0
 25 27  1  0  0  0  0
 26 28  1  0  0  0  0
 27 29  2  0  0  0  0
 28 30  2  0  0  0  0
 10 12  1  0  0  0  0
 14 16  1  0  0  0  0
 23 24  1  0  0  0  0
 29 30  1  0  0  0  0
M  END
>  <MolRegNo>
14337

>  <m>
=

>  <Value>
7000

>  <Unit>
nM

>  <Type>
IC50

>  <pValue>
5.16

>  <Ligand Efficiency>
0

>  <Binding Efficiency>
0

>  <Surface Efficiency>
0

>  <Assay Index>
51266

>  <Assay Category>


>  <Assay Organism>
Homo sapiens

>  <Target ID>
12594

>  <Target Name>
Cytochrome P450 1A2

>  <Target Organism>
Homo sapiens

>  <Target Description>
Target is a single protein chain

>  <Sequence Accession>
P05177

>  <Reference>
J. Med. Chem. 43 (6), 1123-1134 (2000)

>  <Pubmed ID>
10737744

>  <DOI>
10.1021/jm990388c

$$$$
14231
Actelion Java MolfileCreator 1.0

 30 33  0  0  0  0  0  0  0  0999 V2000
    0.0000   -0.0000   -0.0000 F   0  0  0  0  0  0  0  0  0  0  0  0
    0.2631   -1.4592   -0.0000 C   0  0  0  0  0  0  0  0  0  0  0  0
    1.7223   -1.1602   -0.0000 F   0  0  0  0  0  0  0  0  0  0  0  0
    0.5622   -2.9184   -0.0000 F   0  0  0  0  0  0  0  0  0  0  0  0
   -1.2200   -1.7463   -0.0000 C   0  0  0  0  0  0  0  0  0  0  0  0
   -1.6745   -3.1337   -0.0000 C   0  0  0  0  0  0  0  0  0  0  0  0
   -2.2008   -0.6100   -0.0000 C   0  0  0  0  0  0  0  0  0  0  0  0
   -0.6818   -4.2221   -0.0000 O   0  0  0  0  0  0  0  0  0  0  0  0
   -3.1576   -3.4327   -0.0000 C   0  0  0  0  0  0  0  0  0  0  0  0
   -3.6839   -0.9090   -0.0000 C   0  0  0  0  0  0  0  0  0  0  0  0
   -1.1602   -5.6335   -0.0000 C   0  0  0  0  0  0  0  0  0  0  0  0
   -4.1743   -2.3084   -0.0000 C   0  0  0  0  0  0  0  0  0  0  0  0
   -4.9159   -0.0598   -0.0000 N   0  0  0  0  0  0  0  0  0  0  0  0
   -5.6574   -2.3204   -0.0000 C   0  0  0  0  0  0  0  0  0  0  0  0
   -4.9278    1.4712   -0.0000 C   0  0  0  0  0  0  0  0  0  0  0  0
   -6.1119   -0.9329   -0.0000 C   0  0  0  0  0  0  0  0  0  0  0  0
   -3.6600    2.2367   -0.0000 O   0  0  0  0  0  0  0  0  0  0  0  0
   -6.2555    2.2486   -0.0000 N   0  0  0  0  0  0  0  0  0  0  0  0
   -7.5831    1.4951   -0.0000 C   0  0  0  0  0  0  0  0  0  0  0  0
   -7.5951   -0.0120   -0.0000 C   0  0  0  0  0  0  0  0  0  0  0  0
   -8.9108    2.2725   -0.0000 C   0  0  0  0  0  0  0  0  0  0  0  0
   -8.9227   -0.7535   -0.0000 C   0  0  0  0  0  0  0  0  0  0  0  0
  -10.2384    1.5190   -0.0000 C   0  0  0  0  0  0  0  0  0  0  0  0
   -8.8988   -2.2367   -0.0000 C   0  0  0  0  0  0  0  0  0  0  0  0
  -10.2504    0.0120   -0.0000 C   0  0  0  0  0  0  0  0  0  0  0  0
   -7.5951   -2.9423   -0.0000 N   0  0  0  0  0  0  0  0  0  0  0  0
  -10.2264   -2.9782   -0.0000 C   0  0  0  0  0  0  0  0  0  0  0  0
   -7.6070   -4.4255   -0.0000 C   0  0  0  0  0  0  0  0  0  0  0  0
  -10.2025   -4.4614   -0.0000 C   0  0  0  0  0  0  0  0  0  0  0  0
   -8.8988   -5.1910   -0.0000 C   0  0  0  0  0  0  0  0  0  0  0  0
  1  2  1  0  0  0  0
  2  3  1  0  0  0  0
  2  4  1  0  0  0  0
  2  5  1  0  0  0  0
  5  6  2  0  0  0  0
  5  7  1  0  0  0  0
  6  8  1  0  0  0  0
  6  9  1  0  0  0  0
  7 10  2  0  0  0  0
  8 11  1  0  0  0  0
  9 12  2  0  0  0  0
 10 13  1  0  0  0  0
 12 14  1  0  0  0  0
 13 15  1  0  0  0  0
 13 16  1  0  0  0  0
 15 17  2  0  0  0  0
 15 18  1  0  0  0  0
 18 19  1  0  0  0  0
 19 20  2  0  0  0  0
 19 21  1  0  0  0  0
 20 22  1  0  0  0  0
 21 23  2  0  0  0  0
 22 24  1  0  0  0  0
 22 25  2  0  0  0  0
 24 26  2  0  0  0  0
 24 27  1  0  0  0  0
 26 28  1  0  0  0  0
 27 29  2  0  0  0  0
 28 30  2  0  0  0  0
 10 12  1  0  0  0  0
 14 16  1  0  0  0  0
 23 25  1  0  0  0  0
 29 30  1  0  0  0  0
M  END
>  <MolRegNo>
14231

>  <m>
=

>  <Value>
3000

>  <Unit>
nM

>  <Type>
IC50

>  <pValue>
5.52

>  <Ligand Efficiency>
0

>  <Binding Efficiency>
0

>  <Surface Efficiency>
0

>  <Assay Index>
51266

>  <Assay Category>


>  <Assay Organism>
Homo sapiens

>  <Target ID>
12594

>  <Target Name>
Cytochrome P450 1A2

>  <Target Organism>
Homo sapiens

>  <Target Description>
Target is a single protein chain

>  <Sequence Accession>
P05177

>  <Reference>
J. Med. Chem. 43 (6), 1123-1134 (2000)

>  <Pubmed ID>
10737744

>  <DOI>
10.1021/jm990388c

$$$$
14131
Actelion Java MolfileCreator 1.0

 28 31  0  0  0  0  0  0  0  0999 V2000
    0.0000   -0.0000   -0.0000 Cl  0  0  0  0  0  0  0  0  0  0  0  0
    1.2981    0.7622   -0.0000 C   0  0  0  0  0  0  0  0  0  0  0  0
    1.2862    2.2866   -0.0000 C   0  0  0  0  0  0  0  0  0  0  0  0
    2.5962    0.0238   -0.0000 C   0  0  0  0  0  0  0  0  0  0  0  0
    2.5724    3.0488   -0.0000 C   0  0  0  0  0  0  0  0  0  0  0  0
   -0.0357    3.0488   -0.0000 C   0  0  0  0  0  0  0  0  0  0  0  0
    3.8944    0.7979   -0.0000 C   0  0  0  0  0  0  0  0  0  0  0  0
    3.8705    2.3104   -0.0000 C   0  0  0  0  0  0  0  0  0  0  0  0
    5.3235    0.3573   -0.0000 N   0  0  0  0  0  0  0  0  0  0  0  0
    5.2878    2.7987   -0.0000 C   0  0  0  0  0  0  0  0  0  0  0  0
    6.0261   -0.9527   -0.0000 C   0  0  0  0  0  0  0  0  0  0  0  0
    6.1929    1.5959   -0.0000 C   0  0  0  0  0  0  0  0  0  0  0  0
    5.2282   -2.2270   -0.0000 O   0  0  0  0  0  0  0  0  0  0  0  0
    7.5267   -0.9766   -0.0000 N   0  0  0  0  0  0  0  0  0  0  0  0
    8.2294   -2.2866   -0.0000 C   0  0  0  0  0  0  0  0  0  0  0  0
    7.4195   -3.5490   -0.0000 C   0  0  0  0  0  0  0  0  0  0  0  0
    9.7180   -2.2985   -0.0000 C   0  0  0  0  0  0  0  0  0  0  0  0
    8.1222   -4.8590   -0.0000 N   0  0  0  0  0  0  0  0  0  0  0  0
   10.4326   -3.6085   -0.0000 C   0  0  0  0  0  0  0  0  0  0  0  0
    9.6228   -4.8828   -0.0000 C   0  0  0  0  0  0  0  0  0  0  0  0
   10.3373   -6.1929   -0.0000 O   0  0  0  0  0  0  0  0  0  0  0  0
   11.8379   -6.2167   -0.0000 C   0  0  0  0  0  0  0  0  0  0  0  0
   12.5406   -7.5267   -0.0000 C   0  0  0  0  0  0  0  0  0  0  0  0
   12.6001   -4.9186   -0.0000 C   0  0  0  0  0  0  0  0  0  0  0  0
   14.0292   -7.5505   -0.0000 N   0  0  0  0  0  0  0  0  0  0  0  0
   11.7426   -8.8010   -0.0000 C   0  0  0  0  0  0  0  0  0  0  0  0
   14.0888   -4.9424   -0.0000 C   0  0  0  0  0  0  0  0  0  0  0  0
   14.8033   -6.2524   -0.0000 C   0  0  0  0  0  0  0  0  0  0  0  0
  1  2  1  0  0  0  0
  2  3  2  0  0  0  0
  2  4  1  0  0  0  0
  3  5  1  0  0  0  0
  3  6  1  0  0  0  0
  4  7  2  0  0  0  0
  5  8  2  0  0  0  0
  7  9  1  0  0  0  0
  8 10  1  0  0  0  0
  9 11  1  0  0  0  0
  9 12  1  0  0  0  0
 11 13  2  0  0  0  0
 11 14  1  0  0  0  0
 14 15  1  0  0  0  0
 15 16  2  0  0  0  0
 15 17  1  0  0  0  0
 16 18  1  0  0  0  0
 17 19  2  0  0  0  0
 18 20  2  0  0  0  0
 20 21  1  0  0  0  0
 21 22  1  0  0  0  0
 22 23  2  0  0  0  0
 22 24  1  0  0  0  0
 23 25  1  0  0  0  0
 23 26  1  0  0  0  0
 24 27  2  0  0  0  0
 25 28  2  0  0  0  0
  7  8  1  0  0  0  0
 10 12  1  0  0  0  0
 19 20  1  0  0  0  0
 27 28  1  0  0  0  0
M  END
>  <MolRegNo>
14131

>  <m>
>

>  <Value>
1.0e5

>  <Unit>
nM

>  <Type>
IC50

>  <pValue>
0

>  <Ligand Efficiency>
0

>  <Binding Efficiency>
0

>  <Surface Efficiency>
0

>  <Assay Index>
51265

>  <Assay Category>


>  <Assay Organism>
Homo sapiens

>  <Target ID>
12594

>  <Target Name>
Cytochrome P450 1A2

>  <Target Organism>
Homo sapiens

>  <Target Description>
Target is a single protein chain

>  <Sequence Accession>
P05177

>  <Reference>
J. Med. Chem. 43 (6), 1123-1134 (2000)

>  <Pubmed ID>
10737744

>  <DOI>
10.1021/jm990388c

$$$$
14230
Actelion Java MolfileCreator 1.0

 31 34  0  0  0  0  0  0  0  0999 V2000
    0.0000   -0.0000   -0.0000 F   0  0  0  0  0  0  0  0  0  0  0  0
   -1.4813   -0.2748   -0.0000 C   0  0  0  0  0  0  0  0  0  0  0  0
   -1.1946   -1.7322   -0.0000 F   0  0  0  0  0  0  0  0  0  0  0  0
   -1.7680    1.2065   -0.0000 F   0  0  0  0  0  0  0  0  0  0  0  0
   -2.9626   -0.5615   -0.0000 C   0  0  0  0  0  0  0  0  0  0  0  0
   -3.4165   -1.9472   -0.0000 C   0  0  0  0  0  0  0  0  0  0  0  0
   -3.9541    0.5734   -0.0000 C   0  0  0  0  0  0  0  0  0  0  0  0
   -2.4250   -3.0343   -0.0000 O   0  0  0  0  0  0  0  0  0  0  0  0
   -4.8859   -2.2458   -0.0000 C   0  0  0  0  0  0  0  0  0  0  0  0
   -5.4234    0.2748   -0.0000 C   0  0  0  0  0  0  0  0  0  0  0  0
   -2.9028   -4.4439   -0.0000 C   0  0  0  0  0  0  0  0  0  0  0  0
   -5.9013   -1.1229   -0.0000 C   0  0  0  0  0  0  0  0  0  0  0  0
   -6.6539    1.1229   -0.0000 N   0  0  0  0  0  0  0  0  0  0  0  0
   -7.3945   -1.1349   -0.0000 C   0  0  0  0  0  0  0  0  0  0  0  0
   -6.6777    2.6520   -0.0000 C   0  0  0  0  0  0  0  0  0  0  0  0
   -7.8604    0.2509   -0.0000 C   0  0  0  0  0  0  0  0  0  0  0  0
   -5.3995    3.4165   -0.0000 O   0  0  0  0  0  0  0  0  0  0  0  0
   -8.0037    3.4285   -0.0000 N   0  0  0  0  0  0  0  0  0  0  0  0
   -9.3297    2.6759   -0.0000 C   0  0  0  0  0  0  0  0  0  0  0  0
   -9.3417    1.1707   -0.0000 C   0  0  0  0  0  0  0  0  0  0  0  0
  -10.6557    3.4524   -0.0000 C   0  0  0  0  0  0  0  0  0  0  0  0
  -10.6557    0.4301   -0.0000 C   0  0  0  0  0  0  0  0  0  0  0  0
  -11.9817    2.6998   -0.0000 C   0  0  0  0  0  0  0  0  0  0  0  0
  -10.6318   -1.0512   -0.0000 C   0  0  0  0  0  0  0  0  0  0  0  0
  -11.9817    1.1946   -0.0000 C   0  0  0  0  0  0  0  0  0  0  0  0
  -11.9578   -1.7919   -0.0000 C   0  0  0  0  0  0  0  0  0  0  0  0
   -9.3417   -1.7560   -0.0000 C   0  0  0  0  0  0  0  0  0  0  0  0
  -11.9339   -3.2732   -0.0000 C   0  0  0  0  0  0  0  0  0  0  0  0
  -13.2599   -1.0273   -0.0000 C   0  0  0  0  0  0  0  0  0  0  0  0
   -9.3417   -3.2373   -0.0000 N   0  0  0  0  0  0  0  0  0  0  0  0
  -10.6438   -4.0138   -0.0000 C   0  0  0  0  0  0  0  0  0  0  0  0
  1  2  1  0  0  0  0
  2  3  1  0  0  0  0
  2  4  1  0  0  0  0
  2  5  1  0  0  0  0
  5  6  2  0  0  0  0
  5  7  1  0  0  0  0
  6  8  1  0  0  0  0
  6  9  1  0  0  0  0
  7 10  2  0  0  0  0
  8 11  1  0  0  0  0
  9 12  2  0  0  0  0
 10 13  1  0  0  0  0
 12 14  1  0  0  0  0
 13 15  1  0  0  0  0
 13 16  1  0  0  0  0
 15 17  2  0  0  0  0
 15 18  1  0  0  0  0
 18 19  1  0  0  0  0
 19 20  2  0  0  0  0
 19 21  1  0  0  0  0
 20 22  1  0  0  0  0
 21 23  2  0  0  0  0
 22 24  1  0  0  0  0
 22 25  2  0  0  0  0
 24 26  2  0  0  0  0
 24 27  1  0  0  0  0
 26 28  1  0  0  0  0
 26 29  1  0  0  0  0
 27 30  2  0  0  0  0
 28 31  2  0  0  0  0
 10 12  1  0  0  0  0
 14 16  1  0  0  0  0
 23 25  1  0  0  0  0
 30 31  1  0  0  0  0
M  END
>  <MolRegNo>
14230

>  <m>
=

>  <Value>
8000

>  <Unit>
nM

>  <Type>
IC50

>  <pValue>
5.1

>  <Ligand Efficiency>
0

>  <Binding Efficiency>
0

>  <Surface Efficiency>
0

>  <Assay Index>
51266

>  <Assay Category>


>  <Assay Organism>
Homo sapiens

>  <Target ID>
12594

>  <Target Name>
Cytochrome P450 1A2

>  <Target Organism>
Homo sapiens

>  <Target Description>
Target is a single protein chain

>  <Sequence Accession>
P05177

>  <Reference>
J. Med. Chem. 43 (6), 1123-1134 (2000)

>  <Pubmed ID>
10737744

>  <DOI>
10.1021/jm990388c

$$$$
14451
Actelion Java MolfileCreator 1.0

 32 35  0  0  0  0  0  0  0  0999 V2000
    0.0000   -0.0000   -0.0000 F   0  0  0  0  0  0  0  0  0  0  0  0
   -0.0364   -1.4913   -0.0000 C   0  0  0  0  0  0  0  0  0  0  0  0
   -1.3458   -2.2309   -0.0000 C   0  0  0  0  0  0  0  0  0  0  0  0
    1.2610   -2.2309   -0.0000 C   0  0  0  0  0  0  0  0  0  0  0  0
   -1.3580   -3.7586   -0.0000 C   0  0  0  0  0  0  0  0  0  0  0  0
    1.2488   -3.7586   -0.0000 C   0  0  0  0  0  0  0  0  0  0  0  0
   -2.6553   -4.4982   -0.0000 F   0  0  0  0  0  0  0  0  0  0  0  0
   -0.0485   -4.4740   -0.0000 C   0  0  0  0  0  0  0  0  0  0  0  0
    2.5341   -4.4982   -0.0000 C   0  0  0  0  0  0  0  0  0  0  0  0
    2.5219   -5.9896   -0.0000 C   0  0  0  0  0  0  0  0  0  0  0  0
    3.8435   -3.6980   -0.0000 C   0  0  0  0  0  0  0  0  0  0  0  0
    3.8556   -6.7292   -0.0000 N   0  0  0  0  0  0  0  0  0  0  0  0
    5.1530   -4.4376   -0.0000 C   0  0  0  0  0  0  0  0  0  0  0  0
    5.1409   -5.9653   -0.0000 C   0  0  0  0  0  0  0  0  0  0  0  0
    6.4624   -3.6738   -0.0000 N   0  0  0  0  0  0  0  0  0  0  0  0
    7.7719   -4.4134   -0.0000 C   0  0  0  0  0  0  0  0  0  0  0  0
    9.0692   -3.6495   -0.0000 O   0  0  0  0  0  0  0  0  0  0  0  0
    7.7840   -5.9411   -0.0000 N   0  0  0  0  0  0  0  0  0  0  0  0
    8.9965   -6.7777   -0.0000 C   0  0  0  0  0  0  0  0  0  0  0  0
    6.5594   -6.8141   -0.0000 C   0  0  0  0  0  0  0  0  0  0  0  0
    8.5115   -8.1841   -0.0000 C   0  0  0  0  0  0  0  0  0  0  0  0
   10.4393   -6.4503   -0.0000 C   0  0  0  0  0  0  0  0  0  0  0  0
    7.0202   -8.2205   -0.0000 C   0  0  0  0  0  0  0  0  0  0  0  0
    9.5057   -9.2996   -0.0000 C   0  0  0  0  0  0  0  0  0  0  0  0
   11.4214   -7.5658   -0.0000 C   0  0  0  0  0  0  0  0  0  0  0  0
   10.9486   -8.9722   -0.0000 C   0  0  0  0  0  0  0  0  0  0  0  0
   12.8885   -7.2384   -0.0000 C   0  0  0  0  0  0  0  0  0  0  0  0
   11.9670  -10.0635   -0.0000 O   0  0  0  0  0  0  0  0  0  0  0  0
   14.3556   -6.9474   -0.0000 F   0  0  0  0  0  0  0  0  0  0  0  0
   13.1674   -8.7055   -0.0000 F   0  0  0  0  0  0  0  0  0  0  0  0
   12.5975   -5.7471   -0.0000 F   0  0  0  0  0  0  0  0  0  0  0  0
   11.4821  -11.4942   -0.0000 C   0  0  0  0  0  0  0  0  0  0  0  0
  1  2  1  0  0  0  0
  2  3  2  0  0  0  0
  2  4  1  0  0  0  0
  3  5  1  0  0  0  0
  4  6  2  0  0  0  0
  5  7  1  0  0  0  0
  5  8  2  0  0  0  0
  6  9  1  0  0  0  0
  9 10  2  0  0  0  0
  9 11  1  0  0  0  0
 10 12  1  0  0  0  0
 11 13  2  0  0  0  0
 12 14  2  0  0  0  0
 13 15  1  0  0  0  0
 15 16  1  0  0  0  0
 16 17  2  0  0  0  0
 16 18  1  0  0  0  0
 18 19  1  0  0  0  0
 18 20  1  0  0  0  0
 19 21  2  0  0  0  0
 19 22  1  0  0  0  0
 20 23  1  0  0  0  0
 21 24  1  0  0  0  0
 22 25  2  0  0  0  0
 24 26  2  0  0  0  0
 25 27  1  0  0  0  0
 26 28  1  0  0  0  0
 27 29  1  0  0  0  0
 27 30  1  0  0  0  0
 27 31  1  0  0  0  0
 28 32  1  0  0  0  0
  6  8  1  0  0  0  0
 13 14  1  0  0  0  0
 21 23  1  0  0  0  0
 25 26  1  0  0  0  0
M  END
>  <MolRegNo>
14451

>  <m>


>  <Value>
0

>  <Unit>


>  <Type>
Inhibitory potential

>  <pValue>
0

>  <Ligand Efficiency>
0

>  <Binding Efficiency>
0

>  <Surface Efficiency>
0

>  <Assay Index>
51282

>  <Assay Category>


>  <Assay Organism>


>  <Target ID>
12594

>  <Target Name>
Cytochrome P450 1A2

>  <Target Organism>
Homo sapiens

>  <Target Description>
Target is a single protein chain

>  <Sequence Accession>
P05177

>  <Reference>
J. Med. Chem. 43 (6), 1123-1134 (2000)

>  <Pubmed ID>
10737744

>  <DOI>
10.1021/jm990388c

$$$$
14232
Actelion Java MolfileCreator 1.0

 30 33  0  0  0  0  0  0  0  0999 V2000
    0.0000   -0.0000   -0.0000 S   0  0  0  0  0  0  0  0  0  0  0  0
   -1.0217    1.1059   -0.0000 C   0  0  0  0  0  0  0  0  0  0  0  0
   -0.4808   -1.4184   -0.0000 C   0  0  0  0  0  0  0  0  0  0  0  0
   -0.5890    2.5243   -0.0000 C   0  0  0  0  0  0  0  0  0  0  0  0
   -2.4882    0.8054   -0.0000 C   0  0  0  0  0  0  0  0  0  0  0  0
   -1.5747    3.6542   -0.0000 C   0  0  0  0  0  0  0  0  0  0  0  0
    0.8655    2.8488   -0.0000 C   0  0  0  0  0  0  0  0  0  0  0  0
   -3.4979    1.9353   -0.0000 C   0  0  0  0  0  0  0  0  0  0  0  0
   -3.0412    3.3537   -0.0000 C   0  0  0  0  0  0  0  0  0  0  0  0
    0.5770    4.3274   -0.0000 F   0  0  0  0  0  0  0  0  0  0  0  0
    2.3199    3.1373   -0.0000 F   0  0  0  0  0  0  0  0  0  0  0  0
    1.1540    1.3944   -0.0000 F   0  0  0  0  0  0  0  0  0  0  0  0
   -4.9885    1.9112   -0.0000 C   0  0  0  0  0  0  0  0  0  0  0  0
   -4.2673    4.2072   -0.0000 N   0  0  0  0  0  0  0  0  0  0  0  0
   -5.4693    3.3297   -0.0000 C   0  0  0  0  0  0  0  0  0  0  0  0
   -4.2913    5.7458   -0.0000 C   0  0  0  0  0  0  0  0  0  0  0  0
   -3.0171    6.5031   -0.0000 O   0  0  0  0  0  0  0  0  0  0  0  0
   -5.6135    6.5031   -0.0000 N   0  0  0  0  0  0  0  0  0  0  0  0
   -6.9358    5.7698   -0.0000 C   0  0  0  0  0  0  0  0  0  0  0  0
   -6.9478    4.2552   -0.0000 C   0  0  0  0  0  0  0  0  0  0  0  0
   -8.2580    6.5271   -0.0000 C   0  0  0  0  0  0  0  0  0  0  0  0
   -8.2580    3.5220   -0.0000 C   0  0  0  0  0  0  0  0  0  0  0  0
   -9.5803    5.7578   -0.0000 C   0  0  0  0  0  0  0  0  0  0  0  0
   -8.2701    2.0435   -0.0000 C   0  0  0  0  0  0  0  0  0  0  0  0
   -9.5923    4.2793   -0.0000 C   0  0  0  0  0  0  0  0  0  0  0  0
   -6.9839    1.3343   -0.0000 C   0  0  0  0  0  0  0  0  0  0  0  0
   -9.5923    1.3102   -0.0000 C   0  0  0  0  0  0  0  0  0  0  0  0
   -6.9839   -0.1442   -0.0000 N   0  0  0  0  0  0  0  0  0  0  0  0
   -9.6043   -0.1683   -0.0000 C   0  0  0  0  0  0  0  0  0  0  0  0
   -8.3061   -0.9136   -0.0000 C   0  0  0  0  0  0  0  0  0  0  0  0
  1  2  1  0  0  0  0
  1  3  1  0  0  0  0
  2  4  2  0  0  0  0
  2  5  1  0  0  0  0
  4  6  1  0  0  0  0
  4  7  1  0  0  0  0
  5  8  2  0  0  0  0
  6  9  2  0  0  0  0
  7 10  1  0  0  0  0
  7 11  1  0  0  0  0
  7 12  1  0  0  0  0
  8 13  1  0  0  0  0
  9 14  1  0  0  0  0
 13 15  1  0  0  0  0
 14 16  1  0  0  0  0
 16 17  2  0  0  0  0
 16 18  1  0  0  0  0
 18 19  1  0  0  0  0
 19 20  2  0  0  0  0
 19 21  1  0  0  0  0
 20 22  1  0  0  0  0
 21 23  2  0  0  0  0
 22 24  1  0  0  0  0
 22 25  2  0  0  0  0
 24 26  2  0  0  0  0
 24 27  1  0  0  0  0
 26 28  1  0  0  0  0
 27 29  2  0  0  0  0
 28 30  2  0  0  0  0
  8  9  1  0  0  0  0
 14 15  1  0  0  0  0
 23 25  1  0  0  0  0
 29 30  1  0  0  0  0
M  END
>  <MolRegNo>
14232

>  <m>


>  <Value>
0

>  <Unit>


>  <Type>
Inhibitory potential

>  <pValue>
0

>  <Ligand Efficiency>
0

>  <Binding Efficiency>
0

>  <Surface Efficiency>
0

>  <Assay Index>
51282

>  <Assay Category>


>  <Assay Organism>


>  <Target ID>
12594

>  <Target Name>
Cytochrome P450 1A2

>  <Target Organism>
Homo sapiens

>  <Target Description>
Target is a single protein chain

>  <Sequence Accession>
P05177

>  <Reference>
J. Med. Chem. 43 (6), 1123-1134 (2000)

>  <Pubmed ID>
10737744

>  <DOI>
10.1021/jm990388c

$$$$
14156
Actelion Java MolfileCreator 1.0

 31 34  0  0  0  0  0  0  0  0999 V2000
    0.0000   -0.0000   -0.0000 Cl  0  0  0  0  0  0  0  0  0  0  0  0
    1.3116    0.7701   -0.0000 C   0  0  0  0  0  0  0  0  0  0  0  0
    2.6233    0.0241   -0.0000 C   0  0  0  0  0  0  0  0  0  0  0  0
    1.2996    2.2743   -0.0000 C   0  0  0  0  0  0  0  0  0  0  0  0
    2.6113   -1.4921   -0.0000 C   0  0  0  0  0  0  0  0  0  0  0  0
    3.8988    0.7942   -0.0000 C   0  0  0  0  0  0  0  0  0  0  0  0
    2.6113    3.0565   -0.0000 C   0  0  0  0  0  0  0  0  0  0  0  0
    3.9229   -2.2503   -0.0000 C   0  0  0  0  0  0  0  0  0  0  0  0
    1.2755   -2.2382   -0.0000 C   0  0  0  0  0  0  0  0  0  0  0  0
    3.8868    2.3104   -0.0000 C   0  0  0  0  0  0  0  0  0  0  0  0
    3.9109   -3.7424   -0.0000 N   0  0  0  0  0  0  0  0  0  0  0  0
    1.2635   -3.7424   -0.0000 C   0  0  0  0  0  0  0  0  0  0  0  0
    5.1985    3.0926   -0.0000 N   0  0  0  0  0  0  0  0  0  0  0  0
    2.5752   -4.4885   -0.0000 C   0  0  0  0  0  0  0  0  0  0  0  0
    6.5101    2.3345   -0.0000 C   0  0  0  0  0  0  0  0  0  0  0  0
    7.7857    3.1046   -0.0000 O   0  0  0  0  0  0  0  0  0  0  0  0
    6.4981    0.8423   -0.0000 N   0  0  0  0  0  0  0  0  0  0  0  0
    7.7135   -0.0120   -0.0000 C   0  0  0  0  0  0  0  0  0  0  0  0
    5.2947   -0.0602   -0.0000 C   0  0  0  0  0  0  0  0  0  0  0  0
    7.2562   -1.4199   -0.0000 C   0  0  0  0  0  0  0  0  0  0  0  0
    9.1815    0.3129   -0.0000 C   0  0  0  0  0  0  0  0  0  0  0  0
    5.7520   -1.4320   -0.0000 C   0  0  0  0  0  0  0  0  0  0  0  0
    8.2550   -2.5030   -0.0000 C   0  0  0  0  0  0  0  0  0  0  0  0
   10.1803   -0.7822   -0.0000 C   0  0  0  0  0  0  0  0  0  0  0  0
    9.6869   -2.1781   -0.0000 C   0  0  0  0  0  0  0  0  0  0  0  0
   11.6484   -0.4934   -0.0000 C   0  0  0  0  0  0  0  0  0  0  0  0
   10.6857   -3.2972   -0.0000 O   0  0  0  0  0  0  0  0  0  0  0  0
   11.9131   -1.9615   -0.0000 F   0  0  0  0  0  0  0  0  0  0  0  0
   11.3235    0.9988   -0.0000 F   0  0  0  0  0  0  0  0  0  0  0  0
   13.1165   -0.1925   -0.0000 F   0  0  0  0  0  0  0  0  0  0  0  0
   10.2284   -4.7171   -0.0000 C   0  0  0  0  0  0  0  0  0  0  0  0
  1  2  1  0  0  0  0
  2  3  2  0  0  0  0
  2  4  1  0  0  0  0
  3  5  1  0  0  0  0
  3  6  1  0  0  0  0
  4  7  2  0  0  0  0
  5  8  2  0  0  0  0
  5  9  1  0  0  0  0
  6 10  2  0  0  0  0
  8 11  1  0  0  0  0
  9 12  2  0  0  0  0
 10 13  1  0  0  0  0
 11 14  2  0  0  0  0
 13 15  1  0  0  0  0
 15 16  2  0  0  0  0
 15 17  1  0  0  0  0
 17 18  1  0  0  0  0
 17 19  1  0  0  0  0
 18 20  2  0  0  0  0
 18 21  1  0  0  0  0
 19 22  1  0  0  0  0
 20 23  1  0  0  0  0
 21 24  2  0  0  0  0
 23 25  2  0  0  0  0
 24 26  1  0  0  0  0
 25 27  1  0  0  0  0
 26 28  1  0  0  0  0
 26 29  1  0  0  0  0
 26 30  1  0  0  0  0
 27 31  1  0  0  0  0
  7 10  1  0  0  0  0
 12 14  1  0  0  0  0
 20 22  1  0  0  0  0
 24 25  1  0  0  0  0
M  END
>  <MolRegNo>
14156

>  <m>
=

>  <Value>
73000

>  <Unit>
nM

>  <Type>
IC50

>  <pValue>
4.14

>  <Ligand Efficiency>
0

>  <Binding Efficiency>
0

>  <Surface Efficiency>
0

>  <Assay Index>
51266

>  <Assay Category>


>  <Assay Organism>
Homo sapiens

>  <Target ID>
12594

>  <Target Name>
Cytochrome P450 1A2

>  <Target Organism>
Homo sapiens

>  <Target Description>
Target is a single protein chain

>  <Sequence Accession>
P05177

>  <Reference>
J. Med. Chem. 43 (6), 1123-1134 (2000)

>  <Pubmed ID>
10737744

>  <DOI>
10.1021/jm990388c

$$$$
14132
Actelion Java MolfileCreator 1.0

 31 34  0  0  0  0  0  0  0  0999 V2000
    0.0000   -0.0000   -0.0000 F   0  0  0  0  0  0  0  0  0  0  0  0
   -1.0042    1.1444   -0.0000 C   0  0  0  0  0  0  0  0  0  0  0  0
   -0.5372    2.5456   -0.0000 F   0  0  0  0  0  0  0  0  0  0  0  0
   -2.0085    2.2303   -0.0000 F   0  0  0  0  0  0  0  0  0  0  0  0
   -2.4872    0.8057   -0.0000 C   0  0  0  0  0  0  0  0  0  0  0  0
   -2.9660   -0.5955   -0.0000 C   0  0  0  0  0  0  0  0  0  0  0  0
   -3.4915    1.9384   -0.0000 C   0  0  0  0  0  0  0  0  0  0  0  0
   -4.4490   -0.8991   -0.0000 C   0  0  0  0  0  0  0  0  0  0  0  0
   -1.9734   -1.6932   -0.0000 C   0  0  0  0  0  0  0  0  0  0  0  0
   -4.9745    1.6348   -0.0000 C   0  0  0  0  0  0  0  0  0  0  0  0
   -5.4532    0.2335   -0.0000 C   0  0  0  0  0  0  0  0  0  0  0  0
   -6.2006    2.5223   -0.0000 N   0  0  0  0  0  0  0  0  0  0  0  0
   -6.9479    0.2452   -0.0000 C   0  0  0  0  0  0  0  0  0  0  0  0
   -6.2123    4.0170   -0.0000 C   0  0  0  0  0  0  0  0  0  0  0  0
   -7.4150    1.6582   -0.0000 C   0  0  0  0  0  0  0  0  0  0  0  0
   -4.9278    4.7993   -0.0000 O   0  0  0  0  0  0  0  0  0  0  0  0
   -7.5084    4.7993   -0.0000 N   0  0  0  0  0  0  0  0  0  0  0  0
   -8.8163    4.0403   -0.0000 C   0  0  0  0  0  0  0  0  0  0  0  0
   -8.8279    2.5690   -0.0000 C   0  0  0  0  0  0  0  0  0  0  0  0
  -10.1124    4.8227   -0.0000 C   0  0  0  0  0  0  0  0  0  0  0  0
  -10.1241    1.8333   -0.0000 N   0  0  0  0  0  0  0  0  0  0  0  0
  -11.4086    4.0637   -0.0000 C   0  0  0  0  0  0  0  0  0  0  0  0
  -11.4203    2.5807   -0.0000 C   0  0  0  0  0  0  0  0  0  0  0  0
  -12.7281    1.8450   -0.0000 O   0  0  0  0  0  0  0  0  0  0  0  0
  -14.0360    2.5923   -0.0000 C   0  0  0  0  0  0  0  0  0  0  0  0
  -14.0476    4.0870   -0.0000 C   0  0  0  0  0  0  0  0  0  0  0  0
  -15.3321    1.8567   -0.0000 C   0  0  0  0  0  0  0  0  0  0  0  0
  -15.3438    4.8694   -0.0000 N   0  0  0  0  0  0  0  0  0  0  0  0
  -12.7632    4.8694   -0.0000 C   0  0  0  0  0  0  0  0  0  0  0  0
  -16.6400    2.6040   -0.0000 C   0  0  0  0  0  0  0  0  0  0  0  0
  -16.6517    4.1104   -0.0000 C   0  0  0  0  0  0  0  0  0  0  0  0
  1  2  1  0  0  0  0
  2  3  1  0  0  0  0
  2  4  1  0  0  0  0
  2  5  1  0  0  0  0
  5  6  2  0  0  0  0
  5  7  1  0  0  0  0
  6  8  1  0  0  0  0
  6  9  1  0  0  0  0
  7 10  2  0  0  0  0
  8 11  2  0  0  0  0
 10 12  1  0  0  0  0
 11 13  1  0  0  0  0
 12 14  1  0  0  0  0
 12 15  1  0  0  0  0
 14 16  2  0  0  0  0
 14 17  1  0  0  0  0
 17 18  1  0  0  0  0
 18 19  2  0  0  0  0
 18 20  1  0  0  0  0
 19 21  1  0  0  0  0
 20 22  2  0  0  0  0
 21 23  2  0  0  0  0
 23 24  1  0  0  0  0
 24 25  1  0  0  0  0
 25 26  2  0  0  0  0
 25 27  1  0  0  0  0
 26 28  1  0  0  0  0
 26 29  1  0  0  0  0
 27 30  2  0  0  0  0
 28 31  2  0  0  0  0
 10 11  1  0  0  0  0
 13 15  1  0  0  0  0
 22 23  1  0  0  0  0
 30 31  1  0  0  0  0
M  END
>  <MolRegNo>
14132

>  <m>
>

>  <Value>
1.0e5

>  <Unit>
nM

>  <Type>
IC50

>  <pValue>
0

>  <Ligand Efficiency>
0

>  <Binding Efficiency>
0

>  <Surface Efficiency>
0

>  <Assay Index>
51265

>  <Assay Category>


>  <Assay Organism>
Homo sapiens

>  <Target ID>
12594

>  <Target Name>
Cytochrome P450 1A2

>  <Target Organism>
Homo sapiens

>  <Target Description>
Target is a single protein chain

>  <Sequence Accession>
P05177

>  <Reference>
J. Med. Chem. 43 (6), 1123-1134 (2000)

>  <Pubmed ID>
10737744

>  <DOI>
10.1021/jm990388c

$$$$
14317
Actelion Java MolfileCreator 1.0

 31 34  0  0  0  0  0  0  0  0999 V2000
    0.0000   -0.0000   -0.0000 Cl  0  0  0  0  0  0  0  0  0  0  0  0
    1.2925    0.7540   -0.0000 C   0  0  0  0  0  0  0  0  0  0  0  0
    2.5850   -0.0000   -0.0000 C   0  0  0  0  0  0  0  0  0  0  0  0
    1.2925    2.2739   -0.0000 C   0  0  0  0  0  0  0  0  0  0  0  0
    2.5491   -1.4960   -0.0000 N   0  0  0  0  0  0  0  0  0  0  0  0
    3.8895    0.7540   -0.0000 C   0  0  0  0  0  0  0  0  0  0  0  0
   -0.0239    3.0398   -0.0000 C   0  0  0  0  0  0  0  0  0  0  0  0
    2.5970    3.0278   -0.0000 C   0  0  0  0  0  0  0  0  0  0  0  0
    3.8536   -2.2619   -0.0000 C   0  0  0  0  0  0  0  0  0  0  0  0
    3.8895    2.2739   -0.0000 C   0  0  0  0  0  0  0  0  0  0  0  0
   -1.3404    2.3098   -0.0000 C   0  0  0  0  0  0  0  0  0  0  0  0
   -0.0239    4.5717   -0.0000 C   0  0  0  0  0  0  0  0  0  0  0  0
    5.1342   -1.4960   -0.0000 O   0  0  0  0  0  0  0  0  0  0  0  0
    3.8416   -3.7579   -0.0000 N   0  0  0  0  0  0  0  0  0  0  0  0
   -2.6688    3.0757   -0.0000 N   0  0  0  0  0  0  0  0  0  0  0  0
   -1.3404    5.3376   -0.0000 C   0  0  0  0  0  0  0  0  0  0  0  0
    5.0504   -4.6076   -0.0000 C   0  0  0  0  0  0  0  0  0  0  0  0
    2.6449   -4.6555   -0.0000 C   0  0  0  0  0  0  0  0  0  0  0  0
   -2.6568    4.5956   -0.0000 C   0  0  0  0  0  0  0  0  0  0  0  0
    4.6076   -6.0317   -0.0000 C   0  0  0  0  0  0  0  0  0  0  0  0
    6.5105   -4.2725   -0.0000 C   0  0  0  0  0  0  0  0  0  0  0  0
    3.0996   -6.0317   -0.0000 C   0  0  0  0  0  0  0  0  0  0  0  0
    5.6009   -7.1208   -0.0000 C   0  0  0  0  0  0  0  0  0  0  0  0
    7.5038   -5.3855   -0.0000 C   0  0  0  0  0  0  0  0  0  0  0  0
    7.0251   -6.7857   -0.0000 C   0  0  0  0  0  0  0  0  0  0  0  0
    8.9758   -5.0743   -0.0000 C   0  0  0  0  0  0  0  0  0  0  0  0
    8.0184   -7.9107   -0.0000 O   0  0  0  0  0  0  0  0  0  0  0  0
   10.4359   -4.7632   -0.0000 F   0  0  0  0  0  0  0  0  0  0  0  0
    9.2391   -6.5583   -0.0000 F   0  0  0  0  0  0  0  0  0  0  0  0
    8.6407   -3.6023   -0.0000 F   0  0  0  0  0  0  0  0  0  0  0  0
    7.5756   -9.3109   -0.0000 C   0  0  0  0  0  0  0  0  0  0  0  0
  1  2  1  0  0  0  0
  2  3  2  0  0  0  0
  2  4  1  0  0  0  0
  3  5  1  0  0  0  0
  3  6  1  0  0  0  0
  4  7  1  0  0  0  0
  4  8  2  0  0  0  0
  5  9  1  0  0  0  0
  6 10  2  0  0  0  0
  7 11  2  0  0  0  0
  7 12  1  0  0  0  0
  9 13  2  0  0  0  0
  9 14  1  0  0  0  0
 11 15  1  0  0  0  0
 12 16  2  0  0  0  0
 14 17  1  0  0  0  0
 14 18  1  0  0  0  0
 15 19  2  0  0  0  0
 17 20  2  0  0  0  0
 17 21  1  0  0  0  0
 18 22  1  0  0  0  0
 20 23  1  0  0  0  0
 21 24  2  0  0  0  0
 23 25  2  0  0  0  0
 24 26  1  0  0  0  0
 25 27  1  0  0  0  0
 26 28  1  0  0  0  0
 26 29  1  0  0  0  0
 26 30  1  0  0  0  0
 27 31  1  0  0  0  0
  8 10  1  0  0  0  0
 16 19  1  0  0  0  0
 20 22  1  0  0  0  0
 24 25  1  0  0  0  0
M  END
>  <MolRegNo>
14317

>  <m>


>  <Value>
0

>  <Unit>


>  <Type>
Inhibitory potential

>  <pValue>
0

>  <Ligand Efficiency>
0

>  <Binding Efficiency>
0

>  <Surface Efficiency>
0

>  <Assay Index>
51282

>  <Assay Category>


>  <Assay Organism>


>  <Target ID>
12594

>  <Target Name>
Cytochrome P450 1A2

>  <Target Organism>
Homo sapiens

>  <Target Description>
Target is a single protein chain

>  <Sequence Accession>
P05177

>  <Reference>
J. Med. Chem. 43 (6), 1123-1134 (2000)

>  <Pubmed ID>
10737744

>  <DOI>
10.1021/jm990388c

$$$$
14159
Actelion Java MolfileCreator 1.0

 30 33  0  0  0  0  0  0  0  0999 V2000
    0.0000   -0.0000   -0.0000 F   0  0  0  0  0  0  0  0  0  0  0  0
   -1.4735   -0.2852   -0.0000 C   0  0  0  0  0  0  0  0  0  0  0  0
   -1.1764   -1.7230   -0.0000 F   0  0  0  0  0  0  0  0  0  0  0  0
   -1.7705    1.1883   -0.0000 F   0  0  0  0  0  0  0  0  0  0  0  0
   -2.9469   -0.5704   -0.0000 C   0  0  0  0  0  0  0  0  0  0  0  0
   -3.3984   -1.9606   -0.0000 C   0  0  0  0  0  0  0  0  0  0  0  0
   -3.9213    0.5704   -0.0000 C   0  0  0  0  0  0  0  0  0  0  0  0
   -2.4122   -3.0657   -0.0000 O   0  0  0  0  0  0  0  0  0  0  0  0
   -4.8719   -2.2577   -0.0000 C   0  0  0  0  0  0  0  0  0  0  0  0
   -5.3947    0.2733   -0.0000 C   0  0  0  0  0  0  0  0  0  0  0  0
   -2.8875   -4.4679   -0.0000 C   0  0  0  0  0  0  0  0  0  0  0  0
   -5.8819   -1.1407   -0.0000 C   0  0  0  0  0  0  0  0  0  0  0  0
   -6.6187    1.1289   -0.0000 N   0  0  0  0  0  0  0  0  0  0  0  0
   -7.3554   -1.1407   -0.0000 C   0  0  0  0  0  0  0  0  0  0  0  0
   -6.6305    2.6498   -0.0000 C   0  0  0  0  0  0  0  0  0  0  0  0
   -7.8188    0.2495   -0.0000 C   0  0  0  0  0  0  0  0  0  0  0  0
   -5.3591    3.4103   -0.0000 O   0  0  0  0  0  0  0  0  0  0  0  0
   -7.9495    3.4341   -0.0000 N   0  0  0  0  0  0  0  0  0  0  0  0
   -9.2685    2.6736   -0.0000 C   0  0  0  0  0  0  0  0  0  0  0  0
   -9.2804    1.1764   -0.0000 C   0  0  0  0  0  0  0  0  0  0  0  0
  -10.5875    3.4579   -0.0000 C   0  0  0  0  0  0  0  0  0  0  0  0
  -10.5994    0.4397   -0.0000 C   0  0  0  0  0  0  0  0  0  0  0  0
  -11.9064    2.6974   -0.0000 C   0  0  0  0  0  0  0  0  0  0  0  0
  -11.9183    1.2002   -0.0000 C   0  0  0  0  0  0  0  0  0  0  0  0
  -13.2373    0.4634   -0.0000 C   0  0  0  0  0  0  0  0  0  0  0  0
  -13.1898   -1.0100   -0.0000 C   0  0  0  0  0  0  0  0  0  0  0  0
  -14.5563    1.1883   -0.0000 C   0  0  0  0  0  0  0  0  0  0  0  0
  -14.4850   -1.8062   -0.0000 N   0  0  0  0  0  0  0  0  0  0  0  0
  -15.8753    0.3921   -0.0000 C   0  0  0  0  0  0  0  0  0  0  0  0
  -15.8040   -1.0813   -0.0000 C   0  0  0  0  0  0  0  0  0  0  0  0
  1  2  1  0  0  0  0
  2  3  1  0  0  0  0
  2  4  1  0  0  0  0
  2  5  1  0  0  0  0
  5  6  2  0  0  0  0
  5  7  1  0  0  0  0
  6  8  1  0  0  0  0
  6  9  1  0  0  0  0
  7 10  2  0  0  0  0
  8 11  1  0  0  0  0
  9 12  2  0  0  0  0
 10 13  1  0  0  0  0
 12 14  1  0  0  0  0
 13 15  1  0  0  0  0
 13 16  1  0  0  0  0
 15 17  2  0  0  0  0
 15 18  1  0  0  0  0
 18 19  1  0  0  0  0
 19 20  2  0  0  0  0
 19 21  1  0  0  0  0
 20 22  1  0  0  0  0
 21 23  2  0  0  0  0
 22 24  2  0  0  0  0
 24 25  1  0  0  0  0
 25 26  2  0  0  0  0
 25 27  1  0  0  0  0
 26 28  1  0  0  0  0
 27 29  2  0  0  0  0
 28 30  2  0  0  0  0
 10 12  1  0  0  0  0
 14 16  1  0  0  0  0
 23 24  1  0  0  0  0
 29 30  1  0  0  0  0
M  END
>  <MolRegNo>
14159

>  <m>
=

>  <Value>
0

>  <Unit>
nM

>  <Type>
IC50

>  <pValue>
0

>  <Ligand Efficiency>
0

>  <Binding Efficiency>
0

>  <Surface Efficiency>
0

>  <Assay Index>
51266

>  <Assay Category>


>  <Assay Organism>
Homo sapiens

>  <Target ID>
12594

>  <Target Name>
Cytochrome P450 1A2

>  <Target Organism>
Homo sapiens

>  <Target Description>
Target is a single protein chain

>  <Sequence Accession>
P05177

>  <Reference>
J. Med. Chem. 43 (6), 1123-1134 (2000)

>  <Pubmed ID>
10737744

>  <DOI>
10.1021/jm990388c

$$$$
14373
Actelion Java MolfileCreator 1.0

 30 33  0  0  0  0  0  0  0  0999 V2000
    0.0000   -0.0000   -0.0000 F   0  0  0  0  0  0  0  0  0  0  0  0
   -0.3067    1.4744   -0.0000 C   0  0  0  0  0  0  0  0  0  0  0  0
   -0.6015    2.9487   -0.0000 F   0  0  0  0  0  0  0  0  0  0  0  0
    1.1441    1.7810   -0.0000 F   0  0  0  0  0  0  0  0  0  0  0  0
   -1.7810    1.2031   -0.0000 C   0  0  0  0  0  0  0  0  0  0  0  0
   -2.2528   -0.1887   -0.0000 C   0  0  0  0  0  0  0  0  0  0  0  0
   -2.7836    2.3118   -0.0000 C   0  0  0  0  0  0  0  0  0  0  0  0
   -1.2503   -1.2974   -0.0000 O   0  0  0  0  0  0  0  0  0  0  0  0
   -3.7154   -0.4836   -0.0000 C   0  0  0  0  0  0  0  0  0  0  0  0
   -4.2461    2.0169   -0.0000 C   0  0  0  0  0  0  0  0  0  0  0  0
   -1.7338   -2.7128   -0.0000 C   0  0  0  0  0  0  0  0  0  0  0  0
   -4.7297    0.6251   -0.0000 C   0  0  0  0  0  0  0  0  0  0  0  0
   -5.4728    2.8897   -0.0000 N   0  0  0  0  0  0  0  0  0  0  0  0
   -6.2277    0.6369   -0.0000 C   0  0  0  0  0  0  0  0  0  0  0  0
   -5.5082    4.3995   -0.0000 C   0  0  0  0  0  0  0  0  0  0  0  0
   -6.6877    1.9933   -0.0000 C   0  0  0  0  0  0  0  0  0  0  0  0
   -4.2226    5.1661   -0.0000 O   0  0  0  0  0  0  0  0  0  0  0  0
   -6.8292    5.1661   -0.0000 N   0  0  0  0  0  0  0  0  0  0  0  0
   -8.1502    4.4231   -0.0000 C   0  0  0  0  0  0  0  0  0  0  0  0
   -8.1620    2.9369   -0.0000 C   0  0  0  0  0  0  0  0  0  0  0  0
   -9.4713    5.1897   -0.0000 C   0  0  0  0  0  0  0  0  0  0  0  0
   -9.4595    2.2056   -0.0000 N   0  0  0  0  0  0  0  0  0  0  0  0
  -10.7923    4.4467   -0.0000 C   0  0  0  0  0  0  0  0  0  0  0  0
  -10.8041    2.9605   -0.0000 C   0  0  0  0  0  0  0  0  0  0  0  0
  -12.0897    5.2133   -0.0000 C   0  0  0  0  0  0  0  0  0  0  0  0
  -13.3753    4.4702   -0.0000 C   0  0  0  0  0  0  0  0  0  0  0  0
  -12.1015    6.7231   -0.0000 C   0  0  0  0  0  0  0  0  0  0  0  0
  -14.6964    5.2369   -0.0000 N   0  0  0  0  0  0  0  0  0  0  0  0
  -13.4107    7.4897   -0.0000 C   0  0  0  0  0  0  0  0  0  0  0  0
  -14.7082    6.7466   -0.0000 C   0  0  0  0  0  0  0  0  0  0  0  0
  1  2  1  0  0  0  0
  2  3  1  0  0  0  0
  2  4  1  0  0  0  0
  2  5  1  0  0  0  0
  5  6  2  0  0  0  0
  5  7  1  0  0  0  0
  6  8  1  0  0  0  0
  6  9  1  0  0  0  0
  7 10  2  0  0  0  0
  8 11  1  0  0  0  0
  9 12  2  0  0  0  0
 10 13  1  0  0  0  0
 12 14  1  0  0  0  0
 13 15  1  0  0  0  0
 13 16  1  0  0  0  0
 15 17  2  0  0  0  0
 15 18  1  0  0  0  0
 18 19  1  0  0  0  0
 19 20  2  0  0  0  0
 19 21  1  0  0  0  0
 20 22  1  0  0  0  0
 21 23  2  0  0  0  0
 22 24  2  0  0  0  0
 23 25  1  0  0  0  0
 25 26  2  0  0  0  0
 25 27  1  0  0  0  0
 26 28  1  0  0  0  0
 27 29  2  0  0  0  0
 28 30  2  0  0  0  0
 10 12  1  0  0  0  0
 14 16  1  0  0  0  0
 23 24  1  0  0  0  0
 29 30  1  0  0  0  0
M  END
>  <MolRegNo>
14373

>  <m>
=

>  <Value>
77000

>  <Unit>
nM

>  <Type>
IC50

>  <pValue>
4.11

>  <Ligand Efficiency>
0

>  <Binding Efficiency>
0

>  <Surface Efficiency>
0

>  <Assay Index>
51266

>  <Assay Category>


>  <Assay Organism>
Homo sapiens

>  <Target ID>
12594

>  <Target Name>
Cytochrome P450 1A2

>  <Target Organism>
Homo sapiens

>  <Target Description>
Target is a single protein chain

>  <Sequence Accession>
P05177

>  <Reference>
J. Med. Chem. 43 (6), 1123-1134 (2000)

>  <Pubmed ID>
10737744

>  <DOI>
10.1021/jm990388c

$$$$
14037
Actelion Java MolfileCreator 1.0

 36 40  0  0  0  0  0  0  0  0999 V2000
    0.0000   -0.0000   -0.0000 F   0  0  0  0  0  0  0  0  0  0  0  0
    0.2989   -1.4585   -0.0000 C   0  0  0  0  0  0  0  0  0  0  0  0
    1.7574   -1.1597   -0.0000 F   0  0  0  0  0  0  0  0  0  0  0  0
    0.5619   -2.9171   -0.0000 F   0  0  0  0  0  0  0  0  0  0  0  0
   -1.1836   -1.7216   -0.0000 C   0  0  0  0  0  0  0  0  0  0  0  0
   -1.6618   -3.1084   -0.0000 C   0  0  0  0  0  0  0  0  0  0  0  0
   -2.1998   -0.6097   -0.0000 C   0  0  0  0  0  0  0  0  0  0  0  0
   -0.6695   -4.2202   -0.0000 O   0  0  0  0  0  0  0  0  0  0  0  0
   -3.1084   -3.4072   -0.0000 C   0  0  0  0  0  0  0  0  0  0  0  0
   -3.6822   -0.9086   -0.0000 C   0  0  0  0  0  0  0  0  0  0  0  0
   -1.1238   -5.6309   -0.0000 C   0  0  0  0  0  0  0  0  0  0  0  0
   -4.1245   -2.3074   -0.0000 C   0  0  0  0  0  0  0  0  0  0  0  0
   -4.9136   -0.0359   -0.0000 N   0  0  0  0  0  0  0  0  0  0  0  0
   -5.6189   -2.2954   -0.0000 C   0  0  0  0  0  0  0  0  0  0  0  0
   -4.9255    1.4705   -0.0000 C   0  0  0  0  0  0  0  0  0  0  0  0
   -6.1091   -0.9325   -0.0000 C   0  0  0  0  0  0  0  0  0  0  0  0
   -3.6583    2.2356   -0.0000 O   0  0  0  0  0  0  0  0  0  0  0  0
   -6.2526    2.2476   -0.0000 N   0  0  0  0  0  0  0  0  0  0  0  0
   -7.5796    1.4944   -0.0000 C   0  0  0  0  0  0  0  0  0  0  0  0
   -7.5916    0.0120   -0.0000 C   0  0  0  0  0  0  0  0  0  0  0  0
   -8.8708    2.2595   -0.0000 C   0  0  0  0  0  0  0  0  0  0  0  0
   -8.8827   -0.7293   -0.0000 C   0  0  0  0  0  0  0  0  0  0  0  0
  -10.1978    1.5064   -0.0000 C   0  0  0  0  0  0  0  0  0  0  0  0
   -8.8947   -2.2356   -0.0000 C   0  0  0  0  0  0  0  0  0  0  0  0
  -10.2098    0.0359   -0.0000 C   0  0  0  0  0  0  0  0  0  0  0  0
  -11.5248    2.2715   -0.0000 C   0  0  0  0  0  0  0  0  0  0  0  0
   -7.5916   -2.9888   -0.0000 C   0  0  0  0  0  0  0  0  0  0  0  0
  -10.2217   -2.9768   -0.0000 C   0  0  0  0  0  0  0  0  0  0  0  0
  -12.8160    1.5542   -0.0000 C   0  0  0  0  0  0  0  0  0  0  0  0
  -11.5368    3.8018   -0.0000 C   0  0  0  0  0  0  0  0  0  0  0  0
   -7.6035   -4.4712   -0.0000 N   0  0  0  0  0  0  0  0  0  0  0  0
  -10.2337   -4.4712   -0.0000 C   0  0  0  0  0  0  0  0  0  0  0  0
  -14.1430    2.2954   -0.0000 C   0  0  0  0  0  0  0  0  0  0  0  0
  -12.8279    4.5669   -0.0000 C   0  0  0  0  0  0  0  0  0  0  0  0
   -8.9305   -5.2125   -0.0000 C   0  0  0  0  0  0  0  0  0  0  0  0
  -14.1550    3.8257   -0.0000 C   0  0  0  0  0  0  0  0  0  0  0  0
  1  2  1  0  0  0  0
  2  3  1  0  0  0  0
  2  4  1  0  0  0  0
  2  5  1  0  0  0  0
  5  6  2  0  0  0  0
  5  7  1  0  0  0  0
  6  8  1  0  0  0  0
  6  9  1  0  0  0  0
  7 10  2  0  0  0  0
  8 11  1  0  0  0  0
  9 12  2  0  0  0  0
 10 13  1  0  0  0  0
 12 14  1  0  0  0  0
 13 15  1  0  0  0  0
 13 16  1  0  0  0  0
 15 17  2  0  0  0  0
 15 18  1  0  0  0  0
 18 19  1  0  0  0  0
 19 20  2  0  0  0  0
 19 21  1  0  0  0  0
 20 22  1  0  0  0  0
 21 23  2  0  0  0  0
 22 24  1  0  0  0  0
 22 25  2  0  0  0  0
 23 26  1  0  0  0  0
 24 27  2  0  0  0  0
 24 28  1  0  0  0  0
 26 29  2  0  0  0  0
 26 30  1  0  0  0  0
 27 31  1  0  0  0  0
 28 32  2  0  0  0  0
 29 33  1  0  0  0  0
 30 34  2  0  0  0  0
 31 35  2  0  0  0  0
 33 36  2  0  0  0  0
 10 12  1  0  0  0  0
 14 16  1  0  0  0  0
 23 25  1  0  0  0  0
 32 35  1  0  0  0  0
 34 36  1  0  0  0  0
M  END
>  <MolRegNo>
14037

>  <m>
=

>  <Value>
0

>  <Unit>
nM

>  <Type>
IC50

>  <pValue>
0

>  <Ligand Efficiency>
0

>  <Binding Efficiency>
0

>  <Surface Efficiency>
0

>  <Assay Index>
51266

>  <Assay Category>


>  <Assay Organism>
Homo sapiens

>  <Target ID>
12594

>  <Target Name>
Cytochrome P450 1A2

>  <Target Organism>
Homo sapiens

>  <Target Description>
Target is a single protein chain

>  <Sequence Accession>
P05177

>  <Reference>
J. Med. Chem. 43 (6), 1123-1134 (2000)

>  <Pubmed ID>
10737744

>  <DOI>
10.1021/jm990388c

$$$$
14224
Actelion Java MolfileCreator 1.0

 31 34  0  0  0  0  0  0  0  0999 V2000
    0.0000   -0.0000   -0.0000 F   0  0  0  0  0  0  0  0  0  0  0  0
   -1.4743   -0.2949   -0.0000 C   0  0  0  0  0  0  0  0  0  0  0  0
   -1.1912   -1.7455   -0.0000 F   0  0  0  0  0  0  0  0  0  0  0  0
   -1.7691    1.1794   -0.0000 F   0  0  0  0  0  0  0  0  0  0  0  0
   -2.9485   -0.5661   -0.0000 C   0  0  0  0  0  0  0  0  0  0  0  0
   -3.4203   -1.9578   -0.0000 C   0  0  0  0  0  0  0  0  0  0  0  0
   -3.9510    0.5543   -0.0000 C   0  0  0  0  0  0  0  0  0  0  0  0
   -2.4296   -3.0665   -0.0000 O   0  0  0  0  0  0  0  0  0  0  0  0
   -4.8828   -2.2527   -0.0000 C   0  0  0  0  0  0  0  0  0  0  0  0
   -5.4135    0.2595   -0.0000 C   0  0  0  0  0  0  0  0  0  0  0  0
   -2.9131   -4.4700   -0.0000 C   0  0  0  0  0  0  0  0  0  0  0  0
   -5.8970   -1.1440   -0.0000 C   0  0  0  0  0  0  0  0  0  0  0  0
   -6.6401    1.1204   -0.0000 N   0  0  0  0  0  0  0  0  0  0  0  0
   -7.3949   -1.1322   -0.0000 C   0  0  0  0  0  0  0  0  0  0  0  0
   -6.6755    2.6301   -0.0000 C   0  0  0  0  0  0  0  0  0  0  0  0
   -7.8549    0.2241   -0.0000 C   0  0  0  0  0  0  0  0  0  0  0  0
   -5.3899    3.3849   -0.0000 O   0  0  0  0  0  0  0  0  0  0  0  0
   -7.9964    3.4085   -0.0000 N   0  0  0  0  0  0  0  0  0  0  0  0
   -9.3173    2.6537   -0.0000 C   0  0  0  0  0  0  0  0  0  0  0  0
   -9.3291    1.1676   -0.0000 C   0  0  0  0  0  0  0  0  0  0  0  0
  -10.6383    3.4321   -0.0000 C   0  0  0  0  0  0  0  0  0  0  0  0
  -10.6265    0.4246   -0.0000 N   0  0  0  0  0  0  0  0  0  0  0  0
  -11.9592    2.6773   -0.0000 C   0  0  0  0  0  0  0  0  0  0  0  0
  -11.9710    1.1912   -0.0000 C   0  0  0  0  0  0  0  0  0  0  0  0
  -13.2566    3.4321   -0.0000 C   0  0  0  0  0  0  0  0  0  0  0  0
  -13.2684    4.9417   -0.0000 C   0  0  0  0  0  0  0  0  0  0  0  0
  -14.5421    2.7008   -0.0000 C   0  0  0  0  0  0  0  0  0  0  0  0
  -14.5775    5.7201   -0.0000 C   0  0  0  0  0  0  0  0  0  0  0  0
  -11.9946    5.7201   -0.0000 C   0  0  0  0  0  0  0  0  0  0  0  0
  -15.8630    3.4557   -0.0000 N   0  0  0  0  0  0  0  0  0  0  0  0
  -15.8748    4.9653   -0.0000 C   0  0  0  0  0  0  0  0  0  0  0  0
  1  2  1  0  0  0  0
  2  3  1  0  0  0  0
  2  4  1  0  0  0  0
  2  5  1  0  0  0  0
  5  6  2  0  0  0  0
  5  7  1  0  0  0  0
  6  8  1  0  0  0  0
  6  9  1  0  0  0  0
  7 10  2  0  0  0  0
  8 11  1  0  0  0  0
  9 12  2  0  0  0  0
 10 13  1  0  0  0  0
 12 14  1  0  0  0  0
 13 15  1  0  0  0  0
 13 16  1  0  0  0  0
 15 17  2  0  0  0  0
 15 18  1  0  0  0  0
 18 19  1  0  0  0  0
 19 20  2  0  0  0  0
 19 21  1  0  0  0  0
 20 22  1  0  0  0  0
 21 23  2  0  0  0  0
 22 24  2  0  0  0  0
 23 25  1  0  0  0  0
 25 26  2  0  0  0  0
 25 27  1  0  0  0  0
 26 28  1  0  0  0  0
 26 29  1  0  0  0  0
 27 30  2  0  0  0  0
 28 31  2  0  0  0  0
 10 12  1  0  0  0  0
 14 16  1  0  0  0  0
 23 24  1  0  0  0  0
 30 31  1  0  0  0  0
M  END
>  <MolRegNo>
14224

>  <m>
=

>  <Value>
200

>  <Unit>
nM

>  <Type>
IC50

>  <pValue>
6.7

>  <Ligand Efficiency>
0

>  <Binding Efficiency>
0

>  <Surface Efficiency>
0

>  <Assay Index>
51266

>  <Assay Category>


>  <Assay Organism>
Homo sapiens

>  <Target ID>
12594

>  <Target Name>
Cytochrome P450 1A2

>  <Target Organism>
Homo sapiens

>  <Target Description>
Target is a single protein chain

>  <Sequence Accession>
P05177

>  <Reference>
J. Med. Chem. 43 (6), 1123-1134 (2000)

>  <Pubmed ID>
10737744

>  <DOI>
10.1021/jm990388c

$$$$
14160
Actelion Java MolfileCreator 1.0

 32 35  0  0  0  0  0  0  0  0999 V2000
    0.0000   -0.0000   -0.0000 Cl  0  0  0  0  0  0  0  0  0  0  0  0
    1.3076    0.7678   -0.0000 C   0  0  0  0  0  0  0  0  0  0  0  0
    2.6152    0.0240   -0.0000 C   0  0  0  0  0  0  0  0  0  0  0  0
    1.2956    2.3033   -0.0000 C   0  0  0  0  0  0  0  0  0  0  0  0
    2.6032   -1.4636   -0.0000 C   0  0  0  0  0  0  0  0  0  0  0  0
    3.9228    0.7918   -0.0000 C   0  0  0  0  0  0  0  0  0  0  0  0
    2.6032    3.0831   -0.0000 C   0  0  0  0  0  0  0  0  0  0  0  0
    1.2716   -2.2193   -0.0000 C   0  0  0  0  0  0  0  0  0  0  0  0
    3.9108   -2.2073   -0.0000 C   0  0  0  0  0  0  0  0  0  0  0  0
    3.9108    2.3273   -0.0000 C   0  0  0  0  0  0  0  0  0  0  0  0
    1.2596   -3.7309   -0.0000 C   0  0  0  0  0  0  0  0  0  0  0  0
   -0.0240   -1.4396   -0.0000 C   0  0  0  0  0  0  0  0  0  0  0  0
    3.8988   -3.7069   -0.0000 N   0  0  0  0  0  0  0  0  0  0  0  0
    5.2184    3.1071   -0.0000 N   0  0  0  0  0  0  0  0  0  0  0  0
    2.5672   -4.4507   -0.0000 C   0  0  0  0  0  0  0  0  0  0  0  0
    6.5261    2.3513   -0.0000 C   0  0  0  0  0  0  0  0  0  0  0  0
    7.7977    3.1191   -0.0000 O   0  0  0  0  0  0  0  0  0  0  0  0
    6.5141    0.8397   -0.0000 N   0  0  0  0  0  0  0  0  0  0  0  0
    7.7257    0.0120   -0.0000 C   0  0  0  0  0  0  0  0  0  0  0  0
    5.3144   -0.0360   -0.0000 C   0  0  0  0  0  0  0  0  0  0  0  0
    7.2458   -1.3916   -0.0000 C   0  0  0  0  0  0  0  0  0  0  0  0
    9.1893    0.3359   -0.0000 C   0  0  0  0  0  0  0  0  0  0  0  0
    5.7703   -1.4276   -0.0000 C   0  0  0  0  0  0  0  0  0  0  0  0
    8.2415   -2.4953   -0.0000 C   0  0  0  0  0  0  0  0  0  0  0  0
   10.1490   -0.7798   -0.0000 C   0  0  0  0  0  0  0  0  0  0  0  0
    9.7051   -2.1714   -0.0000 C   0  0  0  0  0  0  0  0  0  0  0  0
   11.6125   -0.4679   -0.0000 C   0  0  0  0  0  0  0  0  0  0  0  0
   10.7008   -3.2630   -0.0000 O   0  0  0  0  0  0  0  0  0  0  0  0
   13.0761   -0.1679   -0.0000 F   0  0  0  0  0  0  0  0  0  0  0  0
   11.9125   -1.9314   -0.0000 F   0  0  0  0  0  0  0  0  0  0  0  0
   11.3246    1.0197   -0.0000 F   0  0  0  0  0  0  0  0  0  0  0  0
   10.2210   -4.6786   -0.0000 C   0  0  0  0  0  0  0  0  0  0  0  0
  1  2  1  0  0  0  0
  2  3  2  0  0  0  0
  2  4  1  0  0  0  0
  3  5  1  0  0  0  0
  3  6  1  0  0  0  0
  4  7  2  0  0  0  0
  5  8  2  0  0  0  0
  5  9  1  0  0  0  0
  6 10  2  0  0  0  0
  8 11  1  0  0  0  0
  8 12  1  0  0  0  0
  9 13  2  0  0  0  0
 10 14  1  0  0  0  0
 11 15  2  0  0  0  0
 14 16  1  0  0  0  0
 16 17  2  0  0  0  0
 16 18  1  0  0  0  0
 18 19  1  0  0  0  0
 18 20  1  0  0  0  0
 19 21  2  0  0  0  0
 19 22  1  0  0  0  0
 20 23  1  0  0  0  0
 21 24  1  0  0  0  0
 22 25  2  0  0  0  0
 24 26  2  0  0  0  0
 25 27  1  0  0  0  0
 26 28  1  0  0  0  0
 27 29  1  0  0  0  0
 27 30  1  0  0  0  0
 27 31  1  0  0  0  0
 28 32  1  0  0  0  0
  7 10  1  0  0  0  0
 13 15  1  0  0  0  0
 21 23  1  0  0  0  0
 25 26  1  0  0  0  0
M  END
>  <MolRegNo>
14160

>  <m>
=

>  <Value>
11000

>  <Unit>
nM

>  <Type>
IC50

>  <pValue>
4.96

>  <Ligand Efficiency>
0

>  <Binding Efficiency>
0

>  <Surface Efficiency>
0

>  <Assay Index>
51266

>  <Assay Category>


>  <Assay Organism>
Homo sapiens

>  <Target ID>
12594

>  <Target Name>
Cytochrome P450 1A2

>  <Target Organism>
Homo sapiens

>  <Target Description>
Target is a single protein chain

>  <Sequence Accession>
P05177

>  <Reference>
J. Med. Chem. 43 (6), 1123-1134 (2000)

>  <Pubmed ID>
10737744

>  <DOI>
10.1021/jm990388c

$$$$
14450
Actelion Java MolfileCreator 1.0

 30 33  0  0  0  0  0  0  0  0999 V2000
    0.0000   -0.0000   -0.0000 F   0  0  0  0  0  0  0  0  0  0  0  0
   -1.4793   -0.2625   -0.0000 C   0  0  0  0  0  0  0  0  0  0  0  0
   -1.1811   -1.7180   -0.0000 F   0  0  0  0  0  0  0  0  0  0  0  0
   -1.7657    1.2169   -0.0000 F   0  0  0  0  0  0  0  0  0  0  0  0
   -2.9587   -0.5488   -0.0000 C   0  0  0  0  0  0  0  0  0  0  0  0
   -3.4120   -1.9327   -0.0000 C   0  0  0  0  0  0  0  0  0  0  0  0
   -3.9370    0.5727   -0.0000 C   0  0  0  0  0  0  0  0  0  0  0  0
   -2.4218   -3.0183   -0.0000 O   0  0  0  0  0  0  0  0  0  0  0  0
   -4.8914   -2.2310   -0.0000 C   0  0  0  0  0  0  0  0  0  0  0  0
   -5.4163    0.2744   -0.0000 C   0  0  0  0  0  0  0  0  0  0  0  0
   -2.8990   -4.4380   -0.0000 C   0  0  0  0  0  0  0  0  0  0  0  0
   -5.9055   -1.1095   -0.0000 C   0  0  0  0  0  0  0  0  0  0  0  0
   -6.6451    1.1334   -0.0000 N   0  0  0  0  0  0  0  0  0  0  0  0
   -7.3848   -1.1214   -0.0000 C   0  0  0  0  0  0  0  0  0  0  0  0
   -6.6571    2.6604   -0.0000 C   0  0  0  0  0  0  0  0  0  0  0  0
   -7.8382    0.2625   -0.0000 C   0  0  0  0  0  0  0  0  0  0  0  0
   -5.3925    3.4240   -0.0000 O   0  0  0  0  0  0  0  0  0  0  0  0
   -7.9813    3.4240   -0.0000 N   0  0  0  0  0  0  0  0  0  0  0  0
   -9.3056    2.6843   -0.0000 C   0  0  0  0  0  0  0  0  0  0  0  0
   -9.3175    1.1811   -0.0000 C   0  0  0  0  0  0  0  0  0  0  0  0
  -10.6298    3.4478   -0.0000 C   0  0  0  0  0  0  0  0  0  0  0  0
  -10.6418    0.4414   -0.0000 N   0  0  0  0  0  0  0  0  0  0  0  0
  -11.9541    2.6962   -0.0000 C   0  0  0  0  0  0  0  0  0  0  0  0
  -11.9660    1.2050   -0.0000 C   0  0  0  0  0  0  0  0  0  0  0  0
  -13.2903    0.4533   -0.0000 C   0  0  0  0  0  0  0  0  0  0  0  0
  -13.2664   -1.0141   -0.0000 C   0  0  0  0  0  0  0  0  0  0  0  0
  -14.5787    1.2169   -0.0000 C   0  0  0  0  0  0  0  0  0  0  0  0
  -14.5907   -1.7657   -0.0000 C   0  0  0  0  0  0  0  0  0  0  0  0
  -15.9030    0.4772   -0.0000 C   0  0  0  0  0  0  0  0  0  0  0  0
  -15.9149   -1.0021   -0.0000 C   0  0  0  0  0  0  0  0  0  0  0  0
  1  2  1  0  0  0  0
  2  3  1  0  0  0  0
  2  4  1  0  0  0  0
  2  5  1  0  0  0  0
  5  6  2  0  0  0  0
  5  7  1  0  0  0  0
  6  8  1  0  0  0  0
  6  9  1  0  0  0  0
  7 10  2  0  0  0  0
  8 11  1  0  0  0  0
  9 12  2  0  0  0  0
 10 13  1  0  0  0  0
 12 14  1  0  0  0  0
 13 15  1  0  0  0  0
 13 16  1  0  0  0  0
 15 17  2  0  0  0  0
 15 18  1  0  0  0  0
 18 19  1  0  0  0  0
 19 20  2  0  0  0  0
 19 21  1  0  0  0  0
 20 22  1  0  0  0  0
 21 23  2  0  0  0  0
 22 24  2  0  0  0  0
 24 25  1  0  0  0  0
 25 26  2  0  0  0  0
 25 27  1  0  0  0  0
 26 28  1  0  0  0  0
 27 29  2  0  0  0  0
 28 30  2  0  0  0  0
 10 12  1  0  0  0  0
 14 16  1  0  0  0  0
 23 24  1  0  0  0  0
 29 30  1  0  0  0  0
M  END
>  <MolRegNo>
14450

>  <m>


>  <Value>
0

>  <Unit>


>  <Type>
Inhibitory potential

>  <pValue>
0

>  <Ligand Efficiency>
0

>  <Binding Efficiency>
0

>  <Surface Efficiency>
0

>  <Assay Index>
51282

>  <Assay Category>


>  <Assay Organism>


>  <Target ID>
12594

>  <Target Name>
Cytochrome P450 1A2

>  <Target Organism>
Homo sapiens

>  <Target Description>
Target is a single protein chain

>  <Sequence Accession>
P05177

>  <Reference>
J. Med. Chem. 43 (6), 1123-1134 (2000)

>  <Pubmed ID>
10737744

>  <DOI>
10.1021/jm990388c

$$$$
14189
Actelion Java MolfileCreator 1.0

 32 35  0  0  0  0  0  0  0  0999 V2000
    0.0000   -0.0000   -0.0000 F   0  0  0  0  0  0  0  0  0  0  0  0
   -0.0120    1.5206   -0.0000 C   0  0  0  0  0  0  0  0  0  0  0  0
    1.2691    2.2748   -0.0000 C   0  0  0  0  0  0  0  0  0  0  0  0
   -1.3410    2.2748   -0.0000 C   0  0  0  0  0  0  0  0  0  0  0  0
    1.2572    3.8074   -0.0000 C   0  0  0  0  0  0  0  0  0  0  0  0
    2.5742    1.5325   -0.0000 C   0  0  0  0  0  0  0  0  0  0  0  0
   -1.3529    3.8074   -0.0000 C   0  0  0  0  0  0  0  0  0  0  0  0
    2.5622    4.5736   -0.0000 F   0  0  0  0  0  0  0  0  0  0  0  0
   -0.0479    4.5736   -0.0000 C   0  0  0  0  0  0  0  0  0  0  0  0
    2.5622    0.0359   -0.0000 C   0  0  0  0  0  0  0  0  0  0  0  0
    3.8792    2.3108   -0.0000 C   0  0  0  0  0  0  0  0  0  0  0  0
    3.8672   -0.7064   -0.0000 N   0  0  0  0  0  0  0  0  0  0  0  0
    5.1843    1.5684   -0.0000 C   0  0  0  0  0  0  0  0  0  0  0  0
    5.1723    0.0599   -0.0000 C   0  0  0  0  0  0  0  0  0  0  0  0
    6.4893    2.3347   -0.0000 N   0  0  0  0  0  0  0  0  0  0  0  0
    7.7943    1.5924   -0.0000 C   0  0  0  0  0  0  0  0  0  0  0  0
    9.0754    2.3587   -0.0000 O   0  0  0  0  0  0  0  0  0  0  0  0
    7.7824    0.0838   -0.0000 N   0  0  0  0  0  0  0  0  0  0  0  0
    8.9916   -0.7782   -0.0000 C   0  0  0  0  0  0  0  0  0  0  0  0
    6.5731   -0.8022   -0.0000 C   0  0  0  0  0  0  0  0  0  0  0  0
    8.5127   -2.1791   -0.0000 C   0  0  0  0  0  0  0  0  0  0  0  0
   10.4523   -0.4550   -0.0000 C   0  0  0  0  0  0  0  0  0  0  0  0
    7.0281   -2.1791   -0.0000 C   0  0  0  0  0  0  0  0  0  0  0  0
    9.5065   -3.2806   -0.0000 C   0  0  0  0  0  0  0  0  0  0  0  0
   11.4102   -1.5565   -0.0000 C   0  0  0  0  0  0  0  0  0  0  0  0
   10.9672   -2.9573   -0.0000 C   0  0  0  0  0  0  0  0  0  0  0  0
   12.8708   -1.2452   -0.0000 C   0  0  0  0  0  0  0  0  0  0  0  0
   11.9609   -4.0708   -0.0000 O   0  0  0  0  0  0  0  0  0  0  0  0
   14.3315   -0.9459   -0.0000 F   0  0  0  0  0  0  0  0  0  0  0  0
   13.1702   -2.7059   -0.0000 F   0  0  0  0  0  0  0  0  0  0  0  0
   12.5715    0.2395   -0.0000 F   0  0  0  0  0  0  0  0  0  0  0  0
   11.4820   -5.5075   -0.0000 C   0  0  0  0  0  0  0  0  0  0  0  0
  1  2  1  0  0  0  0
  2  3  2  0  0  0  0
  2  4  1  0  0  0  0
  3  5  1  0  0  0  0
  3  6  1  0  0  0  0
  4  7  2  0  0  0  0
  5  8  1  0  0  0  0
  5  9  2  0  0  0  0
  6 10  2  0  0  0  0
  6 11  1  0  0  0  0
 10 12  1  0  0  0  0
 11 13  2  0  0  0  0
 12 14  2  0  0  0  0
 13 15  1  0  0  0  0
 15 16  1  0  0  0  0
 16 17  2  0  0  0  0
 16 18  1  0  0  0  0
 18 19  1  0  0  0  0
 18 20  1  0  0  0  0
 19 21  2  0  0  0  0
 19 22  1  0  0  0  0
 20 23  1  0  0  0  0
 21 24  1  0  0  0  0
 22 25  2  0  0  0  0
 24 26  2  0  0  0  0
 25 27  1  0  0  0  0
 26 28  1  0  0  0  0
 27 29  1  0  0  0  0
 27 30  1  0  0  0  0
 27 31  1  0  0  0  0
 28 32  1  0  0  0  0
  7  9  1  0  0  0  0
 13 14  1  0  0  0  0
 21 23  1  0  0  0  0
 25 26  1  0  0  0  0
M  END
>  <MolRegNo>
14189

>  <m>


>  <Value>
0

>  <Unit>


>  <Type>
Inhibitory potential

>  <pValue>
0

>  <Ligand Efficiency>
0

>  <Binding Efficiency>
0

>  <Surface Efficiency>
0

>  <Assay Index>
51282

>  <Assay Category>


>  <Assay Organism>


>  <Target ID>
12594

>  <Target Name>
Cytochrome P450 1A2

>  <Target Organism>
Homo sapiens

>  <Target Description>
Target is a single protein chain

>  <Sequence Accession>
P05177

>  <Reference>
J. Med. Chem. 43 (6), 1123-1134 (2000)

>  <Pubmed ID>
10737744

>  <DOI>
10.1021/jm990388c

$$$$
14196
Actelion Java MolfileCreator 1.0

 32 35  0  0  0  0  0  0  0  0999 V2000
    0.0000   -0.0000   -0.0000 F   0  0  0  0  0  0  0  0  0  0  0  0
   -1.4801   -0.2745   -0.0000 C   0  0  0  0  0  0  0  0  0  0  0  0
   -1.2056   -1.7308   -0.0000 F   0  0  0  0  0  0  0  0  0  0  0  0
   -1.7666    1.2056   -0.0000 F   0  0  0  0  0  0  0  0  0  0  0  0
   -2.9603   -0.5610   -0.0000 C   0  0  0  0  0  0  0  0  0  0  0  0
   -3.4258   -1.9457   -0.0000 C   0  0  0  0  0  0  0  0  0  0  0  0
   -3.9629    0.5730   -0.0000 C   0  0  0  0  0  0  0  0  0  0  0  0
   -2.4231   -3.0319   -0.0000 O   0  0  0  0  0  0  0  0  0  0  0  0
   -4.8820   -2.2441   -0.0000 C   0  0  0  0  0  0  0  0  0  0  0  0
   -5.4192    0.2745   -0.0000 C   0  0  0  0  0  0  0  0  0  0  0  0
   -2.9006   -4.4404   -0.0000 C   0  0  0  0  0  0  0  0  0  0  0  0
   -5.8966   -1.1220   -0.0000 C   0  0  0  0  0  0  0  0  0  0  0  0
   -6.6486    1.1220   -0.0000 N   0  0  0  0  0  0  0  0  0  0  0  0
   -7.3887   -1.1340   -0.0000 C   0  0  0  0  0  0  0  0  0  0  0  0
   -6.6844    2.6499   -0.0000 C   0  0  0  0  0  0  0  0  0  0  0  0
   -7.8662    0.2507   -0.0000 C   0  0  0  0  0  0  0  0  0  0  0  0
   -5.3953    3.4138   -0.0000 O   0  0  0  0  0  0  0  0  0  0  0  0
   -8.0094    3.4258   -0.0000 N   0  0  0  0  0  0  0  0  0  0  0  0
   -9.3344    2.6738   -0.0000 C   0  0  0  0  0  0  0  0  0  0  0  0
   -9.3463    1.1698   -0.0000 C   0  0  0  0  0  0  0  0  0  0  0  0
  -10.6593    3.4497   -0.0000 C   0  0  0  0  0  0  0  0  0  0  0  0
  -10.6474    0.4297   -0.0000 C   0  0  0  0  0  0  0  0  0  0  0  0
  -11.9843    2.6977   -0.0000 C   0  0  0  0  0  0  0  0  0  0  0  0
  -10.6593   -1.0504   -0.0000 C   0  0  0  0  0  0  0  0  0  0  0  0
  -11.9843    1.1937   -0.0000 C   0  0  0  0  0  0  0  0  0  0  0  0
  -11.9843   -1.8024   -0.0000 C   0  0  0  0  0  0  0  0  0  0  0  0
   -9.3821   -1.7905   -0.0000 C   0  0  0  0  0  0  0  0  0  0  0  0
  -13.2853    0.4536   -0.0000 C   0  0  0  0  0  0  0  0  0  0  0  0
  -11.9962   -3.3064   -0.0000 C   0  0  0  0  0  0  0  0  0  0  0  0
  -13.2734   -1.0265   -0.0000 C   0  0  0  0  0  0  0  0  0  0  0  0
   -9.3940   -3.2825   -0.0000 N   0  0  0  0  0  0  0  0  0  0  0  0
  -10.6951   -4.0226   -0.0000 C   0  0  0  0  0  0  0  0  0  0  0  0
  1  2  1  0  0  0  0
  2  3  1  0  0  0  0
  2  4  1  0  0  0  0
  2  5  1  0  0  0  0
  5  6  2  0  0  0  0
  5  7  1  0  0  0  0
  6  8  1  0  0  0  0
  6  9  1  0  0  0  0
  7 10  2  0  0  0  0
  8 11  1  0  0  0  0
  9 12  2  0  0  0  0
 10 13  1  0  0  0  0
 12 14  1  0  0  0  0
 13 15  1  0  0  0  0
 13 16  1  0  0  0  0
 15 17  2  0  0  0  0
 15 18  1  0  0  0  0
 18 19  1  0  0  0  0
 19 20  2  0  0  0  0
 19 21  1  0  0  0  0
 20 22  1  0  0  0  0
 21 23  2  0  0  0  0
 22 24  1  0  0  0  0
 22 25  2  0  0  0  0
 24 26  2  0  0  0  0
 24 27  1  0  0  0  0
 25 28  1  0  0  0  0
 26 29  1  0  0  0  0
 26 30  1  0  0  0  0
 27 31  2  0  0  0  0
 29 32  2  0  0  0  0
 10 12  1  0  0  0  0
 14 16  1  0  0  0  0
 23 25  1  0  0  0  0
 31 32  1  0  0  0  0
M  END
>  <MolRegNo>
14196

>  <m>
>

>  <Value>
1.0e5

>  <Unit>
nM

>  <Type>
IC50

>  <pValue>
0

>  <Ligand Efficiency>
0

>  <Binding Efficiency>
0

>  <Surface Efficiency>
0

>  <Assay Index>
51266

>  <Assay Category>


>  <Assay Organism>
Homo sapiens

>  <Target ID>
12594

>  <Target Name>
Cytochrome P450 1A2

>  <Target Organism>
Homo sapiens

>  <Target Description>
Target is a single protein chain

>  <Sequence Accession>
P05177

>  <Reference>
J. Med. Chem. 43 (6), 1123-1134 (2000)

>  <Pubmed ID>
10737744

>  <DOI>
10.1021/jm990388c

$$$$
14075
Actelion Java MolfileCreator 1.0

 31 34  0  0  0  0  0  0  0  0999 V2000
    0.0000   -0.0000   -0.0000 F   0  0  0  0  0  0  0  0  0  0  0  0
    1.3126   -0.7778   -0.0000 C   0  0  0  0  0  0  0  0  0  0  0  0
    2.6252    0.0243   -0.0000 C   0  0  0  0  0  0  0  0  0  0  0  0
    1.3004   -2.2484   -0.0000 C   0  0  0  0  0  0  0  0  0  0  0  0
    3.9013   -0.7171   -0.0000 C   0  0  0  0  0  0  0  0  0  0  0  0
    2.6130   -2.9898   -0.0000 C   0  0  0  0  0  0  0  0  0  0  0  0
    5.2139    0.0486   -0.0000 N   0  0  0  0  0  0  0  0  0  0  0  0
    3.8892   -2.2120   -0.0000 C   0  0  0  0  0  0  0  0  0  0  0  0
    2.6009   -4.5211   -0.0000 C   0  0  0  0  0  0  0  0  0  0  0  0
    6.5265   -0.6928   -0.0000 C   0  0  0  0  0  0  0  0  0  0  0  0
    3.9135   -5.2625   -0.0000 C   0  0  0  0  0  0  0  0  0  0  0  0
    1.2640   -5.2625   -0.0000 C   0  0  0  0  0  0  0  0  0  0  0  0
    7.8026    0.0729   -0.0000 O   0  0  0  0  0  0  0  0  0  0  0  0
    6.5143   -2.1877   -0.0000 N   0  0  0  0  0  0  0  0  0  0  0  0
    3.9013   -6.7574   -0.0000 N   0  0  0  0  0  0  0  0  0  0  0  0
    1.2518   -6.7574   -0.0000 C   0  0  0  0  0  0  0  0  0  0  0  0
    7.7297   -3.0627   -0.0000 C   0  0  0  0  0  0  0  0  0  0  0  0
    5.3111   -3.0870   -0.0000 C   0  0  0  0  0  0  0  0  0  0  0  0
    2.5644   -7.4988   -0.0000 C   0  0  0  0  0  0  0  0  0  0  0  0
    7.2679   -4.4725   -0.0000 C   0  0  0  0  0  0  0  0  0  0  0  0
    9.2003   -2.7346   -0.0000 C   0  0  0  0  0  0  0  0  0  0  0  0
    5.7730   -4.4604   -0.0000 C   0  0  0  0  0  0  0  0  0  0  0  0
    8.2766   -5.5664   -0.0000 C   0  0  0  0  0  0  0  0  0  0  0  0
   10.1969   -3.8284   -0.0000 C   0  0  0  0  0  0  0  0  0  0  0  0
    9.7107   -5.2382   -0.0000 C   0  0  0  0  0  0  0  0  0  0  0  0
   11.6675   -3.5367   -0.0000 C   0  0  0  0  0  0  0  0  0  0  0  0
   10.7073   -6.3563   -0.0000 O   0  0  0  0  0  0  0  0  0  0  0  0
   11.9349   -5.0073   -0.0000 F   0  0  0  0  0  0  0  0  0  0  0  0
   11.3393   -2.0418   -0.0000 F   0  0  0  0  0  0  0  0  0  0  0  0
   13.1381   -3.2450   -0.0000 F   0  0  0  0  0  0  0  0  0  0  0  0
   10.2577   -7.7905   -0.0000 C   0  0  0  0  0  0  0  0  0  0  0  0
  1  2  1  0  0  0  0
  2  3  2  0  0  0  0
  2  4  1  0  0  0  0
  3  5  1  0  0  0  0
  4  6  2  0  0  0  0
  5  7  1  0  0  0  0
  5  8  2  0  0  0  0
  6  9  1  0  0  0  0
  7 10  1  0  0  0  0
  9 11  2  0  0  0  0
  9 12  1  0  0  0  0
 10 13  2  0  0  0  0
 10 14  1  0  0  0  0
 11 15  1  0  0  0  0
 12 16  2  0  0  0  0
 14 17  1  0  0  0  0
 14 18  1  0  0  0  0
 15 19  2  0  0  0  0
 17 20  2  0  0  0  0
 17 21  1  0  0  0  0
 18 22  1  0  0  0  0
 20 23  1  0  0  0  0
 21 24  2  0  0  0  0
 23 25  2  0  0  0  0
 24 26  1  0  0  0  0
 25 27  1  0  0  0  0
 26 28  1  0  0  0  0
 26 29  1  0  0  0  0
 26 30  1  0  0  0  0
 27 31  1  0  0  0  0
  6  8  1  0  0  0  0
 16 19  1  0  0  0  0
 20 22  1  0  0  0  0
 24 25  1  0  0  0  0
M  END
>  <MolRegNo>
14075

>  <m>
=

>  <Value>
28000

>  <Unit>
nM

>  <Type>
IC50

>  <pValue>
4.55

>  <Ligand Efficiency>
0

>  <Binding Efficiency>
0

>  <Surface Efficiency>
0

>  <Assay Index>
51266

>  <Assay Category>


>  <Assay Organism>
Homo sapiens

>  <Target ID>
12594

>  <Target Name>
Cytochrome P450 1A2

>  <Target Organism>
Homo sapiens

>  <Target Description>
Target is a single protein chain

>  <Sequence Accession>
P05177

>  <Reference>
J. Med. Chem. 43 (6), 1123-1134 (2000)

>  <Pubmed ID>
10737744

>  <DOI>
10.1021/jm990388c

$$$$
14199
Actelion Java MolfileCreator 1.0

 31 34  0  0  0  0  0  0  0  0999 V2000
    0.0000   -0.0000   -0.0000 F   0  0  0  0  0  0  0  0  0  0  0  0
   -1.4805   -0.3009   -0.0000 C   0  0  0  0  0  0  0  0  0  0  0  0
   -1.2037   -1.7212   -0.0000 F   0  0  0  0  0  0  0  0  0  0  0  0
   -1.7694    1.1796   -0.0000 F   0  0  0  0  0  0  0  0  0  0  0  0
   -2.9610   -0.5657   -0.0000 C   0  0  0  0  0  0  0  0  0  0  0  0
   -3.4304   -1.9620   -0.0000 C   0  0  0  0  0  0  0  0  0  0  0  0
   -3.9600    0.5657   -0.0000 C   0  0  0  0  0  0  0  0  0  0  0  0
   -2.4194   -3.0693   -0.0000 O   0  0  0  0  0  0  0  0  0  0  0  0
   -4.8869   -2.2629   -0.0000 C   0  0  0  0  0  0  0  0  0  0  0  0
   -5.4165    0.2648   -0.0000 C   0  0  0  0  0  0  0  0  0  0  0  0
   -2.9008   -4.4656   -0.0000 C   0  0  0  0  0  0  0  0  0  0  0  0
   -5.8979   -1.1555   -0.0000 C   0  0  0  0  0  0  0  0  0  0  0  0
   -6.6442    1.1194   -0.0000 N   0  0  0  0  0  0  0  0  0  0  0  0
   -7.4025   -1.1435   -0.0000 C   0  0  0  0  0  0  0  0  0  0  0  0
   -6.6803    2.6240   -0.0000 C   0  0  0  0  0  0  0  0  0  0  0  0
   -7.8599    0.2287   -0.0000 C   0  0  0  0  0  0  0  0  0  0  0  0
   -5.3924    3.3823   -0.0000 O   0  0  0  0  0  0  0  0  0  0  0  0
   -8.0043    3.4184   -0.0000 N   0  0  0  0  0  0  0  0  0  0  0  0
   -9.3284    2.6481   -0.0000 C   0  0  0  0  0  0  0  0  0  0  0  0
   -9.3404    1.1676   -0.0000 C   0  0  0  0  0  0  0  0  0  0  0  0
  -10.6524    3.4425   -0.0000 C   0  0  0  0  0  0  0  0  0  0  0  0
  -10.6404    0.4333   -0.0000 C   0  0  0  0  0  0  0  0  0  0  0  0
  -11.9764    2.6721   -0.0000 C   0  0  0  0  0  0  0  0  0  0  0  0
  -10.6524   -1.0472   -0.0000 C   0  0  0  0  0  0  0  0  0  0  0  0
  -11.9885    1.1916   -0.0000 C   0  0  0  0  0  0  0  0  0  0  0  0
   -9.3765   -1.7814   -0.0000 C   0  0  0  0  0  0  0  0  0  0  0  0
  -11.9764   -1.8175   -0.0000 C   0  0  0  0  0  0  0  0  0  0  0  0
   -9.3886   -3.2980   -0.0000 N   0  0  0  0  0  0  0  0  0  0  0  0
   -8.3053   -0.6981   -0.0000 C   0  0  0  0  0  0  0  0  0  0  0  0
  -11.9885   -3.2980   -0.0000 C   0  0  0  0  0  0  0  0  0  0  0  0
  -10.6885   -4.0323   -0.0000 C   0  0  0  0  0  0  0  0  0  0  0  0
  1  2  1  0  0  0  0
  2  3  1  0  0  0  0
  2  4  1  0  0  0  0
  2  5  1  0  0  0  0
  5  6  2  0  0  0  0
  5  7  1  0  0  0  0
  6  8  1  0  0  0  0
  6  9  1  0  0  0  0
  7 10  2  0  0  0  0
  8 11  1  0  0  0  0
  9 12  2  0  0  0  0
 10 13  1  0  0  0  0
 12 14  1  0  0  0  0
 13 15  1  0  0  0  0
 13 16  1  0  0  0  0
 15 17  2  0  0  0  0
 15 18  1  0  0  0  0
 18 19  1  0  0  0  0
 19 20  2  0  0  0  0
 19 21  1  0  0  0  0
 20 22  1  0  0  0  0
 21 23  2  0  0  0  0
 22 24  1  0  0  0  0
 22 25  2  0  0  0  0
 24 26  2  0  0  0  0
 24 27  1  0  0  0  0
 26 28  1  0  0  0  0
 26 29  1  0  0  0  0
 27 30  2  0  0  0  0
 28 31  2  0  0  0  0
 10 12  1  0  0  0  0
 14 16  1  0  0  0  0
 23 25  1  0  0  0  0
 30 31  1  0  0  0  0
M  END
>  <MolRegNo>
14199

>  <m>
=

>  <Value>
2000

>  <Unit>
nM

>  <Type>
IC50

>  <pValue>
5.7

>  <Ligand Efficiency>
0

>  <Binding Efficiency>
0

>  <Surface Efficiency>
0

>  <Assay Index>
51283

>  <Assay Category>


>  <Assay Organism>
Homo sapiens

>  <Target ID>
12594

>  <Target Name>
Cytochrome P450 1A2

>  <Target Organism>
Homo sapiens

>  <Target Description>
Target is a single protein chain

>  <Sequence Accession>
P05177

>  <Reference>
J. Med. Chem. 43 (6), 1123-1134 (2000)

>  <Pubmed ID>
10737744

>  <DOI>
10.1021/jm990388c

$$$$
14356
Actelion Java MolfileCreator 1.0

 31 34  0  0  0  0  0  0  0  0999 V2000
    0.0000   -0.0000   -0.0000 F   0  0  0  0  0  0  0  0  0  0  0  0
   -1.4737   -0.2852   -0.0000 C   0  0  0  0  0  0  0  0  0  0  0  0
   -1.2122   -1.7589   -0.0000 F   0  0  0  0  0  0  0  0  0  0  0  0
   -1.8065    1.1766   -0.0000 F   0  0  0  0  0  0  0  0  0  0  0  0
   -2.9593   -0.5705   -0.0000 C   0  0  0  0  0  0  0  0  0  0  0  0
   -3.4347   -1.9610   -0.0000 C   0  0  0  0  0  0  0  0  0  0  0  0
   -3.9695    0.5586   -0.0000 C   0  0  0  0  0  0  0  0  0  0  0  0
   -2.4482   -3.0781   -0.0000 O   0  0  0  0  0  0  0  0  0  0  0  0
   -4.8727   -2.2700   -0.0000 C   0  0  0  0  0  0  0  0  0  0  0  0
   -5.4432    0.2496   -0.0000 C   0  0  0  0  0  0  0  0  0  0  0  0
   -2.8880   -4.4686   -0.0000 C   0  0  0  0  0  0  0  0  0  0  0  0
   -5.8829   -1.1647   -0.0000 C   0  0  0  0  0  0  0  0  0  0  0  0
   -6.6673    1.1172   -0.0000 N   0  0  0  0  0  0  0  0  0  0  0  0
   -7.3922   -1.1528   -0.0000 C   0  0  0  0  0  0  0  0  0  0  0  0
   -6.6792    2.6265   -0.0000 C   0  0  0  0  0  0  0  0  0  0  0  0
   -7.8557    0.2258   -0.0000 C   0  0  0  0  0  0  0  0  0  0  0  0
   -5.4075    3.3871   -0.0000 O   0  0  0  0  0  0  0  0  0  0  0  0
   -7.9984    3.4109   -0.0000 N   0  0  0  0  0  0  0  0  0  0  0  0
   -7.9865    4.9202   -0.0000 C   0  0  0  0  0  0  0  0  0  0  0  0
   -9.2938    5.6927   -0.0000 C   0  0  0  0  0  0  0  0  0  0  0  0
   -6.6911    5.6690   -0.0000 C   0  0  0  0  0  0  0  0  0  0  0  0
   -9.2938    7.2021   -0.0000 C   0  0  0  0  0  0  0  0  0  0  0  0
  -10.6011    4.9678   -0.0000 C   0  0  0  0  0  0  0  0  0  0  0  0
   -6.6911    7.1783   -0.0000 C   0  0  0  0  0  0  0  0  0  0  0  0
  -10.6011    7.9627   -0.0000 C   0  0  0  0  0  0  0  0  0  0  0  0
   -7.9984    7.9508   -0.0000 C   0  0  0  0  0  0  0  0  0  0  0  0
  -11.9084    7.2377   -0.0000 C   0  0  0  0  0  0  0  0  0  0  0  0
  -10.6011    9.4839   -0.0000 C   0  0  0  0  0  0  0  0  0  0  0  0
  -13.2276    7.9984   -0.0000 N   0  0  0  0  0  0  0  0  0  0  0  0
  -11.9084   10.2446   -0.0000 C   0  0  0  0  0  0  0  0  0  0  0  0
  -13.2157    9.5077   -0.0000 C   0  0  0  0  0  0  0  0  0  0  0  0
  1  2  1  0  0  0  0
  2  3  1  0  0  0  0
  2  4  1  0  0  0  0
  2  5  1  0  0  0  0
  5  6  2  0  0  0  0
  5  7  1  0  0  0  0
  6  8  1  0  0  0  0
  6  9  1  0  0  0  0
  7 10  2  0  0  0  0
  8 11  1  0  0  0  0
  9 12  2  0  0  0  0
 10 13  1  0  0  0  0
 12 14  1  0  0  0  0
 13 15  1  0  0  0  0
 13 16  1  0  0  0  0
 15 17  2  0  0  0  0
 15 18  1  0  0  0  0
 18 19  1  0  0  0  0
 19 20  2  0  0  0  0
 19 21  1  0  0  0  0
 20 22  1  0  0  0  0
 20 23  1  0  0  0  0
 21 24  2  0  0  0  0
 22 25  1  0  0  0  0
 22 26  2  0  0  0  0
 25 27  2  0  0  0  0
 25 28  1  0  0  0  0
 27 29  1  0  0  0  0
 28 30  2  0  0  0  0
 29 31  2  0  0  0  0
 10 12  1  0  0  0  0
 14 16  1  0  0  0  0
 24 26  1  0  0  0  0
 30 31  1  0  0  0  0
M  END
>  <MolRegNo>
14356

>  <m>


>  <Value>
0

>  <Unit>


>  <Type>
Inhibitory potential

>  <pValue>
0

>  <Ligand Efficiency>
0

>  <Binding Efficiency>
0

>  <Surface Efficiency>
0

>  <Assay Index>
51282

>  <Assay Category>


>  <Assay Organism>


>  <Target ID>
12594

>  <Target Name>
Cytochrome P450 1A2

>  <Target Organism>
Homo sapiens

>  <Target Description>
Target is a single protein chain

>  <Sequence Accession>
P05177

>  <Reference>
J. Med. Chem. 43 (6), 1123-1134 (2000)

>  <Pubmed ID>
10737744

>  <DOI>
10.1021/jm990388c

$$$$
14163
Actelion Java MolfileCreator 1.0

 34 37  0  0  0  0  0  0  0  0999 V2000
    0.0000   -0.0000   -0.0000 F   0  0  0  0  0  0  0  0  0  0  0  0
    0.3018   -1.4607   -0.0000 C   0  0  0  0  0  0  0  0  0  0  0  0
    1.7625   -1.1710   -0.0000 F   0  0  0  0  0  0  0  0  0  0  0  0
    0.5674   -2.9213   -0.0000 F   0  0  0  0  0  0  0  0  0  0  0  0
   -1.1830   -1.7263   -0.0000 C   0  0  0  0  0  0  0  0  0  0  0  0
   -1.6659   -3.1266   -0.0000 C   0  0  0  0  0  0  0  0  0  0  0  0
   -2.1970   -0.6157   -0.0000 C   0  0  0  0  0  0  0  0  0  0  0  0
   -0.6760   -4.2372   -0.0000 O   0  0  0  0  0  0  0  0  0  0  0  0
   -3.1145   -3.4284   -0.0000 C   0  0  0  0  0  0  0  0  0  0  0  0
   -3.6819   -0.9174   -0.0000 C   0  0  0  0  0  0  0  0  0  0  0  0
   -1.1227   -5.6616   -0.0000 C   0  0  0  0  0  0  0  0  0  0  0  0
   -4.1406   -2.3178   -0.0000 C   0  0  0  0  0  0  0  0  0  0  0  0
   -4.9132   -0.0241   -0.0000 N   0  0  0  0  0  0  0  0  0  0  0  0
   -5.6496   -2.3057   -0.0000 C   0  0  0  0  0  0  0  0  0  0  0  0
   -4.9253    1.4848   -0.0000 C   0  0  0  0  0  0  0  0  0  0  0  0
   -6.1083   -0.9174   -0.0000 C   0  0  0  0  0  0  0  0  0  0  0  0
   -3.6577    2.2453   -0.0000 O   0  0  0  0  0  0  0  0  0  0  0  0
   -6.2531    2.2453   -0.0000 N   0  0  0  0  0  0  0  0  0  0  0  0
   -7.5810    1.5090   -0.0000 C   0  0  0  0  0  0  0  0  0  0  0  0
   -7.5931    0.0241   -0.0000 C   0  0  0  0  0  0  0  0  0  0  0  0
   -8.8727    2.2695   -0.0000 C   0  0  0  0  0  0  0  0  0  0  0  0
   -8.8848   -0.7122   -0.0000 C   0  0  0  0  0  0  0  0  0  0  0  0
  -10.2006    1.4969   -0.0000 C   0  0  0  0  0  0  0  0  0  0  0  0
   -8.8968   -2.2333   -0.0000 C   0  0  0  0  0  0  0  0  0  0  0  0
  -10.2127    0.0483   -0.0000 C   0  0  0  0  0  0  0  0  0  0  0  0
   -7.5931   -2.9696   -0.0000 C   0  0  0  0  0  0  0  0  0  0  0  0
  -10.2247   -2.9696   -0.0000 C   0  0  0  0  0  0  0  0  0  0  0  0
  -11.5405   -0.6881   -0.0000 C   0  0  0  0  0  0  0  0  0  0  0  0
   -7.6052   -4.4545   -0.0000 N   0  0  0  0  0  0  0  0  0  0  0  0
  -10.2368   -4.4545   -0.0000 C   0  0  0  0  0  0  0  0  0  0  0  0
  -12.8684    0.0724   -0.0000 C   0  0  0  0  0  0  0  0  0  0  0  0
  -11.5526   -2.1729   -0.0000 C   0  0  0  0  0  0  0  0  0  0  0  0
  -12.8684   -1.4245   -0.0000 C   0  0  0  0  0  0  0  0  0  0  0  0
   -8.9331   -5.1908   -0.0000 C   0  0  0  0  0  0  0  0  0  0  0  0
  1  2  1  0  0  0  0
  2  3  1  0  0  0  0
  2  4  1  0  0  0  0
  2  5  1  0  0  0  0
  5  6  2  0  0  0  0
  5  7  1  0  0  0  0
  6  8  1  0  0  0  0
  6  9  1  0  0  0  0
  7 10  2  0  0  0  0
  8 11  1  0  0  0  0
  9 12  2  0  0  0  0
 10 13  1  0  0  0  0
 12 14  1  0  0  0  0
 13 15  1  0  0  0  0
 13 16  1  0  0  0  0
 15 17  2  0  0  0  0
 15 18  1  0  0  0  0
 18 19  1  0  0  0  0
 19 20  2  0  0  0  0
 19 21  1  0  0  0  0
 20 22  1  0  0  0  0
 21 23  2  0  0  0  0
 22 24  1  0  0  0  0
 22 25  2  0  0  0  0
 24 26  2  0  0  0  0
 24 27  1  0  0  0  0
 25 28  1  0  0  0  0
 26 29  1  0  0  0  0
 27 30  2  0  0  0  0
 28 31  1  0  0  0  0
 28 32  1  0  0  0  0
 28 33  1  0  0  0  0
 29 34  2  0  0  0  0
 10 12  1  0  0  0  0
 14 16  1  0  0  0  0
 23 25  1  0  0  0  0
 30 34  1  0  0  0  0
M  END
>  <MolRegNo>
14163

>  <m>


>  <Value>
0

>  <Unit>


>  <Type>
IC50

>  <pValue>
0

>  <Ligand Efficiency>
0

>  <Binding Efficiency>
0

>  <Surface Efficiency>
0

>  <Assay Index>
51267

>  <Assay Category>


>  <Assay Organism>
Homo sapiens

>  <Target ID>
12594

>  <Target Name>
Cytochrome P450 1A2

>  <Target Organism>
Homo sapiens

>  <Target Description>
Target is a single protein chain

>  <Sequence Accession>
P05177

>  <Reference>
J. Med. Chem. 43 (6), 1123-1134 (2000)

>  <Pubmed ID>
10737744

>  <DOI>
10.1021/jm990388c

$$$$
14074
Actelion Java MolfileCreator 1.0

 31 34  0  0  0  0  0  0  0  0999 V2000
    0.0000   -0.0000   -0.0000 Br  0  0  0  0  0  0  0  0  0  0  0  0
    1.3130   -0.7589   -0.0000 C   0  0  0  0  0  0  0  0  0  0  0  0
    2.6261    0.0241   -0.0000 C   0  0  0  0  0  0  0  0  0  0  0  0
    1.3010   -2.2406   -0.0000 C   0  0  0  0  0  0  0  0  0  0  0  0
    3.9030   -0.7228   -0.0000 C   0  0  0  0  0  0  0  0  0  0  0  0
    2.6140   -2.9875   -0.0000 C   0  0  0  0  0  0  0  0  0  0  0  0
    5.2160    0.0602   -0.0000 N   0  0  0  0  0  0  0  0  0  0  0  0
    3.8909   -2.2165   -0.0000 C   0  0  0  0  0  0  0  0  0  0  0  0
    2.6020   -4.5053   -0.0000 C   0  0  0  0  0  0  0  0  0  0  0  0
    6.5291   -0.6987   -0.0000 C   0  0  0  0  0  0  0  0  0  0  0  0
    3.9150   -5.2642   -0.0000 C   0  0  0  0  0  0  0  0  0  0  0  0
    1.2649   -5.2522   -0.0000 C   0  0  0  0  0  0  0  0  0  0  0  0
    7.8060    0.0723   -0.0000 O   0  0  0  0  0  0  0  0  0  0  0  0
    6.5170   -2.1924   -0.0000 N   0  0  0  0  0  0  0  0  0  0  0  0
    3.9030   -6.7580   -0.0000 N   0  0  0  0  0  0  0  0  0  0  0  0
    1.2528   -6.7580   -0.0000 C   0  0  0  0  0  0  0  0  0  0  0  0
    7.7337   -3.0477   -0.0000 C   0  0  0  0  0  0  0  0  0  0  0  0
    5.3124   -3.0959   -0.0000 C   0  0  0  0  0  0  0  0  0  0  0  0
    2.5659   -7.5048   -0.0000 C   0  0  0  0  0  0  0  0  0  0  0  0
    7.2759   -4.4571   -0.0000 C   0  0  0  0  0  0  0  0  0  0  0  0
    9.2033   -2.7225   -0.0000 C   0  0  0  0  0  0  0  0  0  0  0  0
    5.7702   -4.4692   -0.0000 C   0  0  0  0  0  0  0  0  0  0  0  0
    8.2758   -5.5413   -0.0000 C   0  0  0  0  0  0  0  0  0  0  0  0
   10.2032   -3.8187   -0.0000 C   0  0  0  0  0  0  0  0  0  0  0  0
    9.7093   -5.2160   -0.0000 C   0  0  0  0  0  0  0  0  0  0  0  0
   11.6728   -3.5296   -0.0000 C   0  0  0  0  0  0  0  0  0  0  0  0
   10.7091   -6.3363   -0.0000 O   0  0  0  0  0  0  0  0  0  0  0  0
   11.9378   -4.9992   -0.0000 F   0  0  0  0  0  0  0  0  0  0  0  0
   11.3476   -2.0358   -0.0000 F   0  0  0  0  0  0  0  0  0  0  0  0
   13.1425   -3.2284   -0.0000 F   0  0  0  0  0  0  0  0  0  0  0  0
   10.2514   -7.7578   -0.0000 C   0  0  0  0  0  0  0  0  0  0  0  0
  1  2  1  0  0  0  0
  2  3  2  0  0  0  0
  2  4  1  0  0  0  0
  3  5  1  0  0  0  0
  4  6  2  0  0  0  0
  5  7  1  0  0  0  0
  5  8  2  0  0  0  0
  6  9  1  0  0  0  0
  7 10  1  0  0  0  0
  9 11  2  0  0  0  0
  9 12  1  0  0  0  0
 10 13  2  0  0  0  0
 10 14  1  0  0  0  0
 11 15  1  0  0  0  0
 12 16  2  0  0  0  0
 14 17  1  0  0  0  0
 14 18  1  0  0  0  0
 15 19  2  0  0  0  0
 17 20  2  0  0  0  0
 17 21  1  0  0  0  0
 18 22  1  0  0  0  0
 20 23  1  0  0  0  0
 21 24  2  0  0  0  0
 23 25  2  0  0  0  0
 24 26  1  0  0  0  0
 25 27  1  0  0  0  0
 26 28  1  0  0  0  0
 26 29  1  0  0  0  0
 26 30  1  0  0  0  0
 27 31  1  0  0  0  0
  6  8  1  0  0  0  0
 16 19  1  0  0  0  0
 20 22  1  0  0  0  0
 24 25  1  0  0  0  0
M  END
>  <MolRegNo>
14074

>  <m>
=

>  <Value>
7000

>  <Unit>
nM

>  <Type>
IC50

>  <pValue>
5.16

>  <Ligand Efficiency>
0

>  <Binding Efficiency>
0

>  <Surface Efficiency>
0

>  <Assay Index>
51266

>  <Assay Category>


>  <Assay Organism>
Homo sapiens

>  <Target ID>
12594

>  <Target Name>
Cytochrome P450 1A2

>  <Target Organism>
Homo sapiens

>  <Target Description>
Target is a single protein chain

>  <Sequence Accession>
P05177

>  <Reference>
J. Med. Chem. 43 (6), 1123-1134 (2000)

>  <Pubmed ID>
10737744

>  <DOI>
10.1021/jm990388c

$$$$
13977
Actelion Java MolfileCreator 1.0

 32 35  0  0  0  0  0  0  0  0999 V2000
    0.0000   -0.0000   -0.0000 F   0  0  0  0  0  0  0  0  0  0  0  0
   -0.2993    1.4844   -0.0000 C   0  0  0  0  0  0  0  0  0  0  0  0
   -0.6105    2.9688   -0.0000 F   0  0  0  0  0  0  0  0  0  0  0  0
    1.1612    1.7837   -0.0000 F   0  0  0  0  0  0  0  0  0  0  0  0
   -1.7837    1.2210   -0.0000 C   0  0  0  0  0  0  0  0  0  0  0  0
   -2.2505   -0.1676   -0.0000 C   0  0  0  0  0  0  0  0  0  0  0  0
   -2.7892    2.3343   -0.0000 C   0  0  0  0  0  0  0  0  0  0  0  0
   -1.2569   -1.2809   -0.0000 O   0  0  0  0  0  0  0  0  0  0  0  0
   -3.7110   -0.4669   -0.0000 C   0  0  0  0  0  0  0  0  0  0  0  0
   -4.2736    2.0350   -0.0000 C   0  0  0  0  0  0  0  0  0  0  0  0
   -1.7118   -2.6934   -0.0000 C   0  0  0  0  0  0  0  0  0  0  0  0
   -4.7405    0.6345   -0.0000 C   0  0  0  0  0  0  0  0  0  0  0  0
   -5.5066    2.9089   -0.0000 N   0  0  0  0  0  0  0  0  0  0  0  0
   -6.2248    0.6464   -0.0000 C   0  0  0  0  0  0  0  0  0  0  0  0
   -5.5186    4.4172   -0.0000 C   0  0  0  0  0  0  0  0  0  0  0  0
   -6.7037    2.0111   -0.0000 C   0  0  0  0  0  0  0  0  0  0  0  0
   -4.2497    5.1834   -0.0000 O   0  0  0  0  0  0  0  0  0  0  0  0
   -6.8473    5.1954   -0.0000 N   0  0  0  0  0  0  0  0  0  0  0  0
   -8.1761    4.4412   -0.0000 C   0  0  0  0  0  0  0  0  0  0  0  0
   -8.1881    2.9568   -0.0000 C   0  0  0  0  0  0  0  0  0  0  0  0
   -9.4809    5.2073   -0.0000 C   0  0  0  0  0  0  0  0  0  0  0  0
   -9.4929    2.2146   -0.0000 C   0  0  0  0  0  0  0  0  0  0  0  0
  -10.8097    4.4532   -0.0000 C   0  0  0  0  0  0  0  0  0  0  0  0
  -10.8217    2.9807   -0.0000 C   0  0  0  0  0  0  0  0  0  0  0  0
   -9.5049    0.7063   -0.0000 C   0  0  0  0  0  0  0  0  0  0  0  0
  -12.1385    2.2505   -0.0000 O   0  0  0  0  0  0  0  0  0  0  0  0
   -8.2000   -0.0479   -0.0000 C   0  0  0  0  0  0  0  0  0  0  0  0
  -10.8217   -0.0359   -0.0000 C   0  0  0  0  0  0  0  0  0  0  0  0
  -12.1624    0.7661   -0.0000 C   0  0  0  0  0  0  0  0  0  0  0  0
   -8.2120   -1.5323   -0.0000 N   0  0  0  0  0  0  0  0  0  0  0  0
  -10.8336   -1.5323   -0.0000 C   0  0  0  0  0  0  0  0  0  0  0  0
   -9.5408   -2.2745   -0.0000 C   0  0  0  0  0  0  0  0  0  0  0  0
  1  2  1  0  0  0  0
  2  3  1  0  0  0  0
  2  4  1  0  0  0  0
  2  5  1  0  0  0  0
  5  6  2  0  0  0  0
  5  7  1  0  0  0  0
  6  8  1  0  0  0  0
  6  9  1  0  0  0  0
  7 10  2  0  0  0  0
  8 11  1  0  0  0  0
  9 12  2  0  0  0  0
 10 13  1  0  0  0  0
 12 14  1  0  0  0  0
 13 15  1  0  0  0  0
 13 16  1  0  0  0  0
 15 17  2  0  0  0  0
 15 18  1  0  0  0  0
 18 19  1  0  0  0  0
 19 20  2  0  0  0  0
 19 21  1  0  0  0  0
 20 22  1  0  0  0  0
 21 23  2  0  0  0  0
 22 24  2  0  0  0  0
 22 25  1  0  0  0  0
 24 26  1  0  0  0  0
 25 27  2  0  0  0  0
 25 28  1  0  0  0  0
 26 29  1  0  0  0  0
 27 30  1  0  0  0  0
 28 31  2  0  0  0  0
 30 32  2  0  0  0  0
 10 12  1  0  0  0  0
 14 16  1  0  0  0  0
 23 24  1  0  0  0  0
 31 32  1  0  0  0  0
M  END
>  <MolRegNo>
13977

>  <m>
=

>  <Value>
3000

>  <Unit>
nM

>  <Type>
IC50

>  <pValue>
5.52

>  <Ligand Efficiency>
0

>  <Binding Efficiency>
0

>  <Surface Efficiency>
0

>  <Assay Index>
51266

>  <Assay Category>


>  <Assay Organism>
Homo sapiens

>  <Target ID>
12594

>  <Target Name>
Cytochrome P450 1A2

>  <Target Organism>
Homo sapiens

>  <Target Description>
Target is a single protein chain

>  <Sequence Accession>
P05177

>  <Reference>
J. Med. Chem. 43 (6), 1123-1134 (2000)

>  <Pubmed ID>
10737744

>  <DOI>
10.1021/jm990388c

$$$$
14188
Actelion Java MolfileCreator 1.0

 24 26  0  0  0  0  0  0  0  0999 V2000
    0.0000   -0.0000   -0.0000 F   0  0  0  0  0  0  0  0  0  0  0  0
   -1.4765   -0.2739   -0.0000 C   0  0  0  0  0  0  0  0  0  0  0  0
   -1.1788   -1.7265   -0.0000 F   0  0  0  0  0  0  0  0  0  0  0  0
   -1.7741    1.2026   -0.0000 F   0  0  0  0  0  0  0  0  0  0  0  0
   -2.9529   -0.5596   -0.0000 C   0  0  0  0  0  0  0  0  0  0  0  0
   -3.4054   -1.9527   -0.0000 C   0  0  0  0  0  0  0  0  0  0  0  0
   -3.9293    0.5596   -0.0000 C   0  0  0  0  0  0  0  0  0  0  0  0
   -2.4171   -3.0601   -0.0000 O   0  0  0  0  0  0  0  0  0  0  0  0
   -4.8818   -2.2504   -0.0000 C   0  0  0  0  0  0  0  0  0  0  0  0
   -5.4058    0.2620   -0.0000 C   0  0  0  0  0  0  0  0  0  0  0  0
   -2.8934   -4.4889   -0.0000 C   0  0  0  0  0  0  0  0  0  0  0  0
   -5.8939   -1.1312   -0.0000 C   0  0  0  0  0  0  0  0  0  0  0  0
   -6.6322    1.1431   -0.0000 N   0  0  0  0  0  0  0  0  0  0  0  0
   -7.3704   -1.1312   -0.0000 C   0  0  0  0  0  0  0  0  0  0  0  0
   -6.6441    2.6672   -0.0000 C   0  0  0  0  0  0  0  0  0  0  0  0
   -7.8348    0.2620   -0.0000 C   0  0  0  0  0  0  0  0  0  0  0  0
   -5.3700    3.4292   -0.0000 O   0  0  0  0  0  0  0  0  0  0  0  0
   -7.9657    3.4292   -0.0000 N   0  0  0  0  0  0  0  0  0  0  0  0
   -9.2874    2.6910   -0.0000 C   0  0  0  0  0  0  0  0  0  0  0  0
   -9.2993    1.1907   -0.0000 C   0  0  0  0  0  0  0  0  0  0  0  0
  -10.6091    3.4530   -0.0000 C   0  0  0  0  0  0  0  0  0  0  0  0
  -10.6210    0.4525   -0.0000 N   0  0  0  0  0  0  0  0  0  0  0  0
  -11.9308    2.7029   -0.0000 C   0  0  0  0  0  0  0  0  0  0  0  0
  -11.9427    1.2145   -0.0000 C   0  0  0  0  0  0  0  0  0  0  0  0
  1  2  1  0  0  0  0
  2  3  1  0  0  0  0
  2  4  1  0  0  0  0
  2  5  1  0  0  0  0
  5  6  2  0  0  0  0
  5  7  1  0  0  0  0
  6  8  1  0  0  0  0
  6  9  1  0  0  0  0
  7 10  2  0  0  0  0
  8 11  1  0  0  0  0
  9 12  2  0  0  0  0
 10 13  1  0  0  0  0
 12 14  1  0  0  0  0
 13 15  1  0  0  0  0
 13 16  1  0  0  0  0
 15 17  2  0  0  0  0
 15 18  1  0  0  0  0
 18 19  1  0  0  0  0
 19 20  2  0  0  0  0
 19 21  1  0  0  0  0
 20 22  1  0  0  0  0
 21 23  2  0  0  0  0
 22 24  2  0  0  0  0
 10 12  1  0  0  0  0
 14 16  1  0  0  0  0
 23 24  1  0  0  0  0
M  END
>  <MolRegNo>
14188

>  <m>
=

>  <Value>
20

>  <Unit>
nM

>  <Type>
IC50

>  <pValue>
7.7

>  <Ligand Efficiency>
0

>  <Binding Efficiency>
0

>  <Surface Efficiency>
0

>  <Assay Index>
51266

>  <Assay Category>


>  <Assay Organism>
Homo sapiens

>  <Target ID>
12594

>  <Target Name>
Cytochrome P450 1A2

>  <Target Organism>
Homo sapiens

>  <Target Description>
Target is a single protein chain

>  <Sequence Accession>
P05177

>  <Reference>
J. Med. Chem. 43 (6), 1123-1134 (2000)

>  <Pubmed ID>
10737744

>  <DOI>
10.1021/jm990388c

$$$$
14155
Actelion Java MolfileCreator 1.0

 33 37  0  0  0  0  0  0  0  0999 V2000
    0.0000   -0.0000   -0.0000 F   0  0  0  0  0  0  0  0  0  0  0  0
   -0.3114    1.4850   -0.0000 C   0  0  0  0  0  0  0  0  0  0  0  0
   -0.5988    2.9699   -0.0000 F   0  0  0  0  0  0  0  0  0  0  0  0
    1.1496    1.7724   -0.0000 F   0  0  0  0  0  0  0  0  0  0  0  0
   -1.7963    1.1976   -0.0000 C   0  0  0  0  0  0  0  0  0  0  0  0
   -2.2514   -0.2036   -0.0000 C   0  0  0  0  0  0  0  0  0  0  0  0
   -2.7903    2.3232   -0.0000 C   0  0  0  0  0  0  0  0  0  0  0  0
   -1.2574   -1.3053   -0.0000 O   0  0  0  0  0  0  0  0  0  0  0  0
   -3.7364   -0.5149   -0.0000 C   0  0  0  0  0  0  0  0  0  0  0  0
   -4.2513    2.0119   -0.0000 C   0  0  0  0  0  0  0  0  0  0  0  0
   -1.7484   -2.7184   -0.0000 C   0  0  0  0  0  0  0  0  0  0  0  0
   -4.7423    0.6108   -0.0000 C   0  0  0  0  0  0  0  0  0  0  0  0
   -5.4848    2.8861   -0.0000 N   0  0  0  0  0  0  0  0  0  0  0  0
   -6.2273    0.5988   -0.0000 C   0  0  0  0  0  0  0  0  0  0  0  0
   -5.5207    4.4070   -0.0000 C   0  0  0  0  0  0  0  0  0  0  0  0
   -6.6823    2.0119   -0.0000 C   0  0  0  0  0  0  0  0  0  0  0  0
   -4.2154    5.1734   -0.0000 O   0  0  0  0  0  0  0  0  0  0  0  0
   -6.8260    5.1734   -0.0000 N   0  0  0  0  0  0  0  0  0  0  0  0
   -8.1553    4.4309   -0.0000 C   0  0  0  0  0  0  0  0  0  0  0  0
   -8.1673    2.9340   -0.0000 C   0  0  0  0  0  0  0  0  0  0  0  0
   -9.4607    5.1974   -0.0000 C   0  0  0  0  0  0  0  0  0  0  0  0
   -9.4726    2.1795   -0.0000 C   0  0  0  0  0  0  0  0  0  0  0  0
  -10.7899    4.4549   -0.0000 C   0  0  0  0  0  0  0  0  0  0  0  0
   -9.4846    0.6826   -0.0000 C   0  0  0  0  0  0  0  0  0  0  0  0
  -10.8019    2.9819   -0.0000 C   0  0  0  0  0  0  0  0  0  0  0  0
  -12.2150    4.9219   -0.0000 C   0  0  0  0  0  0  0  0  0  0  0  0
   -8.1793   -0.0599   -0.0000 C   0  0  0  0  0  0  0  0  0  0  0  0
  -10.7780   -0.0599   -0.0000 C   0  0  0  0  0  0  0  0  0  0  0  0
  -12.2270    2.5388   -0.0000 O   0  0  0  0  0  0  0  0  0  0  0  0
  -13.0892    3.7364   -0.0000 C   0  0  0  0  0  0  0  0  0  0  0  0
   -8.1913   -1.5688   -0.0000 N   0  0  0  0  0  0  0  0  0  0  0  0
  -10.7899   -1.5448   -0.0000 C   0  0  0  0  0  0  0  0  0  0  0  0
   -9.5205   -2.2873   -0.0000 C   0  0  0  0  0  0  0  0  0  0  0  0
  1  2  1  0  0  0  0
  2  3  1  0  0  0  0
  2  4  1  0  0  0  0
  2  5  1  0  0  0  0
  5  6  2  0  0  0  0
  5  7  1  0  0  0  0
  6  8  1  0  0  0  0
  6  9  1  0  0  0  0
  7 10  2  0  0  0  0
  8 11  1  0  0  0  0
  9 12  2  0  0  0  0
 10 13  1  0  0  0  0
 12 14  1  0  0  0  0
 13 15  1  0  0  0  0
 13 16  1  0  0  0  0
 15 17  2  0  0  0  0
 15 18  1  0  0  0  0
 18 19  1  0  0  0  0
 19 20  2  0  0  0  0
 19 21  1  0  0  0  0
 20 22  1  0  0  0  0
 21 23  2  0  0  0  0
 22 24  1  0  0  0  0
 22 25  2  0  0  0  0
 23 26  1  0  0  0  0
 24 27  2  0  0  0  0
 24 28  1  0  0  0  0
 25 29  1  0  0  0  0
 26 30  1  0  0  0  0
 27 31  1  0  0  0  0
 28 32  2  0  0  0  0
 31 33  2  0  0  0  0
 10 12  1  0  0  0  0
 14 16  1  0  0  0  0
 23 25  1  0  0  0  0
 29 30  1  0  0  0  0
 32 33  1  0  0  0  0
M  END
>  <MolRegNo>
14155

>  <m>
=

>  <Value>
2000

>  <Unit>
nM

>  <Type>
IC50

>  <pValue>
5.7

>  <Ligand Efficiency>
0

>  <Binding Efficiency>
0

>  <Surface Efficiency>
0

>  <Assay Index>
51266

>  <Assay Category>


>  <Assay Organism>
Homo sapiens

>  <Target ID>
12594

>  <Target Name>
Cytochrome P450 1A2

>  <Target Organism>
Homo sapiens

>  <Target Description>
Target is a single protein chain

>  <Sequence Accession>
P05177

>  <Reference>
J. Med. Chem. 43 (6), 1123-1134 (2000)

>  <Pubmed ID>
10737744

>  <DOI>
10.1021/jm990388c

$$$$
64639
Actelion Java MolfileCreator 1.0

 22 23  0  0  0  0  0  0  0  0999 V2000
    0.0000   -0.0000   -0.0000 O   0  0  0  0  0  0  0  0  0  0  0  0
    1.2973   -0.7260   -0.0000 C   0  0  0  0  0  0  0  0  0  0  0  0
   -0.0238    1.5115   -0.0000 C   0  0  0  0  0  0  0  0  0  0  0  0
    1.2973   -2.2137   -0.0000 C   0  0  0  0  0  0  0  0  0  0  0  0
    2.5707    0.0357   -0.0000 C   0  0  0  0  0  0  0  0  0  0  0  0
    2.5826   -2.9515   -0.0000 C   0  0  0  0  0  0  0  0  0  0  0  0
   -0.0119   -2.9515   -0.0000 C   0  0  0  0  0  0  0  0  0  0  0  0
    3.8799   -0.7022   -0.0000 C   0  0  0  0  0  0  0  0  0  0  0  0
    3.8680   -2.1780   -0.0000 C   0  0  0  0  0  0  0  0  0  0  0  0
   -1.3330   -2.1899   -0.0000 C   0  0  0  0  0  0  0  0  0  0  0  0
    5.1652    0.0714   -0.0000 O   0  0  0  0  0  0  0  0  0  0  0  0
   -2.6421   -2.9396   -0.0000 C   0  0  0  0  0  0  0  0  0  0  0  0
    6.4506   -0.6665   -0.0000 C   0  0  0  0  0  0  0  0  0  0  0  0
   -3.9513   -2.1780   -0.0000 C   0  0  0  0  0  0  0  0  0  0  0  0
   -2.6540   -4.4392   -0.0000 C   0  0  0  0  0  0  0  0  0  0  0  0
   -5.2604   -2.9158   -0.0000 C   0  0  0  0  0  0  0  0  0  0  0  0
   -3.9632   -5.1771   -0.0000 C   0  0  0  0  0  0  0  0  0  0  0  0
   -6.5696   -2.1542   -0.0000 O   0  0  0  0  0  0  0  0  0  0  0  0
   -5.2723   -4.4154   -0.0000 C   0  0  0  0  0  0  0  0  0  0  0  0
   -3.9751   -6.6648   -0.0000 O   0  0  0  0  0  0  0  0  0  0  0  0
   -6.5815   -0.6427   -0.0000 C   0  0  0  0  0  0  0  0  0  0  0  0
   -5.2842   -7.4027   -0.0000 C   0  0  0  0  0  0  0  0  0  0  0  0
  1  2  1  0  0  0  0
  1  3  1  0  0  0  0
  2  4  2  0  0  0  0
  2  5  1  0  0  0  0
  4  6  1  0  0  0  0
  4  7  1  0  0  0  0
  5  8  2  0  0  0  0
  6  9  2  0  0  0  0
  7 10  2  0  0  0  0
  8 11  1  0  0  0  0
 10 12  1  0  0  0  0
 11 13  1  0  0  0  0
 12 14  2  0  0  0  0
 12 15  1  0  0  0  0
 14 16  1  0  0  0  0
 15 17  2  0  0  0  0
 16 18  1  0  0  0  0
 16 19  2  0  0  0  0
 17 20  1  0  0  0  0
 18 21  1  0  0  0  0
 20 22  1  0  0  0  0
  8  9  1  0  0  0  0
 17 19  1  0  0  0  0
M  END
>  <MolRegNo>
64639

>  <m>
=

>  <Value>
3100

>  <Unit>
nM

>  <Type>
IC50

>  <pValue>
5.51

>  <Ligand Efficiency>
0

>  <Binding Efficiency>
0

>  <Surface Efficiency>
0

>  <Assay Index>
51277

>  <Assay Category>


>  <Assay Organism>
Homo sapiens

>  <Target ID>
12594

>  <Target Name>
Cytochrome P450 1A2

>  <Target Organism>
Homo sapiens

>  <Target Description>
Target is a single protein chain

>  <Sequence Accession>
P05177

>  <Reference>
J. Med. Chem. 45 (1), 160-164 (2002)

>  <Pubmed ID>
11754588

>  <DOI>
10.1021/jm010298j

$$$$
64054
Actelion Java MolfileCreator 1.0

 17 18  0  0  0  0  0  0  0  0999 V2000
    0.0000   -0.0000   -0.0000 O   0  0  0  0  0  0  0  0  0  0  0  0
   -1.0294   -1.0885   -0.0000 C   0  0  0  0  0  0  0  0  0  0  0  0
   -0.7572    1.3015   -0.0000 C   0  0  0  0  0  0  0  0  0  0  0  0
   -2.4137   -0.4733   -0.0000 C   0  0  0  0  0  0  0  0  0  0  0  0
   -2.2598    0.9939   -0.0000 C   0  0  0  0  0  0  0  0  0  0  0  0
   -3.7151   -1.2068   -0.0000 C   0  0  0  0  0  0  0  0  0  0  0  0
   -5.0285   -0.4496   -0.0000 C   0  0  0  0  0  0  0  0  0  0  0  0
   -6.3299   -1.1950   -0.0000 C   0  0  0  0  0  0  0  0  0  0  0  0
   -7.6314   -0.4378   -0.0000 C   0  0  0  0  0  0  0  0  0  0  0  0
   -6.3418   -2.6858   -0.0000 C   0  0  0  0  0  0  0  0  0  0  0  0
   -8.9329   -1.1713   -0.0000 C   0  0  0  0  0  0  0  0  0  0  0  0
   -7.6433   -3.4194   -0.0000 C   0  0  0  0  0  0  0  0  0  0  0  0
  -10.2344   -0.4141   -0.0000 O   0  0  0  0  0  0  0  0  0  0  0  0
   -8.9447   -2.6621   -0.0000 C   0  0  0  0  0  0  0  0  0  0  0  0
   -7.6551   -4.8983   -0.0000 O   0  0  0  0  0  0  0  0  0  0  0  0
  -10.2462    1.0885   -0.0000 C   0  0  0  0  0  0  0  0  0  0  0  0
   -8.9566   -5.6319   -0.0000 C   0  0  0  0  0  0  0  0  0  0  0  0
  1  2  1  0  0  0  0
  1  3  1  0  0  0  0
  2  4  2  0  0  0  0
  3  5  2  0  0  0  0
  4  6  1  0  0  0  0
  6  7  2  0  0  0  0
  7  8  1  0  0  0  0
  8  9  2  0  0  0  0
  8 10  1  0  0  0  0
  9 11  1  0  0  0  0
 10 12  2  0  0  0  0
 11 13  1  0  0  0  0
 11 14  2  0  0  0  0
 12 15  1  0  0  0  0
 13 16  1  0  0  0  0
 15 17  1  0  0  0  0
  4  5  1  0  0  0  0
 12 14  1  0  0  0  0
M  END
>  <MolRegNo>
64054

>  <m>
=

>  <Value>
740

>  <Unit>
nM

>  <Type>
IC50

>  <pValue>
6.13

>  <Ligand Efficiency>
0

>  <Binding Efficiency>
0

>  <Surface Efficiency>
0

>  <Assay Index>
51277

>  <Assay Category>


>  <Assay Organism>
Homo sapiens

>  <Target ID>
12594

>  <Target Name>
Cytochrome P450 1A2

>  <Target Organism>
Homo sapiens

>  <Target Description>
Target is a single protein chain

>  <Sequence Accession>
P05177

>  <Reference>
J. Med. Chem. 45 (1), 160-164 (2002)

>  <Pubmed ID>
11754588

>  <DOI>
10.1021/jm010298j

$$$$
63499
Actelion Java MolfileCreator 1.0

 21 22  0  0  0  0  0  0  0  0999 V2000
    0.0000   -0.0000   -0.0000 O   0  0  0  0  0  0  0  0  0  0  0  0
   -0.0119    1.5081   -0.0000 C   0  0  0  0  0  0  0  0  0  0  0  0
   -1.3063   -0.7363   -0.0000 C   0  0  0  0  0  0  0  0  0  0  0  0
   -1.3181    2.2682   -0.0000 C   0  0  0  0  0  0  0  0  0  0  0  0
    1.2706    2.2682   -0.0000 C   0  0  0  0  0  0  0  0  0  0  0  0
   -1.3300    3.7882   -0.0000 C   0  0  0  0  0  0  0  0  0  0  0  0
    1.2588    3.7882   -0.0000 C   0  0  0  0  0  0  0  0  0  0  0  0
   -2.6363    4.5482   -0.0000 O   0  0  0  0  0  0  0  0  0  0  0  0
   -0.0475    4.5482   -0.0000 C   0  0  0  0  0  0  0  0  0  0  0  0
    2.5413    4.5601   -0.0000 C   0  0  0  0  0  0  0  0  0  0  0  0
   -2.6482    6.0563   -0.0000 C   0  0  0  0  0  0  0  0  0  0  0  0
    3.8357    3.8238   -0.0000 C   0  0  0  0  0  0  0  0  0  0  0  0
    5.1182    4.5838   -0.0000 C   0  0  0  0  0  0  0  0  0  0  0  0
    5.0944    6.0920   -0.0000 C   0  0  0  0  0  0  0  0  0  0  0  0
    6.4007    3.8476   -0.0000 C   0  0  0  0  0  0  0  0  0  0  0  0
    3.7763    6.8401   -0.0000 O   0  0  0  0  0  0  0  0  0  0  0  0
    6.3651    6.8520   -0.0000 C   0  0  0  0  0  0  0  0  0  0  0  0
    7.6832    4.6194   -0.0000 C   0  0  0  0  0  0  0  0  0  0  0  0
    7.6714    6.1157   -0.0000 C   0  0  0  0  0  0  0  0  0  0  0  0
    8.9539    6.8876   -0.0000 O   0  0  0  0  0  0  0  0  0  0  0  0
   10.2364    6.1513   -0.0000 C   0  0  0  0  0  0  0  0  0  0  0  0
  1  2  1  0  0  0  0
  1  3  1  0  0  0  0
  2  4  2  0  0  0  0
  2  5  1  0  0  0  0
  4  6  1  0  0  0  0
  5  7  2  0  0  0  0
  6  8  1  0  0  0  0
  6  9  2  0  0  0  0
  7 10  1  0  0  0  0
  8 11  1  0  0  0  0
 10 12  2  0  0  0  0
 12 13  1  0  0  0  0
 13 14  2  0  0  0  0
 13 15  1  0  0  0  0
 14 16  1  0  0  0  0
 14 17  1  0  0  0  0
 15 18  2  0  0  0  0
 17 19  2  0  0  0  0
 19 20  1  0  0  0  0
 20 21  1  0  0  0  0
  7  9  1  0  0  0  0
 18 19  1  0  0  0  0
M  END
>  <MolRegNo>
63499

>  <m>
=

>  <Value>
31100

>  <Unit>
nM

>  <Type>
IC50

>  <pValue>
4.51

>  <Ligand Efficiency>
0

>  <Binding Efficiency>
0

>  <Surface Efficiency>
0

>  <Assay Index>
51277

>  <Assay Category>


>  <Assay Organism>
Homo sapiens

>  <Target ID>
12594

>  <Target Name>
Cytochrome P450 1A2

>  <Target Organism>
Homo sapiens

>  <Target Description>
Target is a single protein chain

>  <Sequence Accession>
P05177

>  <Reference>
J. Med. Chem. 45 (1), 160-164 (2002)

>  <Pubmed ID>
11754588

>  <DOI>
10.1021/jm010298j

$$$$
64030
Actelion Java MolfileCreator 1.0

 21 22  0  0  0  0  0  0  0  0999 V2000
    0.0000   -0.0000   -0.0000 F   0  0  0  0  0  0  0  0  0  0  0  0
    1.2977   -0.7262   -0.0000 C   0  0  0  0  0  0  0  0  0  0  0  0
    1.2977   -2.2144   -0.0000 C   0  0  0  0  0  0  0  0  0  0  0  0
    2.5716    0.0357   -0.0000 C   0  0  0  0  0  0  0  0  0  0  0  0
    2.5835   -2.9526   -0.0000 C   0  0  0  0  0  0  0  0  0  0  0  0
   -0.0119   -2.9526   -0.0000 C   0  0  0  0  0  0  0  0  0  0  0  0
    3.8812   -0.7024   -0.0000 C   0  0  0  0  0  0  0  0  0  0  0  0
    3.8693   -2.1787   -0.0000 C   0  0  0  0  0  0  0  0  0  0  0  0
   -1.3334   -2.1906   -0.0000 C   0  0  0  0  0  0  0  0  0  0  0  0
    5.1670    0.0714   -0.0000 O   0  0  0  0  0  0  0  0  0  0  0  0
   -2.6430   -2.9407   -0.0000 C   0  0  0  0  0  0  0  0  0  0  0  0
    6.4528   -0.6667   -0.0000 C   0  0  0  0  0  0  0  0  0  0  0  0
   -2.6550   -4.4408   -0.0000 C   0  0  0  0  0  0  0  0  0  0  0  0
   -3.9527   -2.1787   -0.0000 C   0  0  0  0  0  0  0  0  0  0  0  0
   -3.9646   -5.1789   -0.0000 C   0  0  0  0  0  0  0  0  0  0  0  0
   -5.2623   -2.9169   -0.0000 C   0  0  0  0  0  0  0  0  0  0  0  0
   -3.9765   -6.6671   -0.0000 O   0  0  0  0  0  0  0  0  0  0  0  0
   -5.2742   -4.4170   -0.0000 C   0  0  0  0  0  0  0  0  0  0  0  0
   -6.5719   -2.1549   -0.0000 O   0  0  0  0  0  0  0  0  0  0  0  0
   -5.2861   -7.4053   -0.0000 C   0  0  0  0  0  0  0  0  0  0  0  0
   -6.5838   -0.6429   -0.0000 C   0  0  0  0  0  0  0  0  0  0  0  0
  1  2  1  0  0  0  0
  2  3  2  0  0  0  0
  2  4  1  0  0  0  0
  3  5  1  0  0  0  0
  3  6  1  0  0  0  0
  4  7  2  0  0  0  0
  5  8  2  0  0  0  0
  6  9  2  0  0  0  0
  7 10  1  0  0  0  0
  9 11  1  0  0  0  0
 10 12  1  0  0  0  0
 11 13  2  0  0  0  0
 11 14  1  0  0  0  0
 13 15  1  0  0  0  0
 14 16  2  0  0  0  0
 15 17  1  0  0  0  0
 15 18  2  0  0  0  0
 16 19  1  0  0  0  0
 17 20  1  0  0  0  0
 19 21  1  0  0  0  0
  7  8  1  0  0  0  0
 16 18  1  0  0  0  0
M  END
>  <MolRegNo>
64030

>  <m>
=

>  <Value>
5800

>  <Unit>
nM

>  <Type>
IC50

>  <pValue>
5.24

>  <Ligand Efficiency>
0

>  <Binding Efficiency>
0

>  <Surface Efficiency>
0

>  <Assay Index>
51277

>  <Assay Category>


>  <Assay Organism>
Homo sapiens

>  <Target ID>
12594

>  <Target Name>
Cytochrome P450 1A2

>  <Target Organism>
Homo sapiens

>  <Target Description>
Target is a single protein chain

>  <Sequence Accession>
P05177

>  <Reference>
J. Med. Chem. 45 (1), 160-164 (2002)

>  <Pubmed ID>
11754588

>  <DOI>
10.1021/jm010298j

$$$$
63467
Actelion Java MolfileCreator 1.0

 22 23  0  0  0  0  0  0  0  0999 V2000
    0.0000   -0.0000   -0.0000 O   0  0  0  0  0  0  0  0  0  0  0  0
   -0.0119    1.5087   -0.0000 C   0  0  0  0  0  0  0  0  0  0  0  0
   -1.3067   -0.7365   -0.0000 C   0  0  0  0  0  0  0  0  0  0  0  0
   -1.3186    2.2690   -0.0000 C   0  0  0  0  0  0  0  0  0  0  0  0
    1.2711    2.2690   -0.0000 C   0  0  0  0  0  0  0  0  0  0  0  0
   -1.3305    3.7896   -0.0000 C   0  0  0  0  0  0  0  0  0  0  0  0
    1.2592    3.7896   -0.0000 C   0  0  0  0  0  0  0  0  0  0  0  0
   -2.6372    4.5498   -0.0000 O   0  0  0  0  0  0  0  0  0  0  0  0
   -0.0475    4.5498   -0.0000 C   0  0  0  0  0  0  0  0  0  0  0  0
    2.5422    4.5617   -0.0000 C   0  0  0  0  0  0  0  0  0  0  0  0
   -2.6491    6.0585   -0.0000 C   0  0  0  0  0  0  0  0  0  0  0  0
    3.8371    3.8252   -0.0000 C   0  0  0  0  0  0  0  0  0  0  0  0
    5.1201    4.5855   -0.0000 C   0  0  0  0  0  0  0  0  0  0  0  0
    5.0963    6.0942   -0.0000 C   0  0  0  0  0  0  0  0  0  0  0  0
    6.4030    3.8490   -0.0000 C   0  0  0  0  0  0  0  0  0  0  0  0
    6.3674    6.8545   -0.0000 C   0  0  0  0  0  0  0  0  0  0  0  0
    7.6860    4.6211   -0.0000 C   0  0  0  0  0  0  0  0  0  0  0  0
    6.3436    8.3632   -0.0000 O   0  0  0  0  0  0  0  0  0  0  0  0
    7.6741    6.1179   -0.0000 C   0  0  0  0  0  0  0  0  0  0  0  0
    8.9809    3.8846   -0.0000 O   0  0  0  0  0  0  0  0  0  0  0  0
    7.6266    9.1353   -0.0000 C   0  0  0  0  0  0  0  0  0  0  0  0
    8.9690    2.3997   -0.0000 C   0  0  0  0  0  0  0  0  0  0  0  0
  1  2  1  0  0  0  0
  1  3  1  0  0  0  0
  2  4  2  0  0  0  0
  2  5  1  0  0  0  0
  4  6  1  0  0  0  0
  5  7  2  0  0  0  0
  6  8  1  0  0  0  0
  6  9  2  0  0  0  0
  7 10  1  0  0  0  0
  8 11  1  0  0  0  0
 10 12  2  0  0  0  0
 12 13  1  0  0  0  0
 13 14  2  0  0  0  0
 13 15  1  0  0  0  0
 14 16  1  0  0  0  0
 15 17  2  0  0  0  0
 16 18  1  0  0  0  0
 16 19  2  0  0  0  0
 17 20  1  0  0  0  0
 18 21  1  0  0  0  0
 20 22  1  0  0  0  0
  7  9  1  0  0  0  0
 17 19  1  0  0  0  0
M  END
>  <MolRegNo>
63467

>  <m>
=

>  <Value>
198000

>  <Unit>
nM

>  <Type>
IC50

>  <pValue>
0

>  <Ligand Efficiency>
0

>  <Binding Efficiency>
0

>  <Surface Efficiency>
0

>  <Assay Index>
51277

>  <Assay Category>


>  <Assay Organism>
Homo sapiens

>  <Target ID>
12594

>  <Target Name>
Cytochrome P450 1A2

>  <Target Organism>
Homo sapiens

>  <Target Description>
Target is a single protein chain

>  <Sequence Accession>
P05177

>  <Reference>
J. Med. Chem. 45 (1), 160-164 (2002)

>  <Pubmed ID>
11754588

>  <DOI>
10.1021/jm010298j

$$$$
62980
Actelion Java MolfileCreator 1.0

 20 21  0  0  0  0  0  0  0  0999 V2000
    0.0000   -0.0000   -0.0000 O   0  0  0  0  0  0  0  0  0  0  0  0
    1.2961   -0.7372   -0.0000 C   0  0  0  0  0  0  0  0  0  0  0  0
   -0.0119    1.5220   -0.0000 C   0  0  0  0  0  0  0  0  0  0  0  0
    1.2842   -2.2354   -0.0000 C   0  0  0  0  0  0  0  0  0  0  0  0
    2.5921    0.0238   -0.0000 C   0  0  0  0  0  0  0  0  0  0  0  0
    2.5802   -2.9726   -0.0000 C   0  0  0  0  0  0  0  0  0  0  0  0
    3.8763   -0.7253   -0.0000 C   0  0  0  0  0  0  0  0  0  0  0  0
    2.5683   -4.4708   -0.0000 O   0  0  0  0  0  0  0  0  0  0  0  0
    3.8644   -2.2116   -0.0000 C   0  0  0  0  0  0  0  0  0  0  0  0
    5.1723    0.0357   -0.0000 C   0  0  0  0  0  0  0  0  0  0  0  0
    3.8644   -5.2080   -0.0000 C   0  0  0  0  0  0  0  0  0  0  0  0
    6.4684   -0.7015   -0.0000 C   0  0  0  0  0  0  0  0  0  0  0  0
    7.7644    0.0595   -0.0000 C   0  0  0  0  0  0  0  0  0  0  0  0
    7.7525    1.5814   -0.0000 C   0  0  0  0  0  0  0  0  0  0  0  0
    9.0605   -0.6778   -0.0000 C   0  0  0  0  0  0  0  0  0  0  0  0
    9.0367    2.3424   -0.0000 C   0  0  0  0  0  0  0  0  0  0  0  0
   10.3565    0.0832   -0.0000 C   0  0  0  0  0  0  0  0  0  0  0  0
   10.3328    1.6052   -0.0000 C   0  0  0  0  0  0  0  0  0  0  0  0
   11.6169    2.3781   -0.0000 O   0  0  0  0  0  0  0  0  0  0  0  0
   11.6050    3.9000   -0.0000 C   0  0  0  0  0  0  0  0  0  0  0  0
  1  2  1  0  0  0  0
  1  3  1  0  0  0  0
  2  4  2  0  0  0  0
  2  5  1  0  0  0  0
  4  6  1  0  0  0  0
  5  7  2  0  0  0  0
  6  8  1  0  0  0  0
  6  9  2  0  0  0  0
  7 10  1  0  0  0  0
  8 11  1  0  0  0  0
 10 12  2  0  0  0  0
 12 13  1  0  0  0  0
 13 14  2  0  0  0  0
 13 15  1  0  0  0  0
 14 16  1  0  0  0  0
 15 17  2  0  0  0  0
 16 18  2  0  0  0  0
 18 19  1  0  0  0  0
 19 20  1  0  0  0  0
  7  9  1  0  0  0  0
 17 18  1  0  0  0  0
M  END
>  <MolRegNo>
62980

>  <m>
=

>  <Value>
6200

>  <Unit>
nM

>  <Type>
IC50

>  <pValue>
5.21

>  <Ligand Efficiency>
0

>  <Binding Efficiency>
0

>  <Surface Efficiency>
0

>  <Assay Index>
51277

>  <Assay Category>


>  <Assay Organism>
Homo sapiens

>  <Target ID>
12594

>  <Target Name>
Cytochrome P450 1A2

>  <Target Organism>
Homo sapiens

>  <Target Description>
Target is a single protein chain

>  <Sequence Accession>
P05177

>  <Reference>
J. Med. Chem. 45 (1), 160-164 (2002)

>  <Pubmed ID>
11754588

>  <DOI>
10.1021/jm010298j

$$$$
62979
Actelion Java MolfileCreator 1.0

 22 23  0  0  0  0  0  0  0  0999 V2000
    0.0000   -0.0000   -0.0000 O   0  0  0  0  0  0  0  0  0  0  0  0
    0.0000   -1.4866   -0.0000 C   0  0  0  0  0  0  0  0  0  0  0  0
    1.2844    0.7730   -0.0000 C   0  0  0  0  0  0  0  0  0  0  0  0
    1.3082   -2.2240   -0.0000 C   0  0  0  0  0  0  0  0  0  0  0  0
   -1.2963   -2.2240   -0.0000 C   0  0  0  0  0  0  0  0  0  0  0  0
    2.5927   -1.4509   -0.0000 O   0  0  0  0  0  0  0  0  0  0  0  0
    1.2963   -3.7106   -0.0000 C   0  0  0  0  0  0  0  0  0  0  0  0
   -1.2963   -3.7106   -0.0000 C   0  0  0  0  0  0  0  0  0  0  0  0
    3.8771   -2.1883   -0.0000 C   0  0  0  0  0  0  0  0  0  0  0  0
   -0.0119   -4.4599   -0.0000 C   0  0  0  0  0  0  0  0  0  0  0  0
   -2.6046   -4.4480   -0.0000 C   0  0  0  0  0  0  0  0  0  0  0  0
   -3.9247   -3.6868   -0.0000 C   0  0  0  0  0  0  0  0  0  0  0  0
   -5.2329   -4.4361   -0.0000 C   0  0  0  0  0  0  0  0  0  0  0  0
   -5.2448   -5.9346   -0.0000 C   0  0  0  0  0  0  0  0  0  0  0  0
   -6.5411   -3.6749   -0.0000 C   0  0  0  0  0  0  0  0  0  0  0  0
   -6.5530   -6.6719   -0.0000 C   0  0  0  0  0  0  0  0  0  0  0  0
   -7.8493   -4.4123   -0.0000 C   0  0  0  0  0  0  0  0  0  0  0  0
   -6.5649   -8.1586   -0.0000 O   0  0  0  0  0  0  0  0  0  0  0  0
   -7.8612   -5.9108   -0.0000 C   0  0  0  0  0  0  0  0  0  0  0  0
   -9.1576   -3.6511   -0.0000 O   0  0  0  0  0  0  0  0  0  0  0  0
   -7.8731   -8.8959   -0.0000 C   0  0  0  0  0  0  0  0  0  0  0  0
   -9.1695   -2.1407   -0.0000 C   0  0  0  0  0  0  0  0  0  0  0  0
  1  2  1  0  0  0  0
  1  3  1  0  0  0  0
  2  4  2  0  0  0  0
  2  5  1  0  0  0  0
  4  6  1  0  0  0  0
  4  7  1  0  0  0  0
  5  8  2  0  0  0  0
  6  9  1  0  0  0  0
  7 10  2  0  0  0  0
  8 11  1  0  0  0  0
 11 12  2  0  0  0  0
 12 13  1  0  0  0  0
 13 14  2  0  0  0  0
 13 15  1  0  0  0  0
 14 16  1  0  0  0  0
 15 17  2  0  0  0  0
 16 18  1  0  0  0  0
 16 19  2  0  0  0  0
 17 20  1  0  0  0  0
 18 21  1  0  0  0  0
 20 22  1  0  0  0  0
  8 10  1  0  0  0  0
 17 19  1  0  0  0  0
M  END
>  <MolRegNo>
62979

>  <m>
=

>  <Value>
570000

>  <Unit>
nM

>  <Type>
IC50

>  <pValue>
0

>  <Ligand Efficiency>
0

>  <Binding Efficiency>
0

>  <Surface Efficiency>
0

>  <Assay Index>
51277

>  <Assay Category>


>  <Assay Organism>
Homo sapiens

>  <Target ID>
12594

>  <Target Name>
Cytochrome P450 1A2

>  <Target Organism>
Homo sapiens

>  <Target Description>
Target is a single protein chain

>  <Sequence Accession>
P05177

>  <Reference>
J. Med. Chem. 45 (1), 160-164 (2002)

>  <Pubmed ID>
11754588

>  <DOI>
10.1021/jm010298j

$$$$
64640
Actelion Java MolfileCreator 1.0

 18 19  0  0  0  0  0  0  0  0999 V2000
    0.0000   -0.0000   -0.0000 O   0  0  0  0  0  0  0  0  0  0  0  0
   -0.0119    1.5074   -0.0000 C   0  0  0  0  0  0  0  0  0  0  0  0
   -1.3056   -0.7359   -0.0000 C   0  0  0  0  0  0  0  0  0  0  0  0
   -1.3175    2.2670   -0.0000 C   0  0  0  0  0  0  0  0  0  0  0  0
    1.2700    2.2670   -0.0000 C   0  0  0  0  0  0  0  0  0  0  0  0
   -1.3293    3.7862   -0.0000 C   0  0  0  0  0  0  0  0  0  0  0  0
    1.2581    3.7862   -0.0000 C   0  0  0  0  0  0  0  0  0  0  0  0
   -2.6349    4.5458   -0.0000 O   0  0  0  0  0  0  0  0  0  0  0  0
   -0.0475    4.5458   -0.0000 C   0  0  0  0  0  0  0  0  0  0  0  0
    2.5400    4.5577   -0.0000 C   0  0  0  0  0  0  0  0  0  0  0  0
   -2.6468    6.0532   -0.0000 C   0  0  0  0  0  0  0  0  0  0  0  0
    3.8337    3.8218   -0.0000 C   0  0  0  0  0  0  0  0  0  0  0  0
    5.1156    4.5814   -0.0000 C   0  0  0  0  0  0  0  0  0  0  0  0
    6.3974    3.8456   -0.0000 C   0  0  0  0  0  0  0  0  0  0  0  0
    5.0918    6.0888   -0.0000 C   0  0  0  0  0  0  0  0  0  0  0  0
    7.6793    4.6171   -0.0000 C   0  0  0  0  0  0  0  0  0  0  0  0
    6.3618    6.8484   -0.0000 C   0  0  0  0  0  0  0  0  0  0  0  0
    7.6674    6.1244   -0.0000 N   0  0  0  0  0  0  0  0  0  0  0  0
  1  2  1  0  0  0  0
  1  3  1  0  0  0  0
  2  4  2  0  0  0  0
  2  5  1  0  0  0  0
  4  6  1  0  0  0  0
  5  7  2  0  0  0  0
  6  8  1  0  0  0  0
  6  9  2  0  0  0  0
  7 10  1  0  0  0  0
  8 11  1  0  0  0  0
 10 12  2  0  0  0  0
 12 13  1  0  0  0  0
 13 14  2  0  0  0  0
 13 15  1  0  0  0  0
 14 16  1  0  0  0  0
 15 17  2  0  0  0  0
 16 18  2  0  0  0  0
  7  9  1  0  0  0  0
 17 18  1  0  0  0  0
M  END
>  <MolRegNo>
64640

>  <m>
=

>  <Value>
290

>  <Unit>
nM

>  <Type>
IC50

>  <pValue>
6.54

>  <Ligand Efficiency>
0

>  <Binding Efficiency>
0

>  <Surface Efficiency>
0

>  <Assay Index>
51277

>  <Assay Category>


>  <Assay Organism>
Homo sapiens

>  <Target ID>
12594

>  <Target Name>
Cytochrome P450 1A2

>  <Target Organism>
Homo sapiens

>  <Target Description>
Target is a single protein chain

>  <Sequence Accession>
P05177

>  <Reference>
J. Med. Chem. 45 (1), 160-164 (2002)

>  <Pubmed ID>
11754588

>  <DOI>
10.1021/jm010298j

$$$$
64008
Actelion Java MolfileCreator 1.0

 17 18  0  0  0  0  0  0  0  0999 V2000
    0.0000   -0.0000   -0.0000 S   0  0  0  0  0  0  0  0  0  0  0  0
   -0.1666   -1.4871   -0.0000 C   0  0  0  0  0  0  0  0  0  0  0  0
    1.4514    0.3331   -0.0000 C   0  0  0  0  0  0  0  0  0  0  0  0
    1.1897   -2.0820   -0.0000 C   0  0  0  0  0  0  0  0  0  0  0  0
   -1.4752   -2.2248   -0.0000 C   0  0  0  0  0  0  0  0  0  0  0  0
    2.1891   -0.9518   -0.0000 C   0  0  0  0  0  0  0  0  0  0  0  0
   -2.7839   -1.4633   -0.0000 C   0  0  0  0  0  0  0  0  0  0  0  0
   -4.0926   -2.2010   -0.0000 C   0  0  0  0  0  0  0  0  0  0  0  0
   -5.4013   -1.4395   -0.0000 C   0  0  0  0  0  0  0  0  0  0  0  0
   -4.1045   -3.7000   -0.0000 C   0  0  0  0  0  0  0  0  0  0  0  0
   -6.7099   -2.1772   -0.0000 C   0  0  0  0  0  0  0  0  0  0  0  0
   -5.4251   -4.4376   -0.0000 C   0  0  0  0  0  0  0  0  0  0  0  0
   -8.0186   -1.4158   -0.0000 O   0  0  0  0  0  0  0  0  0  0  0  0
   -6.7218   -3.6762   -0.0000 C   0  0  0  0  0  0  0  0  0  0  0  0
   -5.4370   -5.9247   -0.0000 O   0  0  0  0  0  0  0  0  0  0  0  0
   -8.0305    0.0952   -0.0000 C   0  0  0  0  0  0  0  0  0  0  0  0
   -4.1521   -6.6624   -0.0000 C   0  0  0  0  0  0  0  0  0  0  0  0
  1  2  1  0  0  0  0
  1  3  1  0  0  0  0
  2  4  2  0  0  0  0
  2  5  1  0  0  0  0
  3  6  2  0  0  0  0
  5  7  2  0  0  0  0
  7  8  1  0  0  0  0
  8  9  2  0  0  0  0
  8 10  1  0  0  0  0
  9 11  1  0  0  0  0
 10 12  2  0  0  0  0
 11 13  1  0  0  0  0
 11 14  2  0  0  0  0
 12 15  1  0  0  0  0
 13 16  1  0  0  0  0
 15 17  1  0  0  0  0
  4  6  1  0  0  0  0
 12 14  1  0  0  0  0
M  END
>  <MolRegNo>
64008

>  <m>
=

>  <Value>
11

>  <Unit>
nM

>  <Type>
IC50

>  <pValue>
7.96

>  <Ligand Efficiency>
0

>  <Binding Efficiency>
0

>  <Surface Efficiency>
0

>  <Assay Index>
51277

>  <Assay Category>


>  <Assay Organism>
Homo sapiens

>  <Target ID>
12594

>  <Target Name>
Cytochrome P450 1A2

>  <Target Organism>
Homo sapiens

>  <Target Description>
Target is a single protein chain

>  <Sequence Accession>
P05177

>  <Reference>
J. Med. Chem. 45 (1), 160-164 (2002)

>  <Pubmed ID>
11754588

>  <DOI>
10.1021/jm010298j

$$$$
64031
Actelion Java MolfileCreator 1.0

 24 25  0  0  0  0  0  0  0  0999 V2000
    0.0000   -0.0000   -0.0000 O   0  0  0  0  0  0  0  0  0  0  0  0
   -1.3056   -0.7478   -0.0000 C   0  0  0  0  0  0  0  0  0  0  0  0
    1.2819   -0.7359   -0.0000 C   0  0  0  0  0  0  0  0  0  0  0  0
   -2.6349    0.0119   -0.0000 C   0  0  0  0  0  0  0  0  0  0  0  0
   -1.3175   -2.2314   -0.0000 C   0  0  0  0  0  0  0  0  0  0  0  0
   -2.6587    1.5192   -0.0000 O   0  0  0  0  0  0  0  0  0  0  0  0
   -3.9287   -0.7240   -0.0000 C   0  0  0  0  0  0  0  0  0  0  0  0
   -0.0237   -2.9673   -0.0000 O   0  0  0  0  0  0  0  0  0  0  0  0
   -2.6231   -2.9791   -0.0000 C   0  0  0  0  0  0  0  0  0  0  0  0
   -1.3768    2.2907   -0.0000 C   0  0  0  0  0  0  0  0  0  0  0  0
   -3.9287   -2.2076   -0.0000 C   0  0  0  0  0  0  0  0  0  0  0  0
   -0.0356   -4.4509   -0.0000 C   0  0  0  0  0  0  0  0  0  0  0  0
   -5.2343   -2.9435   -0.0000 C   0  0  0  0  0  0  0  0  0  0  0  0
   -6.5517   -2.1839   -0.0000 C   0  0  0  0  0  0  0  0  0  0  0  0
   -7.8573   -2.9317   -0.0000 C   0  0  0  0  0  0  0  0  0  0  0  0
   -7.8692   -4.4272   -0.0000 C   0  0  0  0  0  0  0  0  0  0  0  0
   -9.1629   -2.1720   -0.0000 C   0  0  0  0  0  0  0  0  0  0  0  0
   -9.1748   -5.1630   -0.0000 C   0  0  0  0  0  0  0  0  0  0  0  0
  -10.4685   -2.9079   -0.0000 C   0  0  0  0  0  0  0  0  0  0  0  0
   -9.1867   -6.6467   -0.0000 O   0  0  0  0  0  0  0  0  0  0  0  0
  -10.4804   -4.4034   -0.0000 C   0  0  0  0  0  0  0  0  0  0  0  0
  -11.7741   -2.1483   -0.0000 O   0  0  0  0  0  0  0  0  0  0  0  0
  -10.4923   -7.3826   -0.0000 C   0  0  0  0  0  0  0  0  0  0  0  0
  -11.7860   -0.6409   -0.0000 C   0  0  0  0  0  0  0  0  0  0  0  0
  1  2  1  0  0  0  0
  1  3  1  0  0  0  0
  2  4  2  0  0  0  0
  2  5  1  0  0  0  0
  4  6  1  0  0  0  0
  4  7  1  0  0  0  0
  5  8  1  0  0  0  0
  5  9  2  0  0  0  0
  6 10  1  0  0  0  0
  7 11  2  0  0  0  0
  8 12  1  0  0  0  0
 11 13  1  0  0  0  0
 13 14  2  0  0  0  0
 14 15  1  0  0  0  0
 15 16  2  0  0  0  0
 15 17  1  0  0  0  0
 16 18  1  0  0  0  0
 17 19  2  0  0  0  0
 18 20  1  0  0  0  0
 18 21  2  0  0  0  0
 19 22  1  0  0  0  0
 20 23  1  0  0  0  0
 22 24  1  0  0  0  0
  9 11  1  0  0  0  0
 19 21  1  0  0  0  0
M  END
>  <MolRegNo>
64031

>  <m>
=

>  <Value>
930

>  <Unit>
nM

>  <Type>
IC50

>  <pValue>
6.03

>  <Ligand Efficiency>
0

>  <Binding Efficiency>
0

>  <Surface Efficiency>
0

>  <Assay Index>
51277

>  <Assay Category>


>  <Assay Organism>
Homo sapiens

>  <Target ID>
12594

>  <Target Name>
Cytochrome P450 1A2

>  <Target Organism>
Homo sapiens

>  <Target Description>
Target is a single protein chain

>  <Sequence Accession>
P05177

>  <Reference>
J. Med. Chem. 45 (1), 160-164 (2002)

>  <Pubmed ID>
11754588

>  <DOI>
10.1021/jm010298j

$$$$
64006
Actelion Java MolfileCreator 1.0

 22 23  0  0  0  0  0  0  0  0999 V2000
    0.0000   -0.0000   -0.0000 O   0  0  0  0  0  0  0  0  0  0  0  0
   -0.0118    1.5063   -0.0000 C   0  0  0  0  0  0  0  0  0  0  0  0
    1.2827   -0.7296   -0.0000 C   0  0  0  0  0  0  0  0  0  0  0  0
   -1.3180    2.2595   -0.0000 C   0  0  0  0  0  0  0  0  0  0  0  0
    1.2710    2.2595   -0.0000 C   0  0  0  0  0  0  0  0  0  0  0  0
   -2.6243    1.5299   -0.0000 N   0  0  0  0  0  0  0  0  0  0  0  0
   -1.3533    3.7540   -0.0000 C   0  0  0  0  0  0  0  0  0  0  0  0
    1.2592    3.7658   -0.0000 C   0  0  0  0  0  0  0  0  0  0  0  0
   -3.9305    2.2712   -0.0000 C   0  0  0  0  0  0  0  0  0  0  0  0
   -0.0706    4.5307   -0.0000 C   0  0  0  0  0  0  0  0  0  0  0  0
    2.5419    4.5307   -0.0000 O   0  0  0  0  0  0  0  0  0  0  0  0
   -5.2368    1.5299   -0.0000 C   0  0  0  0  0  0  0  0  0  0  0  0
    2.5184    6.0370   -0.0000 C   0  0  0  0  0  0  0  0  0  0  0  0
   -5.2486    0.0471   -0.0000 C   0  0  0  0  0  0  0  0  0  0  0  0
   -6.5548    2.2830   -0.0000 C   0  0  0  0  0  0  0  0  0  0  0  0
   -6.5666   -0.6825   -0.0000 C   0  0  0  0  0  0  0  0  0  0  0  0
   -7.8611    1.5534   -0.0000 C   0  0  0  0  0  0  0  0  0  0  0  0
   -6.5784   -2.1653   -0.0000 O   0  0  0  0  0  0  0  0  0  0  0  0
   -7.8729    0.0706   -0.0000 C   0  0  0  0  0  0  0  0  0  0  0  0
   -9.1673    2.3065   -0.0000 O   0  0  0  0  0  0  0  0  0  0  0  0
   -7.8846   -2.8949   -0.0000 C   0  0  0  0  0  0  0  0  0  0  0  0
   -9.1791    3.8129   -0.0000 C   0  0  0  0  0  0  0  0  0  0  0  0
  1  2  1  0  0  0  0
  1  3  1  0  0  0  0
  2  4  2  0  0  0  0
  2  5  1  0  0  0  0
  4  6  1  0  0  0  0
  4  7  1  0  0  0  0
  5  8  2  0  0  0  0
  6  9  2  0  0  0  0
  7 10  2  0  0  0  0
  8 11  1  0  0  0  0
  9 12  1  0  0  0  0
 11 13  1  0  0  0  0
 12 14  2  0  0  0  0
 12 15  1  0  0  0  0
 14 16  1  0  0  0  0
 15 17  2  0  0  0  0
 16 18  1  0  0  0  0
 16 19  2  0  0  0  0
 17 20  1  0  0  0  0
 18 21  1  0  0  0  0
 20 22  1  0  0  0  0
  8 10  1  0  0  0  0
 17 19  1  0  0  0  0
M  END
>  <MolRegNo>
64006

>  <m>
>

>  <Value>
2.0e6

>  <Unit>
nM

>  <Type>
IC50

>  <pValue>
0

>  <Ligand Efficiency>
0

>  <Binding Efficiency>
0

>  <Surface Efficiency>
0

>  <Assay Index>
51277

>  <Assay Category>


>  <Assay Organism>
Homo sapiens

>  <Target ID>
12594

>  <Target Name>
Cytochrome P450 1A2

>  <Target Organism>
Homo sapiens

>  <Target Description>
Target is a single protein chain

>  <Sequence Accession>
P05177

>  <Reference>
J. Med. Chem. 45 (1), 160-164 (2002)

>  <Pubmed ID>
11754588

>  <DOI>
10.1021/jm010298j

$$$$
64007
Actelion Java MolfileCreator 1.0

 23 24  0  0  0  0  0  0  0  0999 V2000
    0.0000   -0.0000   -0.0000 O   0  0  0  0  0  0  0  0  0  0  0  0
    0.0000   -1.4888   -0.0000 C   0  0  0  0  0  0  0  0  0  0  0  0
    1.2879   -2.2096   -0.0000 N   0  0  0  0  0  0  0  0  0  0  0  0
   -1.3116   -2.2332   -0.0000 C   0  0  0  0  0  0  0  0  0  0  0  0
    2.5759   -1.4534   -0.0000 C   0  0  0  0  0  0  0  0  0  0  0  0
   -1.3234   -3.7220   -0.0000 C   0  0  0  0  0  0  0  0  0  0  0  0
   -2.6350   -1.4770   -0.0000 C   0  0  0  0  0  0  0  0  0  0  0  0
    3.8638   -2.1859   -0.0000 C   0  0  0  0  0  0  0  0  0  0  0  0
    2.5404    0.0473   -0.0000 C   0  0  0  0  0  0  0  0  0  0  0  0
   -2.6468   -4.4546   -0.0000 C   0  0  0  0  0  0  0  0  0  0  0  0
   -3.9465   -2.2096   -0.0000 C   0  0  0  0  0  0  0  0  0  0  0  0
    3.8520   -3.6748   -0.0000 O   0  0  0  0  0  0  0  0  0  0  0  0
    5.1517   -1.4297   -0.0000 C   0  0  0  0  0  0  0  0  0  0  0  0
    3.8284    0.8271   -0.0000 C   0  0  0  0  0  0  0  0  0  0  0  0
   -2.6586   -5.9434   -0.0000 O   0  0  0  0  0  0  0  0  0  0  0  0
   -3.9583   -3.6984   -0.0000 C   0  0  0  0  0  0  0  0  0  0  0  0
   -5.2581   -1.4534   -0.0000 O   0  0  0  0  0  0  0  0  0  0  0  0
    5.1399   -4.4073   -0.0000 C   0  0  0  0  0  0  0  0  0  0  0  0
    5.1399    0.0827   -0.0000 C   0  0  0  0  0  0  0  0  0  0  0  0
   -3.9702   -6.6760   -0.0000 C   0  0  0  0  0  0  0  0  0  0  0  0
   -5.2699    0.0591   -0.0000 C   0  0  0  0  0  0  0  0  0  0  0  0
    6.4279    0.8507   -0.0000 O   0  0  0  0  0  0  0  0  0  0  0  0
    6.4042    2.3632   -0.0000 C   0  0  0  0  0  0  0  0  0  0  0  0
  1  2  2  0  0  0  0
  2  3  1  0  0  0  0
  2  4  1  0  0  0  0
  3  5  1  0  0  0  0
  4  6  2  0  0  0  0
  4  7  1  0  0  0  0
  5  8  2  0  0  0  0
  5  9  1  0  0  0  0
  6 10  1  0  0  0  0
  7 11  2  0  0  0  0
  8 12  1  0  0  0  0
  8 13  1  0  0  0  0
  9 14  2  0  0  0  0
 10 15  1  0  0  0  0
 10 16  2  0  0  0  0
 11 17  1  0  0  0  0
 12 18  1  0  0  0  0
 13 19  2  0  0  0  0
 15 20  1  0  0  0  0
 17 21  1  0  0  0  0
 19 22  1  0  0  0  0
 22 23  1  0  0  0  0
 11 16  1  0  0  0  0
 14 19  1  0  0  0  0
M  END
>  <MolRegNo>
64007

>  <m>
=

>  <Value>
64000

>  <Unit>
nM

>  <Type>
IC50

>  <pValue>
4.19

>  <Ligand Efficiency>
0

>  <Binding Efficiency>
0

>  <Surface Efficiency>
0

>  <Assay Index>
51277

>  <Assay Category>


>  <Assay Organism>
Homo sapiens

>  <Target ID>
12594

>  <Target Name>
Cytochrome P450 1A2

>  <Target Organism>
Homo sapiens

>  <Target Description>
Target is a single protein chain

>  <Sequence Accession>
P05177

>  <Reference>
J. Med. Chem. 45 (1), 160-164 (2002)

>  <Pubmed ID>
11754588

>  <DOI>
10.1021/jm010298j

$$$$
64641
Actelion Java MolfileCreator 1.0

 18 19  0  0  0  0  0  0  0  0999 V2000
    0.0000   -0.0000   -0.0000 O   0  0  0  0  0  0  0  0  0  0  0  0
   -0.0118    1.5049   -0.0000 C   0  0  0  0  0  0  0  0  0  0  0  0
   -1.3153    2.2633   -0.0000 C   0  0  0  0  0  0  0  0  0  0  0  0
    1.2679    2.2633   -0.0000 C   0  0  0  0  0  0  0  0  0  0  0  0
   -1.3390    3.7564   -0.0000 C   0  0  0  0  0  0  0  0  0  0  0  0
   -2.6188    1.5286   -0.0000 C   0  0  0  0  0  0  0  0  0  0  0  0
    1.2561    3.7682   -0.0000 C   0  0  0  0  0  0  0  0  0  0  0  0
   -0.0711    4.5266   -0.0000 C   0  0  0  0  0  0  0  0  0  0  0  0
   -3.9223    2.2870   -0.0000 C   0  0  0  0  0  0  0  0  0  0  0  0
    2.5359    4.5385   -0.0000 O   0  0  0  0  0  0  0  0  0  0  0  0
   -5.2258    1.5523   -0.0000 C   0  0  0  0  0  0  0  0  0  0  0  0
   -5.2376    0.0592   -0.0000 C   0  0  0  0  0  0  0  0  0  0  0  0
   -6.5293    2.3107   -0.0000 C   0  0  0  0  0  0  0  0  0  0  0  0
   -6.5530   -0.6754   -0.0000 C   0  0  0  0  0  0  0  0  0  0  0  0
   -7.8327    1.5760   -0.0000 C   0  0  0  0  0  0  0  0  0  0  0  0
   -6.5648   -2.1567   -0.0000 O   0  0  0  0  0  0  0  0  0  0  0  0
   -7.8564    0.0829   -0.0000 C   0  0  0  0  0  0  0  0  0  0  0  0
   -9.1362    2.3344   -0.0000 O   0  0  0  0  0  0  0  0  0  0  0  0
  1  2  1  0  0  0  0
  2  3  2  0  0  0  0
  2  4  1  0  0  0  0
  3  5  1  0  0  0  0
  3  6  1  0  0  0  0
  4  7  2  0  0  0  0
  5  8  2  0  0  0  0
  6  9  2  0  0  0  0
  7 10  1  0  0  0  0
  9 11  1  0  0  0  0
 11 12  2  0  0  0  0
 11 13  1  0  0  0  0
 12 14  1  0  0  0  0
 13 15  2  0  0  0  0
 14 16  1  0  0  0  0
 14 17  2  0  0  0  0
 15 18  1  0  0  0  0
  7  8  1  0  0  0  0
 15 17  1  0  0  0  0
M  END
>  <MolRegNo>
64641

>  <m>
=

>  <Value>
150000

>  <Unit>
nM

>  <Type>
IC50

>  <pValue>
0

>  <Ligand Efficiency>
0

>  <Binding Efficiency>
0

>  <Surface Efficiency>
0

>  <Assay Index>
51277

>  <Assay Category>


>  <Assay Organism>
Homo sapiens

>  <Target ID>
12594

>  <Target Name>
Cytochrome P450 1A2

>  <Target Organism>
Homo sapiens

>  <Target Description>
Target is a single protein chain

>  <Sequence Accession>
P05177

>  <Reference>
J. Med. Chem. 45 (1), 160-164 (2002)

>  <Pubmed ID>
11754588

>  <DOI>
10.1021/jm010298j

$$$$
240452
Actelion Java MolfileCreator 1.0

 22 24  0  0  0  0  0  0  0  0999 V2000
    0.0000   -0.0000   -0.0000 S   0  0  0  0  0  0  0  0  0  0  0  0
   -0.7573   -1.3016   -0.0000 O   0  0  0  0  0  0  0  0  0  0  0  0
    0.7455    1.3134   -0.0000 O   0  0  0  0  0  0  0  0  0  0  0  0
    1.2898   -0.7336   -0.0000 C   0  0  0  0  0  0  0  0  0  0  0  0
   -1.3253    0.7573   -0.0000 C   0  0  0  0  0  0  0  0  0  0  0  0
    1.2780   -2.2246   -0.0000 C   0  0  0  0  0  0  0  0  0  0  0  0
    2.5796    0.0237   -0.0000 C   0  0  0  0  0  0  0  0  0  0  0  0
   -2.6387    0.0237   -0.0000 C   0  0  0  0  0  0  0  0  0  0  0  0
   -1.3371    2.2719   -0.0000 C   0  0  0  0  0  0  0  0  0  0  0  0
   -0.0355   -2.9701   -0.0000 S   0  0  0  0  0  0  0  0  0  0  0  0
    2.5677   -2.9701   -0.0000 N   0  0  0  0  0  0  0  0  0  0  0  0
    2.5677    1.5383   -0.0000 N   0  0  0  0  0  0  0  0  0  0  0  0
    3.8575   -0.7100   -0.0000 N   0  0  0  0  0  0  0  0  0  0  0  0
   -3.9522    0.7810   -0.0000 C   0  0  0  0  0  0  0  0  0  0  0  0
   -2.6506    3.0292   -0.0000 C   0  0  0  0  0  0  0  0  0  0  0  0
   -0.0592   -4.4610   -0.0000 C   0  0  0  0  0  0  0  0  0  0  0  0
    3.8457   -2.2127   -0.0000 C   0  0  0  0  0  0  0  0  0  0  0  0
    5.1236    0.0473   -0.0000 C   0  0  0  0  0  0  0  0  0  0  0  0
   -3.9522    2.2956   -0.0000 C   0  0  0  0  0  0  0  0  0  0  0  0
    5.1355   -2.9582   -0.0000 C   0  0  0  0  0  0  0  0  0  0  0  0
    6.4134   -0.6863   -0.0000 C   0  0  0  0  0  0  0  0  0  0  0  0
    6.4253   -2.2009   -0.0000 C   0  0  0  0  0  0  0  0  0  0  0  0
  1  2  2  0  0  0  0
  1  3  2  0  0  0  0
  1  4  1  0  0  0  0
  1  5  1  0  0  0  0
  4  6  2  0  0  0  0
  4  7  1  0  0  0  0
  5  8  2  0  0  0  0
  5  9  1  0  0  0  0
  6 10  1  0  0  0  0
  6 11  1  0  0  0  0
  7 12  2  0  0  0  0
  7 13  1  0  0  0  0
  8 14  1  0  0  0  0
  9 15  2  0  0  0  0
 10 16  1  0  0  0  0
 11 17  2  0  0  0  0
 13 18  1  0  0  0  0
 14 19  2  0  0  0  0
 17 20  1  0  0  0  0
 18 21  2  0  0  0  0
 20 22  2  0  0  0  0
 13 17  1  0  0  0  0
 15 19  1  0  0  0  0
 21 22  1  0  0  0  0
M  END
>  <MolRegNo>
240452

>  <m>
>

>  <Value>
40000

>  <Unit>
nM

>  <Type>
IC50

>  <pValue>
0

>  <Ligand Efficiency>
0

>  <Binding Efficiency>
0

>  <Surface Efficiency>
0

>  <Assay Index>
51270

>  <Assay Category>


>  <Assay Organism>
Homo sapiens

>  <Target ID>
12594

>  <Target Name>
Cytochrome P450 1A2

>  <Target Organism>
Homo sapiens

>  <Target Description>
Target is a single protein chain

>  <Sequence Accession>
P05177

>  <Reference>
J. Med. Chem. 46 (23), 4834-4837 (2003)

>  <Pubmed ID>
14584934

>  <DOI>
10.1021/jm034142q

$$$$
271845
Actelion Java MolfileCreator 1.0

 29 32  0  0  0  0  0  0  0  0999 V2000
    0.0000   -0.0000   -0.0000 S   0  0  0  0  0  0  0  0  0  0  0  0
    1.4769    0.0123   -0.0000 C   0  0  0  0  0  0  0  0  0  0  0  0
   -0.8738    1.2554   -0.0000 C   0  0  0  0  0  0  0  0  0  0  0  0
    2.2030   -1.2677   -0.0000 C   0  0  0  0  0  0  0  0  0  0  0  0
    2.1907    1.3169   -0.0000 C   0  0  0  0  0  0  0  0  0  0  0  0
   -2.3630    1.1446   -0.0000 C   0  0  0  0  0  0  0  0  0  0  0  0
    3.6799   -1.2554   -0.0000 C   0  0  0  0  0  0  0  0  0  0  0  0
    3.6676    1.3415   -0.0000 C   0  0  0  0  0  0  0  0  0  0  0  0
   -3.0522   -0.2585   -0.0000 C   0  0  0  0  0  0  0  0  0  0  0  0
   -3.2615    2.4369   -0.0000 C   0  0  0  0  0  0  0  0  0  0  0  0
    4.4184    0.0615   -0.0000 N   0  0  0  0  0  0  0  0  0  0  0  0
    4.4184   -2.5353   -0.0000 C   0  0  0  0  0  0  0  0  0  0  0  0
    4.4061    2.6461   -0.0000 C   0  0  0  0  0  0  0  0  0  0  0  0
   -4.6276   -0.3569   -0.0000 N   0  0  0  0  0  0  0  0  0  0  0  0
   -4.8245    2.3261   -0.0000 C   0  0  0  0  0  0  0  0  0  0  0  0
   -5.5260    0.9354   -0.0000 C   0  0  0  0  0  0  0  0  0  0  0  0
   -5.4768    3.6799   -0.0000 C   0  0  0  0  0  0  0  0  0  0  0  0
   -6.9168    0.6277   -0.0000 N   0  0  0  0  0  0  0  0  0  0  0  0
   -4.5784    4.8737   -0.0000 O   0  0  0  0  0  0  0  0  0  0  0  0
   -6.9660    3.9999   -0.0000 N   0  0  0  0  0  0  0  0  0  0  0  0
   -8.0860    1.5630   -0.0000 C   0  0  0  0  0  0  0  0  0  0  0  0
   -7.2737   -0.8123   -0.0000 C   0  0  0  0  0  0  0  0  0  0  0  0
   -8.1475    3.0030   -0.0000 C   0  0  0  0  0  0  0  0  0  0  0  0
   -9.3044    0.7877   -0.0000 N   0  0  0  0  0  0  0  0  0  0  0  0
   -8.7136   -1.2430   -0.0000 C   0  0  0  0  0  0  0  0  0  0  0  0
   -9.4521    3.6922   -0.0000 C   0  0  0  0  0  0  0  0  0  0  0  0
  -10.5967    1.4523   -0.0000 C   0  0  0  0  0  0  0  0  0  0  0  0
  -10.6705    2.9169   -0.0000 C   0  0  0  0  0  0  0  0  0  0  0  0
   -9.5382    5.1937   -0.0000 C   0  0  0  0  0  0  0  0  0  0  0  0
  1  2  1  0  0  0  0
  1  3  1  0  0  0  0
  2  4  2  0  0  0  0
  2  5  1  0  0  0  0
  3  6  1  0  0  0  0
  4  7  1  0  0  0  0
  5  8  2  0  0  0  0
  6  9  2  0  0  0  0
  6 10  1  0  0  0  0
  7 11  2  0  0  0  0
  7 12  1  0  0  0  0
  8 13  1  0  0  0  0
  9 14  1  0  0  0  0
 10 15  2  0  0  0  0
 14 16  2  0  0  0  0
 15 17  1  0  0  0  0
 16 18  1  0  0  0  0
 17 19  2  0  0  0  0
 17 20  1  0  0  0  0
 18 21  1  0  0  0  0
 18 22  1  0  0  0  0
 20 23  1  0  0  0  0
 21 24  1  0  0  0  0
 22 25  1  0  0  0  0
 23 26  1  0  0  0  0
 24 27  2  0  0  0  0
 26 28  2  0  0  0  0
 26 29  1  0  0  0  0
  8 11  1  0  0  0  0
 15 16  1  0  0  0  0
 21 23  2  0  0  0  0
 27 28  1  0  0  0  0
M  END
>  <MolRegNo>
271845

>  <m>
>

>  <Value>
30000

>  <Unit>
nM

>  <Type>
IC50

>  <pValue>
0

>  <Ligand Efficiency>
0

>  <Binding Efficiency>
0

>  <Surface Efficiency>
0

>  <Assay Index>
51997

>  <Assay Category>


>  <Assay Organism>


>  <Target ID>
12594

>  <Target Name>
Cytochrome P450 1A2

>  <Target Organism>
Homo sapiens

>  <Target Description>
Target is a single protein chain

>  <Sequence Accession>
P05177

>  <Reference>
Bioorg. Med. Chem. Lett. 14 (3), 739-742 (2004)

>  <Pubmed ID>
14741280

>  <DOI>
10.1016/j.bmcl.2003.11.049

$$$$
272488
Actelion Java MolfileCreator 1.0

 30 33  0  0  0  0  0  0  0  0999 V2000
    0.0000   -0.0000   -0.0000 Cl  0  0  0  0  0  0  0  0  0  0  0  0
    1.2377    0.8333   -0.0000 C   0  0  0  0  0  0  0  0  0  0  0  0
    2.5245    0.1838   -0.0000 N   0  0  0  0  0  0  0  0  0  0  0  0
    1.1520    2.3039   -0.0000 C   0  0  0  0  0  0  0  0  0  0  0  0
    3.7132    0.9926   -0.0000 C   0  0  0  0  0  0  0  0  0  0  0  0
    2.3652    3.1127   -0.0000 C   0  0  0  0  0  0  0  0  0  0  0  0
    4.8652    0.0735   -0.0000 N   0  0  0  0  0  0  0  0  0  0  0  0
    3.6274    2.4510   -0.0000 C   0  0  0  0  0  0  0  0  0  0  0  0
    2.2794    4.6324   -0.0000 C   0  0  0  0  0  0  0  0  0  0  0  0
    6.2623    0.4044   -0.0000 C   0  0  0  0  0  0  0  0  0  0  0  0
    4.5221   -1.3848   -0.0000 C   0  0  0  0  0  0  0  0  0  0  0  0
    4.8039    3.4804   -0.0000 N   0  0  0  0  0  0  0  0  0  0  0  0
    7.1324   -0.8701   -0.0000 N   0  0  0  0  0  0  0  0  0  0  0  0
    6.9363    1.8260   -0.0000 C   0  0  0  0  0  0  0  0  0  0  0  0
    3.0760   -1.8260   -0.0000 C   0  0  0  0  0  0  0  0  0  0  0  0
    6.2745    3.1863   -0.0000 C   0  0  0  0  0  0  0  0  0  0  0  0
    8.6765   -0.7475   -0.0000 C   0  0  0  0  0  0  0  0  0  0  0  0
    8.4804    1.9730   -0.0000 C   0  0  0  0  0  0  0  0  0  0  0  0
    7.1936    4.3873   -0.0000 O   0  0  0  0  0  0  0  0  0  0  0  0
    9.3505    0.6863   -0.0000 C   0  0  0  0  0  0  0  0  0  0  0  0
   10.8333    0.8333   -0.0000 C   0  0  0  0  0  0  0  0  0  0  0  0
   11.6667   -0.4044   -0.0000 S   0  0  0  0  0  0  0  0  0  0  0  0
   13.1618   -0.2574   -0.0000 C   0  0  0  0  0  0  0  0  0  0  0  0
   13.9951   -1.4951   -0.0000 C   0  0  0  0  0  0  0  0  0  0  0  0
   13.7745    1.1029   -0.0000 C   0  0  0  0  0  0  0  0  0  0  0  0
   15.4902   -1.3480   -0.0000 C   0  0  0  0  0  0  0  0  0  0  0  0
   15.2451    1.2500   -0.0000 C   0  0  0  0  0  0  0  0  0  0  0  0
   16.1152    0.0123   -0.0000 N   0  0  0  0  0  0  0  0  0  0  0  0
   16.3235   -2.5613   -0.0000 C   0  0  0  0  0  0  0  0  0  0  0  0
   15.8701    2.6103   -0.0000 C   0  0  0  0  0  0  0  0  0  0  0  0
  1  2  1  0  0  0  0
  2  3  2  0  0  0  0
  2  4  1  0  0  0  0
  3  5  1  0  0  0  0
  4  6  2  0  0  0  0
  5  7  1  0  0  0  0
  5  8  2  0  0  0  0
  6  9  1  0  0  0  0
  7 10  1  0  0  0  0
  7 11  1  0  0  0  0
  8 12  1  0  0  0  0
 10 13  2  0  0  0  0
 10 14  1  0  0  0  0
 11 15  1  0  0  0  0
 12 16  1  0  0  0  0
 13 17  1  0  0  0  0
 14 18  2  0  0  0  0
 16 19  2  0  0  0  0
 17 20  2  0  0  0  0
 20 21  1  0  0  0  0
 21 22  1  0  0  0  0
 22 23  1  0  0  0  0
 23 24  2  0  0  0  0
 23 25  1  0  0  0  0
 24 26  1  0  0  0  0
 25 27  2  0  0  0  0
 26 28  2  0  0  0  0
 26 29  1  0  0  0  0
 27 30  1  0  0  0  0
  6  8  1  0  0  0  0
 14 16  1  0  0  0  0
 18 20  1  0  0  0  0
 27 28  1  0  0  0  0
M  END
>  <MolRegNo>
272488

>  <m>
=

>  <Value>
23000

>  <Unit>
nM

>  <Type>
IC50

>  <pValue>
4.64

>  <Ligand Efficiency>
0

>  <Binding Efficiency>
0

>  <Surface Efficiency>
0

>  <Assay Index>
51286

>  <Assay Category>


>  <Assay Organism>


>  <Target ID>
12594

>  <Target Name>
Cytochrome P450 1A2

>  <Target Organism>
Homo sapiens

>  <Target Description>
Target is a single protein chain

>  <Sequence Accession>
P05177

>  <Reference>
Bioorg. Med. Chem. Lett. 14 (3), 739-742 (2004)

>  <Pubmed ID>
14741280

>  <DOI>
10.1016/j.bmcl.2003.11.049

$$$$
167715
Actelion Java MolfileCreator 1.0

 23 25  0  0  1  0  0  0  0  0999 V2000
    0.0000   -0.0000   -0.0000 F   0  0  0  0  0  0  0  0  0  0  0  0
    1.2956    0.7677   -0.0000 C   0  0  0  0  0  0  0  0  0  0  0  0
    1.2836    2.2793   -0.0000 C   0  0  0  0  0  0  0  0  0  0  0  0
    2.5792    0.0240   -0.0000 C   0  0  0  0  0  0  0  0  0  0  0  0
   -0.0240    3.0470   -0.0000 N   0  0  0  0  0  0  0  0  0  0  0  0
    2.5672    3.0470   -0.0000 C   0  0  0  0  0  0  0  0  0  0  0  0
    3.8627    0.7917   -0.0000 C   0  0  0  0  0  0  0  0  0  0  0  0
   -1.3436    2.3032   -0.0000 C   0  0  0  0  0  0  0  0  0  0  0  0
   -0.0480    4.5825   -0.0000 C   0  0  0  0  0  0  0  0  0  0  0  0
[truncated: 76,558,036 more chars]
