# Supplementary material for: Computational Prediction of Inhibitors and Inducers of the Major Isoforms of Cytochrome P450
Source: Molecules. 2022 Sep 10;27(18):5875. doi: 10.3390/molecules27185875 (PMC9503090; doi:10.3390/molecules27185875)
Supplement: Supplementary file 1 [file molecules-27-05875-s001.zip › ChEMBL_30_2C19.sdf]

99770
Actelion Java MolfileCreator 1.0

 26 28  0  0  0  0  0  0  0  0999 V2000
    0.0000   -0.0000   -0.0000 Br  0  0  0  0  0  0  0  0  0  0  0  0
    1.3066    0.7602   -0.0000 C   0  0  0  0  0  0  0  0  0  0  0  0
    2.6132    0.0238   -0.0000 C   0  0  0  0  0  0  0  0  0  0  0  0
    1.2947    2.2806   -0.0000 C   0  0  0  0  0  0  0  0  0  0  0  0
    3.8961    0.7840   -0.0000 C   0  0  0  0  0  0  0  0  0  0  0  0
    2.5895    3.0408   -0.0000 C   0  0  0  0  0  0  0  0  0  0  0  0
    3.8842    2.3044   -0.0000 C   0  0  0  0  0  0  0  0  0  0  0  0
    5.1789    3.0765   -0.0000 S   0  0  0  0  0  0  0  0  0  0  0  0
    5.9272    1.7699   -0.0000 O   0  0  0  0  0  0  0  0  0  0  0  0
    4.4068    4.3950   -0.0000 O   0  0  0  0  0  0  0  0  0  0  0  0
    6.4618    3.8367   -0.0000 N   0  0  0  0  0  0  0  0  0  0  0  0
    7.7565    3.0765   -0.0000 C   0  0  0  0  0  0  0  0  0  0  0  0
    9.0512    3.8367   -0.0000 C   0  0  0  0  0  0  0  0  0  0  0  0
    7.7446    1.5917   -0.0000 C   0  0  0  0  0  0  0  0  0  0  0  0
   10.3341    3.1002   -0.0000 C   0  0  0  0  0  0  0  0  0  0  0  0
    9.0393    0.8552   -0.0000 C   0  0  0  0  0  0  0  0  0  0  0  0
   11.6050    3.8604   -0.0000 N   0  0  0  0  0  0  0  0  0  0  0  0
   10.3222    1.6154   -0.0000 C   0  0  0  0  0  0  0  0  0  0  0  0
   11.5932    5.3690   -0.0000 C   0  0  0  0  0  0  0  0  0  0  0  0
   12.8998    3.1240   -0.0000 C   0  0  0  0  0  0  0  0  0  0  0  0
   11.6169    0.8552   -0.0000 O   0  0  0  0  0  0  0  0  0  0  0  0
   12.8879    6.1292   -0.0000 C   0  0  0  0  0  0  0  0  0  0  0  0
   14.1945    3.8842   -0.0000 C   0  0  0  0  0  0  0  0  0  0  0  0
   12.9235    1.6036   -0.0000 C   0  0  0  0  0  0  0  0  0  0  0  0
   14.1826    5.3927   -0.0000 N   0  0  0  0  0  0  0  0  0  0  0  0
   15.4774    6.1767   -0.0000 C   0  0  0  0  0  0  0  0  0  0  0  0
  1  2  1  0  0  0  0
  2  3  2  0  0  0  0
  2  4  1  0  0  0  0
  3  5  1  0  0  0  0
  4  6  2  0  0  0  0
  5  7  2  0  0  0  0
  7  8  1  0  0  0  0
  8  9  2  0  0  0  0
  8 10  2  0  0  0  0
  8 11  1  0  0  0  0
 11 12  1  0  0  0  0
 12 13  2  0  0  0  0
 12 14  1  0  0  0  0
 13 15  1  0  0  0  0
 14 16  2  0  0  0  0
 15 17  1  0  0  0  0
 15 18  2  0  0  0  0
 17 19  1  0  0  0  0
 17 20  1  0  0  0  0
 18 21  1  0  0  0  0
 19 22  1  0  0  0  0
 20 23  1  0  0  0  0
 21 24  1  0  0  0  0
 22 25  1  0  0  0  0
 25 26  1  0  0  0  0
  6  7  1  0  0  0  0
 16 18  1  0  0  0  0
 23 25  1  0  0  0  0
M  END
>  <MolRegNo>
99770

>  <m>
=

>  <Value>
46000

>  <Unit>
nM

>  <Type>
IC50

>  <pValue>
4.34

>  <Ligand Efficiency>
0

>  <Binding Efficiency>
0

>  <Surface Efficiency>
0

>  <Assay Index>
52461

>  <Assay Category>


>  <Assay Organism>
Homo sapiens

>  <Target ID>
12912

>  <Target Name>
Cytochrome P450 2C19

>  <Target Organism>
Homo sapiens

>  <Target Description>
Target is a single protein chain

>  <Sequence Accession>
P33261

>  <Reference>
J. Med. Chem. 42 (2), 202-205 (1999)

>  <Pubmed ID>
9925723

>  <DOI>
10.1021/jm980532e

$$$$
545283
Actelion Java MolfileCreator 1.0

 30 32  0  0  0  0  0  0  0  0999 V2000
    0.0000   -0.0000   -0.0000 Cl  0  0  0  0  0  0  0  0  0  0  0  0
    1.0597   -0.6107   -0.0000 C   0  0  0  0  0  0  0  0  0  0  0  0
    2.4068    0.1976   -0.0000 C   0  0  0  0  0  0  0  0  0  0  0  0
    1.0418   -2.1554   -0.0000 C   0  0  0  0  0  0  0  0  0  0  0  0
    3.7360   -0.5748   -0.0000 C   0  0  0  0  0  0  0  0  0  0  0  0
    2.3889   -2.9277   -0.0000 C   0  0  0  0  0  0  0  0  0  0  0  0
    3.7180   -2.1194   -0.0000 C   0  0  0  0  0  0  0  0  0  0  0  0
    5.1909   -0.0898   -0.0000 C   0  0  0  0  0  0  0  0  0  0  0  0
    5.1729   -2.5685   -0.0000 S   0  0  0  0  0  0  0  0  0  0  0  0
    6.0889   -1.3112   -0.0000 C   0  0  0  0  0  0  0  0  0  0  0  0
    5.5501    1.1136   -0.0000 C   0  0  0  0  0  0  0  0  0  0  0  0
    7.6336   -1.2753   -0.0000 S   0  0  0  0  0  0  0  0  0  0  0  0
    8.2263   -0.1617   -0.0000 O   0  0  0  0  0  0  0  0  0  0  0  0
    8.8729   -1.2393   -0.0000 O   0  0  0  0  0  0  0  0  0  0  0  0
    8.4060   -2.6044   -0.0000 N   0  0  0  0  0  0  0  0  0  0  0  0
    9.9506   -2.5685   -0.0000 C   0  0  0  0  0  0  0  0  0  0  0  0
   10.7409   -3.8976   -0.0000 C   0  0  0  0  0  0  0  0  0  0  0  0
   10.6871   -1.1855   -0.0000 C   0  0  0  0  0  0  0  0  0  0  0  0
   12.2856   -3.8617   -0.0000 C   0  0  0  0  0  0  0  0  0  0  0  0
   12.2317   -1.1495   -0.0000 C   0  0  0  0  0  0  0  0  0  0  0  0
   13.0759   -5.1909   -0.0000 N   0  0  0  0  0  0  0  0  0  0  0  0
   13.0220   -2.4787   -0.0000 C   0  0  0  0  0  0  0  0  0  0  0  0
   14.6206   -5.1549   -0.0000 C   0  0  0  0  0  0  0  0  0  0  0  0
   12.3036   -6.5380   -0.0000 C   0  0  0  0  0  0  0  0  0  0  0  0
   14.5667   -2.4428   -0.0000 O   0  0  0  0  0  0  0  0  0  0  0  0
   15.4109   -6.4841   -0.0000 C   0  0  0  0  0  0  0  0  0  0  0  0
   13.0939   -7.8671   -0.0000 C   0  0  0  0  0  0  0  0  0  0  0  0
   15.1595   -1.3291   -0.0000 C   0  0  0  0  0  0  0  0  0  0  0  0
   14.6386   -7.8312   -0.0000 N   0  0  0  0  0  0  0  0  0  0  0  0
   18.1051   -3.1612   -0.0000 Cl  0  0  0  0  0  0  0  0  0  0  0  0
  1  2  1  0  0  0  0
  2  3  2  0  0  0  0
  2  4  1  0  0  0  0
  3  5  1  0  0  0  0
  4  6  2  0  0  0  0
  5  7  2  0  0  0  0
  5  8  1  0  0  0  0
  7  9  1  0  0  0  0
  8 10  2  0  0  0  0
  8 11  1  0  0  0  0
 10 12  1  0  0  0  0
 12 13  2  0  0  0  0
 12 14  2  0  0  0  0
 12 15  1  0  0  0  0
 15 16  1  0  0  0  0
 16 17  2  0  0  0  0
 16 18  1  0  0  0  0
 17 19  1  0  0  0  0
 18 20  2  0  0  0  0
 19 21  1  0  0  0  0
 19 22  2  0  0  0  0
 21 23  1  0  0  0  0
 21 24  1  0  0  0  0
 22 25  1  0  0  0  0
 23 26  1  0  0  0  0
 24 27  1  0  0  0  0
 25 28  1  0  0  0  0
 26 29  1  0  0  0  0
  6  7  1  0  0  0  0
  9 10  1  0  0  0  0
 20 22  1  0  0  0  0
 27 29  1  0  0  0  0
M  END
>  <MolRegNo>
545283

>  <m>
=

>  <Value>
26000

>  <Unit>
nM

>  <Type>
IC50

>  <pValue>
4.58

>  <Ligand Efficiency>
0

>  <Binding Efficiency>
0

>  <Surface Efficiency>
0

>  <Assay Index>
52461

>  <Assay Category>


>  <Assay Organism>
Homo sapiens

>  <Target ID>
12912

>  <Target Name>
Cytochrome P450 2C19

>  <Target Organism>
Homo sapiens

>  <Target Description>
Target is a single protein chain

>  <Sequence Accession>
P33261

>  <Reference>
J. Med. Chem. 42 (2), 202-205 (1999)

>  <Pubmed ID>
9925723

>  <DOI>
10.1021/jm980532e

$$$$
282942
Actelion Java MolfileCreator 1.0

 25 25  0  0  1  0  0  0  0  0999 V2000
    0.0000   -0.0000   -0.0000 S   0  0  0  0  0  0  0  0  0  0  0  0
   -0.0361    1.5166   -0.0000 O   0  0  0  0  0  0  0  0  0  0  0  0
   -1.3000   -0.7704   -0.0000 O   0  0  0  0  0  0  0  0  0  0  0  0
    1.3240   -0.7102   -0.0000 N   0  0  0  0  0  0  0  0  0  0  0  0
   -1.3240    0.7824   -0.0000 C   0  0  0  0  0  0  0  0  0  0  0  0
    2.5759    0.0602   -0.0000 C   0  0  0  0  0  0  0  0  0  0  0  0
   -2.6601    0.0481   -0.0000 C   0  0  0  0  0  0  0  0  0  0  0  0
   -1.3240    2.3111   -0.0000 C   0  0  0  0  0  0  0  0  0  0  0  0
    3.8638   -0.6259   -0.0000 C   0  0  0  0  0  0  0  0  0  0  0  0
    2.5398    1.5527   -0.0000 C   0  0  0  0  0  0  0  0  0  0  0  0
   -3.9962    0.8305   -0.0000 C   0  0  0  0  0  0  0  0  0  0  0  0
   -2.6481    3.0814   -0.0000 C   0  0  0  0  0  0  0  0  0  0  0  0
    3.8999   -2.1426   -0.0000 O   0  0  0  0  0  0  0  0  0  0  0  0
    5.1758    0.1324   -0.0000 N   0  0  0  0  0  0  0  0  0  0  0  0
    1.2278    2.2870   -0.0000 C   0  0  0  0  0  0  0  0  0  0  0  0
    3.8036    2.3351   -0.0000 C   0  0  0  0  0  0  0  0  0  0  0  0
   -3.9962    2.3592   -0.0000 C   0  0  0  0  0  0  0  0  0  0  0  0
    6.4397   -0.6018   -0.0000 C   0  0  0  0  0  0  0  0  0  0  0  0
   -5.2842    3.1175   -0.0000 F   0  0  0  0  0  0  0  0  0  0  0  0
    7.7036    0.1565   -0.0000 C   0  0  0  0  0  0  0  0  0  0  0  0
    6.4277   -2.0703   -0.0000 C   0  0  0  0  0  0  0  0  0  0  0  0
    7.6915    1.6490   -0.0000 O   0  0  0  0  0  0  0  0  0  0  0  0
    7.6915   -2.8046   -0.0000 C   0  0  0  0  0  0  0  0  0  0  0  0
    8.9554   -2.0463   -0.0000 C   0  0  0  0  0  0  0  0  0  0  0  0
    7.6795   -4.2731   -0.0000 C   0  0  0  0  0  0  0  0  0  0  0  0
  1  2  2  0  0  0  0
  1  3  2  0  0  0  0
  1  4  1  0  0  0  0
  1  5  1  0  0  0  0
  6  4  1  1  0  0  0
  5  7  2  0  0  0  0
  5  8  1  0  0  0  0
  6  9  1  0  0  0  0
  6 10  1  0  0  0  0
  7 11  1  0  0  0  0
  8 12  2  0  0  0  0
  9 13  2  0  0  0  0
  9 14  1  0  0  0  0
 10 15  1  0  0  0  0
 10 16  1  0  0  0  0
 11 17  2  0  0  0  0
 18 14  1  1  0  0  0
 17 19  1  0  0  0  0
 18 20  1  0  0  0  0
 18 21  1  0  0  0  0
 20 22  2  0  0  0  0
 21 23  1  0  0  0  0
 23 24  1  0  0  0  0
 23 25  1  0  0  0  0
 12 17  1  0  0  0  0
M  END
>  <MolRegNo>
282942

>  <m>
=

>  <Value>
177000

>  <Unit>
nM

>  <Type>
IC50

>  <pValue>
0

>  <Ligand Efficiency>
0

>  <Binding Efficiency>
0

>  <Surface Efficiency>
0

>  <Assay Index>
51436

>  <Assay Category>


>  <Assay Organism>


>  <Target ID>
12912

>  <Target Name>
Cytochrome P450 2C19

>  <Target Organism>
Homo sapiens

>  <Target Description>
Target is a single protein chain

>  <Sequence Accession>
P33261

>  <Reference>
J. Med. Chem. 46 (5), 868-871 (2003)

>  <Pubmed ID>
12593666

>  <DOI>
10.1021/jm0201924

$$$$
169168
Actelion Java MolfileCreator 1.0

 15 15  0  0  1  0  0  0  0  0999 V2000
    0.0000   -0.0000   -0.0000 O   0  0  0  0  0  0  0  0  0  0  0  0
   -1.3083    0.7426   -0.0000 C   0  0  0  0  0  0  0  0  0  0  0  0
   -0.0118   -1.4851   -0.0000 C   0  0  0  0  0  0  0  0  0  0  0  0
   -1.3201    2.2512   -0.0000 C   0  0  0  0  0  0  0  0  0  0  0  0
   -2.6284    0.0236   -0.0000 C   0  0  0  0  0  0  0  0  0  0  0  0
   -2.6402    3.0174   -0.0000 C   0  0  0  0  0  0  0  0  0  0  0  0
   -0.0354    3.0174   -0.0000 C   0  0  0  0  0  0  0  0  0  0  0  0
   -3.9367    0.7661   -0.0000 C   0  0  0  0  0  0  0  0  0  0  0  0
   -3.9485    2.2748   -0.0000 C   0  0  0  0  0  0  0  0  0  0  0  0
    1.2494    2.2866   -0.0000 C   0  0  0  0  0  0  0  0  0  0  0  0
   -5.2450    0.0471   -0.0000 C   0  0  0  0  0  0  0  0  0  0  0  0
   -5.2568    3.0409   -0.0000 O   0  0  0  0  0  0  0  0  0  0  0  0
    2.5341    3.0409   -0.0000 N   0  0  0  0  0  0  0  0  0  0  0  0
    1.2376    0.8133   -0.0000 C   0  0  0  0  0  0  0  0  0  0  0  0
   -5.2686    4.5496   -0.0000 C   0  0  0  0  0  0  0  0  0  0  0  0
  1  2  1  0  0  0  0
  1  3  1  0  0  0  0
  2  4  2  0  0  0  0
  2  5  1  0  0  0  0
  4  6  1  0  0  0  0
  4  7  1  0  0  0  0
  5  8  2  0  0  0  0
  6  9  2  0  0  0  0
  7 10  1  0  0  0  0
  8 11  1  0  0  0  0
  9 12  1  0  0  0  0
 10 13  1  6  0  0  0
 10 14  1  0  0  0  0
 12 15  1  0  0  0  0
  8  9  1  0  0  0  0
M  END
>  <MolRegNo>
169168

>  <m>
=

>  <Value>
18

>  <Unit>
uM

>  <Type>
Ks

>  <pValue>
0

>  <Ligand Efficiency>
0

>  <Binding Efficiency>
0

>  <Surface Efficiency>
0

>  <Assay Index>
50142

>  <Assay Category>


>  <Assay Organism>
Oryctolagus cuniculus

>  <Target ID>
12912

>  <Target Name>
Cytochrome P450 2C19

>  <Target Organism>
Homo sapiens

>  <Target Description>
Target is a single protein chain

>  <Sequence Accession>
P33261

>  <Reference>
J. Med. Chem. 24 (3), 299-304 (1981)

>  <Pubmed ID>
7265116

>  <DOI>
10.1021/jm00135a012

$$$$
169168
Actelion Java MolfileCreator 1.0

 15 15  0  0  1  0  0  0  0  0999 V2000
    0.0000   -0.0000   -0.0000 O   0  0  0  0  0  0  0  0  0  0  0  0
   -1.3083    0.7426   -0.0000 C   0  0  0  0  0  0  0  0  0  0  0  0
   -0.0118   -1.4851   -0.0000 C   0  0  0  0  0  0  0  0  0  0  0  0
   -1.3201    2.2512   -0.0000 C   0  0  0  0  0  0  0  0  0  0  0  0
   -2.6284    0.0236   -0.0000 C   0  0  0  0  0  0  0  0  0  0  0  0
   -2.6402    3.0174   -0.0000 C   0  0  0  0  0  0  0  0  0  0  0  0
   -0.0354    3.0174   -0.0000 C   0  0  0  0  0  0  0  0  0  0  0  0
   -3.9367    0.7661   -0.0000 C   0  0  0  0  0  0  0  0  0  0  0  0
   -3.9485    2.2748   -0.0000 C   0  0  0  0  0  0  0  0  0  0  0  0
    1.2494    2.2866   -0.0000 C   0  0  0  0  0  0  0  0  0  0  0  0
   -5.2450    0.0471   -0.0000 C   0  0  0  0  0  0  0  0  0  0  0  0
   -5.2568    3.0409   -0.0000 O   0  0  0  0  0  0  0  0  0  0  0  0
    2.5341    3.0409   -0.0000 N   0  0  0  0  0  0  0  0  0  0  0  0
    1.2376    0.8133   -0.0000 C   0  0  0  0  0  0  0  0  0  0  0  0
   -5.2686    4.5496   -0.0000 C   0  0  0  0  0  0  0  0  0  0  0  0
  1  2  1  0  0  0  0
  1  3  1  0  0  0  0
  2  4  2  0  0  0  0
  2  5  1  0  0  0  0
  4  6  1  0  0  0  0
  4  7  1  0  0  0  0
  5  8  2  0  0  0  0
  6  9  2  0  0  0  0
  7 10  1  0  0  0  0
  8 11  1  0  0  0  0
  9 12  1  0  0  0  0
 10 13  1  6  0  0  0
 10 14  1  0  0  0  0
 12 15  1  0  0  0  0
  8  9  1  0  0  0  0
M  END
>  <MolRegNo>
169168

>  <m>
=

>  <Value>
5.2

>  <Unit>


>  <Type>
Rate

>  <pValue>
0

>  <Ligand Efficiency>
0

>  <Binding Efficiency>
0

>  <Surface Efficiency>
0

>  <Assay Index>
50148

>  <Assay Category>


>  <Assay Organism>
Oryctolagus cuniculus

>  <Target ID>
12912

>  <Target Name>
Cytochrome P450 2C19

>  <Target Organism>
Homo sapiens

>  <Target Description>
Target is a single protein chain

>  <Sequence Accession>
P33261

>  <Reference>
J. Med. Chem. 24 (3), 299-304 (1981)

>  <Pubmed ID>
7265116

>  <DOI>
10.1021/jm00135a012

$$$$
169168
Actelion Java MolfileCreator 1.0

 15 15  0  0  1  0  0  0  0  0999 V2000
    0.0000   -0.0000   -0.0000 O   0  0  0  0  0  0  0  0  0  0  0  0
   -1.3083    0.7426   -0.0000 C   0  0  0  0  0  0  0  0  0  0  0  0
   -0.0118   -1.4851   -0.0000 C   0  0  0  0  0  0  0  0  0  0  0  0
   -1.3201    2.2512   -0.0000 C   0  0  0  0  0  0  0  0  0  0  0  0
   -2.6284    0.0236   -0.0000 C   0  0  0  0  0  0  0  0  0  0  0  0
   -2.6402    3.0174   -0.0000 C   0  0  0  0  0  0  0  0  0  0  0  0
   -0.0354    3.0174   -0.0000 C   0  0  0  0  0  0  0  0  0  0  0  0
   -3.9367    0.7661   -0.0000 C   0  0  0  0  0  0  0  0  0  0  0  0
   -3.9485    2.2748   -0.0000 C   0  0  0  0  0  0  0  0  0  0  0  0
    1.2494    2.2866   -0.0000 C   0  0  0  0  0  0  0  0  0  0  0  0
   -5.2450    0.0471   -0.0000 C   0  0  0  0  0  0  0  0  0  0  0  0
   -5.2568    3.0409   -0.0000 O   0  0  0  0  0  0  0  0  0  0  0  0
    2.5341    3.0409   -0.0000 N   0  0  0  0  0  0  0  0  0  0  0  0
    1.2376    0.8133   -0.0000 C   0  0  0  0  0  0  0  0  0  0  0  0
   -5.2686    4.5496   -0.0000 C   0  0  0  0  0  0  0  0  0  0  0  0
  1  2  1  0  0  0  0
  1  3  1  0  0  0  0
  2  4  2  0  0  0  0
  2  5  1  0  0  0  0
  4  6  1  0  0  0  0
  4  7  1  0  0  0  0
  5  8  2  0  0  0  0
  6  9  2  0  0  0  0
  7 10  1  0  0  0  0
  8 11  1  0  0  0  0
  9 12  1  0  0  0  0
 10 13  1  6  0  0  0
 10 14  1  0  0  0  0
 12 15  1  0  0  0  0
  8  9  1  0  0  0  0
M  END
>  <MolRegNo>
169168

>  <m>
=

>  <Value>
6.1

>  <Unit>


>  <Type>
Rate

>  <pValue>
0

>  <Ligand Efficiency>
0

>  <Binding Efficiency>
0

>  <Surface Efficiency>
0

>  <Assay Index>
50146

>  <Assay Category>


>  <Assay Organism>
Oryctolagus cuniculus

>  <Target ID>
12912

>  <Target Name>
Cytochrome P450 2C19

>  <Target Organism>
Homo sapiens

>  <Target Description>
Target is a single protein chain

>  <Sequence Accession>
P33261

>  <Reference>
J. Med. Chem. 24 (3), 299-304 (1981)

>  <Pubmed ID>
7265116

>  <DOI>
10.1021/jm00135a012

$$$$
169168
Actelion Java MolfileCreator 1.0

 15 15  0  0  1  0  0  0  0  0999 V2000
    0.0000   -0.0000   -0.0000 O   0  0  0  0  0  0  0  0  0  0  0  0
   -1.3083    0.7426   -0.0000 C   0  0  0  0  0  0  0  0  0  0  0  0
   -0.0118   -1.4851   -0.0000 C   0  0  0  0  0  0  0  0  0  0  0  0
   -1.3201    2.2512   -0.0000 C   0  0  0  0  0  0  0  0  0  0  0  0
   -2.6284    0.0236   -0.0000 C   0  0  0  0  0  0  0  0  0  0  0  0
   -2.6402    3.0174   -0.0000 C   0  0  0  0  0  0  0  0  0  0  0  0
   -0.0354    3.0174   -0.0000 C   0  0  0  0  0  0  0  0  0  0  0  0
   -3.9367    0.7661   -0.0000 C   0  0  0  0  0  0  0  0  0  0  0  0
   -3.9485    2.2748   -0.0000 C   0  0  0  0  0  0  0  0  0  0  0  0
    1.2494    2.2866   -0.0000 C   0  0  0  0  0  0  0  0  0  0  0  0
   -5.2450    0.0471   -0.0000 C   0  0  0  0  0  0  0  0  0  0  0  0
   -5.2568    3.0409   -0.0000 O   0  0  0  0  0  0  0  0  0  0  0  0
    2.5341    3.0409   -0.0000 N   0  0  0  0  0  0  0  0  0  0  0  0
    1.2376    0.8133   -0.0000 C   0  0  0  0  0  0  0  0  0  0  0  0
   -5.2686    4.5496   -0.0000 C   0  0  0  0  0  0  0  0  0  0  0  0
  1  2  1  0  0  0  0
  1  3  1  0  0  0  0
  2  4  2  0  0  0  0
  2  5  1  0  0  0  0
  4  6  1  0  0  0  0
  4  7  1  0  0  0  0
  5  8  2  0  0  0  0
  6  9  2  0  0  0  0
  7 10  1  0  0  0  0
  8 11  1  0  0  0  0
  9 12  1  0  0  0  0
 10 13  1  6  0  0  0
 10 14  1  0  0  0  0
 12 15  1  0  0  0  0
  8  9  1  0  0  0  0
M  END
>  <MolRegNo>
169168

>  <m>
=

>  <Value>
5.8

>  <Unit>


>  <Type>
Rate

>  <pValue>
0

>  <Ligand Efficiency>
0

>  <Binding Efficiency>
0

>  <Surface Efficiency>
0

>  <Assay Index>
50147

>  <Assay Category>


>  <Assay Organism>
Oryctolagus cuniculus

>  <Target ID>
12912

>  <Target Name>
Cytochrome P450 2C19

>  <Target Organism>
Homo sapiens

>  <Target Description>
Target is a single protein chain

>  <Sequence Accession>
P33261

>  <Reference>
J. Med. Chem. 24 (3), 299-304 (1981)

>  <Pubmed ID>
7265116

>  <DOI>
10.1021/jm00135a012

$$$$
169168
Actelion Java MolfileCreator 1.0

 15 15  0  0  1  0  0  0  0  0999 V2000
    0.0000   -0.0000   -0.0000 O   0  0  0  0  0  0  0  0  0  0  0  0
   -1.3083    0.7426   -0.0000 C   0  0  0  0  0  0  0  0  0  0  0  0
   -0.0118   -1.4851   -0.0000 C   0  0  0  0  0  0  0  0  0  0  0  0
   -1.3201    2.2512   -0.0000 C   0  0  0  0  0  0  0  0  0  0  0  0
   -2.6284    0.0236   -0.0000 C   0  0  0  0  0  0  0  0  0  0  0  0
   -2.6402    3.0174   -0.0000 C   0  0  0  0  0  0  0  0  0  0  0  0
   -0.0354    3.0174   -0.0000 C   0  0  0  0  0  0  0  0  0  0  0  0
   -3.9367    0.7661   -0.0000 C   0  0  0  0  0  0  0  0  0  0  0  0
   -3.9485    2.2748   -0.0000 C   0  0  0  0  0  0  0  0  0  0  0  0
    1.2494    2.2866   -0.0000 C   0  0  0  0  0  0  0  0  0  0  0  0
   -5.2450    0.0471   -0.0000 C   0  0  0  0  0  0  0  0  0  0  0  0
   -5.2568    3.0409   -0.0000 O   0  0  0  0  0  0  0  0  0  0  0  0
    2.5341    3.0409   -0.0000 N   0  0  0  0  0  0  0  0  0  0  0  0
    1.2376    0.8133   -0.0000 C   0  0  0  0  0  0  0  0  0  0  0  0
   -5.2686    4.5496   -0.0000 C   0  0  0  0  0  0  0  0  0  0  0  0
  1  2  1  0  0  0  0
  1  3  1  0  0  0  0
  2  4  2  0  0  0  0
  2  5  1  0  0  0  0
  4  6  1  0  0  0  0
  4  7  1  0  0  0  0
  5  8  2  0  0  0  0
  6  9  2  0  0  0  0
  7 10  1  0  0  0  0
  8 11  1  0  0  0  0
  9 12  1  0  0  0  0
 10 13  1  6  0  0  0
 10 14  1  0  0  0  0
 12 15  1  0  0  0  0
  8  9  1  0  0  0  0
M  END
>  <MolRegNo>
169168

>  <m>
=

>  <Value>
21

>  <Unit>


>  <Type>
Extent

>  <pValue>
0

>  <Ligand Efficiency>
0

>  <Binding Efficiency>
0

>  <Surface Efficiency>
0

>  <Assay Index>
52599

>  <Assay Category>


>  <Assay Organism>
Oryctolagus cuniculus

>  <Target ID>
12912

>  <Target Name>
Cytochrome P450 2C19

>  <Target Organism>
Homo sapiens

>  <Target Description>
Target is a single protein chain

>  <Sequence Accession>
P33261

>  <Reference>
J. Med. Chem. 24 (3), 299-304 (1981)

>  <Pubmed ID>
7265116

>  <DOI>
10.1021/jm00135a012

$$$$
169168
Actelion Java MolfileCreator 1.0

 15 15  0  0  1  0  0  0  0  0999 V2000
    0.0000   -0.0000   -0.0000 O   0  0  0  0  0  0  0  0  0  0  0  0
   -1.3083    0.7426   -0.0000 C   0  0  0  0  0  0  0  0  0  0  0  0
   -0.0118   -1.4851   -0.0000 C   0  0  0  0  0  0  0  0  0  0  0  0
   -1.3201    2.2512   -0.0000 C   0  0  0  0  0  0  0  0  0  0  0  0
   -2.6284    0.0236   -0.0000 C   0  0  0  0  0  0  0  0  0  0  0  0
   -2.6402    3.0174   -0.0000 C   0  0  0  0  0  0  0  0  0  0  0  0
   -0.0354    3.0174   -0.0000 C   0  0  0  0  0  0  0  0  0  0  0  0
   -3.9367    0.7661   -0.0000 C   0  0  0  0  0  0  0  0  0  0  0  0
   -3.9485    2.2748   -0.0000 C   0  0  0  0  0  0  0  0  0  0  0  0
    1.2494    2.2866   -0.0000 C   0  0  0  0  0  0  0  0  0  0  0  0
   -5.2450    0.0471   -0.0000 C   0  0  0  0  0  0  0  0  0  0  0  0
   -5.2568    3.0409   -0.0000 O   0  0  0  0  0  0  0  0  0  0  0  0
    2.5341    3.0409   -0.0000 N   0  0  0  0  0  0  0  0  0  0  0  0
    1.2376    0.8133   -0.0000 C   0  0  0  0  0  0  0  0  0  0  0  0
   -5.2686    4.5496   -0.0000 C   0  0  0  0  0  0  0  0  0  0  0  0
  1  2  1  0  0  0  0
  1  3  1  0  0  0  0
  2  4  2  0  0  0  0
  2  5  1  0  0  0  0
  4  6  1  0  0  0  0
  4  7  1  0  0  0  0
  5  8  2  0  0  0  0
  6  9  2  0  0  0  0
  7 10  1  0  0  0  0
  8 11  1  0  0  0  0
  9 12  1  0  0  0  0
 10 13  1  6  0  0  0
 10 14  1  0  0  0  0
 12 15  1  0  0  0  0
  8  9  1  0  0  0  0
M  END
>  <MolRegNo>
169168

>  <m>
=

>  <Value>
25

>  <Unit>


>  <Type>
Extent

>  <pValue>
0

>  <Ligand Efficiency>
0

>  <Binding Efficiency>
0

>  <Surface Efficiency>
0

>  <Assay Index>
52467

>  <Assay Category>


>  <Assay Organism>
Oryctolagus cuniculus

>  <Target ID>
12912

>  <Target Name>
Cytochrome P450 2C19

>  <Target Organism>
Homo sapiens

>  <Target Description>
Target is a single protein chain

>  <Sequence Accession>
P33261

>  <Reference>
J. Med. Chem. 24 (3), 299-304 (1981)

>  <Pubmed ID>
7265116

>  <DOI>
10.1021/jm00135a012

$$$$
169168
Actelion Java MolfileCreator 1.0

 15 15  0  0  1  0  0  0  0  0999 V2000
    0.0000   -0.0000   -0.0000 O   0  0  0  0  0  0  0  0  0  0  0  0
   -1.3083    0.7426   -0.0000 C   0  0  0  0  0  0  0  0  0  0  0  0
   -0.0118   -1.4851   -0.0000 C   0  0  0  0  0  0  0  0  0  0  0  0
   -1.3201    2.2512   -0.0000 C   0  0  0  0  0  0  0  0  0  0  0  0
   -2.6284    0.0236   -0.0000 C   0  0  0  0  0  0  0  0  0  0  0  0
   -2.6402    3.0174   -0.0000 C   0  0  0  0  0  0  0  0  0  0  0  0
   -0.0354    3.0174   -0.0000 C   0  0  0  0  0  0  0  0  0  0  0  0
   -3.9367    0.7661   -0.0000 C   0  0  0  0  0  0  0  0  0  0  0  0
   -3.9485    2.2748   -0.0000 C   0  0  0  0  0  0  0  0  0  0  0  0
    1.2494    2.2866   -0.0000 C   0  0  0  0  0  0  0  0  0  0  0  0
   -5.2450    0.0471   -0.0000 C   0  0  0  0  0  0  0  0  0  0  0  0
   -5.2568    3.0409   -0.0000 O   0  0  0  0  0  0  0  0  0  0  0  0
    2.5341    3.0409   -0.0000 N   0  0  0  0  0  0  0  0  0  0  0  0
    1.2376    0.8133   -0.0000 C   0  0  0  0  0  0  0  0  0  0  0  0
   -5.2686    4.5496   -0.0000 C   0  0  0  0  0  0  0  0  0  0  0  0
  1  2  1  0  0  0  0
  1  3  1  0  0  0  0
  2  4  2  0  0  0  0
  2  5  1  0  0  0  0
  4  6  1  0  0  0  0
  4  7  1  0  0  0  0
  5  8  2  0  0  0  0
  6  9  2  0  0  0  0
  7 10  1  0  0  0  0
  8 11  1  0  0  0  0
  9 12  1  0  0  0  0
 10 13  1  6  0  0  0
 10 14  1  0  0  0  0
 12 15  1  0  0  0  0
  8  9  1  0  0  0  0
M  END
>  <MolRegNo>
169168

>  <m>
=

>  <Value>
23

>  <Unit>


>  <Type>
Extent

>  <pValue>
0

>  <Ligand Efficiency>
0

>  <Binding Efficiency>
0

>  <Surface Efficiency>
0

>  <Assay Index>
52468

>  <Assay Category>


>  <Assay Organism>
Oryctolagus cuniculus

>  <Target ID>
12912

>  <Target Name>
Cytochrome P450 2C19

>  <Target Organism>
Homo sapiens

>  <Target Description>
Target is a single protein chain

>  <Sequence Accession>
P33261

>  <Reference>
J. Med. Chem. 24 (3), 299-304 (1981)

>  <Pubmed ID>
7265116

>  <DOI>
10.1021/jm00135a012

$$$$
169168
Actelion Java MolfileCreator 1.0

 15 15  0  0  1  0  0  0  0  0999 V2000
    0.0000   -0.0000   -0.0000 O   0  0  0  0  0  0  0  0  0  0  0  0
   -1.3083    0.7426   -0.0000 C   0  0  0  0  0  0  0  0  0  0  0  0
   -0.0118   -1.4851   -0.0000 C   0  0  0  0  0  0  0  0  0  0  0  0
   -1.3201    2.2512   -0.0000 C   0  0  0  0  0  0  0  0  0  0  0  0
   -2.6284    0.0236   -0.0000 C   0  0  0  0  0  0  0  0  0  0  0  0
   -2.6402    3.0174   -0.0000 C   0  0  0  0  0  0  0  0  0  0  0  0
   -0.0354    3.0174   -0.0000 C   0  0  0  0  0  0  0  0  0  0  0  0
   -3.9367    0.7661   -0.0000 C   0  0  0  0  0  0  0  0  0  0  0  0
   -3.9485    2.2748   -0.0000 C   0  0  0  0  0  0  0  0  0  0  0  0
    1.2494    2.2866   -0.0000 C   0  0  0  0  0  0  0  0  0  0  0  0
   -5.2450    0.0471   -0.0000 C   0  0  0  0  0  0  0  0  0  0  0  0
   -5.2568    3.0409   -0.0000 O   0  0  0  0  0  0  0  0  0  0  0  0
    2.5341    3.0409   -0.0000 N   0  0  0  0  0  0  0  0  0  0  0  0
    1.2376    0.8133   -0.0000 C   0  0  0  0  0  0  0  0  0  0  0  0
   -5.2686    4.5496   -0.0000 C   0  0  0  0  0  0  0  0  0  0  0  0
  1  2  1  0  0  0  0
  1  3  1  0  0  0  0
  2  4  2  0  0  0  0
  2  5  1  0  0  0  0
  4  6  1  0  0  0  0
  4  7  1  0  0  0  0
  5  8  2  0  0  0  0
  6  9  2  0  0  0  0
  7 10  1  0  0  0  0
  8 11  1  0  0  0  0
  9 12  1  0  0  0  0
 10 13  1  6  0  0  0
 10 14  1  0  0  0  0
 12 15  1  0  0  0  0
  8  9  1  0  0  0  0
M  END
>  <MolRegNo>
169168

>  <m>
=

>  <Value>
183

>  <Unit>


>  <Type>
Rate

>  <pValue>
0

>  <Ligand Efficiency>
0

>  <Binding Efficiency>
0

>  <Surface Efficiency>
0

>  <Assay Index>
50145

>  <Assay Category>


>  <Assay Organism>
Oryctolagus cuniculus

>  <Target ID>
12912

>  <Target Name>
Cytochrome P450 2C19

>  <Target Organism>
Homo sapiens

>  <Target Description>
Target is a single protein chain

>  <Sequence Accession>
P33261

>  <Reference>
J. Med. Chem. 24 (3), 299-304 (1981)

>  <Pubmed ID>
7265116

>  <DOI>
10.1021/jm00135a012

$$$$
169168
Actelion Java MolfileCreator 1.0

 15 15  0  0  1  0  0  0  0  0999 V2000
    0.0000   -0.0000   -0.0000 O   0  0  0  0  0  0  0  0  0  0  0  0
   -1.3083    0.7426   -0.0000 C   0  0  0  0  0  0  0  0  0  0  0  0
   -0.0118   -1.4851   -0.0000 C   0  0  0  0  0  0  0  0  0  0  0  0
   -1.3201    2.2512   -0.0000 C   0  0  0  0  0  0  0  0  0  0  0  0
   -2.6284    0.0236   -0.0000 C   0  0  0  0  0  0  0  0  0  0  0  0
   -2.6402    3.0174   -0.0000 C   0  0  0  0  0  0  0  0  0  0  0  0
   -0.0354    3.0174   -0.0000 C   0  0  0  0  0  0  0  0  0  0  0  0
   -3.9367    0.7661   -0.0000 C   0  0  0  0  0  0  0  0  0  0  0  0
   -3.9485    2.2748   -0.0000 C   0  0  0  0  0  0  0  0  0  0  0  0
    1.2494    2.2866   -0.0000 C   0  0  0  0  0  0  0  0  0  0  0  0
   -5.2450    0.0471   -0.0000 C   0  0  0  0  0  0  0  0  0  0  0  0
   -5.2568    3.0409   -0.0000 O   0  0  0  0  0  0  0  0  0  0  0  0
    2.5341    3.0409   -0.0000 N   0  0  0  0  0  0  0  0  0  0  0  0
    1.2376    0.8133   -0.0000 C   0  0  0  0  0  0  0  0  0  0  0  0
   -5.2686    4.5496   -0.0000 C   0  0  0  0  0  0  0  0  0  0  0  0
  1  2  1  0  0  0  0
  1  3  1  0  0  0  0
  2  4  2  0  0  0  0
  2  5  1  0  0  0  0
  4  6  1  0  0  0  0
  4  7  1  0  0  0  0
  5  8  2  0  0  0  0
  6  9  2  0  0  0  0
  7 10  1  0  0  0  0
  8 11  1  0  0  0  0
  9 12  1  0  0  0  0
 10 13  1  6  0  0  0
 10 14  1  0  0  0  0
 12 15  1  0  0  0  0
  8  9  1  0  0  0  0
M  END
>  <MolRegNo>
169168

>  <m>
=

>  <Value>
160

>  <Unit>


>  <Type>
Rate

>  <pValue>
0

>  <Ligand Efficiency>
0

>  <Binding Efficiency>
0

>  <Surface Efficiency>
0

>  <Assay Index>
50149

>  <Assay Category>


>  <Assay Organism>
Oryctolagus cuniculus

>  <Target ID>
12912

>  <Target Name>
Cytochrome P450 2C19

>  <Target Organism>
Homo sapiens

>  <Target Description>
Target is a single protein chain

>  <Sequence Accession>
P33261

>  <Reference>
J. Med. Chem. 24 (3), 299-304 (1981)

>  <Pubmed ID>
7265116

>  <DOI>
10.1021/jm00135a012

$$$$
169168
Actelion Java MolfileCreator 1.0

 15 15  0  0  1  0  0  0  0  0999 V2000
    0.0000   -0.0000   -0.0000 O   0  0  0  0  0  0  0  0  0  0  0  0
   -1.3083    0.7426   -0.0000 C   0  0  0  0  0  0  0  0  0  0  0  0
   -0.0118   -1.4851   -0.0000 C   0  0  0  0  0  0  0  0  0  0  0  0
   -1.3201    2.2512   -0.0000 C   0  0  0  0  0  0  0  0  0  0  0  0
   -2.6284    0.0236   -0.0000 C   0  0  0  0  0  0  0  0  0  0  0  0
   -2.6402    3.0174   -0.0000 C   0  0  0  0  0  0  0  0  0  0  0  0
   -0.0354    3.0174   -0.0000 C   0  0  0  0  0  0  0  0  0  0  0  0
   -3.9367    0.7661   -0.0000 C   0  0  0  0  0  0  0  0  0  0  0  0
   -3.9485    2.2748   -0.0000 C   0  0  0  0  0  0  0  0  0  0  0  0
    1.2494    2.2866   -0.0000 C   0  0  0  0  0  0  0  0  0  0  0  0
   -5.2450    0.0471   -0.0000 C   0  0  0  0  0  0  0  0  0  0  0  0
   -5.2568    3.0409   -0.0000 O   0  0  0  0  0  0  0  0  0  0  0  0
    2.5341    3.0409   -0.0000 N   0  0  0  0  0  0  0  0  0  0  0  0
    1.2376    0.8133   -0.0000 C   0  0  0  0  0  0  0  0  0  0  0  0
   -5.2686    4.5496   -0.0000 C   0  0  0  0  0  0  0  0  0  0  0  0
  1  2  1  0  0  0  0
  1  3  1  0  0  0  0
  2  4  2  0  0  0  0
  2  5  1  0  0  0  0
  4  6  1  0  0  0  0
  4  7  1  0  0  0  0
  5  8  2  0  0  0  0
  6  9  2  0  0  0  0
  7 10  1  0  0  0  0
  8 11  1  0  0  0  0
  9 12  1  0  0  0  0
 10 13  1  6  0  0  0
 10 14  1  0  0  0  0
 12 15  1  0  0  0  0
  8  9  1  0  0  0  0
M  END
>  <MolRegNo>
169168

>  <m>
=

>  <Value>
131

>  <Unit>


>  <Type>
Extent

>  <pValue>
0

>  <Ligand Efficiency>
0

>  <Binding Efficiency>
0

>  <Surface Efficiency>
0

>  <Assay Index>
52600

>  <Assay Category>


>  <Assay Organism>
Oryctolagus cuniculus

>  <Target ID>
12912

>  <Target Name>
Cytochrome P450 2C19

>  <Target Organism>
Homo sapiens

>  <Target Description>
Target is a single protein chain

>  <Sequence Accession>
P33261

>  <Reference>
J. Med. Chem. 24 (3), 299-304 (1981)

>  <Pubmed ID>
7265116

>  <DOI>
10.1021/jm00135a012

$$$$
169168
Actelion Java MolfileCreator 1.0

 15 15  0  0  1  0  0  0  0  0999 V2000
    0.0000   -0.0000   -0.0000 O   0  0  0  0  0  0  0  0  0  0  0  0
   -1.3083    0.7426   -0.0000 C   0  0  0  0  0  0  0  0  0  0  0  0
   -0.0118   -1.4851   -0.0000 C   0  0  0  0  0  0  0  0  0  0  0  0
   -1.3201    2.2512   -0.0000 C   0  0  0  0  0  0  0  0  0  0  0  0
   -2.6284    0.0236   -0.0000 C   0  0  0  0  0  0  0  0  0  0  0  0
   -2.6402    3.0174   -0.0000 C   0  0  0  0  0  0  0  0  0  0  0  0
   -0.0354    3.0174   -0.0000 C   0  0  0  0  0  0  0  0  0  0  0  0
   -3.9367    0.7661   -0.0000 C   0  0  0  0  0  0  0  0  0  0  0  0
   -3.9485    2.2748   -0.0000 C   0  0  0  0  0  0  0  0  0  0  0  0
    1.2494    2.2866   -0.0000 C   0  0  0  0  0  0  0  0  0  0  0  0
   -5.2450    0.0471   -0.0000 C   0  0  0  0  0  0  0  0  0  0  0  0
   -5.2568    3.0409   -0.0000 O   0  0  0  0  0  0  0  0  0  0  0  0
    2.5341    3.0409   -0.0000 N   0  0  0  0  0  0  0  0  0  0  0  0
    1.2376    0.8133   -0.0000 C   0  0  0  0  0  0  0  0  0  0  0  0
   -5.2686    4.5496   -0.0000 C   0  0  0  0  0  0  0  0  0  0  0  0
  1  2  1  0  0  0  0
  1  3  1  0  0  0  0
  2  4  2  0  0  0  0
  2  5  1  0  0  0  0
  4  6  1  0  0  0  0
  4  7  1  0  0  0  0
  5  8  2  0  0  0  0
  6  9  2  0  0  0  0
  7 10  1  0  0  0  0
  8 11  1  0  0  0  0
  9 12  1  0  0  0  0
 10 13  1  6  0  0  0
 10 14  1  0  0  0  0
 12 15  1  0  0  0  0
  8  9  1  0  0  0  0
M  END
>  <MolRegNo>
169168

>  <m>
=

>  <Value>
116

>  <Unit>


>  <Type>
Extent

>  <pValue>
0

>  <Ligand Efficiency>
0

>  <Binding Efficiency>
0

>  <Surface Efficiency>
0

>  <Assay Index>
52465

>  <Assay Category>


>  <Assay Organism>
Oryctolagus cuniculus

>  <Target ID>
12912

>  <Target Name>
Cytochrome P450 2C19

>  <Target Organism>
Homo sapiens

>  <Target Description>
Target is a single protein chain

>  <Sequence Accession>
P33261

>  <Reference>
J. Med. Chem. 24 (3), 299-304 (1981)

>  <Pubmed ID>
7265116

>  <DOI>
10.1021/jm00135a012

$$$$
169168
Actelion Java MolfileCreator 1.0

 15 15  0  0  1  0  0  0  0  0999 V2000
    0.0000   -0.0000   -0.0000 O   0  0  0  0  0  0  0  0  0  0  0  0
   -1.3083    0.7426   -0.0000 C   0  0  0  0  0  0  0  0  0  0  0  0
   -0.0118   -1.4851   -0.0000 C   0  0  0  0  0  0  0  0  0  0  0  0
   -1.3201    2.2512   -0.0000 C   0  0  0  0  0  0  0  0  0  0  0  0
   -2.6284    0.0236   -0.0000 C   0  0  0  0  0  0  0  0  0  0  0  0
   -2.6402    3.0174   -0.0000 C   0  0  0  0  0  0  0  0  0  0  0  0
   -0.0354    3.0174   -0.0000 C   0  0  0  0  0  0  0  0  0  0  0  0
   -3.9367    0.7661   -0.0000 C   0  0  0  0  0  0  0  0  0  0  0  0
   -3.9485    2.2748   -0.0000 C   0  0  0  0  0  0  0  0  0  0  0  0
    1.2494    2.2866   -0.0000 C   0  0  0  0  0  0  0  0  0  0  0  0
   -5.2450    0.0471   -0.0000 C   0  0  0  0  0  0  0  0  0  0  0  0
   -5.2568    3.0409   -0.0000 O   0  0  0  0  0  0  0  0  0  0  0  0
    2.5341    3.0409   -0.0000 N   0  0  0  0  0  0  0  0  0  0  0  0
    1.2376    0.8133   -0.0000 C   0  0  0  0  0  0  0  0  0  0  0  0
   -5.2686    4.5496   -0.0000 C   0  0  0  0  0  0  0  0  0  0  0  0
  1  2  1  0  0  0  0
  1  3  1  0  0  0  0
  2  4  2  0  0  0  0
  2  5  1  0  0  0  0
  4  6  1  0  0  0  0
  4  7  1  0  0  0  0
  5  8  2  0  0  0  0
  6  9  2  0  0  0  0
  7 10  1  0  0  0  0
  8 11  1  0  0  0  0
  9 12  1  0  0  0  0
 10 13  1  6  0  0  0
 10 14  1  0  0  0  0
 12 15  1  0  0  0  0
  8  9  1  0  0  0  0
M  END
>  <MolRegNo>
169168

>  <m>
=

>  <Value>
105

>  <Unit>


>  <Type>
Extent

>  <pValue>
0

>  <Ligand Efficiency>
0

>  <Binding Efficiency>
0

>  <Surface Efficiency>
0

>  <Assay Index>
52466

>  <Assay Category>


>  <Assay Organism>
Oryctolagus cuniculus

>  <Target ID>
12912

>  <Target Name>
Cytochrome P450 2C19

>  <Target Organism>
Homo sapiens

>  <Target Description>
Target is a single protein chain

>  <Sequence Accession>
P33261

>  <Reference>
J. Med. Chem. 24 (3), 299-304 (1981)

>  <Pubmed ID>
7265116

>  <DOI>
10.1021/jm00135a012

$$$$
169167
Actelion Java MolfileCreator 1.0

 15 15  0  0  1  0  0  0  0  0999 V2000
    0.0000   -0.0000   -0.0000 O   0  0  0  0  0  0  0  0  0  0  0  0
   -1.3120    0.7565   -0.0000 C   0  0  0  0  0  0  0  0  0  0  0  0
   -0.0118   -1.4775   -0.0000 C   0  0  0  0  0  0  0  0  0  0  0  0
   -1.3238    2.2576   -0.0000 C   0  0  0  0  0  0  0  0  0  0  0  0
   -2.6240    0.0236   -0.0000 C   0  0  0  0  0  0  0  0  0  0  0  0
   -2.6358    3.0259   -0.0000 C   0  0  0  0  0  0  0  0  0  0  0  0
   -0.0355    3.0259   -0.0000 C   0  0  0  0  0  0  0  0  0  0  0  0
   -3.9242    0.7801   -0.0000 C   0  0  0  0  0  0  0  0  0  0  0  0
   -3.9360    2.2812   -0.0000 C   0  0  0  0  0  0  0  0  0  0  0  0
    1.2411    2.2931   -0.0000 C   0  0  0  0  0  0  0  0  0  0  0  0
   -5.2362    0.0473   -0.0000 C   0  0  0  0  0  0  0  0  0  0  0  0
   -5.2481    3.0495   -0.0000 O   0  0  0  0  0  0  0  0  0  0  0  0
    2.5295    3.0495   -0.0000 N   0  0  0  0  0  0  0  0  0  0  0  0
    1.2293    0.8156   -0.0000 C   0  0  0  0  0  0  0  0  0  0  0  0
   -5.2599    4.5625   -0.0000 C   0  0  0  0  0  0  0  0  0  0  0  0
  1  2  1  0  0  0  0
  1  3  1  0  0  0  0
  2  4  2  0  0  0  0
  2  5  1  0  0  0  0
  4  6  1  0  0  0  0
  4  7  1  0  0  0  0
  5  8  2  0  0  0  0
  6  9  2  0  0  0  0
  7 10  1  0  0  0  0
  8 11  1  0  0  0  0
  9 12  1  0  0  0  0
 10 13  1  1  0  0  0
 10 14  1  0  0  0  0
 12 15  1  0  0  0  0
  8  9  1  0  0  0  0
M  END
>  <MolRegNo>
169167

>  <m>
=

>  <Value>
6

>  <Unit>
uM

>  <Type>
Ks

>  <pValue>
0

>  <Ligand Efficiency>
0

>  <Binding Efficiency>
0

>  <Surface Efficiency>
0

>  <Assay Index>
50141

>  <Assay Category>


>  <Assay Organism>
Oryctolagus cuniculus

>  <Target ID>
12912

>  <Target Name>
Cytochrome P450 2C19

>  <Target Organism>
Homo sapiens

>  <Target Description>
Target is a single protein chain

>  <Sequence Accession>
P33261

>  <Reference>
J. Med. Chem. 24 (3), 299-304 (1981)

>  <Pubmed ID>
7265116

>  <DOI>
10.1021/jm00135a012

$$$$
169644
Actelion Java MolfileCreator 1.0

 16 16  0  0  1  0  0  0  0  0999 V2000
    0.0000   -0.0000   -0.0000 O   0  0  0  0  0  0  0  0  0  0  0  0
   -0.0120   -1.4737   -0.0000 C   0  0  0  0  0  0  0  0  0  0  0  0
   -1.3179    0.7668   -0.0000 C   0  0  0  0  0  0  0  0  0  0  0  0
    1.2820   -2.2165   -0.0000 C   0  0  0  0  0  0  0  0  0  0  0  0
   -1.3299   -2.2285   -0.0000 C   0  0  0  0  0  0  0  0  0  0  0  0
    1.2700   -3.7261   -0.0000 C   0  0  0  0  0  0  0  0  0  0  0  0
    2.5759   -1.4497   -0.0000 C   0  0  0  0  0  0  0  0  0  0  0  0
   -1.3419   -3.7261   -0.0000 C   0  0  0  0  0  0  0  0  0  0  0  0
   -0.0479   -4.4690   -0.0000 C   0  0  0  0  0  0  0  0  0  0  0  0
    3.8699   -2.1806   -0.0000 C   0  0  0  0  0  0  0  0  0  0  0  0
   -2.6718   -4.4690   -0.0000 C   0  0  0  0  0  0  0  0  0  0  0  0
   -0.0599   -5.9427   -0.0000 O   0  0  0  0  0  0  0  0  0  0  0  0
    3.4745   -3.6183   -0.0000 N   0  0  0  0  0  0  0  0  0  0  0  0
    5.1639   -1.4018   -0.0000 C   0  0  0  0  0  0  0  0  0  0  0  0
    1.2341   -6.6855   -0.0000 C   0  0  0  0  0  0  0  0  0  0  0  0
    3.4506   -5.1160   -0.0000 O   0  0  0  0  0  0  0  0  0  0  0  0
  1  2  1  0  0  0  0
  1  3  1  0  0  0  0
  2  4  2  0  0  0  0
  2  5  1  0  0  0  0
  4  6  1  0  0  0  0
  4  7  1  0  0  0  0
  5  8  2  0  0  0  0
  6  9  2  0  0  0  0
  7 10  1  0  0  0  0
  8 11  1  0  0  0  0
  9 12  1  0  0  0  0
 10 13  1  1  0  0  0
 10 14  1  0  0  0  0
 12 15  1  0  0  0  0
 13 16  1  0  0  0  0
  8  9  1  0  0  0  0
M  END
>  <MolRegNo>
169644

>  <m>
=

>  <Value>
22

>  <Unit>
uM

>  <Type>
Ks

>  <pValue>
0

>  <Ligand Efficiency>
0

>  <Binding Efficiency>
0

>  <Surface Efficiency>
0

>  <Assay Index>
50143

>  <Assay Category>


>  <Assay Organism>
Oryctolagus cuniculus

>  <Target ID>
12912

>  <Target Name>
Cytochrome P450 2C19

>  <Target Organism>
Homo sapiens

>  <Target Description>
Target is a single protein chain

>  <Sequence Accession>
P33261

>  <Reference>
J. Med. Chem. 24 (3), 299-304 (1981)

>  <Pubmed ID>
7265116

>  <DOI>
10.1021/jm00135a012

$$$$
169581
Actelion Java MolfileCreator 1.0

 16 16  0  0  1  0  0  0  0  0999 V2000
    0.0000   -0.0000   -0.0000 O   0  0  0  0  0  0  0  0  0  0  0  0
   -0.0119   -1.4935   -0.0000 C   0  0  0  0  0  0  0  0  0  0  0  0
   -1.3157    0.7705   -0.0000 C   0  0  0  0  0  0  0  0  0  0  0  0
    1.2802   -2.2403   -0.0000 C   0  0  0  0  0  0  0  0  0  0  0  0
   -1.3276   -2.2403   -0.0000 C   0  0  0  0  0  0  0  0  0  0  0  0
    1.2683   -3.7338   -0.0000 C   0  0  0  0  0  0  0  0  0  0  0  0
    2.5722   -1.4698   -0.0000 C   0  0  0  0  0  0  0  0  0  0  0  0
   -1.3394   -3.7338   -0.0000 C   0  0  0  0  0  0  0  0  0  0  0  0
   -0.0474   -4.4805   -0.0000 C   0  0  0  0  0  0  0  0  0  0  0  0
    3.8642   -2.1929   -0.0000 C   0  0  0  0  0  0  0  0  0  0  0  0
   -2.6670   -4.4805   -0.0000 C   0  0  0  0  0  0  0  0  0  0  0  0
   -0.0593   -5.9741   -0.0000 O   0  0  0  0  0  0  0  0  0  0  0  0
    5.1562   -1.4342   -0.0000 N   0  0  0  0  0  0  0  0  0  0  0  0
    3.4612   -3.6390   -0.0000 C   0  0  0  0  0  0  0  0  0  0  0  0
    1.2327   -6.7208   -0.0000 C   0  0  0  0  0  0  0  0  0  0  0  0
    6.4600   -2.1573   -0.0000 O   0  0  0  0  0  0  0  0  0  0  0  0
  1  2  1  0  0  0  0
  1  3  1  0  0  0  0
  2  4  2  0  0  0  0
  2  5  1  0  0  0  0
  4  6  1  0  0  0  0
  4  7  1  0  0  0  0
  5  8  2  0  0  0  0
  6  9  2  0  0  0  0
  7 10  1  0  0  0  0
  8 11  1  0  0  0  0
  9 12  1  0  0  0  0
 10 13  1  1  0  0  0
 10 14  1  0  0  0  0
 12 15  1  0  0  0  0
 13 16  1  0  0  0  0
  8  9  1  0  0  0  0
M  END
>  <MolRegNo>
169581

>  <m>
=

>  <Value>
68

>  <Unit>
uM

>  <Type>
Ks

>  <pValue>
0

>  <Ligand Efficiency>
0

>  <Binding Efficiency>
0

>  <Surface Efficiency>
0

>  <Assay Index>
50144

>  <Assay Category>


>  <Assay Organism>
Oryctolagus cuniculus

>  <Target ID>
12912

>  <Target Name>
Cytochrome P450 2C19

>  <Target Organism>
Homo sapiens

>  <Target Description>
Target is a single protein chain

>  <Sequence Accession>
P33261

>  <Reference>
J. Med. Chem. 24 (3), 299-304 (1981)

>  <Pubmed ID>
7265116

>  <DOI>
10.1021/jm00135a012

$$$$
1158165
Actelion Java MolfileCreator 1.0

 32 32  0  0  0  0  0  0  0  0999 V2000
    0.0000   -0.0000   -0.0000 O   0  0  0  0  0  0  0  0  0  0  0  0
   -1.3088    0.7615   -0.0000 C   0  0  0  0  0  0  0  0  0  0  0  0
    1.2850    0.7615   -0.0000 C   0  0  0  0  0  0  0  0  0  0  0  0
   -1.3207    2.2726   -0.0000 C   0  0  0  0  0  0  0  0  0  0  0  0
   -2.6176    0.0238   -0.0000 C   0  0  0  0  0  0  0  0  0  0  0  0
   -2.6295    3.0341   -0.0000 C   0  0  0  0  0  0  0  0  0  0  0  0
   -0.0357    3.0341   -0.0000 C   0  0  0  0  0  0  0  0  0  0  0  0
   -3.9264    0.7853   -0.0000 C   0  0  0  0  0  0  0  0  0  0  0  0
   -3.9383    2.2964   -0.0000 C   0  0  0  0  0  0  0  0  0  0  0  0
   -0.0476    4.5452   -0.0000 C   0  0  0  0  0  0  0  0  0  0  0  0
   -5.2353    0.0476   -0.0000 C   0  0  0  0  0  0  0  0  0  0  0  0
   -5.2472    3.0579   -0.0000 O   0  0  0  0  0  0  0  0  0  0  0  0
    1.2374    5.3066   -0.0000 N   0  0  0  0  0  0  0  0  0  0  0  0
   -1.3564    5.3066   -0.0000 C   0  0  0  0  0  0  0  0  0  0  0  0
   -6.5560    2.3202   -0.0000 C   0  0  0  0  0  0  0  0  0  0  0  0
    1.2255    6.8177   -0.0000 O   0  0  0  0  0  0  0  0  0  0  0  0
   10.8513    5.1401   -0.0000 O   0  0  0  0  0  0  0  0  0  0  0  0
   10.8394    3.6528   -0.0000 C   0  0  0  0  0  0  0  0  0  0  0  0
    9.5543    5.9016   -0.0000 C   0  0  0  0  0  0  0  0  0  0  0  0
   12.1482    2.9151   -0.0000 C   0  0  0  0  0  0  0  0  0  0  0  0
    9.5424    2.9032   -0.0000 C   0  0  0  0  0  0  0  0  0  0  0  0
   12.1363    1.4159   -0.0000 C   0  0  0  0  0  0  0  0  0  0  0  0
   13.4332    3.6766   -0.0000 C   0  0  0  0  0  0  0  0  0  0  0  0
    9.5305    1.4159   -0.0000 C   0  0  0  0  0  0  0  0  0  0  0  0
   10.8037    0.6782   -0.0000 C   0  0  0  0  0  0  0  0  0  0  0  0
   14.7063    2.9508   -0.0000 C   0  0  0  0  0  0  0  0  0  0  0  0
    8.2098    0.6782   -0.0000 C   0  0  0  0  0  0  0  0  0  0  0  0
   10.7918   -0.8091   -0.0000 O   0  0  0  0  0  0  0  0  0  0  0  0
   14.7182    1.4635   -0.0000 N   0  0  0  0  0  0  0  0  0  0  0  0
   15.9675    3.7361   -0.0000 C   0  0  0  0  0  0  0  0  0  0  0  0
    9.4830   -1.5468   -0.0000 C   0  0  0  0  0  0  0  0  0  0  0  0
   16.0151    0.7377   -0.0000 O   0  0  0  0  0  0  0  0  0  0  0  0
  1  2  1  0  0  0  0
  1  3  1  0  0  0  0
  2  4  2  0  0  0  0
  2  5  1  0  0  0  0
  4  6  1  0  0  0  0
  4  7  1  0  0  0  0
  5  8  2  0  0  0  0
  6  9  2  0  0  0  0
  7 10  1  0  0  0  0
  8 11  1  0  0  0  0
  9 12  1  0  0  0  0
 10 13  1  6  0  0  0
 10 14  1  0  0  0  0
 12 15  1  0  0  0  0
 13 16  1  0  0  0  0
 17 18  1  0  0  0  0
 17 19  1  0  0  0  0
 18 20  2  0  0  0  0
 18 21  1  0  0  0  0
 20 22  1  0  0  0  0
 20 23  1  0  0  0  0
 21 24  2  0  0  0  0
 22 25  2  0  0  0  0
 23 26  1  0  0  0  0
 24 27  1  0  0  0  0
 25 28  1  0  0  0  0
 26 29  1  1  0  0  0
 26 30  1  0  0  0  0
 28 31  1  0  0  0  0
 29 32  1  0  0  0  0
  8  9  1  0  0  0  0
 24 25  1  0  0  0  0
M  END
>  <MolRegNo>
1158165

>  <m>
=

>  <Value>
12.4

>  <Unit>
deltaA.10^4nmol-1.min-1

>  <Type>
Initial_rate

>  <pValue>
0

>  <Ligand Efficiency>
0

>  <Binding Efficiency>
0

>  <Surface Efficiency>
0

>  <Assay Index>
52611

>  <Assay Category>


>  <Assay Organism>
Oryctolagus cuniculus

>  <Target ID>
12912

>  <Target Name>
Cytochrome P450 2C19

>  <Target Organism>
Homo sapiens

>  <Target Description>
Target is a single protein chain

>  <Sequence Accession>
P33261

>  <Reference>
J. Med. Chem. 24 (3), 299-304 (1981)

>  <Pubmed ID>
7265116

>  <DOI>
10.1021/jm00135a012

$$$$
1158165
Actelion Java MolfileCreator 1.0

 32 32  0  0  0  0  0  0  0  0999 V2000
    0.0000   -0.0000   -0.0000 O   0  0  0  0  0  0  0  0  0  0  0  0
   -1.3088    0.7615   -0.0000 C   0  0  0  0  0  0  0  0  0  0  0  0
    1.2850    0.7615   -0.0000 C   0  0  0  0  0  0  0  0  0  0  0  0
   -1.3207    2.2726   -0.0000 C   0  0  0  0  0  0  0  0  0  0  0  0
   -2.6176    0.0238   -0.0000 C   0  0  0  0  0  0  0  0  0  0  0  0
   -2.6295    3.0341   -0.0000 C   0  0  0  0  0  0  0  0  0  0  0  0
   -0.0357    3.0341   -0.0000 C   0  0  0  0  0  0  0  0  0  0  0  0
   -3.9264    0.7853   -0.0000 C   0  0  0  0  0  0  0  0  0  0  0  0
   -3.9383    2.2964   -0.0000 C   0  0  0  0  0  0  0  0  0  0  0  0
   -0.0476    4.5452   -0.0000 C   0  0  0  0  0  0  0  0  0  0  0  0
   -5.2353    0.0476   -0.0000 C   0  0  0  0  0  0  0  0  0  0  0  0
   -5.2472    3.0579   -0.0000 O   0  0  0  0  0  0  0  0  0  0  0  0
    1.2374    5.3066   -0.0000 N   0  0  0  0  0  0  0  0  0  0  0  0
   -1.3564    5.3066   -0.0000 C   0  0  0  0  0  0  0  0  0  0  0  0
   -6.5560    2.3202   -0.0000 C   0  0  0  0  0  0  0  0  0  0  0  0
    1.2255    6.8177   -0.0000 O   0  0  0  0  0  0  0  0  0  0  0  0
   10.8513    5.1401   -0.0000 O   0  0  0  0  0  0  0  0  0  0  0  0
   10.8394    3.6528   -0.0000 C   0  0  0  0  0  0  0  0  0  0  0  0
    9.5543    5.9016   -0.0000 C   0  0  0  0  0  0  0  0  0  0  0  0
   12.1482    2.9151   -0.0000 C   0  0  0  0  0  0  0  0  0  0  0  0
    9.5424    2.9032   -0.0000 C   0  0  0  0  0  0  0  0  0  0  0  0
   12.1363    1.4159   -0.0000 C   0  0  0  0  0  0  0  0  0  0  0  0
   13.4332    3.6766   -0.0000 C   0  0  0  0  0  0  0  0  0  0  0  0
    9.5305    1.4159   -0.0000 C   0  0  0  0  0  0  0  0  0  0  0  0
   10.8037    0.6782   -0.0000 C   0  0  0  0  0  0  0  0  0  0  0  0
   14.7063    2.9508   -0.0000 C   0  0  0  0  0  0  0  0  0  0  0  0
    8.2098    0.6782   -0.0000 C   0  0  0  0  0  0  0  0  0  0  0  0
   10.7918   -0.8091   -0.0000 O   0  0  0  0  0  0  0  0  0  0  0  0
   14.7182    1.4635   -0.0000 N   0  0  0  0  0  0  0  0  0  0  0  0
   15.9675    3.7361   -0.0000 C   0  0  0  0  0  0  0  0  0  0  0  0
    9.4830   -1.5468   -0.0000 C   0  0  0  0  0  0  0  0  0  0  0  0
   16.0151    0.7377   -0.0000 O   0  0  0  0  0  0  0  0  0  0  0  0
  1  2  1  0  0  0  0
  1  3  1  0  0  0  0
  2  4  2  0  0  0  0
  2  5  1  0  0  0  0
  4  6  1  0  0  0  0
  4  7  1  0  0  0  0
  5  8  2  0  0  0  0
  6  9  2  0  0  0  0
  7 10  1  0  0  0  0
  8 11  1  0  0  0  0
  9 12  1  0  0  0  0
 10 13  1  6  0  0  0
 10 14  1  0  0  0  0
 12 15  1  0  0  0  0
 13 16  1  0  0  0  0
 17 18  1  0  0  0  0
 17 19  1  0  0  0  0
 18 20  2  0  0  0  0
 18 21  1  0  0  0  0
 20 22  1  0  0  0  0
 20 23  1  0  0  0  0
 21 24  2  0  0  0  0
 22 25  2  0  0  0  0
 23 26  1  0  0  0  0
 24 27  1  0  0  0  0
 25 28  1  0  0  0  0
 26 29  1  1  0  0  0
 26 30  1  0  0  0  0
 28 31  1  0  0  0  0
 29 32  1  0  0  0  0
  8  9  1  0  0  0  0
 24 25  1  0  0  0  0
M  END
>  <MolRegNo>
1158165

>  <m>
=

>  <Value>
51

>  <Unit>
deltaA.10^4nmol-1

>  <Type>
Complex_formation

>  <pValue>
0

>  <Ligand Efficiency>
0

>  <Binding Efficiency>
0

>  <Surface Efficiency>
0

>  <Assay Index>
52602

>  <Assay Category>


>  <Assay Organism>
Oryctolagus cuniculus

>  <Target ID>
12912

>  <Target Name>
Cytochrome P450 2C19

>  <Target Organism>
Homo sapiens

>  <Target Description>
Target is a single protein chain

>  <Sequence Accession>
P33261

>  <Reference>
J. Med. Chem. 24 (3), 299-304 (1981)

>  <Pubmed ID>
7265116

>  <DOI>
10.1021/jm00135a012

$$$$
1158165
Actelion Java MolfileCreator 1.0

 32 32  0  0  0  0  0  0  0  0999 V2000
    0.0000   -0.0000   -0.0000 O   0  0  0  0  0  0  0  0  0  0  0  0
   -1.3088    0.7615   -0.0000 C   0  0  0  0  0  0  0  0  0  0  0  0
    1.2850    0.7615   -0.0000 C   0  0  0  0  0  0  0  0  0  0  0  0
   -1.3207    2.2726   -0.0000 C   0  0  0  0  0  0  0  0  0  0  0  0
   -2.6176    0.0238   -0.0000 C   0  0  0  0  0  0  0  0  0  0  0  0
   -2.6295    3.0341   -0.0000 C   0  0  0  0  0  0  0  0  0  0  0  0
   -0.0357    3.0341   -0.0000 C   0  0  0  0  0  0  0  0  0  0  0  0
   -3.9264    0.7853   -0.0000 C   0  0  0  0  0  0  0  0  0  0  0  0
   -3.9383    2.2964   -0.0000 C   0  0  0  0  0  0  0  0  0  0  0  0
   -0.0476    4.5452   -0.0000 C   0  0  0  0  0  0  0  0  0  0  0  0
   -5.2353    0.0476   -0.0000 C   0  0  0  0  0  0  0  0  0  0  0  0
   -5.2472    3.0579   -0.0000 O   0  0  0  0  0  0  0  0  0  0  0  0
    1.2374    5.3066   -0.0000 N   0  0  0  0  0  0  0  0  0  0  0  0
   -1.3564    5.3066   -0.0000 C   0  0  0  0  0  0  0  0  0  0  0  0
   -6.5560    2.3202   -0.0000 C   0  0  0  0  0  0  0  0  0  0  0  0
    1.2255    6.8177   -0.0000 O   0  0  0  0  0  0  0  0  0  0  0  0
   10.8513    5.1401   -0.0000 O   0  0  0  0  0  0  0  0  0  0  0  0
   10.8394    3.6528   -0.0000 C   0  0  0  0  0  0  0  0  0  0  0  0
    9.5543    5.9016   -0.0000 C   0  0  0  0  0  0  0  0  0  0  0  0
   12.1482    2.9151   -0.0000 C   0  0  0  0  0  0  0  0  0  0  0  0
    9.5424    2.9032   -0.0000 C   0  0  0  0  0  0  0  0  0  0  0  0
   12.1363    1.4159   -0.0000 C   0  0  0  0  0  0  0  0  0  0  0  0
   13.4332    3.6766   -0.0000 C   0  0  0  0  0  0  0  0  0  0  0  0
    9.5305    1.4159   -0.0000 C   0  0  0  0  0  0  0  0  0  0  0  0
   10.8037    0.6782   -0.0000 C   0  0  0  0  0  0  0  0  0  0  0  0
   14.7063    2.9508   -0.0000 C   0  0  0  0  0  0  0  0  0  0  0  0
    8.2098    0.6782   -0.0000 C   0  0  0  0  0  0  0  0  0  0  0  0
   10.7918   -0.8091   -0.0000 O   0  0  0  0  0  0  0  0  0  0  0  0
   14.7182    1.4635   -0.0000 N   0  0  0  0  0  0  0  0  0  0  0  0
   15.9675    3.7361   -0.0000 C   0  0  0  0  0  0  0  0  0  0  0  0
    9.4830   -1.5468   -0.0000 C   0  0  0  0  0  0  0  0  0  0  0  0
   16.0151    0.7377   -0.0000 O   0  0  0  0  0  0  0  0  0  0  0  0
  1  2  1  0  0  0  0
  1  3  1  0  0  0  0
  2  4  2  0  0  0  0
  2  5  1  0  0  0  0
  4  6  1  0  0  0  0
  4  7  1  0  0  0  0
  5  8  2  0  0  0  0
  6  9  2  0  0  0  0
  7 10  1  0  0  0  0
  8 11  1  0  0  0  0
  9 12  1  0  0  0  0
 10 13  1  6  0  0  0
 10 14  1  0  0  0  0
 12 15  1  0  0  0  0
 13 16  1  0  0  0  0
 17 18  1  0  0  0  0
 17 19  1  0  0  0  0
 18 20  2  0  0  0  0
 18 21  1  0  0  0  0
 20 22  1  0  0  0  0
 20 23  1  0  0  0  0
 21 24  2  0  0  0  0
 22 25  2  0  0  0  0
 23 26  1  0  0  0  0
 24 27  1  0  0  0  0
 25 28  1  0  0  0  0
 26 29  1  1  0  0  0
 26 30  1  0  0  0  0
 28 31  1  0  0  0  0
 29 32  1  0  0  0  0
  8  9  1  0  0  0  0
 24 25  1  0  0  0  0
M  END
>  <MolRegNo>
1158165

>  <m>
=

>  <Value>
5

>  <Unit>
deltaA.10^4nmol-1.min-1

>  <Type>
Initial_rate

>  <pValue>
0

>  <Ligand Efficiency>
0

>  <Binding Efficiency>
0

>  <Surface Efficiency>
0

>  <Assay Index>
52626

>  <Assay Category>


>  <Assay Organism>
Oryctolagus cuniculus

>  <Target ID>
12912

>  <Target Name>
Cytochrome P450 2C19

>  <Target Organism>
Homo sapiens

>  <Target Description>
Target is a single protein chain

>  <Sequence Accession>
P33261

>  <Reference>
J. Med. Chem. 24 (3), 299-304 (1981)

>  <Pubmed ID>
7265116

>  <DOI>
10.1021/jm00135a012

$$$$
1158165
Actelion Java MolfileCreator 1.0

 32 32  0  0  0  0  0  0  0  0999 V2000
    0.0000   -0.0000   -0.0000 O   0  0  0  0  0  0  0  0  0  0  0  0
   -1.3088    0.7615   -0.0000 C   0  0  0  0  0  0  0  0  0  0  0  0
    1.2850    0.7615   -0.0000 C   0  0  0  0  0  0  0  0  0  0  0  0
   -1.3207    2.2726   -0.0000 C   0  0  0  0  0  0  0  0  0  0  0  0
   -2.6176    0.0238   -0.0000 C   0  0  0  0  0  0  0  0  0  0  0  0
   -2.6295    3.0341   -0.0000 C   0  0  0  0  0  0  0  0  0  0  0  0
   -0.0357    3.0341   -0.0000 C   0  0  0  0  0  0  0  0  0  0  0  0
   -3.9264    0.7853   -0.0000 C   0  0  0  0  0  0  0  0  0  0  0  0
   -3.9383    2.2964   -0.0000 C   0  0  0  0  0  0  0  0  0  0  0  0
   -0.0476    4.5452   -0.0000 C   0  0  0  0  0  0  0  0  0  0  0  0
   -5.2353    0.0476   -0.0000 C   0  0  0  0  0  0  0  0  0  0  0  0
   -5.2472    3.0579   -0.0000 O   0  0  0  0  0  0  0  0  0  0  0  0
    1.2374    5.3066   -0.0000 N   0  0  0  0  0  0  0  0  0  0  0  0
   -1.3564    5.3066   -0.0000 C   0  0  0  0  0  0  0  0  0  0  0  0
   -6.5560    2.3202   -0.0000 C   0  0  0  0  0  0  0  0  0  0  0  0
    1.2255    6.8177   -0.0000 O   0  0  0  0  0  0  0  0  0  0  0  0
   10.8513    5.1401   -0.0000 O   0  0  0  0  0  0  0  0  0  0  0  0
   10.8394    3.6528   -0.0000 C   0  0  0  0  0  0  0  0  0  0  0  0
    9.5543    5.9016   -0.0000 C   0  0  0  0  0  0  0  0  0  0  0  0
   12.1482    2.9151   -0.0000 C   0  0  0  0  0  0  0  0  0  0  0  0
    9.5424    2.9032   -0.0000 C   0  0  0  0  0  0  0  0  0  0  0  0
   12.1363    1.4159   -0.0000 C   0  0  0  0  0  0  0  0  0  0  0  0
   13.4332    3.6766   -0.0000 C   0  0  0  0  0  0  0  0  0  0  0  0
    9.5305    1.4159   -0.0000 C   0  0  0  0  0  0  0  0  0  0  0  0
   10.8037    0.6782   -0.0000 C   0  0  0  0  0  0  0  0  0  0  0  0
   14.7063    2.9508   -0.0000 C   0  0  0  0  0  0  0  0  0  0  0  0
    8.2098    0.6782   -0.0000 C   0  0  0  0  0  0  0  0  0  0  0  0
   10.7918   -0.8091   -0.0000 O   0  0  0  0  0  0  0  0  0  0  0  0
   14.7182    1.4635   -0.0000 N   0  0  0  0  0  0  0  0  0  0  0  0
   15.9675    3.7361   -0.0000 C   0  0  0  0  0  0  0  0  0  0  0  0
    9.4830   -1.5468   -0.0000 C   0  0  0  0  0  0  0  0  0  0  0  0
   16.0151    0.7377   -0.0000 O   0  0  0  0  0  0  0  0  0  0  0  0
  1  2  1  0  0  0  0
  1  3  1  0  0  0  0
  2  4  2  0  0  0  0
  2  5  1  0  0  0  0
  4  6  1  0  0  0  0
  4  7  1  0  0  0  0
  5  8  2  0  0  0  0
  6  9  2  0  0  0  0
  7 10  1  0  0  0  0
  8 11  1  0  0  0  0
  9 12  1  0  0  0  0
 10 13  1  6  0  0  0
 10 14  1  0  0  0  0
 12 15  1  0  0  0  0
 13 16  1  0  0  0  0
 17 18  1  0  0  0  0
 17 19  1  0  0  0  0
 18 20  2  0  0  0  0
 18 21  1  0  0  0  0
 20 22  1  0  0  0  0
 20 23  1  0  0  0  0
 21 24  2  0  0  0  0
 22 25  2  0  0  0  0
 23 26  1  0  0  0  0
 24 27  1  0  0  0  0
 25 28  1  0  0  0  0
 26 29  1  1  0  0  0
 26 30  1  0  0  0  0
 28 31  1  0  0  0  0
 29 32  1  0  0  0  0
  8  9  1  0  0  0  0
 24 25  1  0  0  0  0
M  END
>  <MolRegNo>
1158165

>  <m>
=

>  <Value>
27

>  <Unit>
deltaA.10^4nmol-1

>  <Type>
Complex_formation

>  <pValue>
0

>  <Ligand Efficiency>
0

>  <Binding Efficiency>
0

>  <Surface Efficiency>
0

>  <Assay Index>
52624

>  <Assay Category>


>  <Assay Organism>
Oryctolagus cuniculus

>  <Target ID>
12912

>  <Target Name>
Cytochrome P450 2C19

>  <Target Organism>
Homo sapiens

>  <Target Description>
Target is a single protein chain

>  <Sequence Accession>
P33261

>  <Reference>
J. Med. Chem. 24 (3), 299-304 (1981)

>  <Pubmed ID>
7265116

>  <DOI>
10.1021/jm00135a012

$$$$
1158165
Actelion Java MolfileCreator 1.0

 32 32  0  0  0  0  0  0  0  0999 V2000
    0.0000   -0.0000   -0.0000 O   0  0  0  0  0  0  0  0  0  0  0  0
   -1.3088    0.7615   -0.0000 C   0  0  0  0  0  0  0  0  0  0  0  0
    1.2850    0.7615   -0.0000 C   0  0  0  0  0  0  0  0  0  0  0  0
   -1.3207    2.2726   -0.0000 C   0  0  0  0  0  0  0  0  0  0  0  0
   -2.6176    0.0238   -0.0000 C   0  0  0  0  0  0  0  0  0  0  0  0
   -2.6295    3.0341   -0.0000 C   0  0  0  0  0  0  0  0  0  0  0  0
   -0.0357    3.0341   -0.0000 C   0  0  0  0  0  0  0  0  0  0  0  0
   -3.9264    0.7853   -0.0000 C   0  0  0  0  0  0  0  0  0  0  0  0
   -3.9383    2.2964   -0.0000 C   0  0  0  0  0  0  0  0  0  0  0  0
   -0.0476    4.5452   -0.0000 C   0  0  0  0  0  0  0  0  0  0  0  0
   -5.2353    0.0476   -0.0000 C   0  0  0  0  0  0  0  0  0  0  0  0
   -5.2472    3.0579   -0.0000 O   0  0  0  0  0  0  0  0  0  0  0  0
    1.2374    5.3066   -0.0000 N   0  0  0  0  0  0  0  0  0  0  0  0
   -1.3564    5.3066   -0.0000 C   0  0  0  0  0  0  0  0  0  0  0  0
   -6.5560    2.3202   -0.0000 C   0  0  0  0  0  0  0  0  0  0  0  0
    1.2255    6.8177   -0.0000 O   0  0  0  0  0  0  0  0  0  0  0  0
   10.8513    5.1401   -0.0000 O   0  0  0  0  0  0  0  0  0  0  0  0
   10.8394    3.6528   -0.0000 C   0  0  0  0  0  0  0  0  0  0  0  0
    9.5543    5.9016   -0.0000 C   0  0  0  0  0  0  0  0  0  0  0  0
   12.1482    2.9151   -0.0000 C   0  0  0  0  0  0  0  0  0  0  0  0
    9.5424    2.9032   -0.0000 C   0  0  0  0  0  0  0  0  0  0  0  0
   12.1363    1.4159   -0.0000 C   0  0  0  0  0  0  0  0  0  0  0  0
   13.4332    3.6766   -0.0000 C   0  0  0  0  0  0  0  0  0  0  0  0
    9.5305    1.4159   -0.0000 C   0  0  0  0  0  0  0  0  0  0  0  0
   10.8037    0.6782   -0.0000 C   0  0  0  0  0  0  0  0  0  0  0  0
   14.7063    2.9508   -0.0000 C   0  0  0  0  0  0  0  0  0  0  0  0
    8.2098    0.6782   -0.0000 C   0  0  0  0  0  0  0  0  0  0  0  0
   10.7918   -0.8091   -0.0000 O   0  0  0  0  0  0  0  0  0  0  0  0
   14.7182    1.4635   -0.0000 N   0  0  0  0  0  0  0  0  0  0  0  0
   15.9675    3.7361   -0.0000 C   0  0  0  0  0  0  0  0  0  0  0  0
    9.4830   -1.5468   -0.0000 C   0  0  0  0  0  0  0  0  0  0  0  0
   16.0151    0.7377   -0.0000 O   0  0  0  0  0  0  0  0  0  0  0  0
  1  2  1  0  0  0  0
  1  3  1  0  0  0  0
  2  4  2  0  0  0  0
  2  5  1  0  0  0  0
  4  6  1  0  0  0  0
  4  7  1  0  0  0  0
  5  8  2  0  0  0  0
  6  9  2  0  0  0  0
  7 10  1  0  0  0  0
  8 11  1  0  0  0  0
  9 12  1  0  0  0  0
 10 13  1  6  0  0  0
 10 14  1  0  0  0  0
 12 15  1  0  0  0  0
 13 16  1  0  0  0  0
 17 18  1  0  0  0  0
 17 19  1  0  0  0  0
 18 20  2  0  0  0  0
 18 21  1  0  0  0  0
 20 22  1  0  0  0  0
 20 23  1  0  0  0  0
 21 24  2  0  0  0  0
 22 25  2  0  0  0  0
 23 26  1  0  0  0  0
 24 27  1  0  0  0  0
 25 28  1  0  0  0  0
 26 29  1  1  0  0  0
 26 30  1  0  0  0  0
 28 31  1  0  0  0  0
 29 32  1  0  0  0  0
  8  9  1  0  0  0  0
 24 25  1  0  0  0  0
M  END
>  <MolRegNo>
1158165

>  <m>
=

>  <Value>
5.5

>  <Unit>
deltaA.10^4nmol-1.min-1

>  <Type>
Initial_rate

>  <pValue>
0

>  <Ligand Efficiency>
0

>  <Binding Efficiency>
0

>  <Surface Efficiency>
0

>  <Assay Index>
52622

>  <Assay Category>


>  <Assay Organism>
Oryctolagus cuniculus

>  <Target ID>
12912

>  <Target Name>
Cytochrome P450 2C19

>  <Target Organism>
Homo sapiens

>  <Target Description>
Target is a single protein chain

>  <Sequence Accession>
P33261

>  <Reference>
J. Med. Chem. 24 (3), 299-304 (1981)

>  <Pubmed ID>
7265116

>  <DOI>
10.1021/jm00135a012

$$$$
1158165
Actelion Java MolfileCreator 1.0

 32 32  0  0  0  0  0  0  0  0999 V2000
    0.0000   -0.0000   -0.0000 O   0  0  0  0  0  0  0  0  0  0  0  0
   -1.3088    0.7615   -0.0000 C   0  0  0  0  0  0  0  0  0  0  0  0
    1.2850    0.7615   -0.0000 C   0  0  0  0  0  0  0  0  0  0  0  0
   -1.3207    2.2726   -0.0000 C   0  0  0  0  0  0  0  0  0  0  0  0
   -2.6176    0.0238   -0.0000 C   0  0  0  0  0  0  0  0  0  0  0  0
   -2.6295    3.0341   -0.0000 C   0  0  0  0  0  0  0  0  0  0  0  0
   -0.0357    3.0341   -0.0000 C   0  0  0  0  0  0  0  0  0  0  0  0
   -3.9264    0.7853   -0.0000 C   0  0  0  0  0  0  0  0  0  0  0  0
   -3.9383    2.2964   -0.0000 C   0  0  0  0  0  0  0  0  0  0  0  0
   -0.0476    4.5452   -0.0000 C   0  0  0  0  0  0  0  0  0  0  0  0
   -5.2353    0.0476   -0.0000 C   0  0  0  0  0  0  0  0  0  0  0  0
   -5.2472    3.0579   -0.0000 O   0  0  0  0  0  0  0  0  0  0  0  0
    1.2374    5.3066   -0.0000 N   0  0  0  0  0  0  0  0  0  0  0  0
   -1.3564    5.3066   -0.0000 C   0  0  0  0  0  0  0  0  0  0  0  0
   -6.5560    2.3202   -0.0000 C   0  0  0  0  0  0  0  0  0  0  0  0
    1.2255    6.8177   -0.0000 O   0  0  0  0  0  0  0  0  0  0  0  0
   10.8513    5.1401   -0.0000 O   0  0  0  0  0  0  0  0  0  0  0  0
   10.8394    3.6528   -0.0000 C   0  0  0  0  0  0  0  0  0  0  0  0
    9.5543    5.9016   -0.0000 C   0  0  0  0  0  0  0  0  0  0  0  0
   12.1482    2.9151   -0.0000 C   0  0  0  0  0  0  0  0  0  0  0  0
    9.5424    2.9032   -0.0000 C   0  0  0  0  0  0  0  0  0  0  0  0
   12.1363    1.4159   -0.0000 C   0  0  0  0  0  0  0  0  0  0  0  0
   13.4332    3.6766   -0.0000 C   0  0  0  0  0  0  0  0  0  0  0  0
    9.5305    1.4159   -0.0000 C   0  0  0  0  0  0  0  0  0  0  0  0
   10.8037    0.6782   -0.0000 C   0  0  0  0  0  0  0  0  0  0  0  0
   14.7063    2.9508   -0.0000 C   0  0  0  0  0  0  0  0  0  0  0  0
    8.2098    0.6782   -0.0000 C   0  0  0  0  0  0  0  0  0  0  0  0
   10.7918   -0.8091   -0.0000 O   0  0  0  0  0  0  0  0  0  0  0  0
   14.7182    1.4635   -0.0000 N   0  0  0  0  0  0  0  0  0  0  0  0
   15.9675    3.7361   -0.0000 C   0  0  0  0  0  0  0  0  0  0  0  0
    9.4830   -1.5468   -0.0000 C   0  0  0  0  0  0  0  0  0  0  0  0
   16.0151    0.7377   -0.0000 O   0  0  0  0  0  0  0  0  0  0  0  0
  1  2  1  0  0  0  0
  1  3  1  0  0  0  0
  2  4  2  0  0  0  0
  2  5  1  0  0  0  0
  4  6  1  0  0  0  0
  4  7  1  0  0  0  0
  5  8  2  0  0  0  0
  6  9  2  0  0  0  0
  7 10  1  0  0  0  0
  8 11  1  0  0  0  0
  9 12  1  0  0  0  0
 10 13  1  6  0  0  0
 10 14  1  0  0  0  0
 12 15  1  0  0  0  0
 13 16  1  0  0  0  0
 17 18  1  0  0  0  0
 17 19  1  0  0  0  0
 18 20  2  0  0  0  0
 18 21  1  0  0  0  0
 20 22  1  0  0  0  0
 20 23  1  0  0  0  0
 21 24  2  0  0  0  0
 22 25  2  0  0  0  0
 23 26  1  0  0  0  0
 24 27  1  0  0  0  0
 25 28  1  0  0  0  0
 26 29  1  1  0  0  0
 26 30  1  0  0  0  0
 28 31  1  0  0  0  0
 29 32  1  0  0  0  0
  8  9  1  0  0  0  0
 24 25  1  0  0  0  0
M  END
>  <MolRegNo>
1158165

>  <m>
=

>  <Value>
30

>  <Unit>
deltaA.10^4nmol-1

>  <Type>
Complex_formation

>  <pValue>
0

>  <Ligand Efficiency>
0

>  <Binding Efficiency>
0

>  <Surface Efficiency>
0

>  <Assay Index>
52620

>  <Assay Category>


>  <Assay Organism>
Oryctolagus cuniculus

>  <Target ID>
12912

>  <Target Name>
Cytochrome P450 2C19

>  <Target Organism>
Homo sapiens

>  <Target Description>
Target is a single protein chain

>  <Sequence Accession>
P33261

>  <Reference>
J. Med. Chem. 24 (3), 299-304 (1981)

>  <Pubmed ID>
7265116

>  <DOI>
10.1021/jm00135a012

$$$$
1158165
Actelion Java MolfileCreator 1.0

 32 32  0  0  0  0  0  0  0  0999 V2000
    0.0000   -0.0000   -0.0000 O   0  0  0  0  0  0  0  0  0  0  0  0
   -1.3088    0.7615   -0.0000 C   0  0  0  0  0  0  0  0  0  0  0  0
    1.2850    0.7615   -0.0000 C   0  0  0  0  0  0  0  0  0  0  0  0
   -1.3207    2.2726   -0.0000 C   0  0  0  0  0  0  0  0  0  0  0  0
   -2.6176    0.0238   -0.0000 C   0  0  0  0  0  0  0  0  0  0  0  0
   -2.6295    3.0341   -0.0000 C   0  0  0  0  0  0  0  0  0  0  0  0
   -0.0357    3.0341   -0.0000 C   0  0  0  0  0  0  0  0  0  0  0  0
   -3.9264    0.7853   -0.0000 C   0  0  0  0  0  0  0  0  0  0  0  0
   -3.9383    2.2964   -0.0000 C   0  0  0  0  0  0  0  0  0  0  0  0
   -0.0476    4.5452   -0.0000 C   0  0  0  0  0  0  0  0  0  0  0  0
   -5.2353    0.0476   -0.0000 C   0  0  0  0  0  0  0  0  0  0  0  0
   -5.2472    3.0579   -0.0000 O   0  0  0  0  0  0  0  0  0  0  0  0
    1.2374    5.3066   -0.0000 N   0  0  0  0  0  0  0  0  0  0  0  0
   -1.3564    5.3066   -0.0000 C   0  0  0  0  0  0  0  0  0  0  0  0
   -6.5560    2.3202   -0.0000 C   0  0  0  0  0  0  0  0  0  0  0  0
    1.2255    6.8177   -0.0000 O   0  0  0  0  0  0  0  0  0  0  0  0
   10.8513    5.1401   -0.0000 O   0  0  0  0  0  0  0  0  0  0  0  0
   10.8394    3.6528   -0.0000 C   0  0  0  0  0  0  0  0  0  0  0  0
    9.5543    5.9016   -0.0000 C   0  0  0  0  0  0  0  0  0  0  0  0
   12.1482    2.9151   -0.0000 C   0  0  0  0  0  0  0  0  0  0  0  0
    9.5424    2.9032   -0.0000 C   0  0  0  0  0  0  0  0  0  0  0  0
   12.1363    1.4159   -0.0000 C   0  0  0  0  0  0  0  0  0  0  0  0
   13.4332    3.6766   -0.0000 C   0  0  0  0  0  0  0  0  0  0  0  0
    9.5305    1.4159   -0.0000 C   0  0  0  0  0  0  0  0  0  0  0  0
   10.8037    0.6782   -0.0000 C   0  0  0  0  0  0  0  0  0  0  0  0
   14.7063    2.9508   -0.0000 C   0  0  0  0  0  0  0  0  0  0  0  0
    8.2098    0.6782   -0.0000 C   0  0  0  0  0  0  0  0  0  0  0  0
   10.7918   -0.8091   -0.0000 O   0  0  0  0  0  0  0  0  0  0  0  0
   14.7182    1.4635   -0.0000 N   0  0  0  0  0  0  0  0  0  0  0  0
   15.9675    3.7361   -0.0000 C   0  0  0  0  0  0  0  0  0  0  0  0
    9.4830   -1.5468   -0.0000 C   0  0  0  0  0  0  0  0  0  0  0  0
   16.0151    0.7377   -0.0000 O   0  0  0  0  0  0  0  0  0  0  0  0
  1  2  1  0  0  0  0
  1  3  1  0  0  0  0
  2  4  2  0  0  0  0
  2  5  1  0  0  0  0
  4  6  1  0  0  0  0
  4  7  1  0  0  0  0
  5  8  2  0  0  0  0
  6  9  2  0  0  0  0
  7 10  1  0  0  0  0
  8 11  1  0  0  0  0
  9 12  1  0  0  0  0
 10 13  1  6  0  0  0
 10 14  1  0  0  0  0
 12 15  1  0  0  0  0
 13 16  1  0  0  0  0
 17 18  1  0  0  0  0
 17 19  1  0  0  0  0
 18 20  2  0  0  0  0
 18 21  1  0  0  0  0
 20 22  1  0  0  0  0
 20 23  1  0  0  0  0
 21 24  2  0  0  0  0
 22 25  2  0  0  0  0
 23 26  1  0  0  0  0
 24 27  1  0  0  0  0
 25 28  1  0  0  0  0
 26 29  1  1  0  0  0
 26 30  1  0  0  0  0
 28 31  1  0  0  0  0
 29 32  1  0  0  0  0
  8  9  1  0  0  0  0
 24 25  1  0  0  0  0
M  END
>  <MolRegNo>
1158165

>  <m>
=

>  <Value>
87

>  <Unit>
deltaA.10^4nmol-1.min-1

>  <Type>
Initial_rate

>  <pValue>
0

>  <Ligand Efficiency>
0

>  <Binding Efficiency>
0

>  <Surface Efficiency>
0

>  <Assay Index>
52608

>  <Assay Category>


>  <Assay Organism>
Oryctolagus cuniculus

>  <Target ID>
12912

>  <Target Name>
Cytochrome P450 2C19

>  <Target Organism>
Homo sapiens

>  <Target Description>
Target is a single protein chain

>  <Sequence Accession>
P33261

>  <Reference>
J. Med. Chem. 24 (3), 299-304 (1981)

>  <Pubmed ID>
7265116

>  <DOI>
10.1021/jm00135a012

$$$$
1158165
Actelion Java MolfileCreator 1.0

 32 32  0  0  0  0  0  0  0  0999 V2000
    0.0000   -0.0000   -0.0000 O   0  0  0  0  0  0  0  0  0  0  0  0
   -1.3088    0.7615   -0.0000 C   0  0  0  0  0  0  0  0  0  0  0  0
    1.2850    0.7615   -0.0000 C   0  0  0  0  0  0  0  0  0  0  0  0
   -1.3207    2.2726   -0.0000 C   0  0  0  0  0  0  0  0  0  0  0  0
   -2.6176    0.0238   -0.0000 C   0  0  0  0  0  0  0  0  0  0  0  0
   -2.6295    3.0341   -0.0000 C   0  0  0  0  0  0  0  0  0  0  0  0
   -0.0357    3.0341   -0.0000 C   0  0  0  0  0  0  0  0  0  0  0  0
   -3.9264    0.7853   -0.0000 C   0  0  0  0  0  0  0  0  0  0  0  0
   -3.9383    2.2964   -0.0000 C   0  0  0  0  0  0  0  0  0  0  0  0
   -0.0476    4.5452   -0.0000 C   0  0  0  0  0  0  0  0  0  0  0  0
   -5.2353    0.0476   -0.0000 C   0  0  0  0  0  0  0  0  0  0  0  0
   -5.2472    3.0579   -0.0000 O   0  0  0  0  0  0  0  0  0  0  0  0
    1.2374    5.3066   -0.0000 N   0  0  0  0  0  0  0  0  0  0  0  0
   -1.3564    5.3066   -0.0000 C   0  0  0  0  0  0  0  0  0  0  0  0
   -6.5560    2.3202   -0.0000 C   0  0  0  0  0  0  0  0  0  0  0  0
    1.2255    6.8177   -0.0000 O   0  0  0  0  0  0  0  0  0  0  0  0
   10.8513    5.1401   -0.0000 O   0  0  0  0  0  0  0  0  0  0  0  0
   10.8394    3.6528   -0.0000 C   0  0  0  0  0  0  0  0  0  0  0  0
    9.5543    5.9016   -0.0000 C   0  0  0  0  0  0  0  0  0  0  0  0
   12.1482    2.9151   -0.0000 C   0  0  0  0  0  0  0  0  0  0  0  0
    9.5424    2.9032   -0.0000 C   0  0  0  0  0  0  0  0  0  0  0  0
   12.1363    1.4159   -0.0000 C   0  0  0  0  0  0  0  0  0  0  0  0
   13.4332    3.6766   -0.0000 C   0  0  0  0  0  0  0  0  0  0  0  0
    9.5305    1.4159   -0.0000 C   0  0  0  0  0  0  0  0  0  0  0  0
   10.8037    0.6782   -0.0000 C   0  0  0  0  0  0  0  0  0  0  0  0
   14.7063    2.9508   -0.0000 C   0  0  0  0  0  0  0  0  0  0  0  0
    8.2098    0.6782   -0.0000 C   0  0  0  0  0  0  0  0  0  0  0  0
   10.7918   -0.8091   -0.0000 O   0  0  0  0  0  0  0  0  0  0  0  0
   14.7182    1.4635   -0.0000 N   0  0  0  0  0  0  0  0  0  0  0  0
   15.9675    3.7361   -0.0000 C   0  0  0  0  0  0  0  0  0  0  0  0
    9.4830   -1.5468   -0.0000 C   0  0  0  0  0  0  0  0  0  0  0  0
   16.0151    0.7377   -0.0000 O   0  0  0  0  0  0  0  0  0  0  0  0
  1  2  1  0  0  0  0
  1  3  1  0  0  0  0
  2  4  2  0  0  0  0
  2  5  1  0  0  0  0
  4  6  1  0  0  0  0
  4  7  1  0  0  0  0
  5  8  2  0  0  0  0
  6  9  2  0  0  0  0
  7 10  1  0  0  0  0
  8 11  1  0  0  0  0
  9 12  1  0  0  0  0
 10 13  1  6  0  0  0
 10 14  1  0  0  0  0
 12 15  1  0  0  0  0
 13 16  1  0  0  0  0
 17 18  1  0  0  0  0
 17 19  1  0  0  0  0
 18 20  2  0  0  0  0
 18 21  1  0  0  0  0
 20 22  1  0  0  0  0
 20 23  1  0  0  0  0
 21 24  2  0  0  0  0
 22 25  2  0  0  0  0
 23 26  1  0  0  0  0
 24 27  1  0  0  0  0
 25 28  1  0  0  0  0
 26 29  1  1  0  0  0
 26 30  1  0  0  0  0
 28 31  1  0  0  0  0
 29 32  1  0  0  0  0
  8  9  1  0  0  0  0
 24 25  1  0  0  0  0
M  END
>  <MolRegNo>
1158165

>  <m>
=

>  <Value>
90

>  <Unit>
deltaA.10^4nmol-1

>  <Type>
Complex_formation

>  <pValue>
0

>  <Ligand Efficiency>
0

>  <Binding Efficiency>
0

>  <Surface Efficiency>
0

>  <Assay Index>
52601

>  <Assay Category>


>  <Assay Organism>
Oryctolagus cuniculus

>  <Target ID>
12912

>  <Target Name>
Cytochrome P450 2C19

>  <Target Organism>
Homo sapiens

>  <Target Description>
Target is a single protein chain

>  <Sequence Accession>
P33261

>  <Reference>
J. Med. Chem. 24 (3), 299-304 (1981)

>  <Pubmed ID>
7265116

>  <DOI>
10.1021/jm00135a012

$$$$
1158165
Actelion Java MolfileCreator 1.0

 32 32  0  0  0  0  0  0  0  0999 V2000
    0.0000   -0.0000   -0.0000 O   0  0  0  0  0  0  0  0  0  0  0  0
   -1.3088    0.7615   -0.0000 C   0  0  0  0  0  0  0  0  0  0  0  0
    1.2850    0.7615   -0.0000 C   0  0  0  0  0  0  0  0  0  0  0  0
   -1.3207    2.2726   -0.0000 C   0  0  0  0  0  0  0  0  0  0  0  0
   -2.6176    0.0238   -0.0000 C   0  0  0  0  0  0  0  0  0  0  0  0
   -2.6295    3.0341   -0.0000 C   0  0  0  0  0  0  0  0  0  0  0  0
   -0.0357    3.0341   -0.0000 C   0  0  0  0  0  0  0  0  0  0  0  0
   -3.9264    0.7853   -0.0000 C   0  0  0  0  0  0  0  0  0  0  0  0
   -3.9383    2.2964   -0.0000 C   0  0  0  0  0  0  0  0  0  0  0  0
   -0.0476    4.5452   -0.0000 C   0  0  0  0  0  0  0  0  0  0  0  0
   -5.2353    0.0476   -0.0000 C   0  0  0  0  0  0  0  0  0  0  0  0
   -5.2472    3.0579   -0.0000 O   0  0  0  0  0  0  0  0  0  0  0  0
    1.2374    5.3066   -0.0000 N   0  0  0  0  0  0  0  0  0  0  0  0
   -1.3564    5.3066   -0.0000 C   0  0  0  0  0  0  0  0  0  0  0  0
   -6.5560    2.3202   -0.0000 C   0  0  0  0  0  0  0  0  0  0  0  0
    1.2255    6.8177   -0.0000 O   0  0  0  0  0  0  0  0  0  0  0  0
   10.8513    5.1401   -0.0000 O   0  0  0  0  0  0  0  0  0  0  0  0
   10.8394    3.6528   -0.0000 C   0  0  0  0  0  0  0  0  0  0  0  0
    9.5543    5.9016   -0.0000 C   0  0  0  0  0  0  0  0  0  0  0  0
   12.1482    2.9151   -0.0000 C   0  0  0  0  0  0  0  0  0  0  0  0
    9.5424    2.9032   -0.0000 C   0  0  0  0  0  0  0  0  0  0  0  0
   12.1363    1.4159   -0.0000 C   0  0  0  0  0  0  0  0  0  0  0  0
   13.4332    3.6766   -0.0000 C   0  0  0  0  0  0  0  0  0  0  0  0
    9.5305    1.4159   -0.0000 C   0  0  0  0  0  0  0  0  0  0  0  0
   10.8037    0.6782   -0.0000 C   0  0  0  0  0  0  0  0  0  0  0  0
   14.7063    2.9508   -0.0000 C   0  0  0  0  0  0  0  0  0  0  0  0
    8.2098    0.6782   -0.0000 C   0  0  0  0  0  0  0  0  0  0  0  0
   10.7918   -0.8091   -0.0000 O   0  0  0  0  0  0  0  0  0  0  0  0
   14.7182    1.4635   -0.0000 N   0  0  0  0  0  0  0  0  0  0  0  0
   15.9675    3.7361   -0.0000 C   0  0  0  0  0  0  0  0  0  0  0  0
    9.4830   -1.5468   -0.0000 C   0  0  0  0  0  0  0  0  0  0  0  0
   16.0151    0.7377   -0.0000 O   0  0  0  0  0  0  0  0  0  0  0  0
  1  2  1  0  0  0  0
  1  3  1  0  0  0  0
  2  4  2  0  0  0  0
  2  5  1  0  0  0  0
  4  6  1  0  0  0  0
  4  7  1  0  0  0  0
  5  8  2  0  0  0  0
  6  9  2  0  0  0  0
  7 10  1  0  0  0  0
  8 11  1  0  0  0  0
  9 12  1  0  0  0  0
 10 13  1  6  0  0  0
 10 14  1  0  0  0  0
 12 15  1  0  0  0  0
 13 16  1  0  0  0  0
 17 18  1  0  0  0  0
 17 19  1  0  0  0  0
 18 20  2  0  0  0  0
 18 21  1  0  0  0  0
 20 22  1  0  0  0  0
 20 23  1  0  0  0  0
 21 24  2  0  0  0  0
 22 25  2  0  0  0  0
 23 26  1  0  0  0  0
 24 27  1  0  0  0  0
 25 28  1  0  0  0  0
 26 29  1  1  0  0  0
 26 30  1  0  0  0  0
 28 31  1  0  0  0  0
 29 32  1  0  0  0  0
  8  9  1  0  0  0  0
 24 25  1  0  0  0  0
M  END
>  <MolRegNo>
1158165

>  <m>
=

>  <Value>
89

>  <Unit>
deltaA.10^4nmol-1.min-1

>  <Type>
Initial_rate

>  <pValue>
0

>  <Ligand Efficiency>
0

>  <Binding Efficiency>
0

>  <Surface Efficiency>
0

>  <Assay Index>
52625

>  <Assay Category>


>  <Assay Organism>
Oryctolagus cuniculus

>  <Target ID>
12912

>  <Target Name>
Cytochrome P450 2C19

>  <Target Organism>
Homo sapiens

>  <Target Description>
Target is a single protein chain

>  <Sequence Accession>
P33261

>  <Reference>
J. Med. Chem. 24 (3), 299-304 (1981)

>  <Pubmed ID>
7265116

>  <DOI>
10.1021/jm00135a012

$$$$
1158165
Actelion Java MolfileCreator 1.0

 32 32  0  0  0  0  0  0  0  0999 V2000
    0.0000   -0.0000   -0.0000 O   0  0  0  0  0  0  0  0  0  0  0  0
   -1.3088    0.7615   -0.0000 C   0  0  0  0  0  0  0  0  0  0  0  0
    1.2850    0.7615   -0.0000 C   0  0  0  0  0  0  0  0  0  0  0  0
   -1.3207    2.2726   -0.0000 C   0  0  0  0  0  0  0  0  0  0  0  0
   -2.6176    0.0238   -0.0000 C   0  0  0  0  0  0  0  0  0  0  0  0
   -2.6295    3.0341   -0.0000 C   0  0  0  0  0  0  0  0  0  0  0  0
   -0.0357    3.0341   -0.0000 C   0  0  0  0  0  0  0  0  0  0  0  0
   -3.9264    0.7853   -0.0000 C   0  0  0  0  0  0  0  0  0  0  0  0
   -3.9383    2.2964   -0.0000 C   0  0  0  0  0  0  0  0  0  0  0  0
   -0.0476    4.5452   -0.0000 C   0  0  0  0  0  0  0  0  0  0  0  0
   -5.2353    0.0476   -0.0000 C   0  0  0  0  0  0  0  0  0  0  0  0
   -5.2472    3.0579   -0.0000 O   0  0  0  0  0  0  0  0  0  0  0  0
    1.2374    5.3066   -0.0000 N   0  0  0  0  0  0  0  0  0  0  0  0
   -1.3564    5.3066   -0.0000 C   0  0  0  0  0  0  0  0  0  0  0  0
   -6.5560    2.3202   -0.0000 C   0  0  0  0  0  0  0  0  0  0  0  0
    1.2255    6.8177   -0.0000 O   0  0  0  0  0  0  0  0  0  0  0  0
   10.8513    5.1401   -0.0000 O   0  0  0  0  0  0  0  0  0  0  0  0
   10.8394    3.6528   -0.0000 C   0  0  0  0  0  0  0  0  0  0  0  0
    9.5543    5.9016   -0.0000 C   0  0  0  0  0  0  0  0  0  0  0  0
   12.1482    2.9151   -0.0000 C   0  0  0  0  0  0  0  0  0  0  0  0
    9.5424    2.9032   -0.0000 C   0  0  0  0  0  0  0  0  0  0  0  0
   12.1363    1.4159   -0.0000 C   0  0  0  0  0  0  0  0  0  0  0  0
   13.4332    3.6766   -0.0000 C   0  0  0  0  0  0  0  0  0  0  0  0
    9.5305    1.4159   -0.0000 C   0  0  0  0  0  0  0  0  0  0  0  0
   10.8037    0.6782   -0.0000 C   0  0  0  0  0  0  0  0  0  0  0  0
   14.7063    2.9508   -0.0000 C   0  0  0  0  0  0  0  0  0  0  0  0
    8.2098    0.6782   -0.0000 C   0  0  0  0  0  0  0  0  0  0  0  0
   10.7918   -0.8091   -0.0000 O   0  0  0  0  0  0  0  0  0  0  0  0
   14.7182    1.4635   -0.0000 N   0  0  0  0  0  0  0  0  0  0  0  0
   15.9675    3.7361   -0.0000 C   0  0  0  0  0  0  0  0  0  0  0  0
    9.4830   -1.5468   -0.0000 C   0  0  0  0  0  0  0  0  0  0  0  0
   16.0151    0.7377   -0.0000 O   0  0  0  0  0  0  0  0  0  0  0  0
  1  2  1  0  0  0  0
  1  3  1  0  0  0  0
  2  4  2  0  0  0  0
  2  5  1  0  0  0  0
  4  6  1  0  0  0  0
  4  7  1  0  0  0  0
  5  8  2  0  0  0  0
  6  9  2  0  0  0  0
  7 10  1  0  0  0  0
  8 11  1  0  0  0  0
  9 12  1  0  0  0  0
 10 13  1  6  0  0  0
 10 14  1  0  0  0  0
 12 15  1  0  0  0  0
 13 16  1  0  0  0  0
 17 18  1  0  0  0  0
 17 19  1  0  0  0  0
 18 20  2  0  0  0  0
 18 21  1  0  0  0  0
 20 22  1  0  0  0  0
 20 23  1  0  0  0  0
 21 24  2  0  0  0  0
 22 25  2  0  0  0  0
 23 26  1  0  0  0  0
 24 27  1  0  0  0  0
 25 28  1  0  0  0  0
 26 29  1  1  0  0  0
 26 30  1  0  0  0  0
 28 31  1  0  0  0  0
 29 32  1  0  0  0  0
  8  9  1  0  0  0  0
 24 25  1  0  0  0  0
M  END
>  <MolRegNo>
1158165

>  <m>
=

>  <Value>
108

>  <Unit>
deltaA.10^4nmol-1

>  <Type>
Complex_formation

>  <pValue>
0

>  <Ligand Efficiency>
0

>  <Binding Efficiency>
0

>  <Surface Efficiency>
0

>  <Assay Index>
52623

>  <Assay Category>


>  <Assay Organism>
Oryctolagus cuniculus

>  <Target ID>
12912

>  <Target Name>
Cytochrome P450 2C19

>  <Target Organism>
Homo sapiens

>  <Target Description>
Target is a single protein chain

>  <Sequence Accession>
P33261

>  <Reference>
J. Med. Chem. 24 (3), 299-304 (1981)

>  <Pubmed ID>
7265116

>  <DOI>
10.1021/jm00135a012

$$$$
1158165
Actelion Java MolfileCreator 1.0

 32 32  0  0  0  0  0  0  0  0999 V2000
    0.0000   -0.0000   -0.0000 O   0  0  0  0  0  0  0  0  0  0  0  0
   -1.3088    0.7615   -0.0000 C   0  0  0  0  0  0  0  0  0  0  0  0
    1.2850    0.7615   -0.0000 C   0  0  0  0  0  0  0  0  0  0  0  0
   -1.3207    2.2726   -0.0000 C   0  0  0  0  0  0  0  0  0  0  0  0
   -2.6176    0.0238   -0.0000 C   0  0  0  0  0  0  0  0  0  0  0  0
   -2.6295    3.0341   -0.0000 C   0  0  0  0  0  0  0  0  0  0  0  0
   -0.0357    3.0341   -0.0000 C   0  0  0  0  0  0  0  0  0  0  0  0
   -3.9264    0.7853   -0.0000 C   0  0  0  0  0  0  0  0  0  0  0  0
   -3.9383    2.2964   -0.0000 C   0  0  0  0  0  0  0  0  0  0  0  0
   -0.0476    4.5452   -0.0000 C   0  0  0  0  0  0  0  0  0  0  0  0
   -5.2353    0.0476   -0.0000 C   0  0  0  0  0  0  0  0  0  0  0  0
   -5.2472    3.0579   -0.0000 O   0  0  0  0  0  0  0  0  0  0  0  0
    1.2374    5.3066   -0.0000 N   0  0  0  0  0  0  0  0  0  0  0  0
   -1.3564    5.3066   -0.0000 C   0  0  0  0  0  0  0  0  0  0  0  0
   -6.5560    2.3202   -0.0000 C   0  0  0  0  0  0  0  0  0  0  0  0
    1.2255    6.8177   -0.0000 O   0  0  0  0  0  0  0  0  0  0  0  0
   10.8513    5.1401   -0.0000 O   0  0  0  0  0  0  0  0  0  0  0  0
   10.8394    3.6528   -0.0000 C   0  0  0  0  0  0  0  0  0  0  0  0
    9.5543    5.9016   -0.0000 C   0  0  0  0  0  0  0  0  0  0  0  0
   12.1482    2.9151   -0.0000 C   0  0  0  0  0  0  0  0  0  0  0  0
    9.5424    2.9032   -0.0000 C   0  0  0  0  0  0  0  0  0  0  0  0
   12.1363    1.4159   -0.0000 C   0  0  0  0  0  0  0  0  0  0  0  0
   13.4332    3.6766   -0.0000 C   0  0  0  0  0  0  0  0  0  0  0  0
    9.5305    1.4159   -0.0000 C   0  0  0  0  0  0  0  0  0  0  0  0
   10.8037    0.6782   -0.0000 C   0  0  0  0  0  0  0  0  0  0  0  0
   14.7063    2.9508   -0.0000 C   0  0  0  0  0  0  0  0  0  0  0  0
    8.2098    0.6782   -0.0000 C   0  0  0  0  0  0  0  0  0  0  0  0
   10.7918   -0.8091   -0.0000 O   0  0  0  0  0  0  0  0  0  0  0  0
   14.7182    1.4635   -0.0000 N   0  0  0  0  0  0  0  0  0  0  0  0
   15.9675    3.7361   -0.0000 C   0  0  0  0  0  0  0  0  0  0  0  0
    9.4830   -1.5468   -0.0000 C   0  0  0  0  0  0  0  0  0  0  0  0
   16.0151    0.7377   -0.0000 O   0  0  0  0  0  0  0  0  0  0  0  0
  1  2  1  0  0  0  0
  1  3  1  0  0  0  0
  2  4  2  0  0  0  0
  2  5  1  0  0  0  0
  4  6  1  0  0  0  0
  4  7  1  0  0  0  0
  5  8  2  0  0  0  0
  6  9  2  0  0  0  0
  7 10  1  0  0  0  0
  8 11  1  0  0  0  0
  9 12  1  0  0  0  0
 10 13  1  6  0  0  0
 10 14  1  0  0  0  0
 12 15  1  0  0  0  0
 13 16  1  0  0  0  0
 17 18  1  0  0  0  0
 17 19  1  0  0  0  0
 18 20  2  0  0  0  0
 18 21  1  0  0  0  0
 20 22  1  0  0  0  0
 20 23  1  0  0  0  0
 21 24  2  0  0  0  0
 22 25  2  0  0  0  0
 23 26  1  0  0  0  0
 24 27  1  0  0  0  0
 25 28  1  0  0  0  0
 26 29  1  1  0  0  0
 26 30  1  0  0  0  0
 28 31  1  0  0  0  0
 29 32  1  0  0  0  0
  8  9  1  0  0  0  0
 24 25  1  0  0  0  0
M  END
>  <MolRegNo>
1158165

>  <m>
=

>  <Value>
85

>  <Unit>
deltaA.10^4nmol-1

>  <Type>
Complex_formation

>  <pValue>
0

>  <Ligand Efficiency>
0

>  <Binding Efficiency>
0

>  <Surface Efficiency>
0

>  <Assay Index>
52621

>  <Assay Category>


>  <Assay Organism>
Oryctolagus cuniculus

>  <Target ID>
12912

>  <Target Name>
Cytochrome P450 2C19

>  <Target Organism>
Homo sapiens

>  <Target Description>
Target is a single protein chain

>  <Sequence Accession>
P33261

>  <Reference>
J. Med. Chem. 24 (3), 299-304 (1981)

>  <Pubmed ID>
7265116

>  <DOI>
10.1021/jm00135a012

$$$$
1158165
Actelion Java MolfileCreator 1.0

 32 32  0  0  0  0  0  0  0  0999 V2000
    0.0000   -0.0000   -0.0000 O   0  0  0  0  0  0  0  0  0  0  0  0
   -1.3088    0.7615   -0.0000 C   0  0  0  0  0  0  0  0  0  0  0  0
    1.2850    0.7615   -0.0000 C   0  0  0  0  0  0  0  0  0  0  0  0
   -1.3207    2.2726   -0.0000 C   0  0  0  0  0  0  0  0  0  0  0  0
   -2.6176    0.0238   -0.0000 C   0  0  0  0  0  0  0  0  0  0  0  0
   -2.6295    3.0341   -0.0000 C   0  0  0  0  0  0  0  0  0  0  0  0
   -0.0357    3.0341   -0.0000 C   0  0  0  0  0  0  0  0  0  0  0  0
   -3.9264    0.7853   -0.0000 C   0  0  0  0  0  0  0  0  0  0  0  0
   -3.9383    2.2964   -0.0000 C   0  0  0  0  0  0  0  0  0  0  0  0
   -0.0476    4.5452   -0.0000 C   0  0  0  0  0  0  0  0  0  0  0  0
   -5.2353    0.0476   -0.0000 C   0  0  0  0  0  0  0  0  0  0  0  0
   -5.2472    3.0579   -0.0000 O   0  0  0  0  0  0  0  0  0  0  0  0
    1.2374    5.3066   -0.0000 N   0  0  0  0  0  0  0  0  0  0  0  0
   -1.3564    5.3066   -0.0000 C   0  0  0  0  0  0  0  0  0  0  0  0
   -6.5560    2.3202   -0.0000 C   0  0  0  0  0  0  0  0  0  0  0  0
    1.2255    6.8177   -0.0000 O   0  0  0  0  0  0  0  0  0  0  0  0
   10.8513    5.1401   -0.0000 O   0  0  0  0  0  0  0  0  0  0  0  0
   10.8394    3.6528   -0.0000 C   0  0  0  0  0  0  0  0  0  0  0  0
    9.5543    5.9016   -0.0000 C   0  0  0  0  0  0  0  0  0  0  0  0
   12.1482    2.9151   -0.0000 C   0  0  0  0  0  0  0  0  0  0  0  0
    9.5424    2.9032   -0.0000 C   0  0  0  0  0  0  0  0  0  0  0  0
   12.1363    1.4159   -0.0000 C   0  0  0  0  0  0  0  0  0  0  0  0
   13.4332    3.6766   -0.0000 C   0  0  0  0  0  0  0  0  0  0  0  0
    9.5305    1.4159   -0.0000 C   0  0  0  0  0  0  0  0  0  0  0  0
   10.8037    0.6782   -0.0000 C   0  0  0  0  0  0  0  0  0  0  0  0
   14.7063    2.9508   -0.0000 C   0  0  0  0  0  0  0  0  0  0  0  0
    8.2098    0.6782   -0.0000 C   0  0  0  0  0  0  0  0  0  0  0  0
   10.7918   -0.8091   -0.0000 O   0  0  0  0  0  0  0  0  0  0  0  0
   14.7182    1.4635   -0.0000 N   0  0  0  0  0  0  0  0  0  0  0  0
   15.9675    3.7361   -0.0000 C   0  0  0  0  0  0  0  0  0  0  0  0
    9.4830   -1.5468   -0.0000 C   0  0  0  0  0  0  0  0  0  0  0  0
   16.0151    0.7377   -0.0000 O   0  0  0  0  0  0  0  0  0  0  0  0
  1  2  1  0  0  0  0
  1  3  1  0  0  0  0
  2  4  2  0  0  0  0
  2  5  1  0  0  0  0
  4  6  1  0  0  0  0
  4  7  1  0  0  0  0
  5  8  2  0  0  0  0
  6  9  2  0  0  0  0
  7 10  1  0  0  0  0
  8 11  1  0  0  0  0
  9 12  1  0  0  0  0
 10 13  1  6  0  0  0
 10 14  1  0  0  0  0
 12 15  1  0  0  0  0
 13 16  1  0  0  0  0
 17 18  1  0  0  0  0
 17 19  1  0  0  0  0
 18 20  2  0  0  0  0
 18 21  1  0  0  0  0
 20 22  1  0  0  0  0
 20 23  1  0  0  0  0
 21 24  2  0  0  0  0
 22 25  2  0  0  0  0
 23 26  1  0  0  0  0
 24 27  1  0  0  0  0
 25 28  1  0  0  0  0
 26 29  1  1  0  0  0
 26 30  1  0  0  0  0
 28 31  1  0  0  0  0
 29 32  1  0  0  0  0
  8  9  1  0  0  0  0
 24 25  1  0  0  0  0
M  END
>  <MolRegNo>
1158165

>  <m>
=

>  <Value>
109

>  <Unit>
deltaA.10^4nmol-1

>  <Type>
Complex_formation

>  <pValue>
0

>  <Ligand Efficiency>
0

>  <Binding Efficiency>
0

>  <Surface Efficiency>
0

>  <Assay Index>
52619

>  <Assay Category>


>  <Assay Organism>
Oryctolagus cuniculus

>  <Target ID>
12912

>  <Target Name>
Cytochrome P450 2C19

>  <Target Organism>
Homo sapiens

>  <Target Description>
Target is a single protein chain

>  <Sequence Accession>
P33261

>  <Reference>
J. Med. Chem. 24 (3), 299-304 (1981)

>  <Pubmed ID>
7265116

>  <DOI>
10.1021/jm00135a012

$$$$
1158165
Actelion Java MolfileCreator 1.0

 32 32  0  0  0  0  0  0  0  0999 V2000
    0.0000   -0.0000   -0.0000 O   0  0  0  0  0  0  0  0  0  0  0  0
   -1.3088    0.7615   -0.0000 C   0  0  0  0  0  0  0  0  0  0  0  0
    1.2850    0.7615   -0.0000 C   0  0  0  0  0  0  0  0  0  0  0  0
   -1.3207    2.2726   -0.0000 C   0  0  0  0  0  0  0  0  0  0  0  0
   -2.6176    0.0238   -0.0000 C   0  0  0  0  0  0  0  0  0  0  0  0
   -2.6295    3.0341   -0.0000 C   0  0  0  0  0  0  0  0  0  0  0  0
   -0.0357    3.0341   -0.0000 C   0  0  0  0  0  0  0  0  0  0  0  0
   -3.9264    0.7853   -0.0000 C   0  0  0  0  0  0  0  0  0  0  0  0
   -3.9383    2.2964   -0.0000 C   0  0  0  0  0  0  0  0  0  0  0  0
   -0.0476    4.5452   -0.0000 C   0  0  0  0  0  0  0  0  0  0  0  0
   -5.2353    0.0476   -0.0000 C   0  0  0  0  0  0  0  0  0  0  0  0
   -5.2472    3.0579   -0.0000 O   0  0  0  0  0  0  0  0  0  0  0  0
    1.2374    5.3066   -0.0000 N   0  0  0  0  0  0  0  0  0  0  0  0
   -1.3564    5.3066   -0.0000 C   0  0  0  0  0  0  0  0  0  0  0  0
   -6.5560    2.3202   -0.0000 C   0  0  0  0  0  0  0  0  0  0  0  0
    1.2255    6.8177   -0.0000 O   0  0  0  0  0  0  0  0  0  0  0  0
   10.8513    5.1401   -0.0000 O   0  0  0  0  0  0  0  0  0  0  0  0
   10.8394    3.6528   -0.0000 C   0  0  0  0  0  0  0  0  0  0  0  0
    9.5543    5.9016   -0.0000 C   0  0  0  0  0  0  0  0  0  0  0  0
   12.1482    2.9151   -0.0000 C   0  0  0  0  0  0  0  0  0  0  0  0
    9.5424    2.9032   -0.0000 C   0  0  0  0  0  0  0  0  0  0  0  0
   12.1363    1.4159   -0.0000 C   0  0  0  0  0  0  0  0  0  0  0  0
   13.4332    3.6766   -0.0000 C   0  0  0  0  0  0  0  0  0  0  0  0
    9.5305    1.4159   -0.0000 C   0  0  0  0  0  0  0  0  0  0  0  0
   10.8037    0.6782   -0.0000 C   0  0  0  0  0  0  0  0  0  0  0  0
   14.7063    2.9508   -0.0000 C   0  0  0  0  0  0  0  0  0  0  0  0
    8.2098    0.6782   -0.0000 C   0  0  0  0  0  0  0  0  0  0  0  0
   10.7918   -0.8091   -0.0000 O   0  0  0  0  0  0  0  0  0  0  0  0
   14.7182    1.4635   -0.0000 N   0  0  0  0  0  0  0  0  0  0  0  0
   15.9675    3.7361   -0.0000 C   0  0  0  0  0  0  0  0  0  0  0  0
    9.4830   -1.5468   -0.0000 C   0  0  0  0  0  0  0  0  0  0  0  0
   16.0151    0.7377   -0.0000 O   0  0  0  0  0  0  0  0  0  0  0  0
  1  2  1  0  0  0  0
  1  3  1  0  0  0  0
  2  4  2  0  0  0  0
  2  5  1  0  0  0  0
  4  6  1  0  0  0  0
  4  7  1  0  0  0  0
  5  8  2  0  0  0  0
  6  9  2  0  0  0  0
  7 10  1  0  0  0  0
  8 11  1  0  0  0  0
  9 12  1  0  0  0  0
 10 13  1  6  0  0  0
 10 14  1  0  0  0  0
 12 15  1  0  0  0  0
 13 16  1  0  0  0  0
 17 18  1  0  0  0  0
 17 19  1  0  0  0  0
 18 20  2  0  0  0  0
 18 21  1  0  0  0  0
 20 22  1  0  0  0  0
 20 23  1  0  0  0  0
 21 24  2  0  0  0  0
 22 25  2  0  0  0  0
 23 26  1  0  0  0  0
 24 27  1  0  0  0  0
 25 28  1  0  0  0  0
 26 29  1  1  0  0  0
 26 30  1  0  0  0  0
 28 31  1  0  0  0  0
 29 32  1  0  0  0  0
  8  9  1  0  0  0  0
 24 25  1  0  0  0  0
M  END
>  <MolRegNo>
1158165

>  <m>
=

>  <Value>
29

>  <Unit>
%

>  <Type>
Inhibition

>  <pValue>
0

>  <Ligand Efficiency>
0

>  <Binding Efficiency>
0

>  <Surface Efficiency>
0

>  <Assay Index>
50120

>  <Assay Category>


>  <Assay Organism>
Oryctolagus cuniculus

>  <Target ID>
12912

>  <Target Name>
Cytochrome P450 2C19

>  <Target Organism>
Homo sapiens

>  <Target Description>
Target is a single protein chain

>  <Sequence Accession>
P33261

>  <Reference>
J. Med. Chem. 24 (3), 299-304 (1981)

>  <Pubmed ID>
7265116

>  <DOI>
10.1021/jm00135a012

$$$$
1158165
Actelion Java MolfileCreator 1.0

 32 32  0  0  0  0  0  0  0  0999 V2000
    0.0000   -0.0000   -0.0000 O   0  0  0  0  0  0  0  0  0  0  0  0
   -1.3088    0.7615   -0.0000 C   0  0  0  0  0  0  0  0  0  0  0  0
    1.2850    0.7615   -0.0000 C   0  0  0  0  0  0  0  0  0  0  0  0
   -1.3207    2.2726   -0.0000 C   0  0  0  0  0  0  0  0  0  0  0  0
   -2.6176    0.0238   -0.0000 C   0  0  0  0  0  0  0  0  0  0  0  0
   -2.6295    3.0341   -0.0000 C   0  0  0  0  0  0  0  0  0  0  0  0
   -0.0357    3.0341   -0.0000 C   0  0  0  0  0  0  0  0  0  0  0  0
   -3.9264    0.7853   -0.0000 C   0  0  0  0  0  0  0  0  0  0  0  0
   -3.9383    2.2964   -0.0000 C   0  0  0  0  0  0  0  0  0  0  0  0
   -0.0476    4.5452   -0.0000 C   0  0  0  0  0  0  0  0  0  0  0  0
   -5.2353    0.0476   -0.0000 C   0  0  0  0  0  0  0  0  0  0  0  0
   -5.2472    3.0579   -0.0000 O   0  0  0  0  0  0  0  0  0  0  0  0
    1.2374    5.3066   -0.0000 N   0  0  0  0  0  0  0  0  0  0  0  0
   -1.3564    5.3066   -0.0000 C   0  0  0  0  0  0  0  0  0  0  0  0
   -6.5560    2.3202   -0.0000 C   0  0  0  0  0  0  0  0  0  0  0  0
    1.2255    6.8177   -0.0000 O   0  0  0  0  0  0  0  0  0  0  0  0
   10.8513    5.1401   -0.0000 O   0  0  0  0  0  0  0  0  0  0  0  0
   10.8394    3.6528   -0.0000 C   0  0  0  0  0  0  0  0  0  0  0  0
    9.5543    5.9016   -0.0000 C   0  0  0  0  0  0  0  0  0  0  0  0
   12.1482    2.9151   -0.0000 C   0  0  0  0  0  0  0  0  0  0  0  0
    9.5424    2.9032   -0.0000 C   0  0  0  0  0  0  0  0  0  0  0  0
   12.1363    1.4159   -0.0000 C   0  0  0  0  0  0  0  0  0  0  0  0
   13.4332    3.6766   -0.0000 C   0  0  0  0  0  0  0  0  0  0  0  0
    9.5305    1.4159   -0.0000 C   0  0  0  0  0  0  0  0  0  0  0  0
   10.8037    0.6782   -0.0000 C   0  0  0  0  0  0  0  0  0  0  0  0
   14.7063    2.9508   -0.0000 C   0  0  0  0  0  0  0  0  0  0  0  0
    8.2098    0.6782   -0.0000 C   0  0  0  0  0  0  0  0  0  0  0  0
   10.7918   -0.8091   -0.0000 O   0  0  0  0  0  0  0  0  0  0  0  0
   14.7182    1.4635   -0.0000 N   0  0  0  0  0  0  0  0  0  0  0  0
   15.9675    3.7361   -0.0000 C   0  0  0  0  0  0  0  0  0  0  0  0
    9.4830   -1.5468   -0.0000 C   0  0  0  0  0  0  0  0  0  0  0  0
   16.0151    0.7377   -0.0000 O   0  0  0  0  0  0  0  0  0  0  0  0
  1  2  1  0  0  0  0
  1  3  1  0  0  0  0
  2  4  2  0  0  0  0
  2  5  1  0  0  0  0
  4  6  1  0  0  0  0
  4  7  1  0  0  0  0
  5  8  2  0  0  0  0
  6  9  2  0  0  0  0
  7 10  1  0  0  0  0
  8 11  1  0  0  0  0
  9 12  1  0  0  0  0
 10 13  1  6  0  0  0
 10 14  1  0  0  0  0
 12 15  1  0  0  0  0
 13 16  1  0  0  0  0
 17 18  1  0  0  0  0
 17 19  1  0  0  0  0
 18 20  2  0  0  0  0
 18 21  1  0  0  0  0
 20 22  1  0  0  0  0
 20 23  1  0  0  0  0
 21 24  2  0  0  0  0
 22 25  2  0  0  0  0
 23 26  1  0  0  0  0
 24 27  1  0  0  0  0
 25 28  1  0  0  0  0
 26 29  1  1  0  0  0
 26 30  1  0  0  0  0
 28 31  1  0  0  0  0
 29 32  1  0  0  0  0
  8  9  1  0  0  0  0
 24 25  1  0  0  0  0
M  END
>  <MolRegNo>
1158165

>  <m>
=

>  <Value>
27

>  <Unit>
%

>  <Type>
Inhibition

>  <pValue>
0

>  <Ligand Efficiency>
0

>  <Binding Efficiency>
0

>  <Surface Efficiency>
0

>  <Assay Index>
50130

>  <Assay Category>


>  <Assay Organism>
Oryctolagus cuniculus

>  <Target ID>
12912

>  <Target Name>
Cytochrome P450 2C19

>  <Target Organism>
Homo sapiens

>  <Target Description>
Target is a single protein chain

>  <Sequence Accession>
P33261

>  <Reference>
J. Med. Chem. 24 (3), 299-304 (1981)

>  <Pubmed ID>
7265116

>  <DOI>
10.1021/jm00135a012

$$$$
1158165
Actelion Java MolfileCreator 1.0

 32 32  0  0  0  0  0  0  0  0999 V2000
    0.0000   -0.0000   -0.0000 O   0  0  0  0  0  0  0  0  0  0  0  0
   -1.3088    0.7615   -0.0000 C   0  0  0  0  0  0  0  0  0  0  0  0
    1.2850    0.7615   -0.0000 C   0  0  0  0  0  0  0  0  0  0  0  0
   -1.3207    2.2726   -0.0000 C   0  0  0  0  0  0  0  0  0  0  0  0
   -2.6176    0.0238   -0.0000 C   0  0  0  0  0  0  0  0  0  0  0  0
   -2.6295    3.0341   -0.0000 C   0  0  0  0  0  0  0  0  0  0  0  0
   -0.0357    3.0341   -0.0000 C   0  0  0  0  0  0  0  0  0  0  0  0
   -3.9264    0.7853   -0.0000 C   0  0  0  0  0  0  0  0  0  0  0  0
   -3.9383    2.2964   -0.0000 C   0  0  0  0  0  0  0  0  0  0  0  0
   -0.0476    4.5452   -0.0000 C   0  0  0  0  0  0  0  0  0  0  0  0
   -5.2353    0.0476   -0.0000 C   0  0  0  0  0  0  0  0  0  0  0  0
   -5.2472    3.0579   -0.0000 O   0  0  0  0  0  0  0  0  0  0  0  0
    1.2374    5.3066   -0.0000 N   0  0  0  0  0  0  0  0  0  0  0  0
   -1.3564    5.3066   -0.0000 C   0  0  0  0  0  0  0  0  0  0  0  0
   -6.5560    2.3202   -0.0000 C   0  0  0  0  0  0  0  0  0  0  0  0
    1.2255    6.8177   -0.0000 O   0  0  0  0  0  0  0  0  0  0  0  0
   10.8513    5.1401   -0.0000 O   0  0  0  0  0  0  0  0  0  0  0  0
   10.8394    3.6528   -0.0000 C   0  0  0  0  0  0  0  0  0  0  0  0
    9.5543    5.9016   -0.0000 C   0  0  0  0  0  0  0  0  0  0  0  0
   12.1482    2.9151   -0.0000 C   0  0  0  0  0  0  0  0  0  0  0  0
    9.5424    2.9032   -0.0000 C   0  0  0  0  0  0  0  0  0  0  0  0
   12.1363    1.4159   -0.0000 C   0  0  0  0  0  0  0  0  0  0  0  0
   13.4332    3.6766   -0.0000 C   0  0  0  0  0  0  0  0  0  0  0  0
    9.5305    1.4159   -0.0000 C   0  0  0  0  0  0  0  0  0  0  0  0
   10.8037    0.6782   -0.0000 C   0  0  0  0  0  0  0  0  0  0  0  0
   14.7063    2.9508   -0.0000 C   0  0  0  0  0  0  0  0  0  0  0  0
    8.2098    0.6782   -0.0000 C   0  0  0  0  0  0  0  0  0  0  0  0
   10.7918   -0.8091   -0.0000 O   0  0  0  0  0  0  0  0  0  0  0  0
   14.7182    1.4635   -0.0000 N   0  0  0  0  0  0  0  0  0  0  0  0
   15.9675    3.7361   -0.0000 C   0  0  0  0  0  0  0  0  0  0  0  0
    9.4830   -1.5468   -0.0000 C   0  0  0  0  0  0  0  0  0  0  0  0
   16.0151    0.7377   -0.0000 O   0  0  0  0  0  0  0  0  0  0  0  0
  1  2  1  0  0  0  0
  1  3  1  0  0  0  0
  2  4  2  0  0  0  0
  2  5  1  0  0  0  0
  4  6  1  0  0  0  0
  4  7  1  0  0  0  0
  5  8  2  0  0  0  0
  6  9  2  0  0  0  0
  7 10  1  0  0  0  0
  8 11  1  0  0  0  0
  9 12  1  0  0  0  0
 10 13  1  6  0  0  0
 10 14  1  0  0  0  0
 12 15  1  0  0  0  0
 13 16  1  0  0  0  0
 17 18  1  0  0  0  0
 17 19  1  0  0  0  0
 18 20  2  0  0  0  0
 18 21  1  0  0  0  0
 20 22  1  0  0  0  0
 20 23  1  0  0  0  0
 21 24  2  0  0  0  0
 22 25  2  0  0  0  0
 23 26  1  0  0  0  0
 24 27  1  0  0  0  0
 25 28  1  0  0  0  0
 26 29  1  1  0  0  0
 26 30  1  0  0  0  0
 28 31  1  0  0  0  0
 29 32  1  0  0  0  0
  8  9  1  0  0  0  0
 24 25  1  0  0  0  0
M  END
>  <MolRegNo>
1158165

>  <m>
=

>  <Value>
27

>  <Unit>
%

>  <Type>
Inhibition

>  <pValue>
0

>  <Ligand Efficiency>
0

>  <Binding Efficiency>
0

>  <Surface Efficiency>
0

>  <Assay Index>
50139

>  <Assay Category>


>  <Assay Organism>
Oryctolagus cuniculus

>  <Target ID>
12912

>  <Target Name>
Cytochrome P450 2C19

>  <Target Organism>
Homo sapiens

>  <Target Description>
Target is a single protein chain

>  <Sequence Accession>
P33261

>  <Reference>
J. Med. Chem. 24 (3), 299-304 (1981)

>  <Pubmed ID>
7265116

>  <DOI>
10.1021/jm00135a012

$$$$
1158165
Actelion Java MolfileCreator 1.0

 32 32  0  0  0  0  0  0  0  0999 V2000
    0.0000   -0.0000   -0.0000 O   0  0  0  0  0  0  0  0  0  0  0  0
   -1.3088    0.7615   -0.0000 C   0  0  0  0  0  0  0  0  0  0  0  0
    1.2850    0.7615   -0.0000 C   0  0  0  0  0  0  0  0  0  0  0  0
   -1.3207    2.2726   -0.0000 C   0  0  0  0  0  0  0  0  0  0  0  0
   -2.6176    0.0238   -0.0000 C   0  0  0  0  0  0  0  0  0  0  0  0
   -2.6295    3.0341   -0.0000 C   0  0  0  0  0  0  0  0  0  0  0  0
   -0.0357    3.0341   -0.0000 C   0  0  0  0  0  0  0  0  0  0  0  0
   -3.9264    0.7853   -0.0000 C   0  0  0  0  0  0  0  0  0  0  0  0
   -3.9383    2.2964   -0.0000 C   0  0  0  0  0  0  0  0  0  0  0  0
   -0.0476    4.5452   -0.0000 C   0  0  0  0  0  0  0  0  0  0  0  0
   -5.2353    0.0476   -0.0000 C   0  0  0  0  0  0  0  0  0  0  0  0
   -5.2472    3.0579   -0.0000 O   0  0  0  0  0  0  0  0  0  0  0  0
    1.2374    5.3066   -0.0000 N   0  0  0  0  0  0  0  0  0  0  0  0
   -1.3564    5.3066   -0.0000 C   0  0  0  0  0  0  0  0  0  0  0  0
   -6.5560    2.3202   -0.0000 C   0  0  0  0  0  0  0  0  0  0  0  0
    1.2255    6.8177   -0.0000 O   0  0  0  0  0  0  0  0  0  0  0  0
   10.8513    5.1401   -0.0000 O   0  0  0  0  0  0  0  0  0  0  0  0
   10.8394    3.6528   -0.0000 C   0  0  0  0  0  0  0  0  0  0  0  0
    9.5543    5.9016   -0.0000 C   0  0  0  0  0  0  0  0  0  0  0  0
   12.1482    2.9151   -0.0000 C   0  0  0  0  0  0  0  0  0  0  0  0
    9.5424    2.9032   -0.0000 C   0  0  0  0  0  0  0  0  0  0  0  0
   12.1363    1.4159   -0.0000 C   0  0  0  0  0  0  0  0  0  0  0  0
   13.4332    3.6766   -0.0000 C   0  0  0  0  0  0  0  0  0  0  0  0
    9.5305    1.4159   -0.0000 C   0  0  0  0  0  0  0  0  0  0  0  0
   10.8037    0.6782   -0.0000 C   0  0  0  0  0  0  0  0  0  0  0  0
   14.7063    2.9508   -0.0000 C   0  0  0  0  0  0  0  0  0  0  0  0
    8.2098    0.6782   -0.0000 C   0  0  0  0  0  0  0  0  0  0  0  0
   10.7918   -0.8091   -0.0000 O   0  0  0  0  0  0  0  0  0  0  0  0
   14.7182    1.4635   -0.0000 N   0  0  0  0  0  0  0  0  0  0  0  0
   15.9675    3.7361   -0.0000 C   0  0  0  0  0  0  0  0  0  0  0  0
    9.4830   -1.5468   -0.0000 C   0  0  0  0  0  0  0  0  0  0  0  0
   16.0151    0.7377   -0.0000 O   0  0  0  0  0  0  0  0  0  0  0  0
  1  2  1  0  0  0  0
  1  3  1  0  0  0  0
  2  4  2  0  0  0  0
  2  5  1  0  0  0  0
  4  6  1  0  0  0  0
  4  7  1  0  0  0  0
  5  8  2  0  0  0  0
  6  9  2  0  0  0  0
  7 10  1  0  0  0  0
  8 11  1  0  0  0  0
  9 12  1  0  0  0  0
 10 13  1  6  0  0  0
 10 14  1  0  0  0  0
 12 15  1  0  0  0  0
 13 16  1  0  0  0  0
 17 18  1  0  0  0  0
 17 19  1  0  0  0  0
 18 20  2  0  0  0  0
 18 21  1  0  0  0  0
 20 22  1  0  0  0  0
 20 23  1  0  0  0  0
 21 24  2  0  0  0  0
 22 25  2  0  0  0  0
 23 26  1  0  0  0  0
 24 27  1  0  0  0  0
 25 28  1  0  0  0  0
 26 29  1  1  0  0  0
 26 30  1  0  0  0  0
 28 31  1  0  0  0  0
 29 32  1  0  0  0  0
  8  9  1  0  0  0  0
 24 25  1  0  0  0  0
M  END
>  <MolRegNo>
1158165

>  <m>
=

>  <Value>
13

>  <Unit>
%

>  <Type>
Inhibition

>  <pValue>
0

>  <Ligand Efficiency>
0

>  <Binding Efficiency>
0

>  <Surface Efficiency>
0

>  <Assay Index>
50140

>  <Assay Category>


>  <Assay Organism>
Oryctolagus cuniculus

>  <Target ID>
12912

>  <Target Name>
Cytochrome P450 2C19

>  <Target Organism>
Homo sapiens

>  <Target Description>
Target is a single protein chain

>  <Sequence Accession>
P33261

>  <Reference>
J. Med. Chem. 24 (3), 299-304 (1981)

>  <Pubmed ID>
7265116

>  <DOI>
10.1021/jm00135a012

$$$$
1158165
Actelion Java MolfileCreator 1.0

 32 32  0  0  0  0  0  0  0  0999 V2000
    0.0000   -0.0000   -0.0000 O   0  0  0  0  0  0  0  0  0  0  0  0
   -1.3088    0.7615   -0.0000 C   0  0  0  0  0  0  0  0  0  0  0  0
    1.2850    0.7615   -0.0000 C   0  0  0  0  0  0  0  0  0  0  0  0
   -1.3207    2.2726   -0.0000 C   0  0  0  0  0  0  0  0  0  0  0  0
   -2.6176    0.0238   -0.0000 C   0  0  0  0  0  0  0  0  0  0  0  0
   -2.6295    3.0341   -0.0000 C   0  0  0  0  0  0  0  0  0  0  0  0
   -0.0357    3.0341   -0.0000 C   0  0  0  0  0  0  0  0  0  0  0  0
   -3.9264    0.7853   -0.0000 C   0  0  0  0  0  0  0  0  0  0  0  0
   -3.9383    2.2964   -0.0000 C   0  0  0  0  0  0  0  0  0  0  0  0
   -0.0476    4.5452   -0.0000 C   0  0  0  0  0  0  0  0  0  0  0  0
   -5.2353    0.0476   -0.0000 C   0  0  0  0  0  0  0  0  0  0  0  0
   -5.2472    3.0579   -0.0000 O   0  0  0  0  0  0  0  0  0  0  0  0
    1.2374    5.3066   -0.0000 N   0  0  0  0  0  0  0  0  0  0  0  0
   -1.3564    5.3066   -0.0000 C   0  0  0  0  0  0  0  0  0  0  0  0
   -6.5560    2.3202   -0.0000 C   0  0  0  0  0  0  0  0  0  0  0  0
    1.2255    6.8177   -0.0000 O   0  0  0  0  0  0  0  0  0  0  0  0
   10.8513    5.1401   -0.0000 O   0  0  0  0  0  0  0  0  0  0  0  0
   10.8394    3.6528   -0.0000 C   0  0  0  0  0  0  0  0  0  0  0  0
    9.5543    5.9016   -0.0000 C   0  0  0  0  0  0  0  0  0  0  0  0
   12.1482    2.9151   -0.0000 C   0  0  0  0  0  0  0  0  0  0  0  0
    9.5424    2.9032   -0.0000 C   0  0  0  0  0  0  0  0  0  0  0  0
   12.1363    1.4159   -0.0000 C   0  0  0  0  0  0  0  0  0  0  0  0
   13.4332    3.6766   -0.0000 C   0  0  0  0  0  0  0  0  0  0  0  0
    9.5305    1.4159   -0.0000 C   0  0  0  0  0  0  0  0  0  0  0  0
   10.8037    0.6782   -0.0000 C   0  0  0  0  0  0  0  0  0  0  0  0
   14.7063    2.9508   -0.0000 C   0  0  0  0  0  0  0  0  0  0  0  0
    8.2098    0.6782   -0.0000 C   0  0  0  0  0  0  0  0  0  0  0  0
   10.7918   -0.8091   -0.0000 O   0  0  0  0  0  0  0  0  0  0  0  0
   14.7182    1.4635   -0.0000 N   0  0  0  0  0  0  0  0  0  0  0  0
   15.9675    3.7361   -0.0000 C   0  0  0  0  0  0  0  0  0  0  0  0
    9.4830   -1.5468   -0.0000 C   0  0  0  0  0  0  0  0  0  0  0  0
   16.0151    0.7377   -0.0000 O   0  0  0  0  0  0  0  0  0  0  0  0
  1  2  1  0  0  0  0
  1  3  1  0  0  0  0
  2  4  2  0  0  0  0
  2  5  1  0  0  0  0
  4  6  1  0  0  0  0
  4  7  1  0  0  0  0
  5  8  2  0  0  0  0
  6  9  2  0  0  0  0
  7 10  1  0  0  0  0
  8 11  1  0  0  0  0
  9 12  1  0  0  0  0
 10 13  1  6  0  0  0
 10 14  1  0  0  0  0
 12 15  1  0  0  0  0
 13 16  1  0  0  0  0
 17 18  1  0  0  0  0
 17 19  1  0  0  0  0
 18 20  2  0  0  0  0
 18 21  1  0  0  0  0
 20 22  1  0  0  0  0
 20 23  1  0  0  0  0
 21 24  2  0  0  0  0
 22 25  2  0  0  0  0
 23 26  1  0  0  0  0
 24 27  1  0  0  0  0
 25 28  1  0  0  0  0
 26 29  1  1  0  0  0
 26 30  1  0  0  0  0
 28 31  1  0  0  0  0
 29 32  1  0  0  0  0
  8  9  1  0  0  0  0
 24 25  1  0  0  0  0
M  END
>  <MolRegNo>
1158165

>  <m>
=

>  <Value>
30

>  <Unit>
%

>  <Type>
Inhibition

>  <pValue>
0

>  <Ligand Efficiency>
0

>  <Binding Efficiency>
0

>  <Surface Efficiency>
0

>  <Assay Index>
50137

>  <Assay Category>


>  <Assay Organism>
Oryctolagus cuniculus

>  <Target ID>
12912

>  <Target Name>
Cytochrome P450 2C19

>  <Target Organism>
Homo sapiens

>  <Target Description>
Target is a single protein chain

>  <Sequence Accession>
P33261

>  <Reference>
J. Med. Chem. 24 (3), 299-304 (1981)

>  <Pubmed ID>
7265116

>  <DOI>
10.1021/jm00135a012

$$$$
1158165
Actelion Java MolfileCreator 1.0

 32 32  0  0  0  0  0  0  0  0999 V2000
    0.0000   -0.0000   -0.0000 O   0  0  0  0  0  0  0  0  0  0  0  0
   -1.3088    0.7615   -0.0000 C   0  0  0  0  0  0  0  0  0  0  0  0
    1.2850    0.7615   -0.0000 C   0  0  0  0  0  0  0  0  0  0  0  0
   -1.3207    2.2726   -0.0000 C   0  0  0  0  0  0  0  0  0  0  0  0
   -2.6176    0.0238   -0.0000 C   0  0  0  0  0  0  0  0  0  0  0  0
   -2.6295    3.0341   -0.0000 C   0  0  0  0  0  0  0  0  0  0  0  0
   -0.0357    3.0341   -0.0000 C   0  0  0  0  0  0  0  0  0  0  0  0
   -3.9264    0.7853   -0.0000 C   0  0  0  0  0  0  0  0  0  0  0  0
   -3.9383    2.2964   -0.0000 C   0  0  0  0  0  0  0  0  0  0  0  0
   -0.0476    4.5452   -0.0000 C   0  0  0  0  0  0  0  0  0  0  0  0
   -5.2353    0.0476   -0.0000 C   0  0  0  0  0  0  0  0  0  0  0  0
   -5.2472    3.0579   -0.0000 O   0  0  0  0  0  0  0  0  0  0  0  0
    1.2374    5.3066   -0.0000 N   0  0  0  0  0  0  0  0  0  0  0  0
   -1.3564    5.3066   -0.0000 C   0  0  0  0  0  0  0  0  0  0  0  0
   -6.5560    2.3202   -0.0000 C   0  0  0  0  0  0  0  0  0  0  0  0
    1.2255    6.8177   -0.0000 O   0  0  0  0  0  0  0  0  0  0  0  0
   10.8513    5.1401   -0.0000 O   0  0  0  0  0  0  0  0  0  0  0  0
   10.8394    3.6528   -0.0000 C   0  0  0  0  0  0  0  0  0  0  0  0
    9.5543    5.9016   -0.0000 C   0  0  0  0  0  0  0  0  0  0  0  0
   12.1482    2.9151   -0.0000 C   0  0  0  0  0  0  0  0  0  0  0  0
    9.5424    2.9032   -0.0000 C   0  0  0  0  0  0  0  0  0  0  0  0
   12.1363    1.4159   -0.0000 C   0  0  0  0  0  0  0  0  0  0  0  0
   13.4332    3.6766   -0.0000 C   0  0  0  0  0  0  0  0  0  0  0  0
    9.5305    1.4159   -0.0000 C   0  0  0  0  0  0  0  0  0  0  0  0
   10.8037    0.6782   -0.0000 C   0  0  0  0  0  0  0  0  0  0  0  0
   14.7063    2.9508   -0.0000 C   0  0  0  0  0  0  0  0  0  0  0  0
    8.2098    0.6782   -0.0000 C   0  0  0  0  0  0  0  0  0  0  0  0
   10.7918   -0.8091   -0.0000 O   0  0  0  0  0  0  0  0  0  0  0  0
   14.7182    1.4635   -0.0000 N   0  0  0  0  0  0  0  0  0  0  0  0
   15.9675    3.7361   -0.0000 C   0  0  0  0  0  0  0  0  0  0  0  0
    9.4830   -1.5468   -0.0000 C   0  0  0  0  0  0  0  0  0  0  0  0
   16.0151    0.7377   -0.0000 O   0  0  0  0  0  0  0  0  0  0  0  0
  1  2  1  0  0  0  0
  1  3  1  0  0  0  0
  2  4  2  0  0  0  0
  2  5  1  0  0  0  0
  4  6  1  0  0  0  0
  4  7  1  0  0  0  0
  5  8  2  0  0  0  0
  6  9  2  0  0  0  0
  7 10  1  0  0  0  0
  8 11  1  0  0  0  0
  9 12  1  0  0  0  0
 10 13  1  6  0  0  0
 10 14  1  0  0  0  0
 12 15  1  0  0  0  0
 13 16  1  0  0  0  0
 17 18  1  0  0  0  0
 17 19  1  0  0  0  0
 18 20  2  0  0  0  0
 18 21  1  0  0  0  0
 20 22  1  0  0  0  0
 20 23  1  0  0  0  0
 21 24  2  0  0  0  0
 22 25  2  0  0  0  0
 23 26  1  0  0  0  0
 24 27  1  0  0  0  0
 25 28  1  0  0  0  0
 26 29  1  1  0  0  0
 26 30  1  0  0  0  0
 28 31  1  0  0  0  0
 29 32  1  0  0  0  0
  8  9  1  0  0  0  0
 24 25  1  0  0  0  0
M  END
>  <MolRegNo>
1158165

>  <m>
=

>  <Value>
12

>  <Unit>
%

>  <Type>
Inhibition

>  <pValue>
0

>  <Ligand Efficiency>
0

>  <Binding Efficiency>
0

>  <Surface Efficiency>
0

>  <Assay Index>
50138

>  <Assay Category>


>  <Assay Organism>
Oryctolagus cuniculus

>  <Target ID>
12912

>  <Target Name>
Cytochrome P450 2C19

>  <Target Organism>
Homo sapiens

>  <Target Description>
Target is a single protein chain

>  <Sequence Accession>
P33261

>  <Reference>
J. Med. Chem. 24 (3), 299-304 (1981)

>  <Pubmed ID>
7265116

>  <DOI>
10.1021/jm00135a012

$$$$
1158165
Actelion Java MolfileCreator 1.0

 32 32  0  0  0  0  0  0  0  0999 V2000
    0.0000   -0.0000   -0.0000 O   0  0  0  0  0  0  0  0  0  0  0  0
   -1.3088    0.7615   -0.0000 C   0  0  0  0  0  0  0  0  0  0  0  0
    1.2850    0.7615   -0.0000 C   0  0  0  0  0  0  0  0  0  0  0  0
   -1.3207    2.2726   -0.0000 C   0  0  0  0  0  0  0  0  0  0  0  0
   -2.6176    0.0238   -0.0000 C   0  0  0  0  0  0  0  0  0  0  0  0
   -2.6295    3.0341   -0.0000 C   0  0  0  0  0  0  0  0  0  0  0  0
   -0.0357    3.0341   -0.0000 C   0  0  0  0  0  0  0  0  0  0  0  0
   -3.9264    0.7853   -0.0000 C   0  0  0  0  0  0  0  0  0  0  0  0
   -3.9383    2.2964   -0.0000 C   0  0  0  0  0  0  0  0  0  0  0  0
   -0.0476    4.5452   -0.0000 C   0  0  0  0  0  0  0  0  0  0  0  0
   -5.2353    0.0476   -0.0000 C   0  0  0  0  0  0  0  0  0  0  0  0
   -5.2472    3.0579   -0.0000 O   0  0  0  0  0  0  0  0  0  0  0  0
    1.2374    5.3066   -0.0000 N   0  0  0  0  0  0  0  0  0  0  0  0
   -1.3564    5.3066   -0.0000 C   0  0  0  0  0  0  0  0  0  0  0  0
   -6.5560    2.3202   -0.0000 C   0  0  0  0  0  0  0  0  0  0  0  0
    1.2255    6.8177   -0.0000 O   0  0  0  0  0  0  0  0  0  0  0  0
   10.8513    5.1401   -0.0000 O   0  0  0  0  0  0  0  0  0  0  0  0
   10.8394    3.6528   -0.0000 C   0  0  0  0  0  0  0  0  0  0  0  0
    9.5543    5.9016   -0.0000 C   0  0  0  0  0  0  0  0  0  0  0  0
   12.1482    2.9151   -0.0000 C   0  0  0  0  0  0  0  0  0  0  0  0
    9.5424    2.9032   -0.0000 C   0  0  0  0  0  0  0  0  0  0  0  0
   12.1363    1.4159   -0.0000 C   0  0  0  0  0  0  0  0  0  0  0  0
   13.4332    3.6766   -0.0000 C   0  0  0  0  0  0  0  0  0  0  0  0
    9.5305    1.4159   -0.0000 C   0  0  0  0  0  0  0  0  0  0  0  0
   10.8037    0.6782   -0.0000 C   0  0  0  0  0  0  0  0  0  0  0  0
   14.7063    2.9508   -0.0000 C   0  0  0  0  0  0  0  0  0  0  0  0
    8.2098    0.6782   -0.0000 C   0  0  0  0  0  0  0  0  0  0  0  0
   10.7918   -0.8091   -0.0000 O   0  0  0  0  0  0  0  0  0  0  0  0
   14.7182    1.4635   -0.0000 N   0  0  0  0  0  0  0  0  0  0  0  0
   15.9675    3.7361   -0.0000 C   0  0  0  0  0  0  0  0  0  0  0  0
    9.4830   -1.5468   -0.0000 C   0  0  0  0  0  0  0  0  0  0  0  0
   16.0151    0.7377   -0.0000 O   0  0  0  0  0  0  0  0  0  0  0  0
  1  2  1  0  0  0  0
  1  3  1  0  0  0  0
  2  4  2  0  0  0  0
  2  5  1  0  0  0  0
  4  6  1  0  0  0  0
  4  7  1  0  0  0  0
  5  8  2  0  0  0  0
  6  9  2  0  0  0  0
  7 10  1  0  0  0  0
  8 11  1  0  0  0  0
  9 12  1  0  0  0  0
 10 13  1  6  0  0  0
 10 14  1  0  0  0  0
 12 15  1  0  0  0  0
 13 16  1  0  0  0  0
 17 18  1  0  0  0  0
 17 19  1  0  0  0  0
 18 20  2  0  0  0  0
 18 21  1  0  0  0  0
 20 22  1  0  0  0  0
 20 23  1  0  0  0  0
 21 24  2  0  0  0  0
 22 25  2  0  0  0  0
 23 26  1  0  0  0  0
 24 27  1  0  0  0  0
 25 28  1  0  0  0  0
 26 29  1  1  0  0  0
 26 30  1  0  0  0  0
 28 31  1  0  0  0  0
 29 32  1  0  0  0  0
  8  9  1  0  0  0  0
 24 25  1  0  0  0  0
M  END
>  <MolRegNo>
1158165

>  <m>
=

>  <Value>
52

>  <Unit>
deltaA.10^4nmol-1.min-1

>  <Type>
Initial_rate

>  <pValue>
0

>  <Ligand Efficiency>
0

>  <Binding Efficiency>
0

>  <Surface Efficiency>
0

>  <Assay Index>
52614

>  <Assay Category>


>  <Assay Organism>
Oryctolagus cuniculus

>  <Target ID>
12912

>  <Target Name>
Cytochrome P450 2C19

>  <Target Organism>
Homo sapiens

>  <Target Description>
Target is a single protein chain

>  <Sequence Accession>
P33261

>  <Reference>
J. Med. Chem. 24 (3), 299-304 (1981)

>  <Pubmed ID>
7265116

>  <DOI>
10.1021/jm00135a012

$$$$
1158165
Actelion Java MolfileCreator 1.0

 32 32  0  0  0  0  0  0  0  0999 V2000
    0.0000   -0.0000   -0.0000 O   0  0  0  0  0  0  0  0  0  0  0  0
   -1.3088    0.7615   -0.0000 C   0  0  0  0  0  0  0  0  0  0  0  0
    1.2850    0.7615   -0.0000 C   0  0  0  0  0  0  0  0  0  0  0  0
   -1.3207    2.2726   -0.0000 C   0  0  0  0  0  0  0  0  0  0  0  0
   -2.6176    0.0238   -0.0000 C   0  0  0  0  0  0  0  0  0  0  0  0
   -2.6295    3.0341   -0.0000 C   0  0  0  0  0  0  0  0  0  0  0  0
   -0.0357    3.0341   -0.0000 C   0  0  0  0  0  0  0  0  0  0  0  0
   -3.9264    0.7853   -0.0000 C   0  0  0  0  0  0  0  0  0  0  0  0
   -3.9383    2.2964   -0.0000 C   0  0  0  0  0  0  0  0  0  0  0  0
   -0.0476    4.5452   -0.0000 C   0  0  0  0  0  0  0  0  0  0  0  0
   -5.2353    0.0476   -0.0000 C   0  0  0  0  0  0  0  0  0  0  0  0
   -5.2472    3.0579   -0.0000 O   0  0  0  0  0  0  0  0  0  0  0  0
    1.2374    5.3066   -0.0000 N   0  0  0  0  0  0  0  0  0  0  0  0
   -1.3564    5.3066   -0.0000 C   0  0  0  0  0  0  0  0  0  0  0  0
   -6.5560    2.3202   -0.0000 C   0  0  0  0  0  0  0  0  0  0  0  0
    1.2255    6.8177   -0.0000 O   0  0  0  0  0  0  0  0  0  0  0  0
   10.8513    5.1401   -0.0000 O   0  0  0  0  0  0  0  0  0  0  0  0
   10.8394    3.6528   -0.0000 C   0  0  0  0  0  0  0  0  0  0  0  0
    9.5543    5.9016   -0.0000 C   0  0  0  0  0  0  0  0  0  0  0  0
   12.1482    2.9151   -0.0000 C   0  0  0  0  0  0  0  0  0  0  0  0
    9.5424    2.9032   -0.0000 C   0  0  0  0  0  0  0  0  0  0  0  0
   12.1363    1.4159   -0.0000 C   0  0  0  0  0  0  0  0  0  0  0  0
   13.4332    3.6766   -0.0000 C   0  0  0  0  0  0  0  0  0  0  0  0
    9.5305    1.4159   -0.0000 C   0  0  0  0  0  0  0  0  0  0  0  0
   10.8037    0.6782   -0.0000 C   0  0  0  0  0  0  0  0  0  0  0  0
   14.7063    2.9508   -0.0000 C   0  0  0  0  0  0  0  0  0  0  0  0
    8.2098    0.6782   -0.0000 C   0  0  0  0  0  0  0  0  0  0  0  0
   10.7918   -0.8091   -0.0000 O   0  0  0  0  0  0  0  0  0  0  0  0
   14.7182    1.4635   -0.0000 N   0  0  0  0  0  0  0  0  0  0  0  0
   15.9675    3.7361   -0.0000 C   0  0  0  0  0  0  0  0  0  0  0  0
    9.4830   -1.5468   -0.0000 C   0  0  0  0  0  0  0  0  0  0  0  0
   16.0151    0.7377   -0.0000 O   0  0  0  0  0  0  0  0  0  0  0  0
  1  2  1  0  0  0  0
  1  3  1  0  0  0  0
  2  4  2  0  0  0  0
  2  5  1  0  0  0  0
  4  6  1  0  0  0  0
  4  7  1  0  0  0  0
  5  8  2  0  0  0  0
  6  9  2  0  0  0  0
  7 10  1  0  0  0  0
  8 11  1  0  0  0  0
  9 12  1  0  0  0  0
 10 13  1  6  0  0  0
 10 14  1  0  0  0  0
 12 15  1  0  0  0  0
 13 16  1  0  0  0  0
 17 18  1  0  0  0  0
 17 19  1  0  0  0  0
 18 20  2  0  0  0  0
 18 21  1  0  0  0  0
 20 22  1  0  0  0  0
 20 23  1  0  0  0  0
 21 24  2  0  0  0  0
 22 25  2  0  0  0  0
 23 26  1  0  0  0  0
 24 27  1  0  0  0  0
 25 28  1  0  0  0  0
 26 29  1  1  0  0  0
 26 30  1  0  0  0  0
 28 31  1  0  0  0  0
 29 32  1  0  0  0  0
  8  9  1  0  0  0  0
 24 25  1  0  0  0  0
M  END
>  <MolRegNo>
1158165

>  <m>
=

>  <Value>
39

>  <Unit>
deltaA.10^4nmol-1

>  <Type>
Complex_formation

>  <pValue>
0

>  <Ligand Efficiency>
0

>  <Binding Efficiency>
0

>  <Surface Efficiency>
0

>  <Assay Index>
52605

>  <Assay Category>


>  <Assay Organism>
Oryctolagus cuniculus

>  <Target ID>
12912

>  <Target Name>
Cytochrome P450 2C19

>  <Target Organism>
Homo sapiens

>  <Target Description>
Target is a single protein chain

>  <Sequence Accession>
P33261

>  <Reference>
J. Med. Chem. 24 (3), 299-304 (1981)

>  <Pubmed ID>
7265116

>  <DOI>
10.1021/jm00135a012

$$$$
1158165
Actelion Java MolfileCreator 1.0

 32 32  0  0  0  0  0  0  0  0999 V2000
    0.0000   -0.0000   -0.0000 O   0  0  0  0  0  0  0  0  0  0  0  0
   -1.3088    0.7615   -0.0000 C   0  0  0  0  0  0  0  0  0  0  0  0
    1.2850    0.7615   -0.0000 C   0  0  0  0  0  0  0  0  0  0  0  0
   -1.3207    2.2726   -0.0000 C   0  0  0  0  0  0  0  0  0  0  0  0
   -2.6176    0.0238   -0.0000 C   0  0  0  0  0  0  0  0  0  0  0  0
   -2.6295    3.0341   -0.0000 C   0  0  0  0  0  0  0  0  0  0  0  0
   -0.0357    3.0341   -0.0000 C   0  0  0  0  0  0  0  0  0  0  0  0
   -3.9264    0.7853   -0.0000 C   0  0  0  0  0  0  0  0  0  0  0  0
   -3.9383    2.2964   -0.0000 C   0  0  0  0  0  0  0  0  0  0  0  0
   -0.0476    4.5452   -0.0000 C   0  0  0  0  0  0  0  0  0  0  0  0
   -5.2353    0.0476   -0.0000 C   0  0  0  0  0  0  0  0  0  0  0  0
   -5.2472    3.0579   -0.0000 O   0  0  0  0  0  0  0  0  0  0  0  0
    1.2374    5.3066   -0.0000 N   0  0  0  0  0  0  0  0  0  0  0  0
   -1.3564    5.3066   -0.0000 C   0  0  0  0  0  0  0  0  0  0  0  0
   -6.5560    2.3202   -0.0000 C   0  0  0  0  0  0  0  0  0  0  0  0
    1.2255    6.8177   -0.0000 O   0  0  0  0  0  0  0  0  0  0  0  0
   10.8513    5.1401   -0.0000 O   0  0  0  0  0  0  0  0  0  0  0  0
   10.8394    3.6528   -0.0000 C   0  0  0  0  0  0  0  0  0  0  0  0
    9.5543    5.9016   -0.0000 C   0  0  0  0  0  0  0  0  0  0  0  0
   12.1482    2.9151   -0.0000 C   0  0  0  0  0  0  0  0  0  0  0  0
    9.5424    2.9032   -0.0000 C   0  0  0  0  0  0  0  0  0  0  0  0
   12.1363    1.4159   -0.0000 C   0  0  0  0  0  0  0  0  0  0  0  0
   13.4332    3.6766   -0.0000 C   0  0  0  0  0  0  0  0  0  0  0  0
    9.5305    1.4159   -0.0000 C   0  0  0  0  0  0  0  0  0  0  0  0
   10.8037    0.6782   -0.0000 C   0  0  0  0  0  0  0  0  0  0  0  0
   14.7063    2.9508   -0.0000 C   0  0  0  0  0  0  0  0  0  0  0  0
    8.2098    0.6782   -0.0000 C   0  0  0  0  0  0  0  0  0  0  0  0
   10.7918   -0.8091   -0.0000 O   0  0  0  0  0  0  0  0  0  0  0  0
   14.7182    1.4635   -0.0000 N   0  0  0  0  0  0  0  0  0  0  0  0
   15.9675    3.7361   -0.0000 C   0  0  0  0  0  0  0  0  0  0  0  0
    9.4830   -1.5468   -0.0000 C   0  0  0  0  0  0  0  0  0  0  0  0
   16.0151    0.7377   -0.0000 O   0  0  0  0  0  0  0  0  0  0  0  0
  1  2  1  0  0  0  0
  1  3  1  0  0  0  0
  2  4  2  0  0  0  0
  2  5  1  0  0  0  0
  4  6  1  0  0  0  0
  4  7  1  0  0  0  0
  5  8  2  0  0  0  0
  6  9  2  0  0  0  0
  7 10  1  0  0  0  0
  8 11  1  0  0  0  0
  9 12  1  0  0  0  0
 10 13  1  6  0  0  0
 10 14  1  0  0  0  0
 12 15  1  0  0  0  0
 13 16  1  0  0  0  0
 17 18  1  0  0  0  0
 17 19  1  0  0  0  0
 18 20  2  0  0  0  0
 18 21  1  0  0  0  0
 20 22  1  0  0  0  0
 20 23  1  0  0  0  0
 21 24  2  0  0  0  0
 22 25  2  0  0  0  0
 23 26  1  0  0  0  0
 24 27  1  0  0  0  0
 25 28  1  0  0  0  0
 26 29  1  1  0  0  0
 26 30  1  0  0  0  0
 28 31  1  0  0  0  0
 29 32  1  0  0  0  0
  8  9  1  0  0  0  0
 24 25  1  0  0  0  0
M  END
>  <MolRegNo>
1158165

>  <m>
=

>  <Value>
131

>  <Unit>
deltaA.10^4nmol-1.min-1

>  <Type>
Initial_rate

>  <pValue>
0

>  <Ligand Efficiency>
0

>  <Binding Efficiency>
0

>  <Surface Efficiency>
0

>  <Assay Index>
52612

>  <Assay Category>


>  <Assay Organism>
Oryctolagus cuniculus

>  <Target ID>
12912

>  <Target Name>
Cytochrome P450 2C19

>  <Target Organism>
Homo sapiens

>  <Target Description>
Target is a single protein chain

>  <Sequence Accession>
P33261

>  <Reference>
J. Med. Chem. 24 (3), 299-304 (1981)

>  <Pubmed ID>
7265116

>  <DOI>
10.1021/jm00135a012

$$$$
1158165
Actelion Java MolfileCreator 1.0

 32 32  0  0  0  0  0  0  0  0999 V2000
    0.0000   -0.0000   -0.0000 O   0  0  0  0  0  0  0  0  0  0  0  0
   -1.3088    0.7615   -0.0000 C   0  0  0  0  0  0  0  0  0  0  0  0
    1.2850    0.7615   -0.0000 C   0  0  0  0  0  0  0  0  0  0  0  0
   -1.3207    2.2726   -0.0000 C   0  0  0  0  0  0  0  0  0  0  0  0
   -2.6176    0.0238   -0.0000 C   0  0  0  0  0  0  0  0  0  0  0  0
   -2.6295    3.0341   -0.0000 C   0  0  0  0  0  0  0  0  0  0  0  0
   -0.0357    3.0341   -0.0000 C   0  0  0  0  0  0  0  0  0  0  0  0
   -3.9264    0.7853   -0.0000 C   0  0  0  0  0  0  0  0  0  0  0  0
   -3.9383    2.2964   -0.0000 C   0  0  0  0  0  0  0  0  0  0  0  0
   -0.0476    4.5452   -0.0000 C   0  0  0  0  0  0  0  0  0  0  0  0
   -5.2353    0.0476   -0.0000 C   0  0  0  0  0  0  0  0  0  0  0  0
   -5.2472    3.0579   -0.0000 O   0  0  0  0  0  0  0  0  0  0  0  0
    1.2374    5.3066   -0.0000 N   0  0  0  0  0  0  0  0  0  0  0  0
   -1.3564    5.3066   -0.0000 C   0  0  0  0  0  0  0  0  0  0  0  0
   -6.5560    2.3202   -0.0000 C   0  0  0  0  0  0  0  0  0  0  0  0
    1.2255    6.8177   -0.0000 O   0  0  0  0  0  0  0  0  0  0  0  0
   10.8513    5.1401   -0.0000 O   0  0  0  0  0  0  0  0  0  0  0  0
   10.8394    3.6528   -0.0000 C   0  0  0  0  0  0  0  0  0  0  0  0
    9.5543    5.9016   -0.0000 C   0  0  0  0  0  0  0  0  0  0  0  0
   12.1482    2.9151   -0.0000 C   0  0  0  0  0  0  0  0  0  0  0  0
    9.5424    2.9032   -0.0000 C   0  0  0  0  0  0  0  0  0  0  0  0
   12.1363    1.4159   -0.0000 C   0  0  0  0  0  0  0  0  0  0  0  0
   13.4332    3.6766   -0.0000 C   0  0  0  0  0  0  0  0  0  0  0  0
    9.5305    1.4159   -0.0000 C   0  0  0  0  0  0  0  0  0  0  0  0
   10.8037    0.6782   -0.0000 C   0  0  0  0  0  0  0  0  0  0  0  0
   14.7063    2.9508   -0.0000 C   0  0  0  0  0  0  0  0  0  0  0  0
    8.2098    0.6782   -0.0000 C   0  0  0  0  0  0  0  0  0  0  0  0
   10.7918   -0.8091   -0.0000 O   0  0  0  0  0  0  0  0  0  0  0  0
   14.7182    1.4635   -0.0000 N   0  0  0  0  0  0  0  0  0  0  0  0
   15.9675    3.7361   -0.0000 C   0  0  0  0  0  0  0  0  0  0  0  0
    9.4830   -1.5468   -0.0000 C   0  0  0  0  0  0  0  0  0  0  0  0
   16.0151    0.7377   -0.0000 O   0  0  0  0  0  0  0  0  0  0  0  0
  1  2  1  0  0  0  0
  1  3  1  0  0  0  0
  2  4  2  0  0  0  0
  2  5  1  0  0  0  0
  4  6  1  0  0  0  0
  4  7  1  0  0  0  0
  5  8  2  0  0  0  0
  6  9  2  0  0  0  0
  7 10  1  0  0  0  0
  8 11  1  0  0  0  0
  9 12  1  0  0  0  0
 10 13  1  6  0  0  0
 10 14  1  0  0  0  0
 12 15  1  0  0  0  0
 13 16  1  0  0  0  0
 17 18  1  0  0  0  0
 17 19  1  0  0  0  0
 18 20  2  0  0  0  0
 18 21  1  0  0  0  0
 20 22  1  0  0  0  0
 20 23  1  0  0  0  0
 21 24  2  0  0  0  0
 22 25  2  0  0  0  0
 23 26  1  0  0  0  0
 24 27  1  0  0  0  0
 25 28  1  0  0  0  0
 26 29  1  1  0  0  0
 26 30  1  0  0  0  0
 28 31  1  0  0  0  0
 29 32  1  0  0  0  0
  8  9  1  0  0  0  0
 24 25  1  0  0  0  0
M  END
>  <MolRegNo>
1158165

>  <m>
=

>  <Value>
97

>  <Unit>
deltaA.10^4nmol-1

>  <Type>
Complex_formation

>  <pValue>
0

>  <Ligand Efficiency>
0

>  <Binding Efficiency>
0

>  <Surface Efficiency>
0

>  <Assay Index>
52603

>  <Assay Category>


>  <Assay Organism>
Oryctolagus cuniculus

>  <Target ID>
12912

>  <Target Name>
Cytochrome P450 2C19

>  <Target Organism>
Homo sapiens

>  <Target Description>
Target is a single protein chain

>  <Sequence Accession>
P33261

>  <Reference>
J. Med. Chem. 24 (3), 299-304 (1981)

>  <Pubmed ID>
7265116

>  <DOI>
10.1021/jm00135a012

$$$$
1158165
Actelion Java MolfileCreator 1.0

 32 32  0  0  0  0  0  0  0  0999 V2000
    0.0000   -0.0000   -0.0000 O   0  0  0  0  0  0  0  0  0  0  0  0
   -1.3088    0.7615   -0.0000 C   0  0  0  0  0  0  0  0  0  0  0  0
    1.2850    0.7615   -0.0000 C   0  0  0  0  0  0  0  0  0  0  0  0
   -1.3207    2.2726   -0.0000 C   0  0  0  0  0  0  0  0  0  0  0  0
   -2.6176    0.0238   -0.0000 C   0  0  0  0  0  0  0  0  0  0  0  0
   -2.6295    3.0341   -0.0000 C   0  0  0  0  0  0  0  0  0  0  0  0
   -0.0357    3.0341   -0.0000 C   0  0  0  0  0  0  0  0  0  0  0  0
   -3.9264    0.7853   -0.0000 C   0  0  0  0  0  0  0  0  0  0  0  0
   -3.9383    2.2964   -0.0000 C   0  0  0  0  0  0  0  0  0  0  0  0
   -0.0476    4.5452   -0.0000 C   0  0  0  0  0  0  0  0  0  0  0  0
   -5.2353    0.0476   -0.0000 C   0  0  0  0  0  0  0  0  0  0  0  0
   -5.2472    3.0579   -0.0000 O   0  0  0  0  0  0  0  0  0  0  0  0
    1.2374    5.3066   -0.0000 N   0  0  0  0  0  0  0  0  0  0  0  0
   -1.3564    5.3066   -0.0000 C   0  0  0  0  0  0  0  0  0  0  0  0
   -6.5560    2.3202   -0.0000 C   0  0  0  0  0  0  0  0  0  0  0  0
    1.2255    6.8177   -0.0000 O   0  0  0  0  0  0  0  0  0  0  0  0
   10.8513    5.1401   -0.0000 O   0  0  0  0  0  0  0  0  0  0  0  0
   10.8394    3.6528   -0.0000 C   0  0  0  0  0  0  0  0  0  0  0  0
    9.5543    5.9016   -0.0000 C   0  0  0  0  0  0  0  0  0  0  0  0
   12.1482    2.9151   -0.0000 C   0  0  0  0  0  0  0  0  0  0  0  0
    9.5424    2.9032   -0.0000 C   0  0  0  0  0  0  0  0  0  0  0  0
   12.1363    1.4159   -0.0000 C   0  0  0  0  0  0  0  0  0  0  0  0
   13.4332    3.6766   -0.0000 C   0  0  0  0  0  0  0  0  0  0  0  0
    9.5305    1.4159   -0.0000 C   0  0  0  0  0  0  0  0  0  0  0  0
   10.8037    0.6782   -0.0000 C   0  0  0  0  0  0  0  0  0  0  0  0
   14.7063    2.9508   -0.0000 C   0  0  0  0  0  0  0  0  0  0  0  0
    8.2098    0.6782   -0.0000 C   0  0  0  0  0  0  0  0  0  0  0  0
   10.7918   -0.8091   -0.0000 O   0  0  0  0  0  0  0  0  0  0  0  0
   14.7182    1.4635   -0.0000 N   0  0  0  0  0  0  0  0  0  0  0  0
   15.9675    3.7361   -0.0000 C   0  0  0  0  0  0  0  0  0  0  0  0
    9.4830   -1.5468   -0.0000 C   0  0  0  0  0  0  0  0  0  0  0  0
   16.0151    0.7377   -0.0000 O   0  0  0  0  0  0  0  0  0  0  0  0
  1  2  1  0  0  0  0
  1  3  1  0  0  0  0
  2  4  2  0  0  0  0
  2  5  1  0  0  0  0
  4  6  1  0  0  0  0
  4  7  1  0  0  0  0
  5  8  2  0  0  0  0
  6  9  2  0  0  0  0
  7 10  1  0  0  0  0
  8 11  1  0  0  0  0
  9 12  1  0  0  0  0
 10 13  1  6  0  0  0
 10 14  1  0  0  0  0
 12 15  1  0  0  0  0
 13 16  1  0  0  0  0
 17 18  1  0  0  0  0
 17 19  1  0  0  0  0
 18 20  2  0  0  0  0
 18 21  1  0  0  0  0
 20 22  1  0  0  0  0
 20 23  1  0  0  0  0
 21 24  2  0  0  0  0
 22 25  2  0  0  0  0
 23 26  1  0  0  0  0
 24 27  1  0  0  0  0
 25 28  1  0  0  0  0
 26 29  1  1  0  0  0
 26 30  1  0  0  0  0
 28 31  1  0  0  0  0
 29 32  1  0  0  0  0
  8  9  1  0  0  0  0
 24 25  1  0  0  0  0
M  END
>  <MolRegNo>
1158165

>  <m>
=

>  <Value>
177

>  <Unit>
deltaA.10^4nmol-1.min-1

>  <Type>
Initial_rate

>  <pValue>
0

>  <Ligand Efficiency>
0

>  <Binding Efficiency>
0

>  <Surface Efficiency>
0

>  <Assay Index>
52613

>  <Assay Category>


>  <Assay Organism>
Oryctolagus cuniculus

>  <Target ID>
12912

>  <Target Name>
Cytochrome P450 2C19

>  <Target Organism>
Homo sapiens

>  <Target Description>
Target is a single protein chain

>  <Sequence Accession>
P33261

>  <Reference>
J. Med. Chem. 24 (3), 299-304 (1981)

>  <Pubmed ID>
7265116

>  <DOI>
10.1021/jm00135a012

$$$$
1158165
Actelion Java MolfileCreator 1.0

 32 32  0  0  0  0  0  0  0  0999 V2000
    0.0000   -0.0000   -0.0000 O   0  0  0  0  0  0  0  0  0  0  0  0
   -1.3088    0.7615   -0.0000 C   0  0  0  0  0  0  0  0  0  0  0  0
    1.2850    0.7615   -0.0000 C   0  0  0  0  0  0  0  0  0  0  0  0
   -1.3207    2.2726   -0.0000 C   0  0  0  0  0  0  0  0  0  0  0  0
   -2.6176    0.0238   -0.0000 C   0  0  0  0  0  0  0  0  0  0  0  0
   -2.6295    3.0341   -0.0000 C   0  0  0  0  0  0  0  0  0  0  0  0
   -0.0357    3.0341   -0.0000 C   0  0  0  0  0  0  0  0  0  0  0  0
   -3.9264    0.7853   -0.0000 C   0  0  0  0  0  0  0  0  0  0  0  0
   -3.9383    2.2964   -0.0000 C   0  0  0  0  0  0  0  0  0  0  0  0
   -0.0476    4.5452   -0.0000 C   0  0  0  0  0  0  0  0  0  0  0  0
   -5.2353    0.0476   -0.0000 C   0  0  0  0  0  0  0  0  0  0  0  0
   -5.2472    3.0579   -0.0000 O   0  0  0  0  0  0  0  0  0  0  0  0
    1.2374    5.3066   -0.0000 N   0  0  0  0  0  0  0  0  0  0  0  0
   -1.3564    5.3066   -0.0000 C   0  0  0  0  0  0  0  0  0  0  0  0
   -6.5560    2.3202   -0.0000 C   0  0  0  0  0  0  0  0  0  0  0  0
    1.2255    6.8177   -0.0000 O   0  0  0  0  0  0  0  0  0  0  0  0
   10.8513    5.1401   -0.0000 O   0  0  0  0  0  0  0  0  0  0  0  0
   10.8394    3.6528   -0.0000 C   0  0  0  0  0  0  0  0  0  0  0  0
    9.5543    5.9016   -0.0000 C   0  0  0  0  0  0  0  0  0  0  0  0
   12.1482    2.9151   -0.0000 C   0  0  0  0  0  0  0  0  0  0  0  0
    9.5424    2.9032   -0.0000 C   0  0  0  0  0  0  0  0  0  0  0  0
   12.1363    1.4159   -0.0000 C   0  0  0  0  0  0  0  0  0  0  0  0
   13.4332    3.6766   -0.0000 C   0  0  0  0  0  0  0  0  0  0  0  0
    9.5305    1.4159   -0.0000 C   0  0  0  0  0  0  0  0  0  0  0  0
   10.8037    0.6782   -0.0000 C   0  0  0  0  0  0  0  0  0  0  0  0
   14.7063    2.9508   -0.0000 C   0  0  0  0  0  0  0  0  0  0  0  0
    8.2098    0.6782   -0.0000 C   0  0  0  0  0  0  0  0  0  0  0  0
   10.7918   -0.8091   -0.0000 O   0  0  0  0  0  0  0  0  0  0  0  0
   14.7182    1.4635   -0.0000 N   0  0  0  0  0  0  0  0  0  0  0  0
   15.9675    3.7361   -0.0000 C   0  0  0  0  0  0  0  0  0  0  0  0
    9.4830   -1.5468   -0.0000 C   0  0  0  0  0  0  0  0  0  0  0  0
   16.0151    0.7377   -0.0000 O   0  0  0  0  0  0  0  0  0  0  0  0
  1  2  1  0  0  0  0
  1  3  1  0  0  0  0
  2  4  2  0  0  0  0
  2  5  1  0  0  0  0
  4  6  1  0  0  0  0
  4  7  1  0  0  0  0
  5  8  2  0  0  0  0
  6  9  2  0  0  0  0
  7 10  1  0  0  0  0
  8 11  1  0  0  0  0
  9 12  1  0  0  0  0
 10 13  1  6  0  0  0
 10 14  1  0  0  0  0
 12 15  1  0  0  0  0
 13 16  1  0  0  0  0
 17 18  1  0  0  0  0
 17 19  1  0  0  0  0
 18 20  2  0  0  0  0
 18 21  1  0  0  0  0
 20 22  1  0  0  0  0
 20 23  1  0  0  0  0
 21 24  2  0  0  0  0
 22 25  2  0  0  0  0
 23 26  1  0  0  0  0
 24 27  1  0  0  0  0
 25 28  1  0  0  0  0
 26 29  1  1  0  0  0
 26 30  1  0  0  0  0
 28 31  1  0  0  0  0
 29 32  1  0  0  0  0
  8  9  1  0  0  0  0
 24 25  1  0  0  0  0
M  END
>  <MolRegNo>
1158165

>  <m>
=

>  <Value>
139

>  <Unit>
deltaA.10^4nmol-1

>  <Type>
Complex_formation

>  <pValue>
0

>  <Ligand Efficiency>
0

>  <Binding Efficiency>
0

>  <Surface Efficiency>
0

>  <Assay Index>
52604

>  <Assay Category>


>  <Assay Organism>
Oryctolagus cuniculus

>  <Target ID>
12912

>  <Target Name>
Cytochrome P450 2C19

>  <Target Organism>
Homo sapiens

>  <Target Description>
Target is a single protein chain

>  <Sequence Accession>
P33261

>  <Reference>
J. Med. Chem. 24 (3), 299-304 (1981)

>  <Pubmed ID>
7265116

>  <DOI>
10.1021/jm00135a012

$$$$
1158165
Actelion Java MolfileCreator 1.0

 32 32  0  0  0  0  0  0  0  0999 V2000
    0.0000   -0.0000   -0.0000 O   0  0  0  0  0  0  0  0  0  0  0  0
   -1.3088    0.7615   -0.0000 C   0  0  0  0  0  0  0  0  0  0  0  0
    1.2850    0.7615   -0.0000 C   0  0  0  0  0  0  0  0  0  0  0  0
   -1.3207    2.2726   -0.0000 C   0  0  0  0  0  0  0  0  0  0  0  0
   -2.6176    0.0238   -0.0000 C   0  0  0  0  0  0  0  0  0  0  0  0
   -2.6295    3.0341   -0.0000 C   0  0  0  0  0  0  0  0  0  0  0  0
   -0.0357    3.0341   -0.0000 C   0  0  0  0  0  0  0  0  0  0  0  0
   -3.9264    0.7853   -0.0000 C   0  0  0  0  0  0  0  0  0  0  0  0
   -3.9383    2.2964   -0.0000 C   0  0  0  0  0  0  0  0  0  0  0  0
   -0.0476    4.5452   -0.0000 C   0  0  0  0  0  0  0  0  0  0  0  0
   -5.2353    0.0476   -0.0000 C   0  0  0  0  0  0  0  0  0  0  0  0
   -5.2472    3.0579   -0.0000 O   0  0  0  0  0  0  0  0  0  0  0  0
    1.2374    5.3066   -0.0000 N   0  0  0  0  0  0  0  0  0  0  0  0
   -1.3564    5.3066   -0.0000 C   0  0  0  0  0  0  0  0  0  0  0  0
   -6.5560    2.3202   -0.0000 C   0  0  0  0  0  0  0  0  0  0  0  0
    1.2255    6.8177   -0.0000 O   0  0  0  0  0  0  0  0  0  0  0  0
   10.8513    5.1401   -0.0000 O   0  0  0  0  0  0  0  0  0  0  0  0
   10.8394    3.6528   -0.0000 C   0  0  0  0  0  0  0  0  0  0  0  0
    9.5543    5.9016   -0.0000 C   0  0  0  0  0  0  0  0  0  0  0  0
   12.1482    2.9151   -0.0000 C   0  0  0  0  0  0  0  0  0  0  0  0
    9.5424    2.9032   -0.0000 C   0  0  0  0  0  0  0  0  0  0  0  0
   12.1363    1.4159   -0.0000 C   0  0  0  0  0  0  0  0  0  0  0  0
   13.4332    3.6766   -0.0000 C   0  0  0  0  0  0  0  0  0  0  0  0
    9.5305    1.4159   -0.0000 C   0  0  0  0  0  0  0  0  0  0  0  0
   10.8037    0.6782   -0.0000 C   0  0  0  0  0  0  0  0  0  0  0  0
   14.7063    2.9508   -0.0000 C   0  0  0  0  0  0  0  0  0  0  0  0
    8.2098    0.6782   -0.0000 C   0  0  0  0  0  0  0  0  0  0  0  0
   10.7918   -0.8091   -0.0000 O   0  0  0  0  0  0  0  0  0  0  0  0
   14.7182    1.4635   -0.0000 N   0  0  0  0  0  0  0  0  0  0  0  0
   15.9675    3.7361   -0.0000 C   0  0  0  0  0  0  0  0  0  0  0  0
    9.4830   -1.5468   -0.0000 C   0  0  0  0  0  0  0  0  0  0  0  0
   16.0151    0.7377   -0.0000 O   0  0  0  0  0  0  0  0  0  0  0  0
  1  2  1  0  0  0  0
  1  3  1  0  0  0  0
  2  4  2  0  0  0  0
  2  5  1  0  0  0  0
  4  6  1  0  0  0  0
  4  7  1  0  0  0  0
  5  8  2  0  0  0  0
  6  9  2  0  0  0  0
  7 10  1  0  0  0  0
  8 11  1  0  0  0  0
  9 12  1  0  0  0  0
 10 13  1  6  0  0  0
 10 14  1  0  0  0  0
 12 15  1  0  0  0  0
 13 16  1  0  0  0  0
 17 18  1  0  0  0  0
 17 19  1  0  0  0  0
 18 20  2  0  0  0  0
 18 21  1  0  0  0  0
 20 22  1  0  0  0  0
 20 23  1  0  0  0  0
 21 24  2  0  0  0  0
 22 25  2  0  0  0  0
 23 26  1  0  0  0  0
 24 27  1  0  0  0  0
 25 28  1  0  0  0  0
 26 29  1  1  0  0  0
 26 30  1  0  0  0  0
 28 31  1  0  0  0  0
 29 32  1  0  0  0  0
  8  9  1  0  0  0  0
 24 25  1  0  0  0  0
M  END
>  <MolRegNo>
1158165

>  <m>
=

>  <Value>
176

>  <Unit>
deltaA.10^4nmol-1.min-1

>  <Type>
Initial_rate

>  <pValue>
0

>  <Ligand Efficiency>
0

>  <Binding Efficiency>
0

>  <Surface Efficiency>
0

>  <Assay Index>
52613

>  <Assay Category>


>  <Assay Organism>
Oryctolagus cuniculus

>  <Target ID>
12912

>  <Target Name>
Cytochrome P450 2C19

>  <Target Organism>
Homo sapiens

>  <Target Description>
Target is a single protein chain

>  <Sequence Accession>
P33261

>  <Reference>
J. Med. Chem. 24 (3), 299-304 (1981)

>  <Pubmed ID>
7265116

>  <DOI>
10.1021/jm00135a012

$$$$
1158165
Actelion Java MolfileCreator 1.0

 32 32  0  0  0  0  0  0  0  0999 V2000
    0.0000   -0.0000   -0.0000 O   0  0  0  0  0  0  0  0  0  0  0  0
   -1.3088    0.7615   -0.0000 C   0  0  0  0  0  0  0  0  0  0  0  0
    1.2850    0.7615   -0.0000 C   0  0  0  0  0  0  0  0  0  0  0  0
   -1.3207    2.2726   -0.0000 C   0  0  0  0  0  0  0  0  0  0  0  0
   -2.6176    0.0238   -0.0000 C   0  0  0  0  0  0  0  0  0  0  0  0
   -2.6295    3.0341   -0.0000 C   0  0  0  0  0  0  0  0  0  0  0  0
   -0.0357    3.0341   -0.0000 C   0  0  0  0  0  0  0  0  0  0  0  0
   -3.9264    0.7853   -0.0000 C   0  0  0  0  0  0  0  0  0  0  0  0
   -3.9383    2.2964   -0.0000 C   0  0  0  0  0  0  0  0  0  0  0  0
   -0.0476    4.5452   -0.0000 C   0  0  0  0  0  0  0  0  0  0  0  0
   -5.2353    0.0476   -0.0000 C   0  0  0  0  0  0  0  0  0  0  0  0
   -5.2472    3.0579   -0.0000 O   0  0  0  0  0  0  0  0  0  0  0  0
    1.2374    5.3066   -0.0000 N   0  0  0  0  0  0  0  0  0  0  0  0
   -1.3564    5.3066   -0.0000 C   0  0  0  0  0  0  0  0  0  0  0  0
   -6.5560    2.3202   -0.0000 C   0  0  0  0  0  0  0  0  0  0  0  0
    1.2255    6.8177   -0.0000 O   0  0  0  0  0  0  0  0  0  0  0  0
   10.8513    5.1401   -0.0000 O   0  0  0  0  0  0  0  0  0  0  0  0
   10.8394    3.6528   -0.0000 C   0  0  0  0  0  0  0  0  0  0  0  0
    9.5543    5.9016   -0.0000 C   0  0  0  0  0  0  0  0  0  0  0  0
   12.1482    2.9151   -0.0000 C   0  0  0  0  0  0  0  0  0  0  0  0
    9.5424    2.9032   -0.0000 C   0  0  0  0  0  0  0  0  0  0  0  0
   12.1363    1.4159   -0.0000 C   0  0  0  0  0  0  0  0  0  0  0  0
   13.4332    3.6766   -0.0000 C   0  0  0  0  0  0  0  0  0  0  0  0
    9.5305    1.4159   -0.0000 C   0  0  0  0  0  0  0  0  0  0  0  0
   10.8037    0.6782   -0.0000 C   0  0  0  0  0  0  0  0  0  0  0  0
   14.7063    2.9508   -0.0000 C   0  0  0  0  0  0  0  0  0  0  0  0
    8.2098    0.6782   -0.0000 C   0  0  0  0  0  0  0  0  0  0  0  0
   10.7918   -0.8091   -0.0000 O   0  0  0  0  0  0  0  0  0  0  0  0
   14.7182    1.4635   -0.0000 N   0  0  0  0  0  0  0  0  0  0  0  0
   15.9675    3.7361   -0.0000 C   0  0  0  0  0  0  0  0  0  0  0  0
    9.4830   -1.5468   -0.0000 C   0  0  0  0  0  0  0  0  0  0  0  0
   16.0151    0.7377   -0.0000 O   0  0  0  0  0  0  0  0  0  0  0  0
  1  2  1  0  0  0  0
  1  3  1  0  0  0  0
  2  4  2  0  0  0  0
  2  5  1  0  0  0  0
  4  6  1  0  0  0  0
  4  7  1  0  0  0  0
  5  8  2  0  0  0  0
  6  9  2  0  0  0  0
  7 10  1  0  0  0  0
  8 11  1  0  0  0  0
  9 12  1  0  0  0  0
 10 13  1  6  0  0  0
 10 14  1  0  0  0  0
 12 15  1  0  0  0  0
 13 16  1  0  0  0  0
 17 18  1  0  0  0  0
 17 19  1  0  0  0  0
 18 20  2  0  0  0  0
 18 21  1  0  0  0  0
 20 22  1  0  0  0  0
 20 23  1  0  0  0  0
 21 24  2  0  0  0  0
 22 25  2  0  0  0  0
 23 26  1  0  0  0  0
 24 27  1  0  0  0  0
 25 28  1  0  0  0  0
 26 29  1  1  0  0  0
 26 30  1  0  0  0  0
 28 31  1  0  0  0  0
 29 32  1  0  0  0  0
  8  9  1  0  0  0  0
 24 25  1  0  0  0  0
M  END
>  <MolRegNo>
1158165

>  <m>
=

>  <Value>
135

>  <Unit>
deltaA.10^4nmol-1

>  <Type>
Complex_formation

>  <pValue>
0

>  <Ligand Efficiency>
0

>  <Binding Efficiency>
0

>  <Surface Efficiency>
0

>  <Assay Index>
52604

>  <Assay Category>


>  <Assay Organism>
Oryctolagus cuniculus

>  <Target ID>
12912

>  <Target Name>
Cytochrome P450 2C19

>  <Target Organism>
Homo sapiens

>  <Target Description>
Target is a single protein chain

>  <Sequence Accession>
P33261

>  <Reference>
J. Med. Chem. 24 (3), 299-304 (1981)

>  <Pubmed ID>
7265116

>  <DOI>
10.1021/jm00135a012

$$$$
1158165
Actelion Java MolfileCreator 1.0

 32 32  0  0  0  0  0  0  0  0999 V2000
    0.0000   -0.0000   -0.0000 O   0  0  0  0  0  0  0  0  0  0  0  0
   -1.3088    0.7615   -0.0000 C   0  0  0  0  0  0  0  0  0  0  0  0
    1.2850    0.7615   -0.0000 C   0  0  0  0  0  0  0  0  0  0  0  0
   -1.3207    2.2726   -0.0000 C   0  0  0  0  0  0  0  0  0  0  0  0
   -2.6176    0.0238   -0.0000 C   0  0  0  0  0  0  0  0  0  0  0  0
   -2.6295    3.0341   -0.0000 C   0  0  0  0  0  0  0  0  0  0  0  0
   -0.0357    3.0341   -0.0000 C   0  0  0  0  0  0  0  0  0  0  0  0
   -3.9264    0.7853   -0.0000 C   0  0  0  0  0  0  0  0  0  0  0  0
   -3.9383    2.2964   -0.0000 C   0  0  0  0  0  0  0  0  0  0  0  0
   -0.0476    4.5452   -0.0000 C   0  0  0  0  0  0  0  0  0  0  0  0
   -5.2353    0.0476   -0.0000 C   0  0  0  0  0  0  0  0  0  0  0  0
   -5.2472    3.0579   -0.0000 O   0  0  0  0  0  0  0  0  0  0  0  0
    1.2374    5.3066   -0.0000 N   0  0  0  0  0  0  0  0  0  0  0  0
   -1.3564    5.3066   -0.0000 C   0  0  0  0  0  0  0  0  0  0  0  0
   -6.5560    2.3202   -0.0000 C   0  0  0  0  0  0  0  0  0  0  0  0
    1.2255    6.8177   -0.0000 O   0  0  0  0  0  0  0  0  0  0  0  0
   10.8513    5.1401   -0.0000 O   0  0  0  0  0  0  0  0  0  0  0  0
   10.8394    3.6528   -0.0000 C   0  0  0  0  0  0  0  0  0  0  0  0
    9.5543    5.9016   -0.0000 C   0  0  0  0  0  0  0  0  0  0  0  0
   12.1482    2.9151   -0.0000 C   0  0  0  0  0  0  0  0  0  0  0  0
    9.5424    2.9032   -0.0000 C   0  0  0  0  0  0  0  0  0  0  0  0
   12.1363    1.4159   -0.0000 C   0  0  0  0  0  0  0  0  0  0  0  0
   13.4332    3.6766   -0.0000 C   0  0  0  0  0  0  0  0  0  0  0  0
    9.5305    1.4159   -0.0000 C   0  0  0  0  0  0  0  0  0  0  0  0
   10.8037    0.6782   -0.0000 C   0  0  0  0  0  0  0  0  0  0  0  0
   14.7063    2.9508   -0.0000 C   0  0  0  0  0  0  0  0  0  0  0  0
    8.2098    0.6782   -0.0000 C   0  0  0  0  0  0  0  0  0  0  0  0
   10.7918   -0.8091   -0.0000 O   0  0  0  0  0  0  0  0  0  0  0  0
   14.7182    1.4635   -0.0000 N   0  0  0  0  0  0  0  0  0  0  0  0
   15.9675    3.7361   -0.0000 C   0  0  0  0  0  0  0  0  0  0  0  0
    9.4830   -1.5468   -0.0000 C   0  0  0  0  0  0  0  0  0  0  0  0
   16.0151    0.7377   -0.0000 O   0  0  0  0  0  0  0  0  0  0  0  0
  1  2  1  0  0  0  0
  1  3  1  0  0  0  0
  2  4  2  0  0  0  0
  2  5  1  0  0  0  0
  4  6  1  0  0  0  0
  4  7  1  0  0  0  0
  5  8  2  0  0  0  0
  6  9  2  0  0  0  0
  7 10  1  0  0  0  0
  8 11  1  0  0  0  0
  9 12  1  0  0  0  0
 10 13  1  6  0  0  0
 10 14  1  0  0  0  0
 12 15  1  0  0  0  0
 13 16  1  0  0  0  0
 17 18  1  0  0  0  0
 17 19  1  0  0  0  0
 18 20  2  0  0  0  0
 18 21  1  0  0  0  0
 20 22  1  0  0  0  0
 20 23  1  0  0  0  0
 21 24  2  0  0  0  0
 22 25  2  0  0  0  0
 23 26  1  0  0  0  0
 24 27  1  0  0  0  0
 25 28  1  0  0  0  0
 26 29  1  1  0  0  0
 26 30  1  0  0  0  0
 28 31  1  0  0  0  0
 29 32  1  0  0  0  0
  8  9  1  0  0  0  0
 24 25  1  0  0  0  0
M  END
>  <MolRegNo>
1158165

>  <m>
=

>  <Value>
46

>  <Unit>
deltaA.10^4nmol-1.min-1

>  <Type>
Initial_rate

>  <pValue>
0

>  <Ligand Efficiency>
0

>  <Binding Efficiency>
0

>  <Surface Efficiency>
0

>  <Assay Index>
52606

>  <Assay Category>


>  <Assay Organism>
Oryctolagus cuniculus

>  <Target ID>
12912

>  <Target Name>
Cytochrome P450 2C19

>  <Target Organism>
Homo sapiens

>  <Target Description>
Target is a single protein chain

>  <Sequence Accession>
P33261

>  <Reference>
J. Med. Chem. 24 (3), 299-304 (1981)

>  <Pubmed ID>
7265116

>  <DOI>
10.1021/jm00135a012

$$$$
1158165
Actelion Java MolfileCreator 1.0

 32 32  0  0  0  0  0  0  0  0999 V2000
    0.0000   -0.0000   -0.0000 O   0  0  0  0  0  0  0  0  0  0  0  0
   -1.3088    0.7615   -0.0000 C   0  0  0  0  0  0  0  0  0  0  0  0
    1.2850    0.7615   -0.0000 C   0  0  0  0  0  0  0  0  0  0  0  0
   -1.3207    2.2726   -0.0000 C   0  0  0  0  0  0  0  0  0  0  0  0
   -2.6176    0.0238   -0.0000 C   0  0  0  0  0  0  0  0  0  0  0  0
   -2.6295    3.0341   -0.0000 C   0  0  0  0  0  0  0  0  0  0  0  0
   -0.0357    3.0341   -0.0000 C   0  0  0  0  0  0  0  0  0  0  0  0
   -3.9264    0.7853   -0.0000 C   0  0  0  0  0  0  0  0  0  0  0  0
   -3.9383    2.2964   -0.0000 C   0  0  0  0  0  0  0  0  0  0  0  0
   -0.0476    4.5452   -0.0000 C   0  0  0  0  0  0  0  0  0  0  0  0
   -5.2353    0.0476   -0.0000 C   0  0  0  0  0  0  0  0  0  0  0  0
   -5.2472    3.0579   -0.0000 O   0  0  0  0  0  0  0  0  0  0  0  0
    1.2374    5.3066   -0.0000 N   0  0  0  0  0  0  0  0  0  0  0  0
   -1.3564    5.3066   -0.0000 C   0  0  0  0  0  0  0  0  0  0  0  0
   -6.5560    2.3202   -0.0000 C   0  0  0  0  0  0  0  0  0  0  0  0
    1.2255    6.8177   -0.0000 O   0  0  0  0  0  0  0  0  0  0  0  0
   10.8513    5.1401   -0.0000 O   0  0  0  0  0  0  0  0  0  0  0  0
   10.8394    3.6528   -0.0000 C   0  0  0  0  0  0  0  0  0  0  0  0
    9.5543    5.9016   -0.0000 C   0  0  0  0  0  0  0  0  0  0  0  0
   12.1482    2.9151   -0.0000 C   0  0  0  0  0  0  0  0  0  0  0  0
    9.5424    2.9032   -0.0000 C   0  0  0  0  0  0  0  0  0  0  0  0
   12.1363    1.4159   -0.0000 C   0  0  0  0  0  0  0  0  0  0  0  0
   13.4332    3.6766   -0.0000 C   0  0  0  0  0  0  0  0  0  0  0  0
    9.5305    1.4159   -0.0000 C   0  0  0  0  0  0  0  0  0  0  0  0
   10.8037    0.6782   -0.0000 C   0  0  0  0  0  0  0  0  0  0  0  0
   14.7063    2.9508   -0.0000 C   0  0  0  0  0  0  0  0  0  0  0  0
    8.2098    0.6782   -0.0000 C   0  0  0  0  0  0  0  0  0  0  0  0
   10.7918   -0.8091   -0.0000 O   0  0  0  0  0  0  0  0  0  0  0  0
   14.7182    1.4635   -0.0000 N   0  0  0  0  0  0  0  0  0  0  0  0
   15.9675    3.7361   -0.0000 C   0  0  0  0  0  0  0  0  0  0  0  0
    9.4830   -1.5468   -0.0000 C   0  0  0  0  0  0  0  0  0  0  0  0
   16.0151    0.7377   -0.0000 O   0  0  0  0  0  0  0  0  0  0  0  0
  1  2  1  0  0  0  0
  1  3  1  0  0  0  0
  2  4  2  0  0  0  0
  2  5  1  0  0  0  0
  4  6  1  0  0  0  0
  4  7  1  0  0  0  0
  5  8  2  0  0  0  0
  6  9  2  0  0  0  0
  7 10  1  0  0  0  0
  8 11  1  0  0  0  0
  9 12  1  0  0  0  0
 10 13  1  6  0  0  0
 10 14  1  0  0  0  0
 12 15  1  0  0  0  0
 13 16  1  0  0  0  0
 17 18  1  0  0  0  0
 17 19  1  0  0  0  0
 18 20  2  0  0  0  0
 18 21  1  0  0  0  0
 20 22  1  0  0  0  0
 20 23  1  0  0  0  0
 21 24  2  0  0  0  0
 22 25  2  0  0  0  0
 23 26  1  0  0  0  0
 24 27  1  0  0  0  0
 25 28  1  0  0  0  0
 26 29  1  1  0  0  0
 26 30  1  0  0  0  0
 28 31  1  0  0  0  0
 29 32  1  0  0  0  0
  8  9  1  0  0  0  0
 24 25  1  0  0  0  0
M  END
>  <MolRegNo>
1158165

>  <m>
=

>  <Value>
76

>  <Unit>
deltaA.10^4nmol-1

>  <Type>
Complex_formation

>  <pValue>
0

>  <Ligand Efficiency>
0

>  <Binding Efficiency>
0

>  <Surface Efficiency>
0

>  <Assay Index>
52615

>  <Assay Category>


>  <Assay Organism>
Oryctolagus cuniculus

>  <Target ID>
12912

>  <Target Name>
Cytochrome P450 2C19

>  <Target Organism>
Homo sapiens

>  <Target Description>
Target is a single protein chain

>  <Sequence Accession>
P33261

>  <Reference>
J. Med. Chem. 24 (3), 299-304 (1981)

>  <Pubmed ID>
7265116

>  <DOI>
10.1021/jm00135a012

$$$$
1158165
Actelion Java MolfileCreator 1.0

 32 32  0  0  0  0  0  0  0  0999 V2000
    0.0000   -0.0000   -0.0000 O   0  0  0  0  0  0  0  0  0  0  0  0
   -1.3088    0.7615   -0.0000 C   0  0  0  0  0  0  0  0  0  0  0  0
    1.2850    0.7615   -0.0000 C   0  0  0  0  0  0  0  0  0  0  0  0
   -1.3207    2.2726   -0.0000 C   0  0  0  0  0  0  0  0  0  0  0  0
   -2.6176    0.0238   -0.0000 C   0  0  0  0  0  0  0  0  0  0  0  0
   -2.6295    3.0341   -0.0000 C   0  0  0  0  0  0  0  0  0  0  0  0
   -0.0357    3.0341   -0.0000 C   0  0  0  0  0  0  0  0  0  0  0  0
   -3.9264    0.7853   -0.0000 C   0  0  0  0  0  0  0  0  0  0  0  0
   -3.9383    2.2964   -0.0000 C   0  0  0  0  0  0  0  0  0  0  0  0
   -0.0476    4.5452   -0.0000 C   0  0  0  0  0  0  0  0  0  0  0  0
   -5.2353    0.0476   -0.0000 C   0  0  0  0  0  0  0  0  0  0  0  0
   -5.2472    3.0579   -0.0000 O   0  0  0  0  0  0  0  0  0  0  0  0
    1.2374    5.3066   -0.0000 N   0  0  0  0  0  0  0  0  0  0  0  0
   -1.3564    5.3066   -0.0000 C   0  0  0  0  0  0  0  0  0  0  0  0
   -6.5560    2.3202   -0.0000 C   0  0  0  0  0  0  0  0  0  0  0  0
    1.2255    6.8177   -0.0000 O   0  0  0  0  0  0  0  0  0  0  0  0
   10.8513    5.1401   -0.0000 O   0  0  0  0  0  0  0  0  0  0  0  0
   10.8394    3.6528   -0.0000 C   0  0  0  0  0  0  0  0  0  0  0  0
    9.5543    5.9016   -0.0000 C   0  0  0  0  0  0  0  0  0  0  0  0
   12.1482    2.9151   -0.0000 C   0  0  0  0  0  0  0  0  0  0  0  0
    9.5424    2.9032   -0.0000 C   0  0  0  0  0  0  0  0  0  0  0  0
   12.1363    1.4159   -0.0000 C   0  0  0  0  0  0  0  0  0  0  0  0
   13.4332    3.6766   -0.0000 C   0  0  0  0  0  0  0  0  0  0  0  0
    9.5305    1.4159   -0.0000 C   0  0  0  0  0  0  0  0  0  0  0  0
   10.8037    0.6782   -0.0000 C   0  0  0  0  0  0  0  0  0  0  0  0
   14.7063    2.9508   -0.0000 C   0  0  0  0  0  0  0  0  0  0  0  0
    8.2098    0.6782   -0.0000 C   0  0  0  0  0  0  0  0  0  0  0  0
   10.7918   -0.8091   -0.0000 O   0  0  0  0  0  0  0  0  0  0  0  0
   14.7182    1.4635   -0.0000 N   0  0  0  0  0  0  0  0  0  0  0  0
   15.9675    3.7361   -0.0000 C   0  0  0  0  0  0  0  0  0  0  0  0
    9.4830   -1.5468   -0.0000 C   0  0  0  0  0  0  0  0  0  0  0  0
   16.0151    0.7377   -0.0000 O   0  0  0  0  0  0  0  0  0  0  0  0
  1  2  1  0  0  0  0
  1  3  1  0  0  0  0
  2  4  2  0  0  0  0
  2  5  1  0  0  0  0
  4  6  1  0  0  0  0
  4  7  1  0  0  0  0
  5  8  2  0  0  0  0
  6  9  2  0  0  0  0
  7 10  1  0  0  0  0
  8 11  1  0  0  0  0
  9 12  1  0  0  0  0
 10 13  1  6  0  0  0
 10 14  1  0  0  0  0
 12 15  1  0  0  0  0
 13 16  1  0  0  0  0
 17 18  1  0  0  0  0
 17 19  1  0  0  0  0
 18 20  2  0  0  0  0
 18 21  1  0  0  0  0
 20 22  1  0  0  0  0
 20 23  1  0  0  0  0
 21 24  2  0  0  0  0
 22 25  2  0  0  0  0
 23 26  1  0  0  0  0
 24 27  1  0  0  0  0
 25 28  1  0  0  0  0
 26 29  1  1  0  0  0
 26 30  1  0  0  0  0
 28 31  1  0  0  0  0
 29 32  1  0  0  0  0
  8  9  1  0  0  0  0
 24 25  1  0  0  0  0
M  END
>  <MolRegNo>
1158165

>  <m>
=

>  <Value>
9

>  <Unit>
deltaA.10^4nmol-1.min-1

>  <Type>
Initial_rate

>  <pValue>
0

>  <Ligand Efficiency>
0

>  <Binding Efficiency>
0

>  <Surface Efficiency>
0

>  <Assay Index>
52610

>  <Assay Category>


>  <Assay Organism>
Oryctolagus cuniculus

>  <Target ID>
12912

>  <Target Name>
Cytochrome P450 2C19

>  <Target Organism>
Homo sapiens

>  <Target Description>
Target is a single protein chain

>  <Sequence Accession>
P33261

>  <Reference>
J. Med. Chem. 24 (3), 299-304 (1981)

>  <Pubmed ID>
7265116

>  <DOI>
10.1021/jm00135a012

$$$$
1158165
Actelion Java MolfileCreator 1.0

 32 32  0  0  0  0  0  0  0  0999 V2000
    0.0000   -0.0000   -0.0000 O   0  0  0  0  0  0  0  0  0  0  0  0
   -1.3088    0.7615   -0.0000 C   0  0  0  0  0  0  0  0  0  0  0  0
    1.2850    0.7615   -0.0000 C   0  0  0  0  0  0  0  0  0  0  0  0
   -1.3207    2.2726   -0.0000 C   0  0  0  0  0  0  0  0  0  0  0  0
   -2.6176    0.0238   -0.0000 C   0  0  0  0  0  0  0  0  0  0  0  0
   -2.6295    3.0341   -0.0000 C   0  0  0  0  0  0  0  0  0  0  0  0
   -0.0357    3.0341   -0.0000 C   0  0  0  0  0  0  0  0  0  0  0  0
   -3.9264    0.7853   -0.0000 C   0  0  0  0  0  0  0  0  0  0  0  0
   -3.9383    2.2964   -0.0000 C   0  0  0  0  0  0  0  0  0  0  0  0
   -0.0476    4.5452   -0.0000 C   0  0  0  0  0  0  0  0  0  0  0  0
   -5.2353    0.0476   -0.0000 C   0  0  0  0  0  0  0  0  0  0  0  0
   -5.2472    3.0579   -0.0000 O   0  0  0  0  0  0  0  0  0  0  0  0
    1.2374    5.3066   -0.0000 N   0  0  0  0  0  0  0  0  0  0  0  0
   -1.3564    5.3066   -0.0000 C   0  0  0  0  0  0  0  0  0  0  0  0
   -6.5560    2.3202   -0.0000 C   0  0  0  0  0  0  0  0  0  0  0  0
    1.2255    6.8177   -0.0000 O   0  0  0  0  0  0  0  0  0  0  0  0
   10.8513    5.1401   -0.0000 O   0  0  0  0  0  0  0  0  0  0  0  0
   10.8394    3.6528   -0.0000 C   0  0  0  0  0  0  0  0  0  0  0  0
    9.5543    5.9016   -0.0000 C   0  0  0  0  0  0  0  0  0  0  0  0
   12.1482    2.9151   -0.0000 C   0  0  0  0  0  0  0  0  0  0  0  0
    9.5424    2.9032   -0.0000 C   0  0  0  0  0  0  0  0  0  0  0  0
   12.1363    1.4159   -0.0000 C   0  0  0  0  0  0  0  0  0  0  0  0
   13.4332    3.6766   -0.0000 C   0  0  0  0  0  0  0  0  0  0  0  0
    9.5305    1.4159   -0.0000 C   0  0  0  0  0  0  0  0  0  0  0  0
   10.8037    0.6782   -0.0000 C   0  0  0  0  0  0  0  0  0  0  0  0
   14.7063    2.9508   -0.0000 C   0  0  0  0  0  0  0  0  0  0  0  0
    8.2098    0.6782   -0.0000 C   0  0  0  0  0  0  0  0  0  0  0  0
   10.7918   -0.8091   -0.0000 O   0  0  0  0  0  0  0  0  0  0  0  0
   14.7182    1.4635   -0.0000 N   0  0  0  0  0  0  0  0  0  0  0  0
   15.9675    3.7361   -0.0000 C   0  0  0  0  0  0  0  0  0  0  0  0
    9.4830   -1.5468   -0.0000 C   0  0  0  0  0  0  0  0  0  0  0  0
   16.0151    0.7377   -0.0000 O   0  0  0  0  0  0  0  0  0  0  0  0
  1  2  1  0  0  0  0
  1  3  1  0  0  0  0
  2  4  2  0  0  0  0
  2  5  1  0  0  0  0
  4  6  1  0  0  0  0
  4  7  1  0  0  0  0
  5  8  2  0  0  0  0
  6  9  2  0  0  0  0
  7 10  1  0  0  0  0
  8 11  1  0  0  0  0
  9 12  1  0  0  0  0
 10 13  1  6  0  0  0
 10 14  1  0  0  0  0
 12 15  1  0  0  0  0
 13 16  1  0  0  0  0
 17 18  1  0  0  0  0
 17 19  1  0  0  0  0
 18 20  2  0  0  0  0
 18 21  1  0  0  0  0
 20 22  1  0  0  0  0
 20 23  1  0  0  0  0
 21 24  2  0  0  0  0
 22 25  2  0  0  0  0
 23 26  1  0  0  0  0
 24 27  1  0  0  0  0
 25 28  1  0  0  0  0
 26 29  1  1  0  0  0
 26 30  1  0  0  0  0
 28 31  1  0  0  0  0
 29 32  1  0  0  0  0
  8  9  1  0  0  0  0
 24 25  1  0  0  0  0
M  END
>  <MolRegNo>
1158165

>  <m>
=

>  <Value>
43

>  <Unit>
deltaA.10^4nmol-1

>  <Type>
Complex_formation

>  <pValue>
0

>  <Ligand Efficiency>
0

>  <Binding Efficiency>
0

>  <Surface Efficiency>
0

>  <Assay Index>
52618

>  <Assay Category>


>  <Assay Organism>
Oryctolagus cuniculus

>  <Target ID>
12912

>  <Target Name>
Cytochrome P450 2C19

>  <Target Organism>
Homo sapiens

>  <Target Description>
Target is a single protein chain

>  <Sequence Accession>
P33261

>  <Reference>
J. Med. Chem. 24 (3), 299-304 (1981)

>  <Pubmed ID>
7265116

>  <DOI>
10.1021/jm00135a012

$$$$
1158165
Actelion Java MolfileCreator 1.0

 32 32  0  0  0  0  0  0  0  0999 V2000
    0.0000   -0.0000   -0.0000 O   0  0  0  0  0  0  0  0  0  0  0  0
   -1.3088    0.7615   -0.0000 C   0  0  0  0  0  0  0  0  0  0  0  0
    1.2850    0.7615   -0.0000 C   0  0  0  0  0  0  0  0  0  0  0  0
   -1.3207    2.2726   -0.0000 C   0  0  0  0  0  0  0  0  0  0  0  0
   -2.6176    0.0238   -0.0000 C   0  0  0  0  0  0  0  0  0  0  0  0
   -2.6295    3.0341   -0.0000 C   0  0  0  0  0  0  0  0  0  0  0  0
   -0.0357    3.0341   -0.0000 C   0  0  0  0  0  0  0  0  0  0  0  0
   -3.9264    0.7853   -0.0000 C   0  0  0  0  0  0  0  0  0  0  0  0
   -3.9383    2.2964   -0.0000 C   0  0  0  0  0  0  0  0  0  0  0  0
   -0.0476    4.5452   -0.0000 C   0  0  0  0  0  0  0  0  0  0  0  0
   -5.2353    0.0476   -0.0000 C   0  0  0  0  0  0  0  0  0  0  0  0
   -5.2472    3.0579   -0.0000 O   0  0  0  0  0  0  0  0  0  0  0  0
    1.2374    5.3066   -0.0000 N   0  0  0  0  0  0  0  0  0  0  0  0
   -1.3564    5.3066   -0.0000 C   0  0  0  0  0  0  0  0  0  0  0  0
   -6.5560    2.3202   -0.0000 C   0  0  0  0  0  0  0  0  0  0  0  0
    1.2255    6.8177   -0.0000 O   0  0  0  0  0  0  0  0  0  0  0  0
   10.8513    5.1401   -0.0000 O   0  0  0  0  0  0  0  0  0  0  0  0
   10.8394    3.6528   -0.0000 C   0  0  0  0  0  0  0  0  0  0  0  0
    9.5543    5.9016   -0.0000 C   0  0  0  0  0  0  0  0  0  0  0  0
   12.1482    2.9151   -0.0000 C   0  0  0  0  0  0  0  0  0  0  0  0
    9.5424    2.9032   -0.0000 C   0  0  0  0  0  0  0  0  0  0  0  0
   12.1363    1.4159   -0.0000 C   0  0  0  0  0  0  0  0  0  0  0  0
   13.4332    3.6766   -0.0000 C   0  0  0  0  0  0  0  0  0  0  0  0
    9.5305    1.4159   -0.0000 C   0  0  0  0  0  0  0  0  0  0  0  0
   10.8037    0.6782   -0.0000 C   0  0  0  0  0  0  0  0  0  0  0  0
   14.7063    2.9508   -0.0000 C   0  0  0  0  0  0  0  0  0  0  0  0
    8.2098    0.6782   -0.0000 C   0  0  0  0  0  0  0  0  0  0  0  0
   10.7918   -0.8091   -0.0000 O   0  0  0  0  0  0  0  0  0  0  0  0
   14.7182    1.4635   -0.0000 N   0  0  0  0  0  0  0  0  0  0  0  0
   15.9675    3.7361   -0.0000 C   0  0  0  0  0  0  0  0  0  0  0  0
    9.4830   -1.5468   -0.0000 C   0  0  0  0  0  0  0  0  0  0  0  0
   16.0151    0.7377   -0.0000 O   0  0  0  0  0  0  0  0  0  0  0  0
  1  2  1  0  0  0  0
  1  3  1  0  0  0  0
  2  4  2  0  0  0  0
  2  5  1  0  0  0  0
  4  6  1  0  0  0  0
  4  7  1  0  0  0  0
  5  8  2  0  0  0  0
  6  9  2  0  0  0  0
  7 10  1  0  0  0  0
  8 11  1  0  0  0  0
  9 12  1  0  0  0  0
 10 13  1  6  0  0  0
 10 14  1  0  0  0  0
 12 15  1  0  0  0  0
 13 16  1  0  0  0  0
 17 18  1  0  0  0  0
 17 19  1  0  0  0  0
 18 20  2  0  0  0  0
 18 21  1  0  0  0  0
 20 22  1  0  0  0  0
 20 23  1  0  0  0  0
 21 24  2  0  0  0  0
 22 25  2  0  0  0  0
 23 26  1  0  0  0  0
 24 27  1  0  0  0  0
 25 28  1  0  0  0  0
 26 29  1  1  0  0  0
 26 30  1  0  0  0  0
 28 31  1  0  0  0  0
 29 32  1  0  0  0  0
  8  9  1  0  0  0  0
 24 25  1  0  0  0  0
M  END
>  <MolRegNo>
1158165

>  <m>
=

>  <Value>
0

>  <Unit>
deltaA.10^4nmol-1.min-1

>  <Type>
Initial_rate

>  <pValue>
0

>  <Ligand Efficiency>
0

>  <Binding Efficiency>
0

>  <Surface Efficiency>
0

>  <Assay Index>
52607

>  <Assay Category>


>  <Assay Organism>
Oryctolagus cuniculus

>  <Target ID>
12912

>  <Target Name>
Cytochrome P450 2C19

>  <Target Organism>
Homo sapiens

>  <Target Description>
Target is a single protein chain

>  <Sequence Accession>
P33261

>  <Reference>
J. Med. Chem. 24 (3), 299-304 (1981)

>  <Pubmed ID>
7265116

>  <DOI>
10.1021/jm00135a012

$$$$
1158165
Actelion Java MolfileCreator 1.0

 32 32  0  0  0  0  0  0  0  0999 V2000
    0.0000   -0.0000   -0.0000 O   0  0  0  0  0  0  0  0  0  0  0  0
   -1.3088    0.7615   -0.0000 C   0  0  0  0  0  0  0  0  0  0  0  0
    1.2850    0.7615   -0.0000 C   0  0  0  0  0  0  0  0  0  0  0  0
   -1.3207    2.2726   -0.0000 C   0  0  0  0  0  0  0  0  0  0  0  0
   -2.6176    0.0238   -0.0000 C   0  0  0  0  0  0  0  0  0  0  0  0
   -2.6295    3.0341   -0.0000 C   0  0  0  0  0  0  0  0  0  0  0  0
   -0.0357    3.0341   -0.0000 C   0  0  0  0  0  0  0  0  0  0  0  0
   -3.9264    0.7853   -0.0000 C   0  0  0  0  0  0  0  0  0  0  0  0
   -3.9383    2.2964   -0.0000 C   0  0  0  0  0  0  0  0  0  0  0  0
   -0.0476    4.5452   -0.0000 C   0  0  0  0  0  0  0  0  0  0  0  0
   -5.2353    0.0476   -0.0000 C   0  0  0  0  0  0  0  0  0  0  0  0
   -5.2472    3.0579   -0.0000 O   0  0  0  0  0  0  0  0  0  0  0  0
    1.2374    5.3066   -0.0000 N   0  0  0  0  0  0  0  0  0  0  0  0
   -1.3564    5.3066   -0.0000 C   0  0  0  0  0  0  0  0  0  0  0  0
   -6.5560    2.3202   -0.0000 C   0  0  0  0  0  0  0  0  0  0  0  0
    1.2255    6.8177   -0.0000 O   0  0  0  0  0  0  0  0  0  0  0  0
   10.8513    5.1401   -0.0000 O   0  0  0  0  0  0  0  0  0  0  0  0
   10.8394    3.6528   -0.0000 C   0  0  0  0  0  0  0  0  0  0  0  0
    9.5543    5.9016   -0.0000 C   0  0  0  0  0  0  0  0  0  0  0  0
   12.1482    2.9151   -0.0000 C   0  0  0  0  0  0  0  0  0  0  0  0
    9.5424    2.9032   -0.0000 C   0  0  0  0  0  0  0  0  0  0  0  0
   12.1363    1.4159   -0.0000 C   0  0  0  0  0  0  0  0  0  0  0  0
   13.4332    3.6766   -0.0000 C   0  0  0  0  0  0  0  0  0  0  0  0
    9.5305    1.4159   -0.0000 C   0  0  0  0  0  0  0  0  0  0  0  0
   10.8037    0.6782   -0.0000 C   0  0  0  0  0  0  0  0  0  0  0  0
   14.7063    2.9508   -0.0000 C   0  0  0  0  0  0  0  0  0  0  0  0
    8.2098    0.6782   -0.0000 C   0  0  0  0  0  0  0  0  0  0  0  0
   10.7918   -0.8091   -0.0000 O   0  0  0  0  0  0  0  0  0  0  0  0
   14.7182    1.4635   -0.0000 N   0  0  0  0  0  0  0  0  0  0  0  0
   15.9675    3.7361   -0.0000 C   0  0  0  0  0  0  0  0  0  0  0  0
    9.4830   -1.5468   -0.0000 C   0  0  0  0  0  0  0  0  0  0  0  0
   16.0151    0.7377   -0.0000 O   0  0  0  0  0  0  0  0  0  0  0  0
  1  2  1  0  0  0  0
  1  3  1  0  0  0  0
  2  4  2  0  0  0  0
  2  5  1  0  0  0  0
  4  6  1  0  0  0  0
  4  7  1  0  0  0  0
  5  8  2  0  0  0  0
  6  9  2  0  0  0  0
  7 10  1  0  0  0  0
  8 11  1  0  0  0  0
  9 12  1  0  0  0  0
 10 13  1  6  0  0  0
 10 14  1  0  0  0  0
 12 15  1  0  0  0  0
 13 16  1  0  0  0  0
 17 18  1  0  0  0  0
 17 19  1  0  0  0  0
 18 20  2  0  0  0  0
 18 21  1  0  0  0  0
 20 22  1  0  0  0  0
 20 23  1  0  0  0  0
 21 24  2  0  0  0  0
 22 25  2  0  0  0  0
 23 26  1  0  0  0  0
 24 27  1  0  0  0  0
 25 28  1  0  0  0  0
 26 29  1  1  0  0  0
 26 30  1  0  0  0  0
 28 31  1  0  0  0  0
 29 32  1  0  0  0  0
  8  9  1  0  0  0  0
 24 25  1  0  0  0  0
M  END
>  <MolRegNo>
1158165

>  <m>
=

>  <Value>
0

>  <Unit>
deltaA.10^4nmol-1

>  <Type>
Complex_formation

>  <pValue>
0

>  <Ligand Efficiency>
0

>  <Binding Efficiency>
0

>  <Surface Efficiency>
0

>  <Assay Index>
52616

>  <Assay Category>


>  <Assay Organism>
Oryctolagus cuniculus

>  <Target ID>
12912

>  <Target Name>
Cytochrome P450 2C19

>  <Target Organism>
Homo sapiens

>  <Target Description>
Target is a single protein chain

>  <Sequence Accession>
P33261

>  <Reference>
J. Med. Chem. 24 (3), 299-304 (1981)

>  <Pubmed ID>
7265116

>  <DOI>
10.1021/jm00135a012

$$$$
1158165
Actelion Java MolfileCreator 1.0

 32 32  0  0  0  0  0  0  0  0999 V2000
    0.0000   -0.0000   -0.0000 O   0  0  0  0  0  0  0  0  0  0  0  0
   -1.3088    0.7615   -0.0000 C   0  0  0  0  0  0  0  0  0  0  0  0
    1.2850    0.7615   -0.0000 C   0  0  0  0  0  0  0  0  0  0  0  0
   -1.3207    2.2726   -0.0000 C   0  0  0  0  0  0  0  0  0  0  0  0
   -2.6176    0.0238   -0.0000 C   0  0  0  0  0  0  0  0  0  0  0  0
   -2.6295    3.0341   -0.0000 C   0  0  0  0  0  0  0  0  0  0  0  0
   -0.0357    3.0341   -0.0000 C   0  0  0  0  0  0  0  0  0  0  0  0
   -3.9264    0.7853   -0.0000 C   0  0  0  0  0  0  0  0  0  0  0  0
   -3.9383    2.2964   -0.0000 C   0  0  0  0  0  0  0  0  0  0  0  0
   -0.0476    4.5452   -0.0000 C   0  0  0  0  0  0  0  0  0  0  0  0
   -5.2353    0.0476   -0.0000 C   0  0  0  0  0  0  0  0  0  0  0  0
   -5.2472    3.0579   -0.0000 O   0  0  0  0  0  0  0  0  0  0  0  0
    1.2374    5.3066   -0.0000 N   0  0  0  0  0  0  0  0  0  0  0  0
   -1.3564    5.3066   -0.0000 C   0  0  0  0  0  0  0  0  0  0  0  0
   -6.5560    2.3202   -0.0000 C   0  0  0  0  0  0  0  0  0  0  0  0
    1.2255    6.8177   -0.0000 O   0  0  0  0  0  0  0  0  0  0  0  0
   10.8513    5.1401   -0.0000 O   0  0  0  0  0  0  0  0  0  0  0  0
   10.8394    3.6528   -0.0000 C   0  0  0  0  0  0  0  0  0  0  0  0
    9.5543    5.9016   -0.0000 C   0  0  0  0  0  0  0  0  0  0  0  0
   12.1482    2.9151   -0.0000 C   0  0  0  0  0  0  0  0  0  0  0  0
    9.5424    2.9032   -0.0000 C   0  0  0  0  0  0  0  0  0  0  0  0
   12.1363    1.4159   -0.0000 C   0  0  0  0  0  0  0  0  0  0  0  0
   13.4332    3.6766   -0.0000 C   0  0  0  0  0  0  0  0  0  0  0  0
    9.5305    1.4159   -0.0000 C   0  0  0  0  0  0  0  0  0  0  0  0
   10.8037    0.6782   -0.0000 C   0  0  0  0  0  0  0  0  0  0  0  0
   14.7063    2.9508   -0.0000 C   0  0  0  0  0  0  0  0  0  0  0  0
    8.2098    0.6782   -0.0000 C   0  0  0  0  0  0  0  0  0  0  0  0
   10.7918   -0.8091   -0.0000 O   0  0  0  0  0  0  0  0  0  0  0  0
   14.7182    1.4635   -0.0000 N   0  0  0  0  0  0  0  0  0  0  0  0
   15.9675    3.7361   -0.0000 C   0  0  0  0  0  0  0  0  0  0  0  0
    9.4830   -1.5468   -0.0000 C   0  0  0  0  0  0  0  0  0  0  0  0
   16.0151    0.7377   -0.0000 O   0  0  0  0  0  0  0  0  0  0  0  0
  1  2  1  0  0  0  0
  1  3  1  0  0  0  0
  2  4  2  0  0  0  0
  2  5  1  0  0  0  0
  4  6  1  0  0  0  0
  4  7  1  0  0  0  0
  5  8  2  0  0  0  0
  6  9  2  0  0  0  0
  7 10  1  0  0  0  0
  8 11  1  0  0  0  0
  9 12  1  0  0  0  0
 10 13  1  6  0  0  0
 10 14  1  0  0  0  0
 12 15  1  0  0  0  0
 13 16  1  0  0  0  0
 17 18  1  0  0  0  0
 17 19  1  0  0  0  0
 18 20  2  0  0  0  0
 18 21  1  0  0  0  0
 20 22  1  0  0  0  0
 20 23  1  0  0  0  0
 21 24  2  0  0  0  0
 22 25  2  0  0  0  0
 23 26  1  0  0  0  0
 24 27  1  0  0  0  0
 25 28  1  0  0  0  0
 26 29  1  1  0  0  0
 26 30  1  0  0  0  0
 28 31  1  0  0  0  0
 29 32  1  0  0  0  0
  8  9  1  0  0  0  0
 24 25  1  0  0  0  0
M  END
>  <MolRegNo>
1158165

>  <m>
=

>  <Value>
0

>  <Unit>
deltaA.10^4nmol-1.min-1

>  <Type>
Initial_rate

>  <pValue>
0

>  <Ligand Efficiency>
0

>  <Binding Efficiency>
0

>  <Surface Efficiency>
0

>  <Assay Index>
52609

>  <Assay Category>


>  <Assay Organism>
Oryctolagus cuniculus

>  <Target ID>
12912

>  <Target Name>
Cytochrome P450 2C19

>  <Target Organism>
Homo sapiens

>  <Target Description>
Target is a single protein chain

>  <Sequence Accession>
P33261

>  <Reference>
J. Med. Chem. 24 (3), 299-304 (1981)

>  <Pubmed ID>
7265116

>  <DOI>
10.1021/jm00135a012

$$$$
1158165
Actelion Java MolfileCreator 1.0

 32 32  0  0  0  0  0  0  0  0999 V2000
    0.0000   -0.0000   -0.0000 O   0  0  0  0  0  0  0  0  0  0  0  0
   -1.3088    0.7615   -0.0000 C   0  0  0  0  0  0  0  0  0  0  0  0
    1.2850    0.7615   -0.0000 C   0  0  0  0  0  0  0  0  0  0  0  0
   -1.3207    2.2726   -0.0000 C   0  0  0  0  0  0  0  0  0  0  0  0
   -2.6176    0.0238   -0.0000 C   0  0  0  0  0  0  0  0  0  0  0  0
   -2.6295    3.0341   -0.0000 C   0  0  0  0  0  0  0  0  0  0  0  0
   -0.0357    3.0341   -0.0000 C   0  0  0  0  0  0  0  0  0  0  0  0
   -3.9264    0.7853   -0.0000 C   0  0  0  0  0  0  0  0  0  0  0  0
   -3.9383    2.2964   -0.0000 C   0  0  0  0  0  0  0  0  0  0  0  0
   -0.0476    4.5452   -0.0000 C   0  0  0  0  0  0  0  0  0  0  0  0
   -5.2353    0.0476   -0.0000 C   0  0  0  0  0  0  0  0  0  0  0  0
   -5.2472    3.0579   -0.0000 O   0  0  0  0  0  0  0  0  0  0  0  0
    1.2374    5.3066   -0.0000 N   0  0  0  0  0  0  0  0  0  0  0  0
   -1.3564    5.3066   -0.0000 C   0  0  0  0  0  0  0  0  0  0  0  0
   -6.5560    2.3202   -0.0000 C   0  0  0  0  0  0  0  0  0  0  0  0
    1.2255    6.8177   -0.0000 O   0  0  0  0  0  0  0  0  0  0  0  0
   10.8513    5.1401   -0.0000 O   0  0  0  0  0  0  0  0  0  0  0  0
   10.8394    3.6528   -0.0000 C   0  0  0  0  0  0  0  0  0  0  0  0
    9.5543    5.9016   -0.0000 C   0  0  0  0  0  0  0  0  0  0  0  0
   12.1482    2.9151   -0.0000 C   0  0  0  0  0  0  0  0  0  0  0  0
    9.5424    2.9032   -0.0000 C   0  0  0  0  0  0  0  0  0  0  0  0
   12.1363    1.4159   -0.0000 C   0  0  0  0  0  0  0  0  0  0  0  0
   13.4332    3.6766   -0.0000 C   0  0  0  0  0  0  0  0  0  0  0  0
    9.5305    1.4159   -0.0000 C   0  0  0  0  0  0  0  0  0  0  0  0
   10.8037    0.6782   -0.0000 C   0  0  0  0  0  0  0  0  0  0  0  0
   14.7063    2.9508   -0.0000 C   0  0  0  0  0  0  0  0  0  0  0  0
    8.2098    0.6782   -0.0000 C   0  0  0  0  0  0  0  0  0  0  0  0
   10.7918   -0.8091   -0.0000 O   0  0  0  0  0  0  0  0  0  0  0  0
   14.7182    1.4635   -0.0000 N   0  0  0  0  0  0  0  0  0  0  0  0
   15.9675    3.7361   -0.0000 C   0  0  0  0  0  0  0  0  0  0  0  0
    9.4830   -1.5468   -0.0000 C   0  0  0  0  0  0  0  0  0  0  0  0
   16.0151    0.7377   -0.0000 O   0  0  0  0  0  0  0  0  0  0  0  0
  1  2  1  0  0  0  0
  1  3  1  0  0  0  0
  2  4  2  0  0  0  0
  2  5  1  0  0  0  0
  4  6  1  0  0  0  0
  4  7  1  0  0  0  0
  5  8  2  0  0  0  0
  6  9  2  0  0  0  0
  7 10  1  0  0  0  0
  8 11  1  0  0  0  0
  9 12  1  0  0  0  0
 10 13  1  6  0  0  0
 10 14  1  0  0  0  0
 12 15  1  0  0  0  0
 13 16  1  0  0  0  0
 17 18  1  0  0  0  0
 17 19  1  0  0  0  0
 18 20  2  0  0  0  0
 18 21  1  0  0  0  0
 20 22  1  0  0  0  0
 20 23  1  0  0  0  0
 21 24  2  0  0  0  0
 22 25  2  0  0  0  0
 23 26  1  0  0  0  0
 24 27  1  0  0  0  0
 25 28  1  0  0  0  0
 26 29  1  1  0  0  0
 26 30  1  0  0  0  0
 28 31  1  0  0  0  0
 29 32  1  0  0  0  0
  8  9  1  0  0  0  0
 24 25  1  0  0  0  0
M  END
>  <MolRegNo>
1158165

>  <m>
=

>  <Value>
0

>  <Unit>
deltaA.10^4nmol-1

>  <Type>
Complex_formation

>  <pValue>
0

>  <Ligand Efficiency>
0

>  <Binding Efficiency>
0

>  <Surface Efficiency>
0

>  <Assay Index>
52617

>  <Assay Category>


>  <Assay Organism>
Oryctolagus cuniculus

>  <Target ID>
12912

>  <Target Name>
Cytochrome P450 2C19

>  <Target Organism>
Homo sapiens

>  <Target Description>
Target is a single protein chain

>  <Sequence Accession>
P33261

>  <Reference>
J. Med. Chem. 24 (3), 299-304 (1981)

>  <Pubmed ID>
7265116

>  <DOI>
10.1021/jm00135a012

$$$$
1158165
Actelion Java MolfileCreator 1.0

 32 32  0  0  0  0  0  0  0  0999 V2000
    0.0000   -0.0000   -0.0000 O   0  0  0  0  0  0  0  0  0  0  0  0
   -1.3088    0.7615   -0.0000 C   0  0  0  0  0  0  0  0  0  0  0  0
    1.2850    0.7615   -0.0000 C   0  0  0  0  0  0  0  0  0  0  0  0
   -1.3207    2.2726   -0.0000 C   0  0  0  0  0  0  0  0  0  0  0  0
   -2.6176    0.0238   -0.0000 C   0  0  0  0  0  0  0  0  0  0  0  0
   -2.6295    3.0341   -0.0000 C   0  0  0  0  0  0  0  0  0  0  0  0
   -0.0357    3.0341   -0.0000 C   0  0  0  0  0  0  0  0  0  0  0  0
   -3.9264    0.7853   -0.0000 C   0  0  0  0  0  0  0  0  0  0  0  0
   -3.9383    2.2964   -0.0000 C   0  0  0  0  0  0  0  0  0  0  0  0
   -0.0476    4.5452   -0.0000 C   0  0  0  0  0  0  0  0  0  0  0  0
   -5.2353    0.0476   -0.0000 C   0  0  0  0  0  0  0  0  0  0  0  0
   -5.2472    3.0579   -0.0000 O   0  0  0  0  0  0  0  0  0  0  0  0
    1.2374    5.3066   -0.0000 N   0  0  0  0  0  0  0  0  0  0  0  0
   -1.3564    5.3066   -0.0000 C   0  0  0  0  0  0  0  0  0  0  0  0
   -6.5560    2.3202   -0.0000 C   0  0  0  0  0  0  0  0  0  0  0  0
    1.2255    6.8177   -0.0000 O   0  0  0  0  0  0  0  0  0  0  0  0
   10.8513    5.1401   -0.0000 O   0  0  0  0  0  0  0  0  0  0  0  0
   10.8394    3.6528   -0.0000 C   0  0  0  0  0  0  0  0  0  0  0  0
    9.5543    5.9016   -0.0000 C   0  0  0  0  0  0  0  0  0  0  0  0
   12.1482    2.9151   -0.0000 C   0  0  0  0  0  0  0  0  0  0  0  0
    9.5424    2.9032   -0.0000 C   0  0  0  0  0  0  0  0  0  0  0  0
   12.1363    1.4159   -0.0000 C   0  0  0  0  0  0  0  0  0  0  0  0
   13.4332    3.6766   -0.0000 C   0  0  0  0  0  0  0  0  0  0  0  0
    9.5305    1.4159   -0.0000 C   0  0  0  0  0  0  0  0  0  0  0  0
   10.8037    0.6782   -0.0000 C   0  0  0  0  0  0  0  0  0  0  0  0
   14.7063    2.9508   -0.0000 C   0  0  0  0  0  0  0  0  0  0  0  0
    8.2098    0.6782   -0.0000 C   0  0  0  0  0  0  0  0  0  0  0  0
   10.7918   -0.8091   -0.0000 O   0  0  0  0  0  0  0  0  0  0  0  0
   14.7182    1.4635   -0.0000 N   0  0  0  0  0  0  0  0  0  0  0  0
   15.9675    3.7361   -0.0000 C   0  0  0  0  0  0  0  0  0  0  0  0
    9.4830   -1.5468   -0.0000 C   0  0  0  0  0  0  0  0  0  0  0  0
   16.0151    0.7377   -0.0000 O   0  0  0  0  0  0  0  0  0  0  0  0
  1  2  1  0  0  0  0
  1  3  1  0  0  0  0
  2  4  2  0  0  0  0
  2  5  1  0  0  0  0
  4  6  1  0  0  0  0
  4  7  1  0  0  0  0
  5  8  2  0  0  0  0
  6  9  2  0  0  0  0
  7 10  1  0  0  0  0
  8 11  1  0  0  0  0
  9 12  1  0  0  0  0
 10 13  1  6  0  0  0
 10 14  1  0  0  0  0
 12 15  1  0  0  0  0
 13 16  1  0  0  0  0
 17 18  1  0  0  0  0
 17 19  1  0  0  0  0
 18 20  2  0  0  0  0
 18 21  1  0  0  0  0
 20 22  1  0  0  0  0
 20 23  1  0  0  0  0
 21 24  2  0  0  0  0
 22 25  2  0  0  0  0
 23 26  1  0  0  0  0
 24 27  1  0  0  0  0
 25 28  1  0  0  0  0
 26 29  1  1  0  0  0
 26 30  1  0  0  0  0
 28 31  1  0  0  0  0
 29 32  1  0  0  0  0
  8  9  1  0  0  0  0
 24 25  1  0  0  0  0
M  END
>  <MolRegNo>
1158165

>  <m>
=

>  <Value>
0

>  <Unit>
%

>  <Type>
Inhibition

>  <pValue>
0

>  <Ligand Efficiency>
0

>  <Binding Efficiency>
0

>  <Surface Efficiency>
0

>  <Assay Index>
50124

>  <Assay Category>


>  <Assay Organism>
Oryctolagus cuniculus

>  <Target ID>
12912

>  <Target Name>
Cytochrome P450 2C19

>  <Target Organism>
Homo sapiens

>  <Target Description>
Target is a single protein chain

>  <Sequence Accession>
P33261

>  <Reference>
J. Med. Chem. 24 (3), 299-304 (1981)

>  <Pubmed ID>
7265116

>  <DOI>
10.1021/jm00135a012

$$$$
1158165
Actelion Java MolfileCreator 1.0

 32 32  0  0  0  0  0  0  0  0999 V2000
    0.0000   -0.0000   -0.0000 O   0  0  0  0  0  0  0  0  0  0  0  0
   -1.3088    0.7615   -0.0000 C   0  0  0  0  0  0  0  0  0  0  0  0
    1.2850    0.7615   -0.0000 C   0  0  0  0  0  0  0  0  0  0  0  0
   -1.3207    2.2726   -0.0000 C   0  0  0  0  0  0  0  0  0  0  0  0
   -2.6176    0.0238   -0.0000 C   0  0  0  0  0  0  0  0  0  0  0  0
   -2.6295    3.0341   -0.0000 C   0  0  0  0  0  0  0  0  0  0  0  0
   -0.0357    3.0341   -0.0000 C   0  0  0  0  0  0  0  0  0  0  0  0
   -3.9264    0.7853   -0.0000 C   0  0  0  0  0  0  0  0  0  0  0  0
   -3.9383    2.2964   -0.0000 C   0  0  0  0  0  0  0  0  0  0  0  0
   -0.0476    4.5452   -0.0000 C   0  0  0  0  0  0  0  0  0  0  0  0
   -5.2353    0.0476   -0.0000 C   0  0  0  0  0  0  0  0  0  0  0  0
   -5.2472    3.0579   -0.0000 O   0  0  0  0  0  0  0  0  0  0  0  0
    1.2374    5.3066   -0.0000 N   0  0  0  0  0  0  0  0  0  0  0  0
   -1.3564    5.3066   -0.0000 C   0  0  0  0  0  0  0  0  0  0  0  0
   -6.5560    2.3202   -0.0000 C   0  0  0  0  0  0  0  0  0  0  0  0
    1.2255    6.8177   -0.0000 O   0  0  0  0  0  0  0  0  0  0  0  0
   10.8513    5.1401   -0.0000 O   0  0  0  0  0  0  0  0  0  0  0  0
   10.8394    3.6528   -0.0000 C   0  0  0  0  0  0  0  0  0  0  0  0
    9.5543    5.9016   -0.0000 C   0  0  0  0  0  0  0  0  0  0  0  0
   12.1482    2.9151   -0.0000 C   0  0  0  0  0  0  0  0  0  0  0  0
    9.5424    2.9032   -0.0000 C   0  0  0  0  0  0  0  0  0  0  0  0
   12.1363    1.4159   -0.0000 C   0  0  0  0  0  0  0  0  0  0  0  0
   13.4332    3.6766   -0.0000 C   0  0  0  0  0  0  0  0  0  0  0  0
    9.5305    1.4159   -0.0000 C   0  0  0  0  0  0  0  0  0  0  0  0
   10.8037    0.6782   -0.0000 C   0  0  0  0  0  0  0  0  0  0  0  0
   14.7063    2.9508   -0.0000 C   0  0  0  0  0  0  0  0  0  0  0  0
    8.2098    0.6782   -0.0000 C   0  0  0  0  0  0  0  0  0  0  0  0
   10.7918   -0.8091   -0.0000 O   0  0  0  0  0  0  0  0  0  0  0  0
   14.7182    1.4635   -0.0000 N   0  0  0  0  0  0  0  0  0  0  0  0
   15.9675    3.7361   -0.0000 C   0  0  0  0  0  0  0  0  0  0  0  0
    9.4830   -1.5468   -0.0000 C   0  0  0  0  0  0  0  0  0  0  0  0
   16.0151    0.7377   -0.0000 O   0  0  0  0  0  0  0  0  0  0  0  0
  1  2  1  0  0  0  0
  1  3  1  0  0  0  0
  2  4  2  0  0  0  0
  2  5  1  0  0  0  0
  4  6  1  0  0  0  0
  4  7  1  0  0  0  0
  5  8  2  0  0  0  0
  6  9  2  0  0  0  0
  7 10  1  0  0  0  0
  8 11  1  0  0  0  0
  9 12  1  0  0  0  0
 10 13  1  6  0  0  0
 10 14  1  0  0  0  0
 12 15  1  0  0  0  0
 13 16  1  0  0  0  0
 17 18  1  0  0  0  0
 17 19  1  0  0  0  0
 18 20  2  0  0  0  0
 18 21  1  0  0  0  0
 20 22  1  0  0  0  0
 20 23  1  0  0  0  0
 21 24  2  0  0  0  0
 22 25  2  0  0  0  0
 23 26  1  0  0  0  0
 24 27  1  0  0  0  0
 25 28  1  0  0  0  0
 26 29  1  1  0  0  0
 26 30  1  0  0  0  0
 28 31  1  0  0  0  0
 29 32  1  0  0  0  0
  8  9  1  0  0  0  0
 24 25  1  0  0  0  0
M  END
>  <MolRegNo>
1158165

>  <m>
=

>  <Value>
0

>  <Unit>
%

>  <Type>
Inhibition

>  <pValue>
0

>  <Ligand Efficiency>
0

>  <Binding Efficiency>
0

>  <Surface Efficiency>
0

>  <Assay Index>
50133

>  <Assay Category>


>  <Assay Organism>
Oryctolagus cuniculus

>  <Target ID>
12912

>  <Target Name>
Cytochrome P450 2C19

>  <Target Organism>
Homo sapiens

>  <Target Description>
Target is a single protein chain

>  <Sequence Accession>
P33261

>  <Reference>
J. Med. Chem. 24 (3), 299-304 (1981)

>  <Pubmed ID>
7265116

>  <DOI>
10.1021/jm00135a012

$$$$
1158165
Actelion Java MolfileCreator 1.0

 32 32  0  0  0  0  0  0  0  0999 V2000
    0.0000   -0.0000   -0.0000 O   0  0  0  0  0  0  0  0  0  0  0  0
   -1.3088    0.7615   -0.0000 C   0  0  0  0  0  0  0  0  0  0  0  0
    1.2850    0.7615   -0.0000 C   0  0  0  0  0  0  0  0  0  0  0  0
   -1.3207    2.2726   -0.0000 C   0  0  0  0  0  0  0  0  0  0  0  0
   -2.6176    0.0238   -0.0000 C   0  0  0  0  0  0  0  0  0  0  0  0
   -2.6295    3.0341   -0.0000 C   0  0  0  0  0  0  0  0  0  0  0  0
   -0.0357    3.0341   -0.0000 C   0  0  0  0  0  0  0  0  0  0  0  0
   -3.9264    0.7853   -0.0000 C   0  0  0  0  0  0  0  0  0  0  0  0
   -3.9383    2.2964   -0.0000 C   0  0  0  0  0  0  0  0  0  0  0  0
   -0.0476    4.5452   -0.0000 C   0  0  0  0  0  0  0  0  0  0  0  0
   -5.2353    0.0476   -0.0000 C   0  0  0  0  0  0  0  0  0  0  0  0
   -5.2472    3.0579   -0.0000 O   0  0  0  0  0  0  0  0  0  0  0  0
    1.2374    5.3066   -0.0000 N   0  0  0  0  0  0  0  0  0  0  0  0
   -1.3564    5.3066   -0.0000 C   0  0  0  0  0  0  0  0  0  0  0  0
   -6.5560    2.3202   -0.0000 C   0  0  0  0  0  0  0  0  0  0  0  0
    1.2255    6.8177   -0.0000 O   0  0  0  0  0  0  0  0  0  0  0  0
   10.8513    5.1401   -0.0000 O   0  0  0  0  0  0  0  0  0  0  0  0
   10.8394    3.6528   -0.0000 C   0  0  0  0  0  0  0  0  0  0  0  0
    9.5543    5.9016   -0.0000 C   0  0  0  0  0  0  0  0  0  0  0  0
   12.1482    2.9151   -0.0000 C   0  0  0  0  0  0  0  0  0  0  0  0
    9.5424    2.9032   -0.0000 C   0  0  0  0  0  0  0  0  0  0  0  0
   12.1363    1.4159   -0.0000 C   0  0  0  0  0  0  0  0  0  0  0  0
   13.4332    3.6766   -0.0000 C   0  0  0  0  0  0  0  0  0  0  0  0
    9.5305    1.4159   -0.0000 C   0  0  0  0  0  0  0  0  0  0  0  0
   10.8037    0.6782   -0.0000 C   0  0  0  0  0  0  0  0  0  0  0  0
   14.7063    2.9508   -0.0000 C   0  0  0  0  0  0  0  0  0  0  0  0
    8.2098    0.6782   -0.0000 C   0  0  0  0  0  0  0  0  0  0  0  0
   10.7918   -0.8091   -0.0000 O   0  0  0  0  0  0  0  0  0  0  0  0
   14.7182    1.4635   -0.0000 N   0  0  0  0  0  0  0  0  0  0  0  0
   15.9675    3.7361   -0.0000 C   0  0  0  0  0  0  0  0  0  0  0  0
    9.4830   -1.5468   -0.0000 C   0  0  0  0  0  0  0  0  0  0  0  0
   16.0151    0.7377   -0.0000 O   0  0  0  0  0  0  0  0  0  0  0  0
  1  2  1  0  0  0  0
  1  3  1  0  0  0  0
  2  4  2  0  0  0  0
  2  5  1  0  0  0  0
  4  6  1  0  0  0  0
  4  7  1  0  0  0  0
  5  8  2  0  0  0  0
  6  9  2  0  0  0  0
  7 10  1  0  0  0  0
  8 11  1  0  0  0  0
  9 12  1  0  0  0  0
 10 13  1  6  0  0  0
 10 14  1  0  0  0  0
 12 15  1  0  0  0  0
 13 16  1  0  0  0  0
 17 18  1  0  0  0  0
 17 19  1  0  0  0  0
 18 20  2  0  0  0  0
 18 21  1  0  0  0  0
 20 22  1  0  0  0  0
 20 23  1  0  0  0  0
 21 24  2  0  0  0  0
 22 25  2  0  0  0  0
 23 26  1  0  0  0  0
 24 27  1  0  0  0  0
 25 28  1  0  0  0  0
 26 29  1  1  0  0  0
 26 30  1  0  0  0  0
 28 31  1  0  0  0  0
 29 32  1  0  0  0  0
  8  9  1  0  0  0  0
 24 25  1  0  0  0  0
M  END
>  <MolRegNo>
1158165

>  <m>
=

>  <Value>
80

>  <Unit>
%

>  <Type>
Inhibition

>  <pValue>
0

>  <Ligand Efficiency>
0

>  <Binding Efficiency>
0

>  <Surface Efficiency>
0

>  <Assay Index>
50127

>  <Assay Category>


>  <Assay Organism>
Oryctolagus cuniculus

>  <Target ID>
12912

>  <Target Name>
Cytochrome P450 2C19

>  <Target Organism>
Homo sapiens

>  <Target Description>
Target is a single protein chain

>  <Sequence Accession>
P33261

>  <Reference>
J. Med. Chem. 24 (3), 299-304 (1981)

>  <Pubmed ID>
7265116

>  <DOI>
10.1021/jm00135a012

$$$$
1158165
Actelion Java MolfileCreator 1.0

 32 32  0  0  0  0  0  0  0  0999 V2000
    0.0000   -0.0000   -0.0000 O   0  0  0  0  0  0  0  0  0  0  0  0
   -1.3088    0.7615   -0.0000 C   0  0  0  0  0  0  0  0  0  0  0  0
    1.2850    0.7615   -0.0000 C   0  0  0  0  0  0  0  0  0  0  0  0
   -1.3207    2.2726   -0.0000 C   0  0  0  0  0  0  0  0  0  0  0  0
   -2.6176    0.0238   -0.0000 C   0  0  0  0  0  0  0  0  0  0  0  0
   -2.6295    3.0341   -0.0000 C   0  0  0  0  0  0  0  0  0  0  0  0
   -0.0357    3.0341   -0.0000 C   0  0  0  0  0  0  0  0  0  0  0  0
   -3.9264    0.7853   -0.0000 C   0  0  0  0  0  0  0  0  0  0  0  0
   -3.9383    2.2964   -0.0000 C   0  0  0  0  0  0  0  0  0  0  0  0
   -0.0476    4.5452   -0.0000 C   0  0  0  0  0  0  0  0  0  0  0  0
   -5.2353    0.0476   -0.0000 C   0  0  0  0  0  0  0  0  0  0  0  0
   -5.2472    3.0579   -0.0000 O   0  0  0  0  0  0  0  0  0  0  0  0
    1.2374    5.3066   -0.0000 N   0  0  0  0  0  0  0  0  0  0  0  0
   -1.3564    5.3066   -0.0000 C   0  0  0  0  0  0  0  0  0  0  0  0
   -6.5560    2.3202   -0.0000 C   0  0  0  0  0  0  0  0  0  0  0  0
    1.2255    6.8177   -0.0000 O   0  0  0  0  0  0  0  0  0  0  0  0
   10.8513    5.1401   -0.0000 O   0  0  0  0  0  0  0  0  0  0  0  0
   10.8394    3.6528   -0.0000 C   0  0  0  0  0  0  0  0  0  0  0  0
    9.5543    5.9016   -0.0000 C   0  0  0  0  0  0  0  0  0  0  0  0
   12.1482    2.9151   -0.0000 C   0  0  0  0  0  0  0  0  0  0  0  0
    9.5424    2.9032   -0.0000 C   0  0  0  0  0  0  0  0  0  0  0  0
   12.1363    1.4159   -0.0000 C   0  0  0  0  0  0  0  0  0  0  0  0
   13.4332    3.6766   -0.0000 C   0  0  0  0  0  0  0  0  0  0  0  0
    9.5305    1.4159   -0.0000 C   0  0  0  0  0  0  0  0  0  0  0  0
   10.8037    0.6782   -0.0000 C   0  0  0  0  0  0  0  0  0  0  0  0
   14.7063    2.9508   -0.0000 C   0  0  0  0  0  0  0  0  0  0  0  0
    8.2098    0.6782   -0.0000 C   0  0  0  0  0  0  0  0  0  0  0  0
   10.7918   -0.8091   -0.0000 O   0  0  0  0  0  0  0  0  0  0  0  0
   14.7182    1.4635   -0.0000 N   0  0  0  0  0  0  0  0  0  0  0  0
   15.9675    3.7361   -0.0000 C   0  0  0  0  0  0  0  0  0  0  0  0
    9.4830   -1.5468   -0.0000 C   0  0  0  0  0  0  0  0  0  0  0  0
   16.0151    0.7377   -0.0000 O   0  0  0  0  0  0  0  0  0  0  0  0
  1  2  1  0  0  0  0
  1  3  1  0  0  0  0
  2  4  2  0  0  0  0
  2  5  1  0  0  0  0
  4  6  1  0  0  0  0
  4  7  1  0  0  0  0
  5  8  2  0  0  0  0
  6  9  2  0  0  0  0
  7 10  1  0  0  0  0
  8 11  1  0  0  0  0
  9 12  1  0  0  0  0
 10 13  1  6  0  0  0
 10 14  1  0  0  0  0
 12 15  1  0  0  0  0
 13 16  1  0  0  0  0
 17 18  1  0  0  0  0
 17 19  1  0  0  0  0
 18 20  2  0  0  0  0
 18 21  1  0  0  0  0
 20 22  1  0  0  0  0
 20 23  1  0  0  0  0
 21 24  2  0  0  0  0
 22 25  2  0  0  0  0
 23 26  1  0  0  0  0
 24 27  1  0  0  0  0
 25 28  1  0  0  0  0
 26 29  1  1  0  0  0
 26 30  1  0  0  0  0
 28 31  1  0  0  0  0
 29 32  1  0  0  0  0
  8  9  1  0  0  0  0
 24 25  1  0  0  0  0
M  END
>  <MolRegNo>
1158165

>  <m>
=

>  <Value>
43

>  <Unit>
%

>  <Type>
Inhibition

>  <pValue>
0

>  <Ligand Efficiency>
0

>  <Binding Efficiency>
0

>  <Surface Efficiency>
0

>  <Assay Index>
50136

>  <Assay Category>


>  <Assay Organism>
Oryctolagus cuniculus

>  <Target ID>
12912

>  <Target Name>
Cytochrome P450 2C19

>  <Target Organism>
Homo sapiens

>  <Target Description>
Target is a single protein chain

>  <Sequence Accession>
P33261

>  <Reference>
J. Med. Chem. 24 (3), 299-304 (1981)

>  <Pubmed ID>
7265116

>  <DOI>
10.1021/jm00135a012

$$$$
1158165
Actelion Java MolfileCreator 1.0

 32 32  0  0  0  0  0  0  0  0999 V2000
    0.0000   -0.0000   -0.0000 O   0  0  0  0  0  0  0  0  0  0  0  0
   -1.3088    0.7615   -0.0000 C   0  0  0  0  0  0  0  0  0  0  0  0
    1.2850    0.7615   -0.0000 C   0  0  0  0  0  0  0  0  0  0  0  0
   -1.3207    2.2726   -0.0000 C   0  0  0  0  0  0  0  0  0  0  0  0
   -2.6176    0.0238   -0.0000 C   0  0  0  0  0  0  0  0  0  0  0  0
   -2.6295    3.0341   -0.0000 C   0  0  0  0  0  0  0  0  0  0  0  0
   -0.0357    3.0341   -0.0000 C   0  0  0  0  0  0  0  0  0  0  0  0
   -3.9264    0.7853   -0.0000 C   0  0  0  0  0  0  0  0  0  0  0  0
   -3.9383    2.2964   -0.0000 C   0  0  0  0  0  0  0  0  0  0  0  0
   -0.0476    4.5452   -0.0000 C   0  0  0  0  0  0  0  0  0  0  0  0
   -5.2353    0.0476   -0.0000 C   0  0  0  0  0  0  0  0  0  0  0  0
   -5.2472    3.0579   -0.0000 O   0  0  0  0  0  0  0  0  0  0  0  0
    1.2374    5.3066   -0.0000 N   0  0  0  0  0  0  0  0  0  0  0  0
   -1.3564    5.3066   -0.0000 C   0  0  0  0  0  0  0  0  0  0  0  0
   -6.5560    2.3202   -0.0000 C   0  0  0  0  0  0  0  0  0  0  0  0
    1.2255    6.8177   -0.0000 O   0  0  0  0  0  0  0  0  0  0  0  0
   10.8513    5.1401   -0.0000 O   0  0  0  0  0  0  0  0  0  0  0  0
   10.8394    3.6528   -0.0000 C   0  0  0  0  0  0  0  0  0  0  0  0
    9.5543    5.9016   -0.0000 C   0  0  0  0  0  0  0  0  0  0  0  0
   12.1482    2.9151   -0.0000 C   0  0  0  0  0  0  0  0  0  0  0  0
    9.5424    2.9032   -0.0000 C   0  0  0  0  0  0  0  0  0  0  0  0
   12.1363    1.4159   -0.0000 C   0  0  0  0  0  0  0  0  0  0  0  0
   13.4332    3.6766   -0.0000 C   0  0  0  0  0  0  0  0  0  0  0  0
    9.5305    1.4159   -0.0000 C   0  0  0  0  0  0  0  0  0  0  0  0
   10.8037    0.6782   -0.0000 C   0  0  0  0  0  0  0  0  0  0  0  0
   14.7063    2.9508   -0.0000 C   0  0  0  0  0  0  0  0  0  0  0  0
    8.2098    0.6782   -0.0000 C   0  0  0  0  0  0  0  0  0  0  0  0
   10.7918   -0.8091   -0.0000 O   0  0  0  0  0  0  0  0  0  0  0  0
   14.7182    1.4635   -0.0000 N   0  0  0  0  0  0  0  0  0  0  0  0
   15.9675    3.7361   -0.0000 C   0  0  0  0  0  0  0  0  0  0  0  0
    9.4830   -1.5468   -0.0000 C   0  0  0  0  0  0  0  0  0  0  0  0
   16.0151    0.7377   -0.0000 O   0  0  0  0  0  0  0  0  0  0  0  0
  1  2  1  0  0  0  0
  1  3  1  0  0  0  0
  2  4  2  0  0  0  0
  2  5  1  0  0  0  0
  4  6  1  0  0  0  0
  4  7  1  0  0  0  0
  5  8  2  0  0  0  0
  6  9  2  0  0  0  0
  7 10  1  0  0  0  0
  8 11  1  0  0  0  0
  9 12  1  0  0  0  0
 10 13  1  6  0  0  0
 10 14  1  0  0  0  0
 12 15  1  0  0  0  0
 13 16  1  0  0  0  0
 17 18  1  0  0  0  0
 17 19  1  0  0  0  0
 18 20  2  0  0  0  0
 18 21  1  0  0  0  0
 20 22  1  0  0  0  0
 20 23  1  0  0  0  0
 21 24  2  0  0  0  0
 22 25  2  0  0  0  0
 23 26  1  0  0  0  0
 24 27  1  0  0  0  0
 25 28  1  0  0  0  0
 26 29  1  1  0  0  0
 26 30  1  0  0  0  0
 28 31  1  0  0  0  0
 29 32  1  0  0  0  0
  8  9  1  0  0  0  0
 24 25  1  0  0  0  0
M  END
>  <MolRegNo>
1158165

>  <m>
=

>  <Value>
100

>  <Unit>
%

>  <Type>
Inhibition

>  <pValue>
0

>  <Ligand Efficiency>
0

>  <Binding Efficiency>
0

>  <Surface Efficiency>
0

>  <Assay Index>
50125

>  <Assay Category>


>  <Assay Organism>
Oryctolagus cuniculus

>  <Target ID>
12912

>  <Target Name>
Cytochrome P450 2C19

>  <Target Organism>
Homo sapiens

>  <Target Description>
Target is a single protein chain

>  <Sequence Accession>
P33261

>  <Reference>
J. Med. Chem. 24 (3), 299-304 (1981)

>  <Pubmed ID>
7265116

>  <DOI>
10.1021/jm00135a012

$$$$
1158165
Actelion Java MolfileCreator 1.0

 32 32  0  0  0  0  0  0  0  0999 V2000
    0.0000   -0.0000   -0.0000 O   0  0  0  0  0  0  0  0  0  0  0  0
   -1.3088    0.7615   -0.0000 C   0  0  0  0  0  0  0  0  0  0  0  0
    1.2850    0.7615   -0.0000 C   0  0  0  0  0  0  0  0  0  0  0  0
   -1.3207    2.2726   -0.0000 C   0  0  0  0  0  0  0  0  0  0  0  0
   -2.6176    0.0238   -0.0000 C   0  0  0  0  0  0  0  0  0  0  0  0
   -2.6295    3.0341   -0.0000 C   0  0  0  0  0  0  0  0  0  0  0  0
   -0.0357    3.0341   -0.0000 C   0  0  0  0  0  0  0  0  0  0  0  0
   -3.9264    0.7853   -0.0000 C   0  0  0  0  0  0  0  0  0  0  0  0
   -3.9383    2.2964   -0.0000 C   0  0  0  0  0  0  0  0  0  0  0  0
   -0.0476    4.5452   -0.0000 C   0  0  0  0  0  0  0  0  0  0  0  0
   -5.2353    0.0476   -0.0000 C   0  0  0  0  0  0  0  0  0  0  0  0
   -5.2472    3.0579   -0.0000 O   0  0  0  0  0  0  0  0  0  0  0  0
    1.2374    5.3066   -0.0000 N   0  0  0  0  0  0  0  0  0  0  0  0
   -1.3564    5.3066   -0.0000 C   0  0  0  0  0  0  0  0  0  0  0  0
   -6.5560    2.3202   -0.0000 C   0  0  0  0  0  0  0  0  0  0  0  0
    1.2255    6.8177   -0.0000 O   0  0  0  0  0  0  0  0  0  0  0  0
   10.8513    5.1401   -0.0000 O   0  0  0  0  0  0  0  0  0  0  0  0
   10.8394    3.6528   -0.0000 C   0  0  0  0  0  0  0  0  0  0  0  0
    9.5543    5.9016   -0.0000 C   0  0  0  0  0  0  0  0  0  0  0  0
   12.1482    2.9151   -0.0000 C   0  0  0  0  0  0  0  0  0  0  0  0
    9.5424    2.9032   -0.0000 C   0  0  0  0  0  0  0  0  0  0  0  0
   12.1363    1.4159   -0.0000 C   0  0  0  0  0  0  0  0  0  0  0  0
   13.4332    3.6766   -0.0000 C   0  0  0  0  0  0  0  0  0  0  0  0
    9.5305    1.4159   -0.0000 C   0  0  0  0  0  0  0  0  0  0  0  0
   10.8037    0.6782   -0.0000 C   0  0  0  0  0  0  0  0  0  0  0  0
   14.7063    2.9508   -0.0000 C   0  0  0  0  0  0  0  0  0  0  0  0
    8.2098    0.6782   -0.0000 C   0  0  0  0  0  0  0  0  0  0  0  0
   10.7918   -0.8091   -0.0000 O   0  0  0  0  0  0  0  0  0  0  0  0
   14.7182    1.4635   -0.0000 N   0  0  0  0  0  0  0  0  0  0  0  0
   15.9675    3.7361   -0.0000 C   0  0  0  0  0  0  0  0  0  0  0  0
    9.4830   -1.5468   -0.0000 C   0  0  0  0  0  0  0  0  0  0  0  0
   16.0151    0.7377   -0.0000 O   0  0  0  0  0  0  0  0  0  0  0  0
  1  2  1  0  0  0  0
  1  3  1  0  0  0  0
  2  4  2  0  0  0  0
  2  5  1  0  0  0  0
  4  6  1  0  0  0  0
  4  7  1  0  0  0  0
  5  8  2  0  0  0  0
  6  9  2  0  0  0  0
  7 10  1  0  0  0  0
  8 11  1  0  0  0  0
  9 12  1  0  0  0  0
 10 13  1  6  0  0  0
 10 14  1  0  0  0  0
 12 15  1  0  0  0  0
 13 16  1  0  0  0  0
 17 18  1  0  0  0  0
 17 19  1  0  0  0  0
 18 20  2  0  0  0  0
 18 21  1  0  0  0  0
 20 22  1  0  0  0  0
 20 23  1  0  0  0  0
 21 24  2  0  0  0  0
 22 25  2  0  0  0  0
 23 26  1  0  0  0  0
 24 27  1  0  0  0  0
 25 28  1  0  0  0  0
 26 29  1  1  0  0  0
 26 30  1  0  0  0  0
 28 31  1  0  0  0  0
 29 32  1  0  0  0  0
  8  9  1  0  0  0  0
 24 25  1  0  0  0  0
M  END
>  <MolRegNo>
1158165

>  <m>
=

>  <Value>
100

>  <Unit>
%

>  <Type>
Inhibition

>  <pValue>
0

>  <Ligand Efficiency>
0

>  <Binding Efficiency>
0

>  <Surface Efficiency>
0

>  <Assay Index>
50134

>  <Assay Category>


>  <Assay Organism>
Oryctolagus cuniculus

>  <Target ID>
12912

>  <Target Name>
Cytochrome P450 2C19

>  <Target Organism>
Homo sapiens

>  <Target Description>
Target is a single protein chain

>  <Sequence Accession>
P33261

>  <Reference>
J. Med. Chem. 24 (3), 299-304 (1981)

>  <Pubmed ID>
7265116

>  <DOI>
10.1021/jm00135a012

$$$$
1158165
Actelion Java MolfileCreator 1.0

 32 32  0  0  0  0  0  0  0  0999 V2000
    0.0000   -0.0000   -0.0000 O   0  0  0  0  0  0  0  0  0  0  0  0
   -1.3088    0.7615   -0.0000 C   0  0  0  0  0  0  0  0  0  0  0  0
    1.2850    0.7615   -0.0000 C   0  0  0  0  0  0  0  0  0  0  0  0
   -1.3207    2.2726   -0.0000 C   0  0  0  0  0  0  0  0  0  0  0  0
   -2.6176    0.0238   -0.0000 C   0  0  0  0  0  0  0  0  0  0  0  0
   -2.6295    3.0341   -0.0000 C   0  0  0  0  0  0  0  0  0  0  0  0
   -0.0357    3.0341   -0.0000 C   0  0  0  0  0  0  0  0  0  0  0  0
   -3.9264    0.7853   -0.0000 C   0  0  0  0  0  0  0  0  0  0  0  0
   -3.9383    2.2964   -0.0000 C   0  0  0  0  0  0  0  0  0  0  0  0
   -0.0476    4.5452   -0.0000 C   0  0  0  0  0  0  0  0  0  0  0  0
   -5.2353    0.0476   -0.0000 C   0  0  0  0  0  0  0  0  0  0  0  0
   -5.2472    3.0579   -0.0000 O   0  0  0  0  0  0  0  0  0  0  0  0
    1.2374    5.3066   -0.0000 N   0  0  0  0  0  0  0  0  0  0  0  0
   -1.3564    5.3066   -0.0000 C   0  0  0  0  0  0  0  0  0  0  0  0
   -6.5560    2.3202   -0.0000 C   0  0  0  0  0  0  0  0  0  0  0  0
    1.2255    6.8177   -0.0000 O   0  0  0  0  0  0  0  0  0  0  0  0
   10.8513    5.1401   -0.0000 O   0  0  0  0  0  0  0  0  0  0  0  0
   10.8394    3.6528   -0.0000 C   0  0  0  0  0  0  0  0  0  0  0  0
    9.5543    5.9016   -0.0000 C   0  0  0  0  0  0  0  0  0  0  0  0
   12.1482    2.9151   -0.0000 C   0  0  0  0  0  0  0  0  0  0  0  0
    9.5424    2.9032   -0.0000 C   0  0  0  0  0  0  0  0  0  0  0  0
   12.1363    1.4159   -0.0000 C   0  0  0  0  0  0  0  0  0  0  0  0
   13.4332    3.6766   -0.0000 C   0  0  0  0  0  0  0  0  0  0  0  0
    9.5305    1.4159   -0.0000 C   0  0  0  0  0  0  0  0  0  0  0  0
   10.8037    0.6782   -0.0000 C   0  0  0  0  0  0  0  0  0  0  0  0
   14.7063    2.9508   -0.0000 C   0  0  0  0  0  0  0  0  0  0  0  0
    8.2098    0.6782   -0.0000 C   0  0  0  0  0  0  0  0  0  0  0  0
   10.7918   -0.8091   -0.0000 O   0  0  0  0  0  0  0  0  0  0  0  0
   14.7182    1.4635   -0.0000 N   0  0  0  0  0  0  0  0  0  0  0  0
   15.9675    3.7361   -0.0000 C   0  0  0  0  0  0  0  0  0  0  0  0
    9.4830   -1.5468   -0.0000 C   0  0  0  0  0  0  0  0  0  0  0  0
   16.0151    0.7377   -0.0000 O   0  0  0  0  0  0  0  0  0  0  0  0
  1  2  1  0  0  0  0
  1  3  1  0  0  0  0
  2  4  2  0  0  0  0
  2  5  1  0  0  0  0
  4  6  1  0  0  0  0
  4  7  1  0  0  0  0
  5  8  2  0  0  0  0
  6  9  2  0  0  0  0
  7 10  1  0  0  0  0
  8 11  1  0  0  0  0
  9 12  1  0  0  0  0
 10 13  1  6  0  0  0
 10 14  1  0  0  0  0
 12 15  1  0  0  0  0
 13 16  1  0  0  0  0
 17 18  1  0  0  0  0
 17 19  1  0  0  0  0
 18 20  2  0  0  0  0
 18 21  1  0  0  0  0
 20 22  1  0  0  0  0
 20 23  1  0  0  0  0
 21 24  2  0  0  0  0
 22 25  2  0  0  0  0
 23 26  1  0  0  0  0
 24 27  1  0  0  0  0
 25 28  1  0  0  0  0
 26 29  1  1  0  0  0
 26 30  1  0  0  0  0
 28 31  1  0  0  0  0
 29 32  1  0  0  0  0
  8  9  1  0  0  0  0
 24 25  1  0  0  0  0
M  END
>  <MolRegNo>
1158165

>  <m>
=

>  <Value>
100

>  <Unit>
%

>  <Type>
Inhibition

>  <pValue>
0

>  <Ligand Efficiency>
0

>  <Binding Efficiency>
0

>  <Surface Efficiency>
0

>  <Assay Index>
50126

>  <Assay Category>


>  <Assay Organism>
Oryctolagus cuniculus

>  <Target ID>
12912

>  <Target Name>
Cytochrome P450 2C19

>  <Target Organism>
Homo sapiens

>  <Target Description>
Target is a single protein chain

>  <Sequence Accession>
P33261

>  <Reference>
J. Med. Chem. 24 (3), 299-304 (1981)

>  <Pubmed ID>
7265116

>  <DOI>
10.1021/jm00135a012

$$$$
1158165
Actelion Java MolfileCreator 1.0

 32 32  0  0  0  0  0  0  0  0999 V2000
    0.0000   -0.0000   -0.0000 O   0  0  0  0  0  0  0  0  0  0  0  0
   -1.3088    0.7615   -0.0000 C   0  0  0  0  0  0  0  0  0  0  0  0
    1.2850    0.7615   -0.0000 C   0  0  0  0  0  0  0  0  0  0  0  0
   -1.3207    2.2726   -0.0000 C   0  0  0  0  0  0  0  0  0  0  0  0
   -2.6176    0.0238   -0.0000 C   0  0  0  0  0  0  0  0  0  0  0  0
   -2.6295    3.0341   -0.0000 C   0  0  0  0  0  0  0  0  0  0  0  0
   -0.0357    3.0341   -0.0000 C   0  0  0  0  0  0  0  0  0  0  0  0
   -3.9264    0.7853   -0.0000 C   0  0  0  0  0  0  0  0  0  0  0  0
   -3.9383    2.2964   -0.0000 C   0  0  0  0  0  0  0  0  0  0  0  0
   -0.0476    4.5452   -0.0000 C   0  0  0  0  0  0  0  0  0  0  0  0
   -5.2353    0.0476   -0.0000 C   0  0  0  0  0  0  0  0  0  0  0  0
   -5.2472    3.0579   -0.0000 O   0  0  0  0  0  0  0  0  0  0  0  0
    1.2374    5.3066   -0.0000 N   0  0  0  0  0  0  0  0  0  0  0  0
   -1.3564    5.3066   -0.0000 C   0  0  0  0  0  0  0  0  0  0  0  0
   -6.5560    2.3202   -0.0000 C   0  0  0  0  0  0  0  0  0  0  0  0
    1.2255    6.8177   -0.0000 O   0  0  0  0  0  0  0  0  0  0  0  0
   10.8513    5.1401   -0.0000 O   0  0  0  0  0  0  0  0  0  0  0  0
   10.8394    3.6528   -0.0000 C   0  0  0  0  0  0  0  0  0  0  0  0
    9.5543    5.9016   -0.0000 C   0  0  0  0  0  0  0  0  0  0  0  0
   12.1482    2.9151   -0.0000 C   0  0  0  0  0  0  0  0  0  0  0  0
    9.5424    2.9032   -0.0000 C   0  0  0  0  0  0  0  0  0  0  0  0
   12.1363    1.4159   -0.0000 C   0  0  0  0  0  0  0  0  0  0  0  0
   13.4332    3.6766   -0.0000 C   0  0  0  0  0  0  0  0  0  0  0  0
    9.5305    1.4159   -0.0000 C   0  0  0  0  0  0  0  0  0  0  0  0
   10.8037    0.6782   -0.0000 C   0  0  0  0  0  0  0  0  0  0  0  0
   14.7063    2.9508   -0.0000 C   0  0  0  0  0  0  0  0  0  0  0  0
    8.2098    0.6782   -0.0000 C   0  0  0  0  0  0  0  0  0  0  0  0
   10.7918   -0.8091   -0.0000 O   0  0  0  0  0  0  0  0  0  0  0  0
   14.7182    1.4635   -0.0000 N   0  0  0  0  0  0  0  0  0  0  0  0
   15.9675    3.7361   -0.0000 C   0  0  0  0  0  0  0  0  0  0  0  0
    9.4830   -1.5468   -0.0000 C   0  0  0  0  0  0  0  0  0  0  0  0
   16.0151    0.7377   -0.0000 O   0  0  0  0  0  0  0  0  0  0  0  0
  1  2  1  0  0  0  0
  1  3  1  0  0  0  0
  2  4  2  0  0  0  0
  2  5  1  0  0  0  0
  4  6  1  0  0  0  0
  4  7  1  0  0  0  0
  5  8  2  0  0  0  0
  6  9  2  0  0  0  0
  7 10  1  0  0  0  0
  8 11  1  0  0  0  0
  9 12  1  0  0  0  0
 10 13  1  6  0  0  0
 10 14  1  0  0  0  0
 12 15  1  0  0  0  0
 13 16  1  0  0  0  0
 17 18  1  0  0  0  0
 17 19  1  0  0  0  0
 18 20  2  0  0  0  0
 18 21  1  0  0  0  0
 20 22  1  0  0  0  0
 20 23  1  0  0  0  0
 21 24  2  0  0  0  0
 22 25  2  0  0  0  0
 23 26  1  0  0  0  0
 24 27  1  0  0  0  0
 25 28  1  0  0  0  0
 26 29  1  1  0  0  0
 26 30  1  0  0  0  0
 28 31  1  0  0  0  0
 29 32  1  0  0  0  0
  8  9  1  0  0  0  0
 24 25  1  0  0  0  0
M  END
>  <MolRegNo>
1158165

>  <m>
=

>  <Value>
100

>  <Unit>
%

>  <Type>
Inhibition

>  <pValue>
0

>  <Ligand Efficiency>
0

>  <Binding Efficiency>
0

>  <Surface Efficiency>
0

>  <Assay Index>
50135

>  <Assay Category>


>  <Assay Organism>
Oryctolagus cuniculus

>  <Target ID>
12912

>  <Target Name>
Cytochrome P450 2C19

>  <Target Organism>
Homo sapiens

>  <Target Description>
Target is a single protein chain

>  <Sequence Accession>
P33261

>  <Reference>
J. Med. Chem. 24 (3), 299-304 (1981)

>  <Pubmed ID>
7265116

>  <DOI>
10.1021/jm00135a012

$$$$
1158165
Actelion Java MolfileCreator 1.0

 32 32  0  0  0  0  0  0  0  0999 V2000
    0.0000   -0.0000   -0.0000 O   0  0  0  0  0  0  0  0  0  0  0  0
   -1.3088    0.7615   -0.0000 C   0  0  0  0  0  0  0  0  0  0  0  0
    1.2850    0.7615   -0.0000 C   0  0  0  0  0  0  0  0  0  0  0  0
   -1.3207    2.2726   -0.0000 C   0  0  0  0  0  0  0  0  0  0  0  0
   -2.6176    0.0238   -0.0000 C   0  0  0  0  0  0  0  0  0  0  0  0
   -2.6295    3.0341   -0.0000 C   0  0  0  0  0  0  0  0  0  0  0  0
   -0.0357    3.0341   -0.0000 C   0  0  0  0  0  0  0  0  0  0  0  0
   -3.9264    0.7853   -0.0000 C   0  0  0  0  0  0  0  0  0  0  0  0
   -3.9383    2.2964   -0.0000 C   0  0  0  0  0  0  0  0  0  0  0  0
   -0.0476    4.5452   -0.0000 C   0  0  0  0  0  0  0  0  0  0  0  0
   -5.2353    0.0476   -0.0000 C   0  0  0  0  0  0  0  0  0  0  0  0
   -5.2472    3.0579   -0.0000 O   0  0  0  0  0  0  0  0  0  0  0  0
    1.2374    5.3066   -0.0000 N   0  0  0  0  0  0  0  0  0  0  0  0
   -1.3564    5.3066   -0.0000 C   0  0  0  0  0  0  0  0  0  0  0  0
   -6.5560    2.3202   -0.0000 C   0  0  0  0  0  0  0  0  0  0  0  0
    1.2255    6.8177   -0.0000 O   0  0  0  0  0  0  0  0  0  0  0  0
   10.8513    5.1401   -0.0000 O   0  0  0  0  0  0  0  0  0  0  0  0
   10.8394    3.6528   -0.0000 C   0  0  0  0  0  0  0  0  0  0  0  0
    9.5543    5.9016   -0.0000 C   0  0  0  0  0  0  0  0  0  0  0  0
   12.1482    2.9151   -0.0000 C   0  0  0  0  0  0  0  0  0  0  0  0
    9.5424    2.9032   -0.0000 C   0  0  0  0  0  0  0  0  0  0  0  0
   12.1363    1.4159   -0.0000 C   0  0  0  0  0  0  0  0  0  0  0  0
   13.4332    3.6766   -0.0000 C   0  0  0  0  0  0  0  0  0  0  0  0
    9.5305    1.4159   -0.0000 C   0  0  0  0  0  0  0  0  0  0  0  0
   10.8037    0.6782   -0.0000 C   0  0  0  0  0  0  0  0  0  0  0  0
   14.7063    2.9508   -0.0000 C   0  0  0  0  0  0  0  0  0  0  0  0
    8.2098    0.6782   -0.0000 C   0  0  0  0  0  0  0  0  0  0  0  0
   10.7918   -0.8091   -0.0000 O   0  0  0  0  0  0  0  0  0  0  0  0
   14.7182    1.4635   -0.0000 N   0  0  0  0  0  0  0  0  0  0  0  0
   15.9675    3.7361   -0.0000 C   0  0  0  0  0  0  0  0  0  0  0  0
    9.4830   -1.5468   -0.0000 C   0  0  0  0  0  0  0  0  0  0  0  0
   16.0151    0.7377   -0.0000 O   0  0  0  0  0  0  0  0  0  0  0  0
  1  2  1  0  0  0  0
  1  3  1  0  0  0  0
  2  4  2  0  0  0  0
  2  5  1  0  0  0  0
  4  6  1  0  0  0  0
  4  7  1  0  0  0  0
  5  8  2  0  0  0  0
  6  9  2  0  0  0  0
  7 10  1  0  0  0  0
  8 11  1  0  0  0  0
  9 12  1  0  0  0  0
 10 13  1  6  0  0  0
 10 14  1  0  0  0  0
 12 15  1  0  0  0  0
 13 16  1  0  0  0  0
 17 18  1  0  0  0  0
 17 19  1  0  0  0  0
 18 20  2  0  0  0  0
 18 21  1  0  0  0  0
 20 22  1  0  0  0  0
 20 23  1  0  0  0  0
 21 24  2  0  0  0  0
 22 25  2  0  0  0  0
 23 26  1  0  0  0  0
 24 27  1  0  0  0  0
 25 28  1  0  0  0  0
 26 29  1  1  0  0  0
 26 30  1  0  0  0  0
 28 31  1  0  0  0  0
 29 32  1  0  0  0  0
  8  9  1  0  0  0  0
 24 25  1  0  0  0  0
M  END
>  <MolRegNo>
1158165

>  <m>
=

>  <Value>
124

>  <Unit>
deltaA.10^4nmol-1.min-1

>  <Type>
Initial_rate

>  <pValue>
0

>  <Ligand Efficiency>
0

>  <Binding Efficiency>
0

>  <Surface Efficiency>
0

>  <Assay Index>
52606

>  <Assay Category>


>  <Assay Organism>
Oryctolagus cuniculus

>  <Target ID>
12912

>  <Target Name>
Cytochrome P450 2C19

>  <Target Organism>
Homo sapiens

>  <Target Description>
Target is a single protein chain

>  <Sequence Accession>
P33261

>  <Reference>
J. Med. Chem. 24 (3), 299-304 (1981)

>  <Pubmed ID>
7265116

>  <DOI>
10.1021/jm00135a012

$$$$
1158165
Actelion Java MolfileCreator 1.0

 32 32  0  0  0  0  0  0  0  0999 V2000
    0.0000   -0.0000   -0.0000 O   0  0  0  0  0  0  0  0  0  0  0  0
   -1.3088    0.7615   -0.0000 C   0  0  0  0  0  0  0  0  0  0  0  0
    1.2850    0.7615   -0.0000 C   0  0  0  0  0  0  0  0  0  0  0  0
   -1.3207    2.2726   -0.0000 C   0  0  0  0  0  0  0  0  0  0  0  0
   -2.6176    0.0238   -0.0000 C   0  0  0  0  0  0  0  0  0  0  0  0
   -2.6295    3.0341   -0.0000 C   0  0  0  0  0  0  0  0  0  0  0  0
   -0.0357    3.0341   -0.0000 C   0  0  0  0  0  0  0  0  0  0  0  0
   -3.9264    0.7853   -0.0000 C   0  0  0  0  0  0  0  0  0  0  0  0
   -3.9383    2.2964   -0.0000 C   0  0  0  0  0  0  0  0  0  0  0  0
   -0.0476    4.5452   -0.0000 C   0  0  0  0  0  0  0  0  0  0  0  0
   -5.2353    0.0476   -0.0000 C   0  0  0  0  0  0  0  0  0  0  0  0
   -5.2472    3.0579   -0.0000 O   0  0  0  0  0  0  0  0  0  0  0  0
    1.2374    5.3066   -0.0000 N   0  0  0  0  0  0  0  0  0  0  0  0
   -1.3564    5.3066   -0.0000 C   0  0  0  0  0  0  0  0  0  0  0  0
   -6.5560    2.3202   -0.0000 C   0  0  0  0  0  0  0  0  0  0  0  0
    1.2255    6.8177   -0.0000 O   0  0  0  0  0  0  0  0  0  0  0  0
   10.8513    5.1401   -0.0000 O   0  0  0  0  0  0  0  0  0  0  0  0
   10.8394    3.6528   -0.0000 C   0  0  0  0  0  0  0  0  0  0  0  0
    9.5543    5.9016   -0.0000 C   0  0  0  0  0  0  0  0  0  0  0  0
   12.1482    2.9151   -0.0000 C   0  0  0  0  0  0  0  0  0  0  0  0
    9.5424    2.9032   -0.0000 C   0  0  0  0  0  0  0  0  0  0  0  0
   12.1363    1.4159   -0.0000 C   0  0  0  0  0  0  0  0  0  0  0  0
   13.4332    3.6766   -0.0000 C   0  0  0  0  0  0  0  0  0  0  0  0
    9.5305    1.4159   -0.0000 C   0  0  0  0  0  0  0  0  0  0  0  0
   10.8037    0.6782   -0.0000 C   0  0  0  0  0  0  0  0  0  0  0  0
   14.7063    2.9508   -0.0000 C   0  0  0  0  0  0  0  0  0  0  0  0
    8.2098    0.6782   -0.0000 C   0  0  0  0  0  0  0  0  0  0  0  0
   10.7918   -0.8091   -0.0000 O   0  0  0  0  0  0  0  0  0  0  0  0
   14.7182    1.4635   -0.0000 N   0  0  0  0  0  0  0  0  0  0  0  0
   15.9675    3.7361   -0.0000 C   0  0  0  0  0  0  0  0  0  0  0  0
    9.4830   -1.5468   -0.0000 C   0  0  0  0  0  0  0  0  0  0  0  0
   16.0151    0.7377   -0.0000 O   0  0  0  0  0  0  0  0  0  0  0  0
  1  2  1  0  0  0  0
  1  3  1  0  0  0  0
  2  4  2  0  0  0  0
  2  5  1  0  0  0  0
  4  6  1  0  0  0  0
  4  7  1  0  0  0  0
  5  8  2  0  0  0  0
  6  9  2  0  0  0  0
  7 10  1  0  0  0  0
  8 11  1  0  0  0  0
  9 12  1  0  0  0  0
 10 13  1  6  0  0  0
 10 14  1  0  0  0  0
 12 15  1  0  0  0  0
 13 16  1  0  0  0  0
 17 18  1  0  0  0  0
 17 19  1  0  0  0  0
 18 20  2  0  0  0  0
 18 21  1  0  0  0  0
 20 22  1  0  0  0  0
 20 23  1  0  0  0  0
 21 24  2  0  0  0  0
 22 25  2  0  0  0  0
 23 26  1  0  0  0  0
 24 27  1  0  0  0  0
 25 28  1  0  0  0  0
 26 29  1  1  0  0  0
 26 30  1  0  0  0  0
 28 31  1  0  0  0  0
 29 32  1  0  0  0  0
  8  9  1  0  0  0  0
 24 25  1  0  0  0  0
M  END
>  <MolRegNo>
1158165

>  <m>
=

>  <Value>
95

>  <Unit>
deltaA.10^4nmol-1

>  <Type>
Complex_formation

>  <pValue>
0

>  <Ligand Efficiency>
0

>  <Binding Efficiency>
0

>  <Surface Efficiency>
0

>  <Assay Index>
52615

>  <Assay Category>


>  <Assay Organism>
Oryctolagus cuniculus

>  <Target ID>
12912

>  <Target Name>
Cytochrome P450 2C19

>  <Target Organism>
Homo sapiens

>  <Target Description>
Target is a single protein chain

>  <Sequence Accession>
P33261

>  <Reference>
J. Med. Chem. 24 (3), 299-304 (1981)

>  <Pubmed ID>
7265116

>  <DOI>
10.1021/jm00135a012

$$$$
1158165
Actelion Java MolfileCreator 1.0

 32 32  0  0  0  0  0  0  0  0999 V2000
    0.0000   -0.0000   -0.0000 O   0  0  0  0  0  0  0  0  0  0  0  0
   -1.3088    0.7615   -0.0000 C   0  0  0  0  0  0  0  0  0  0  0  0
    1.2850    0.7615   -0.0000 C   0  0  0  0  0  0  0  0  0  0  0  0
   -1.3207    2.2726   -0.0000 C   0  0  0  0  0  0  0  0  0  0  0  0
   -2.6176    0.0238   -0.0000 C   0  0  0  0  0  0  0  0  0  0  0  0
   -2.6295    3.0341   -0.0000 C   0  0  0  0  0  0  0  0  0  0  0  0
   -0.0357    3.0341   -0.0000 C   0  0  0  0  0  0  0  0  0  0  0  0
   -3.9264    0.7853   -0.0000 C   0  0  0  0  0  0  0  0  0  0  0  0
   -3.9383    2.2964   -0.0000 C   0  0  0  0  0  0  0  0  0  0  0  0
   -0.0476    4.5452   -0.0000 C   0  0  0  0  0  0  0  0  0  0  0  0
   -5.2353    0.0476   -0.0000 C   0  0  0  0  0  0  0  0  0  0  0  0
   -5.2472    3.0579   -0.0000 O   0  0  0  0  0  0  0  0  0  0  0  0
    1.2374    5.3066   -0.0000 N   0  0  0  0  0  0  0  0  0  0  0  0
   -1.3564    5.3066   -0.0000 C   0  0  0  0  0  0  0  0  0  0  0  0
   -6.5560    2.3202   -0.0000 C   0  0  0  0  0  0  0  0  0  0  0  0
    1.2255    6.8177   -0.0000 O   0  0  0  0  0  0  0  0  0  0  0  0
   10.8513    5.1401   -0.0000 O   0  0  0  0  0  0  0  0  0  0  0  0
   10.8394    3.6528   -0.0000 C   0  0  0  0  0  0  0  0  0  0  0  0
    9.5543    5.9016   -0.0000 C   0  0  0  0  0  0  0  0  0  0  0  0
   12.1482    2.9151   -0.0000 C   0  0  0  0  0  0  0  0  0  0  0  0
    9.5424    2.9032   -0.0000 C   0  0  0  0  0  0  0  0  0  0  0  0
   12.1363    1.4159   -0.0000 C   0  0  0  0  0  0  0  0  0  0  0  0
   13.4332    3.6766   -0.0000 C   0  0  0  0  0  0  0  0  0  0  0  0
    9.5305    1.4159   -0.0000 C   0  0  0  0  0  0  0  0  0  0  0  0
   10.8037    0.6782   -0.0000 C   0  0  0  0  0  0  0  0  0  0  0  0
   14.7063    2.9508   -0.0000 C   0  0  0  0  0  0  0  0  0  0  0  0
    8.2098    0.6782   -0.0000 C   0  0  0  0  0  0  0  0  0  0  0  0
   10.7918   -0.8091   -0.0000 O   0  0  0  0  0  0  0  0  0  0  0  0
   14.7182    1.4635   -0.0000 N   0  0  0  0  0  0  0  0  0  0  0  0
   15.9675    3.7361   -0.0000 C   0  0  0  0  0  0  0  0  0  0  0  0
    9.4830   -1.5468   -0.0000 C   0  0  0  0  0  0  0  0  0  0  0  0
   16.0151    0.7377   -0.0000 O   0  0  0  0  0  0  0  0  0  0  0  0
  1  2  1  0  0  0  0
  1  3  1  0  0  0  0
  2  4  2  0  0  0  0
  2  5  1  0  0  0  0
  4  6  1  0  0  0  0
  4  7  1  0  0  0  0
  5  8  2  0  0  0  0
  6  9  2  0  0  0  0
  7 10  1  0  0  0  0
  8 11  1  0  0  0  0
  9 12  1  0  0  0  0
 10 13  1  6  0  0  0
 10 14  1  0  0  0  0
 12 15  1  0  0  0  0
 13 16  1  0  0  0  0
 17 18  1  0  0  0  0
 17 19  1  0  0  0  0
 18 20  2  0  0  0  0
 18 21  1  0  0  0  0
 20 22  1  0  0  0  0
 20 23  1  0  0  0  0
 21 24  2  0  0  0  0
 22 25  2  0  0  0  0
 23 26  1  0  0  0  0
 24 27  1  0  0  0  0
 25 28  1  0  0  0  0
 26 29  1  1  0  0  0
 26 30  1  0  0  0  0
 28 31  1  0  0  0  0
 29 32  1  0  0  0  0
  8  9  1  0  0  0  0
 24 25  1  0  0  0  0
M  END
>  <MolRegNo>
1158165

>  <m>
=

>  <Value>
107

>  <Unit>
deltaA.10^4nmol-1.min-1

>  <Type>
Initial_rate

>  <pValue>
0

>  <Ligand Efficiency>
0

>  <Binding Efficiency>
0

>  <Surface Efficiency>
0

>  <Assay Index>
52610

>  <Assay Category>


>  <Assay Organism>
Oryctolagus cuniculus

>  <Target ID>
12912

>  <Target Name>
Cytochrome P450 2C19

>  <Target Organism>
Homo sapiens

>  <Target Description>
Target is a single protein chain

>  <Sequence Accession>
P33261

>  <Reference>
J. Med. Chem. 24 (3), 299-304 (1981)

>  <Pubmed ID>
7265116

>  <DOI>
10.1021/jm00135a012

$$$$
1158165
Actelion Java MolfileCreator 1.0

 32 32  0  0  0  0  0  0  0  0999 V2000
    0.0000   -0.0000   -0.0000 O   0  0  0  0  0  0  0  0  0  0  0  0
   -1.3088    0.7615   -0.0000 C   0  0  0  0  0  0  0  0  0  0  0  0
    1.2850    0.7615   -0.0000 C   0  0  0  0  0  0  0  0  0  0  0  0
   -1.3207    2.2726   -0.0000 C   0  0  0  0  0  0  0  0  0  0  0  0
   -2.6176    0.0238   -0.0000 C   0  0  0  0  0  0  0  0  0  0  0  0
   -2.6295    3.0341   -0.0000 C   0  0  0  0  0  0  0  0  0  0  0  0
   -0.0357    3.0341   -0.0000 C   0  0  0  0  0  0  0  0  0  0  0  0
   -3.9264    0.7853   -0.0000 C   0  0  0  0  0  0  0  0  0  0  0  0
   -3.9383    2.2964   -0.0000 C   0  0  0  0  0  0  0  0  0  0  0  0
   -0.0476    4.5452   -0.0000 C   0  0  0  0  0  0  0  0  0  0  0  0
   -5.2353    0.0476   -0.0000 C   0  0  0  0  0  0  0  0  0  0  0  0
   -5.2472    3.0579   -0.0000 O   0  0  0  0  0  0  0  0  0  0  0  0
    1.2374    5.3066   -0.0000 N   0  0  0  0  0  0  0  0  0  0  0  0
   -1.3564    5.3066   -0.0000 C   0  0  0  0  0  0  0  0  0  0  0  0
   -6.5560    2.3202   -0.0000 C   0  0  0  0  0  0  0  0  0  0  0  0
    1.2255    6.8177   -0.0000 O   0  0  0  0  0  0  0  0  0  0  0  0
   10.8513    5.1401   -0.0000 O   0  0  0  0  0  0  0  0  0  0  0  0
   10.8394    3.6528   -0.0000 C   0  0  0  0  0  0  0  0  0  0  0  0
    9.5543    5.9016   -0.0000 C   0  0  0  0  0  0  0  0  0  0  0  0
   12.1482    2.9151   -0.0000 C   0  0  0  0  0  0  0  0  0  0  0  0
    9.5424    2.9032   -0.0000 C   0  0  0  0  0  0  0  0  0  0  0  0
   12.1363    1.4159   -0.0000 C   0  0  0  0  0  0  0  0  0  0  0  0
   13.4332    3.6766   -0.0000 C   0  0  0  0  0  0  0  0  0  0  0  0
    9.5305    1.4159   -0.0000 C   0  0  0  0  0  0  0  0  0  0  0  0
   10.8037    0.6782   -0.0000 C   0  0  0  0  0  0  0  0  0  0  0  0
   14.7063    2.9508   -0.0000 C   0  0  0  0  0  0  0  0  0  0  0  0
    8.2098    0.6782   -0.0000 C   0  0  0  0  0  0  0  0  0  0  0  0
   10.7918   -0.8091   -0.0000 O   0  0  0  0  0  0  0  0  0  0  0  0
   14.7182    1.4635   -0.0000 N   0  0  0  0  0  0  0  0  0  0  0  0
   15.9675    3.7361   -0.0000 C   0  0  0  0  0  0  0  0  0  0  0  0
    9.4830   -1.5468   -0.0000 C   0  0  0  0  0  0  0  0  0  0  0  0
   16.0151    0.7377   -0.0000 O   0  0  0  0  0  0  0  0  0  0  0  0
  1  2  1  0  0  0  0
  1  3  1  0  0  0  0
  2  4  2  0  0  0  0
  2  5  1  0  0  0  0
  4  6  1  0  0  0  0
  4  7  1  0  0  0  0
  5  8  2  0  0  0  0
  6  9  2  0  0  0  0
  7 10  1  0  0  0  0
  8 11  1  0  0  0  0
  9 12  1  0  0  0  0
 10 13  1  6  0  0  0
 10 14  1  0  0  0  0
 12 15  1  0  0  0  0
 13 16  1  0  0  0  0
 17 18  1  0  0  0  0
 17 19  1  0  0  0  0
 18 20  2  0  0  0  0
 18 21  1  0  0  0  0
 20 22  1  0  0  0  0
 20 23  1  0  0  0  0
 21 24  2  0  0  0  0
 22 25  2  0  0  0  0
 23 26  1  0  0  0  0
 24 27  1  0  0  0  0
 25 28  1  0  0  0  0
 26 29  1  1  0  0  0
 26 30  1  0  0  0  0
 28 31  1  0  0  0  0
 29 32  1  0  0  0  0
  8  9  1  0  0  0  0
 24 25  1  0  0  0  0
M  END
>  <MolRegNo>
1158165

>  <m>
=

>  <Value>
85

>  <Unit>
deltaA.10^4nmol-1

>  <Type>
Complex_formation

>  <pValue>
0

>  <Ligand Efficiency>
0

>  <Binding Efficiency>
0

>  <Surface Efficiency>
0

>  <Assay Index>
52618

>  <Assay Category>


>  <Assay Organism>
Oryctolagus cuniculus

>  <Target ID>
12912

>  <Target Name>
Cytochrome P450 2C19

>  <Target Organism>
Homo sapiens

>  <Target Description>
Target is a single protein chain

>  <Sequence Accession>
P33261

>  <Reference>
J. Med. Chem. 24 (3), 299-304 (1981)

>  <Pubmed ID>
7265116

>  <DOI>
10.1021/jm00135a012

$$$$
1158165
Actelion Java MolfileCreator 1.0

 32 32  0  0  0  0  0  0  0  0999 V2000
    0.0000   -0.0000   -0.0000 O   0  0  0  0  0  0  0  0  0  0  0  0
   -1.3088    0.7615   -0.0000 C   0  0  0  0  0  0  0  0  0  0  0  0
    1.2850    0.7615   -0.0000 C   0  0  0  0  0  0  0  0  0  0  0  0
   -1.3207    2.2726   -0.0000 C   0  0  0  0  0  0  0  0  0  0  0  0
   -2.6176    0.0238   -0.0000 C   0  0  0  0  0  0  0  0  0  0  0  0
   -2.6295    3.0341   -0.0000 C   0  0  0  0  0  0  0  0  0  0  0  0
   -0.0357    3.0341   -0.0000 C   0  0  0  0  0  0  0  0  0  0  0  0
   -3.9264    0.7853   -0.0000 C   0  0  0  0  0  0  0  0  0  0  0  0
   -3.9383    2.2964   -0.0000 C   0  0  0  0  0  0  0  0  0  0  0  0
   -0.0476    4.5452   -0.0000 C   0  0  0  0  0  0  0  0  0  0  0  0
   -5.2353    0.0476   -0.0000 C   0  0  0  0  0  0  0  0  0  0  0  0
   -5.2472    3.0579   -0.0000 O   0  0  0  0  0  0  0  0  0  0  0  0
    1.2374    5.3066   -0.0000 N   0  0  0  0  0  0  0  0  0  0  0  0
   -1.3564    5.3066   -0.0000 C   0  0  0  0  0  0  0  0  0  0  0  0
   -6.5560    2.3202   -0.0000 C   0  0  0  0  0  0  0  0  0  0  0  0
    1.2255    6.8177   -0.0000 O   0  0  0  0  0  0  0  0  0  0  0  0
   10.8513    5.1401   -0.0000 O   0  0  0  0  0  0  0  0  0  0  0  0
   10.8394    3.6528   -0.0000 C   0  0  0  0  0  0  0  0  0  0  0  0
    9.5543    5.9016   -0.0000 C   0  0  0  0  0  0  0  0  0  0  0  0
   12.1482    2.9151   -0.0000 C   0  0  0  0  0  0  0  0  0  0  0  0
    9.5424    2.9032   -0.0000 C   0  0  0  0  0  0  0  0  0  0  0  0
   12.1363    1.4159   -0.0000 C   0  0  0  0  0  0  0  0  0  0  0  0
   13.4332    3.6766   -0.0000 C   0  0  0  0  0  0  0  0  0  0  0  0
    9.5305    1.4159   -0.0000 C   0  0  0  0  0  0  0  0  0  0  0  0
   10.8037    0.6782   -0.0000 C   0  0  0  0  0  0  0  0  0  0  0  0
   14.7063    2.9508   -0.0000 C   0  0  0  0  0  0  0  0  0  0  0  0
    8.2098    0.6782   -0.0000 C   0  0  0  0  0  0  0  0  0  0  0  0
   10.7918   -0.8091   -0.0000 O   0  0  0  0  0  0  0  0  0  0  0  0
   14.7182    1.4635   -0.0000 N   0  0  0  0  0  0  0  0  0  0  0  0
   15.9675    3.7361   -0.0000 C   0  0  0  0  0  0  0  0  0  0  0  0
    9.4830   -1.5468   -0.0000 C   0  0  0  0  0  0  0  0  0  0  0  0
   16.0151    0.7377   -0.0000 O   0  0  0  0  0  0  0  0  0  0  0  0
  1  2  1  0  0  0  0
  1  3  1  0  0  0  0
  2  4  2  0  0  0  0
  2  5  1  0  0  0  0
  4  6  1  0  0  0  0
  4  7  1  0  0  0  0
  5  8  2  0  0  0  0
  6  9  2  0  0  0  0
  7 10  1  0  0  0  0
  8 11  1  0  0  0  0
  9 12  1  0  0  0  0
 10 13  1  6  0  0  0
 10 14  1  0  0  0  0
 12 15  1  0  0  0  0
 13 16  1  0  0  0  0
 17 18  1  0  0  0  0
 17 19  1  0  0  0  0
 18 20  2  0  0  0  0
 18 21  1  0  0  0  0
 20 22  1  0  0  0  0
 20 23  1  0  0  0  0
 21 24  2  0  0  0  0
 22 25  2  0  0  0  0
 23 26  1  0  0  0  0
 24 27  1  0  0  0  0
 25 28  1  0  0  0  0
 26 29  1  1  0  0  0
 26 30  1  0  0  0  0
 28 31  1  0  0  0  0
 29 32  1  0  0  0  0
  8  9  1  0  0  0  0
 24 25  1  0  0  0  0
M  END
>  <MolRegNo>
1158165

>  <m>
=

>  <Value>
86

>  <Unit>
deltaA.10^4nmol-1.min-1

>  <Type>
Initial_rate

>  <pValue>
0

>  <Ligand Efficiency>
0

>  <Binding Efficiency>
0

>  <Surface Efficiency>
0

>  <Assay Index>
52607

>  <Assay Category>


>  <Assay Organism>
Oryctolagus cuniculus

>  <Target ID>
12912

>  <Target Name>
Cytochrome P450 2C19

>  <Target Organism>
Homo sapiens

>  <Target Description>
Target is a single protein chain

>  <Sequence Accession>
P33261

>  <Reference>
J. Med. Chem. 24 (3), 299-304 (1981)

>  <Pubmed ID>
7265116

>  <DOI>
10.1021/jm00135a012

$$$$
1158165
Actelion Java MolfileCreator 1.0

 32 32  0  0  0  0  0  0  0  0999 V2000
    0.0000   -0.0000   -0.0000 O   0  0  0  0  0  0  0  0  0  0  0  0
   -1.3088    0.7615   -0.0000 C   0  0  0  0  0  0  0  0  0  0  0  0
    1.2850    0.7615   -0.0000 C   0  0  0  0  0  0  0  0  0  0  0  0
   -1.3207    2.2726   -0.0000 C   0  0  0  0  0  0  0  0  0  0  0  0
   -2.6176    0.0238   -0.0000 C   0  0  0  0  0  0  0  0  0  0  0  0
   -2.6295    3.0341   -0.0000 C   0  0  0  0  0  0  0  0  0  0  0  0
   -0.0357    3.0341   -0.0000 C   0  0  0  0  0  0  0  0  0  0  0  0
   -3.9264    0.7853   -0.0000 C   0  0  0  0  0  0  0  0  0  0  0  0
   -3.9383    2.2964   -0.0000 C   0  0  0  0  0  0  0  0  0  0  0  0
   -0.0476    4.5452   -0.0000 C   0  0  0  0  0  0  0  0  0  0  0  0
   -5.2353    0.0476   -0.0000 C   0  0  0  0  0  0  0  0  0  0  0  0
   -5.2472    3.0579   -0.0000 O   0  0  0  0  0  0  0  0  0  0  0  0
    1.2374    5.3066   -0.0000 N   0  0  0  0  0  0  0  0  0  0  0  0
   -1.3564    5.3066   -0.0000 C   0  0  0  0  0  0  0  0  0  0  0  0
   -6.5560    2.3202   -0.0000 C   0  0  0  0  0  0  0  0  0  0  0  0
    1.2255    6.8177   -0.0000 O   0  0  0  0  0  0  0  0  0  0  0  0
   10.8513    5.1401   -0.0000 O   0  0  0  0  0  0  0  0  0  0  0  0
   10.8394    3.6528   -0.0000 C   0  0  0  0  0  0  0  0  0  0  0  0
    9.5543    5.9016   -0.0000 C   0  0  0  0  0  0  0  0  0  0  0  0
   12.1482    2.9151   -0.0000 C   0  0  0  0  0  0  0  0  0  0  0  0
    9.5424    2.9032   -0.0000 C   0  0  0  0  0  0  0  0  0  0  0  0
   12.1363    1.4159   -0.0000 C   0  0  0  0  0  0  0  0  0  0  0  0
   13.4332    3.6766   -0.0000 C   0  0  0  0  0  0  0  0  0  0  0  0
    9.5305    1.4159   -0.0000 C   0  0  0  0  0  0  0  0  0  0  0  0
   10.8037    0.6782   -0.0000 C   0  0  0  0  0  0  0  0  0  0  0  0
   14.7063    2.9508   -0.0000 C   0  0  0  0  0  0  0  0  0  0  0  0
    8.2098    0.6782   -0.0000 C   0  0  0  0  0  0  0  0  0  0  0  0
   10.7918   -0.8091   -0.0000 O   0  0  0  0  0  0  0  0  0  0  0  0
   14.7182    1.4635   -0.0000 N   0  0  0  0  0  0  0  0  0  0  0  0
   15.9675    3.7361   -0.0000 C   0  0  0  0  0  0  0  0  0  0  0  0
    9.4830   -1.5468   -0.0000 C   0  0  0  0  0  0  0  0  0  0  0  0
   16.0151    0.7377   -0.0000 O   0  0  0  0  0  0  0  0  0  0  0  0
  1  2  1  0  0  0  0
  1  3  1  0  0  0  0
  2  4  2  0  0  0  0
  2  5  1  0  0  0  0
  4  6  1  0  0  0  0
  4  7  1  0  0  0  0
  5  8  2  0  0  0  0
  6  9  2  0  0  0  0
  7 10  1  0  0  0  0
  8 11  1  0  0  0  0
  9 12  1  0  0  0  0
 10 13  1  6  0  0  0
 10 14  1  0  0  0  0
 12 15  1  0  0  0  0
 13 16  1  0  0  0  0
 17 18  1  0  0  0  0
 17 19  1  0  0  0  0
 18 20  2  0  0  0  0
 18 21  1  0  0  0  0
 20 22  1  0  0  0  0
 20 23  1  0  0  0  0
 21 24  2  0  0  0  0
 22 25  2  0  0  0  0
 23 26  1  0  0  0  0
 24 27  1  0  0  0  0
 25 28  1  0  0  0  0
 26 29  1  1  0  0  0
 26 30  1  0  0  0  0
 28 31  1  0  0  0  0
 29 32  1  0  0  0  0
  8  9  1  0  0  0  0
 24 25  1  0  0  0  0
M  END
>  <MolRegNo>
1158165

>  <m>
=

>  <Value>
75

>  <Unit>
deltaA.10^4nmol-1

>  <Type>
Complex_formation

>  <pValue>
0

>  <Ligand Efficiency>
0

>  <Binding Efficiency>
0

>  <Surface Efficiency>
0

>  <Assay Index>
52616

>  <Assay Category>


>  <Assay Organism>
Oryctolagus cuniculus

>  <Target ID>
12912

>  <Target Name>
Cytochrome P450 2C19

>  <Target Organism>
Homo sapiens

>  <Target Description>
Target is a single protein chain

>  <Sequence Accession>
P33261

>  <Reference>
J. Med. Chem. 24 (3), 299-304 (1981)

>  <Pubmed ID>
7265116

>  <DOI>
10.1021/jm00135a012

$$$$
1158165
Actelion Java MolfileCreator 1.0

 32 32  0  0  0  0  0  0  0  0999 V2000
    0.0000   -0.0000   -0.0000 O   0  0  0  0  0  0  0  0  0  0  0  0
   -1.3088    0.7615   -0.0000 C   0  0  0  0  0  0  0  0  0  0  0  0
    1.2850    0.7615   -0.0000 C   0  0  0  0  0  0  0  0  0  0  0  0
   -1.3207    2.2726   -0.0000 C   0  0  0  0  0  0  0  0  0  0  0  0
   -2.6176    0.0238   -0.0000 C   0  0  0  0  0  0  0  0  0  0  0  0
   -2.6295    3.0341   -0.0000 C   0  0  0  0  0  0  0  0  0  0  0  0
   -0.0357    3.0341   -0.0000 C   0  0  0  0  0  0  0  0  0  0  0  0
   -3.9264    0.7853   -0.0000 C   0  0  0  0  0  0  0  0  0  0  0  0
   -3.9383    2.2964   -0.0000 C   0  0  0  0  0  0  0  0  0  0  0  0
   -0.0476    4.5452   -0.0000 C   0  0  0  0  0  0  0  0  0  0  0  0
   -5.2353    0.0476   -0.0000 C   0  0  0  0  0  0  0  0  0  0  0  0
   -5.2472    3.0579   -0.0000 O   0  0  0  0  0  0  0  0  0  0  0  0
    1.2374    5.3066   -0.0000 N   0  0  0  0  0  0  0  0  0  0  0  0
   -1.3564    5.3066   -0.0000 C   0  0  0  0  0  0  0  0  0  0  0  0
   -6.5560    2.3202   -0.0000 C   0  0  0  0  0  0  0  0  0  0  0  0
    1.2255    6.8177   -0.0000 O   0  0  0  0  0  0  0  0  0  0  0  0
   10.8513    5.1401   -0.0000 O   0  0  0  0  0  0  0  0  0  0  0  0
   10.8394    3.6528   -0.0000 C   0  0  0  0  0  0  0  0  0  0  0  0
    9.5543    5.9016   -0.0000 C   0  0  0  0  0  0  0  0  0  0  0  0
   12.1482    2.9151   -0.0000 C   0  0  0  0  0  0  0  0  0  0  0  0
    9.5424    2.9032   -0.0000 C   0  0  0  0  0  0  0  0  0  0  0  0
   12.1363    1.4159   -0.0000 C   0  0  0  0  0  0  0  0  0  0  0  0
   13.4332    3.6766   -0.0000 C   0  0  0  0  0  0  0  0  0  0  0  0
    9.5305    1.4159   -0.0000 C   0  0  0  0  0  0  0  0  0  0  0  0
   10.8037    0.6782   -0.0000 C   0  0  0  0  0  0  0  0  0  0  0  0
   14.7063    2.9508   -0.0000 C   0  0  0  0  0  0  0  0  0  0  0  0
    8.2098    0.6782   -0.0000 C   0  0  0  0  0  0  0  0  0  0  0  0
   10.7918   -0.8091   -0.0000 O   0  0  0  0  0  0  0  0  0  0  0  0
   14.7182    1.4635   -0.0000 N   0  0  0  0  0  0  0  0  0  0  0  0
   15.9675    3.7361   -0.0000 C   0  0  0  0  0  0  0  0  0  0  0  0
    9.4830   -1.5468   -0.0000 C   0  0  0  0  0  0  0  0  0  0  0  0
   16.0151    0.7377   -0.0000 O   0  0  0  0  0  0  0  0  0  0  0  0
  1  2  1  0  0  0  0
  1  3  1  0  0  0  0
  2  4  2  0  0  0  0
  2  5  1  0  0  0  0
  4  6  1  0  0  0  0
  4  7  1  0  0  0  0
  5  8  2  0  0  0  0
  6  9  2  0  0  0  0
  7 10  1  0  0  0  0
  8 11  1  0  0  0  0
  9 12  1  0  0  0  0
 10 13  1  6  0  0  0
 10 14  1  0  0  0  0
 12 15  1  0  0  0  0
 13 16  1  0  0  0  0
 17 18  1  0  0  0  0
 17 19  1  0  0  0  0
 18 20  2  0  0  0  0
 18 21  1  0  0  0  0
 20 22  1  0  0  0  0
 20 23  1  0  0  0  0
 21 24  2  0  0  0  0
 22 25  2  0  0  0  0
 23 26  1  0  0  0  0
 24 27  1  0  0  0  0
 25 28  1  0  0  0  0
 26 29  1  1  0  0  0
 26 30  1  0  0  0  0
 28 31  1  0  0  0  0
 29 32  1  0  0  0  0
  8  9  1  0  0  0  0
 24 25  1  0  0  0  0
M  END
>  <MolRegNo>
1158165

>  <m>
=

>  <Value>
45

>  <Unit>
deltaA.10^4nmol-1.min-1

>  <Type>
Initial_rate

>  <pValue>
0

>  <Ligand Efficiency>
0

>  <Binding Efficiency>
0

>  <Surface Efficiency>
0

>  <Assay Index>
52609

>  <Assay Category>


>  <Assay Organism>
Oryctolagus cuniculus

>  <Target ID>
12912

>  <Target Name>
Cytochrome P450 2C19

>  <Target Organism>
Homo sapiens

>  <Target Description>
Target is a single protein chain

>  <Sequence Accession>
P33261

>  <Reference>
J. Med. Chem. 24 (3), 299-304 (1981)

>  <Pubmed ID>
7265116

>  <DOI>
10.1021/jm00135a012

$$$$
1158165
Actelion Java MolfileCreator 1.0

 32 32  0  0  0  0  0  0  0  0999 V2000
    0.0000   -0.0000   -0.0000 O   0  0  0  0  0  0  0  0  0  0  0  0
   -1.3088    0.7615   -0.0000 C   0  0  0  0  0  0  0  0  0  0  0  0
    1.2850    0.7615   -0.0000 C   0  0  0  0  0  0  0  0  0  0  0  0
   -1.3207    2.2726   -0.0000 C   0  0  0  0  0  0  0  0  0  0  0  0
   -2.6176    0.0238   -0.0000 C   0  0  0  0  0  0  0  0  0  0  0  0
   -2.6295    3.0341   -0.0000 C   0  0  0  0  0  0  0  0  0  0  0  0
   -0.0357    3.0341   -0.0000 C   0  0  0  0  0  0  0  0  0  0  0  0
   -3.9264    0.7853   -0.0000 C   0  0  0  0  0  0  0  0  0  0  0  0
   -3.9383    2.2964   -0.0000 C   0  0  0  0  0  0  0  0  0  0  0  0
   -0.0476    4.5452   -0.0000 C   0  0  0  0  0  0  0  0  0  0  0  0
   -5.2353    0.0476   -0.0000 C   0  0  0  0  0  0  0  0  0  0  0  0
   -5.2472    3.0579   -0.0000 O   0  0  0  0  0  0  0  0  0  0  0  0
    1.2374    5.3066   -0.0000 N   0  0  0  0  0  0  0  0  0  0  0  0
   -1.3564    5.3066   -0.0000 C   0  0  0  0  0  0  0  0  0  0  0  0
   -6.5560    2.3202   -0.0000 C   0  0  0  0  0  0  0  0  0  0  0  0
    1.2255    6.8177   -0.0000 O   0  0  0  0  0  0  0  0  0  0  0  0
   10.8513    5.1401   -0.0000 O   0  0  0  0  0  0  0  0  0  0  0  0
   10.8394    3.6528   -0.0000 C   0  0  0  0  0  0  0  0  0  0  0  0
    9.5543    5.9016   -0.0000 C   0  0  0  0  0  0  0  0  0  0  0  0
   12.1482    2.9151   -0.0000 C   0  0  0  0  0  0  0  0  0  0  0  0
    9.5424    2.9032   -0.0000 C   0  0  0  0  0  0  0  0  0  0  0  0
   12.1363    1.4159   -0.0000 C   0  0  0  0  0  0  0  0  0  0  0  0
   13.4332    3.6766   -0.0000 C   0  0  0  0  0  0  0  0  0  0  0  0
    9.5305    1.4159   -0.0000 C   0  0  0  0  0  0  0  0  0  0  0  0
   10.8037    0.6782   -0.0000 C   0  0  0  0  0  0  0  0  0  0  0  0
   14.7063    2.9508   -0.0000 C   0  0  0  0  0  0  0  0  0  0  0  0
    8.2098    0.6782   -0.0000 C   0  0  0  0  0  0  0  0  0  0  0  0
   10.7918   -0.8091   -0.0000 O   0  0  0  0  0  0  0  0  0  0  0  0
   14.7182    1.4635   -0.0000 N   0  0  0  0  0  0  0  0  0  0  0  0
   15.9675    3.7361   -0.0000 C   0  0  0  0  0  0  0  0  0  0  0  0
    9.4830   -1.5468   -0.0000 C   0  0  0  0  0  0  0  0  0  0  0  0
   16.0151    0.7377   -0.0000 O   0  0  0  0  0  0  0  0  0  0  0  0
  1  2  1  0  0  0  0
  1  3  1  0  0  0  0
  2  4  2  0  0  0  0
  2  5  1  0  0  0  0
  4  6  1  0  0  0  0
  4  7  1  0  0  0  0
  5  8  2  0  0  0  0
  6  9  2  0  0  0  0
  7 10  1  0  0  0  0
  8 11  1  0  0  0  0
  9 12  1  0  0  0  0
 10 13  1  6  0  0  0
 10 14  1  0  0  0  0
 12 15  1  0  0  0  0
 13 16  1  0  0  0  0
 17 18  1  0  0  0  0
 17 19  1  0  0  0  0
 18 20  2  0  0  0  0
 18 21  1  0  0  0  0
 20 22  1  0  0  0  0
 20 23  1  0  0  0  0
 21 24  2  0  0  0  0
 22 25  2  0  0  0  0
 23 26  1  0  0  0  0
 24 27  1  0  0  0  0
 25 28  1  0  0  0  0
 26 29  1  1  0  0  0
 26 30  1  0  0  0  0
 28 31  1  0  0  0  0
 29 32  1  0  0  0  0
  8  9  1  0  0  0  0
 24 25  1  0  0  0  0
M  END
>  <MolRegNo>
1158165

>  <m>
=

>  <Value>
37

>  <Unit>
deltaA.10^4nmol-1

>  <Type>
Complex_formation

>  <pValue>
0

>  <Ligand Efficiency>
0

>  <Binding Efficiency>
0

>  <Surface Efficiency>
0

>  <Assay Index>
52617

>  <Assay Category>


>  <Assay Organism>
Oryctolagus cuniculus

>  <Target ID>
12912

>  <Target Name>
Cytochrome P450 2C19

>  <Target Organism>
Homo sapiens

>  <Target Description>
Target is a single protein chain

>  <Sequence Accession>
P33261

>  <Reference>
J. Med. Chem. 24 (3), 299-304 (1981)

>  <Pubmed ID>
7265116

>  <DOI>
10.1021/jm00135a012

$$$$
1158165
Actelion Java MolfileCreator 1.0

 32 32  0  0  0  0  0  0  0  0999 V2000
    0.0000   -0.0000   -0.0000 O   0  0  0  0  0  0  0  0  0  0  0  0
   -1.3088    0.7615   -0.0000 C   0  0  0  0  0  0  0  0  0  0  0  0
    1.2850    0.7615   -0.0000 C   0  0  0  0  0  0  0  0  0  0  0  0
   -1.3207    2.2726   -0.0000 C   0  0  0  0  0  0  0  0  0  0  0  0
   -2.6176    0.0238   -0.0000 C   0  0  0  0  0  0  0  0  0  0  0  0
   -2.6295    3.0341   -0.0000 C   0  0  0  0  0  0  0  0  0  0  0  0
   -0.0357    3.0341   -0.0000 C   0  0  0  0  0  0  0  0  0  0  0  0
   -3.9264    0.7853   -0.0000 C   0  0  0  0  0  0  0  0  0  0  0  0
   -3.9383    2.2964   -0.0000 C   0  0  0  0  0  0  0  0  0  0  0  0
   -0.0476    4.5452   -0.0000 C   0  0  0  0  0  0  0  0  0  0  0  0
   -5.2353    0.0476   -0.0000 C   0  0  0  0  0  0  0  0  0  0  0  0
   -5.2472    3.0579   -0.0000 O   0  0  0  0  0  0  0  0  0  0  0  0
    1.2374    5.3066   -0.0000 N   0  0  0  0  0  0  0  0  0  0  0  0
   -1.3564    5.3066   -0.0000 C   0  0  0  0  0  0  0  0  0  0  0  0
   -6.5560    2.3202   -0.0000 C   0  0  0  0  0  0  0  0  0  0  0  0
    1.2255    6.8177   -0.0000 O   0  0  0  0  0  0  0  0  0  0  0  0
   10.8513    5.1401   -0.0000 O   0  0  0  0  0  0  0  0  0  0  0  0
   10.8394    3.6528   -0.0000 C   0  0  0  0  0  0  0  0  0  0  0  0
    9.5543    5.9016   -0.0000 C   0  0  0  0  0  0  0  0  0  0  0  0
   12.1482    2.9151   -0.0000 C   0  0  0  0  0  0  0  0  0  0  0  0
    9.5424    2.9032   -0.0000 C   0  0  0  0  0  0  0  0  0  0  0  0
   12.1363    1.4159   -0.0000 C   0  0  0  0  0  0  0  0  0  0  0  0
   13.4332    3.6766   -0.0000 C   0  0  0  0  0  0  0  0  0  0  0  0
    9.5305    1.4159   -0.0000 C   0  0  0  0  0  0  0  0  0  0  0  0
   10.8037    0.6782   -0.0000 C   0  0  0  0  0  0  0  0  0  0  0  0
   14.7063    2.9508   -0.0000 C   0  0  0  0  0  0  0  0  0  0  0  0
    8.2098    0.6782   -0.0000 C   0  0  0  0  0  0  0  0  0  0  0  0
   10.7918   -0.8091   -0.0000 O   0  0  0  0  0  0  0  0  0  0  0  0
   14.7182    1.4635   -0.0000 N   0  0  0  0  0  0  0  0  0  0  0  0
   15.9675    3.7361   -0.0000 C   0  0  0  0  0  0  0  0  0  0  0  0
    9.4830   -1.5468   -0.0000 C   0  0  0  0  0  0  0  0  0  0  0  0
   16.0151    0.7377   -0.0000 O   0  0  0  0  0  0  0  0  0  0  0  0
  1  2  1  0  0  0  0
  1  3  1  0  0  0  0
  2  4  2  0  0  0  0
  2  5  1  0  0  0  0
  4  6  1  0  0  0  0
  4  7  1  0  0  0  0
  5  8  2  0  0  0  0
  6  9  2  0  0  0  0
  7 10  1  0  0  0  0
  8 11  1  0  0  0  0
  9 12  1  0  0  0  0
 10 13  1  6  0  0  0
 10 14  1  0  0  0  0
 12 15  1  0  0  0  0
 13 16  1  0  0  0  0
 17 18  1  0  0  0  0
 17 19  1  0  0  0  0
 18 20  2  0  0  0  0
 18 21  1  0  0  0  0
 20 22  1  0  0  0  0
 20 23  1  0  0  0  0
 21 24  2  0  0  0  0
 22 25  2  0  0  0  0
 23 26  1  0  0  0  0
 24 27  1  0  0  0  0
 25 28  1  0  0  0  0
 26 29  1  1  0  0  0
 26 30  1  0  0  0  0
 28 31  1  0  0  0  0
 29 32  1  0  0  0  0
  8  9  1  0  0  0  0
 24 25  1  0  0  0  0
M  END
>  <MolRegNo>
1158165

>  <m>
=

>  <Value>
50

>  <Unit>
deltaA.10^4nmol-1.min-1

>  <Type>
Initial_rate

>  <pValue>
0

>  <Ligand Efficiency>
0

>  <Binding Efficiency>
0

>  <Surface Efficiency>
0

>  <Assay Index>
52609

>  <Assay Category>


>  <Assay Organism>
Oryctolagus cuniculus

>  <Target ID>
12912

>  <Target Name>
Cytochrome P450 2C19

>  <Target Organism>
Homo sapiens

>  <Target Description>
Target is a single protein chain

>  <Sequence Accession>
P33261

>  <Reference>
J. Med. Chem. 24 (3), 299-304 (1981)

>  <Pubmed ID>
7265116

>  <DOI>
10.1021/jm00135a012

$$$$
1158165
Actelion Java MolfileCreator 1.0

 32 32  0  0  0  0  0  0  0  0999 V2000
    0.0000   -0.0000   -0.0000 O   0  0  0  0  0  0  0  0  0  0  0  0
   -1.3088    0.7615   -0.0000 C   0  0  0  0  0  0  0  0  0  0  0  0
    1.2850    0.7615   -0.0000 C   0  0  0  0  0  0  0  0  0  0  0  0
   -1.3207    2.2726   -0.0000 C   0  0  0  0  0  0  0  0  0  0  0  0
   -2.6176    0.0238   -0.0000 C   0  0  0  0  0  0  0  0  0  0  0  0
   -2.6295    3.0341   -0.0000 C   0  0  0  0  0  0  0  0  0  0  0  0
   -0.0357    3.0341   -0.0000 C   0  0  0  0  0  0  0  0  0  0  0  0
   -3.9264    0.7853   -0.0000 C   0  0  0  0  0  0  0  0  0  0  0  0
   -3.9383    2.2964   -0.0000 C   0  0  0  0  0  0  0  0  0  0  0  0
   -0.0476    4.5452   -0.0000 C   0  0  0  0  0  0  0  0  0  0  0  0
   -5.2353    0.0476   -0.0000 C   0  0  0  0  0  0  0  0  0  0  0  0
   -5.2472    3.0579   -0.0000 O   0  0  0  0  0  0  0  0  0  0  0  0
    1.2374    5.3066   -0.0000 N   0  0  0  0  0  0  0  0  0  0  0  0
   -1.3564    5.3066   -0.0000 C   0  0  0  0  0  0  0  0  0  0  0  0
   -6.5560    2.3202   -0.0000 C   0  0  0  0  0  0  0  0  0  0  0  0
    1.2255    6.8177   -0.0000 O   0  0  0  0  0  0  0  0  0  0  0  0
   10.8513    5.1401   -0.0000 O   0  0  0  0  0  0  0  0  0  0  0  0
   10.8394    3.6528   -0.0000 C   0  0  0  0  0  0  0  0  0  0  0  0
    9.5543    5.9016   -0.0000 C   0  0  0  0  0  0  0  0  0  0  0  0
   12.1482    2.9151   -0.0000 C   0  0  0  0  0  0  0  0  0  0  0  0
    9.5424    2.9032   -0.0000 C   0  0  0  0  0  0  0  0  0  0  0  0
   12.1363    1.4159   -0.0000 C   0  0  0  0  0  0  0  0  0  0  0  0
   13.4332    3.6766   -0.0000 C   0  0  0  0  0  0  0  0  0  0  0  0
    9.5305    1.4159   -0.0000 C   0  0  0  0  0  0  0  0  0  0  0  0
   10.8037    0.6782   -0.0000 C   0  0  0  0  0  0  0  0  0  0  0  0
   14.7063    2.9508   -0.0000 C   0  0  0  0  0  0  0  0  0  0  0  0
    8.2098    0.6782   -0.0000 C   0  0  0  0  0  0  0  0  0  0  0  0
   10.7918   -0.8091   -0.0000 O   0  0  0  0  0  0  0  0  0  0  0  0
   14.7182    1.4635   -0.0000 N   0  0  0  0  0  0  0  0  0  0  0  0
   15.9675    3.7361   -0.0000 C   0  0  0  0  0  0  0  0  0  0  0  0
    9.4830   -1.5468   -0.0000 C   0  0  0  0  0  0  0  0  0  0  0  0
   16.0151    0.7377   -0.0000 O   0  0  0  0  0  0  0  0  0  0  0  0
  1  2  1  0  0  0  0
  1  3  1  0  0  0  0
  2  4  2  0  0  0  0
  2  5  1  0  0  0  0
  4  6  1  0  0  0  0
  4  7  1  0  0  0  0
  5  8  2  0  0  0  0
  6  9  2  0  0  0  0
  7 10  1  0  0  0  0
  8 11  1  0  0  0  0
  9 12  1  0  0  0  0
 10 13  1  6  0  0  0
 10 14  1  0  0  0  0
 12 15  1  0  0  0  0
 13 16  1  0  0  0  0
 17 18  1  0  0  0  0
 17 19  1  0  0  0  0
 18 20  2  0  0  0  0
 18 21  1  0  0  0  0
 20 22  1  0  0  0  0
 20 23  1  0  0  0  0
 21 24  2  0  0  0  0
 22 25  2  0  0  0  0
 23 26  1  0  0  0  0
 24 27  1  0  0  0  0
 25 28  1  0  0  0  0
 26 29  1  1  0  0  0
 26 30  1  0  0  0  0
 28 31  1  0  0  0  0
 29 32  1  0  0  0  0
  8  9  1  0  0  0  0
 24 25  1  0  0  0  0
M  END
>  <MolRegNo>
1158165

>  <m>
=

>  <Value>
46

>  <Unit>
deltaA.10^4nmol-1

>  <Type>
Complex_formation

>  <pValue>
0

>  <Ligand Efficiency>
0

>  <Binding Efficiency>
0

>  <Surface Efficiency>
0

>  <Assay Index>
52617

>  <Assay Category>


>  <Assay Organism>
Oryctolagus cuniculus

>  <Target ID>
12912

>  <Target Name>
Cytochrome P450 2C19

>  <Target Organism>
Homo sapiens

>  <Target Description>
Target is a single protein chain

>  <Sequence Accession>
P33261

>  <Reference>
J. Med. Chem. 24 (3), 299-304 (1981)

>  <Pubmed ID>
7265116

>  <DOI>
10.1021/jm00135a012

$$$$
1158165
Actelion Java MolfileCreator 1.0

 32 32  0  0  0  0  0  0  0  0999 V2000
    0.0000   -0.0000   -0.0000 O   0  0  0  0  0  0  0  0  0  0  0  0
   -1.3088    0.7615   -0.0000 C   0  0  0  0  0  0  0  0  0  0  0  0
    1.2850    0.7615   -0.0000 C   0  0  0  0  0  0  0  0  0  0  0  0
   -1.3207    2.2726   -0.0000 C   0  0  0  0  0  0  0  0  0  0  0  0
   -2.6176    0.0238   -0.0000 C   0  0  0  0  0  0  0  0  0  0  0  0
   -2.6295    3.0341   -0.0000 C   0  0  0  0  0  0  0  0  0  0  0  0
   -0.0357    3.0341   -0.0000 C   0  0  0  0  0  0  0  0  0  0  0  0
   -3.9264    0.7853   -0.0000 C   0  0  0  0  0  0  0  0  0  0  0  0
   -3.9383    2.2964   -0.0000 C   0  0  0  0  0  0  0  0  0  0  0  0
   -0.0476    4.5452   -0.0000 C   0  0  0  0  0  0  0  0  0  0  0  0
   -5.2353    0.0476   -0.0000 C   0  0  0  0  0  0  0  0  0  0  0  0
   -5.2472    3.0579   -0.0000 O   0  0  0  0  0  0  0  0  0  0  0  0
    1.2374    5.3066   -0.0000 N   0  0  0  0  0  0  0  0  0  0  0  0
   -1.3564    5.3066   -0.0000 C   0  0  0  0  0  0  0  0  0  0  0  0
   -6.5560    2.3202   -0.0000 C   0  0  0  0  0  0  0  0  0  0  0  0
    1.2255    6.8177   -0.0000 O   0  0  0  0  0  0  0  0  0  0  0  0
   10.8513    5.1401   -0.0000 O   0  0  0  0  0  0  0  0  0  0  0  0
   10.8394    3.6528   -0.0000 C   0  0  0  0  0  0  0  0  0  0  0  0
    9.5543    5.9016   -0.0000 C   0  0  0  0  0  0  0  0  0  0  0  0
   12.1482    2.9151   -0.0000 C   0  0  0  0  0  0  0  0  0  0  0  0
    9.5424    2.9032   -0.0000 C   0  0  0  0  0  0  0  0  0  0  0  0
   12.1363    1.4159   -0.0000 C   0  0  0  0  0  0  0  0  0  0  0  0
   13.4332    3.6766   -0.0000 C   0  0  0  0  0  0  0  0  0  0  0  0
    9.5305    1.4159   -0.0000 C   0  0  0  0  0  0  0  0  0  0  0  0
   10.8037    0.6782   -0.0000 C   0  0  0  0  0  0  0  0  0  0  0  0
   14.7063    2.9508   -0.0000 C   0  0  0  0  0  0  0  0  0  0  0  0
    8.2098    0.6782   -0.0000 C   0  0  0  0  0  0  0  0  0  0  0  0
   10.7918   -0.8091   -0.0000 O   0  0  0  0  0  0  0  0  0  0  0  0
   14.7182    1.4635   -0.0000 N   0  0  0  0  0  0  0  0  0  0  0  0
   15.9675    3.7361   -0.0000 C   0  0  0  0  0  0  0  0  0  0  0  0
    9.4830   -1.5468   -0.0000 C   0  0  0  0  0  0  0  0  0  0  0  0
   16.0151    0.7377   -0.0000 O   0  0  0  0  0  0  0  0  0  0  0  0
  1  2  1  0  0  0  0
  1  3  1  0  0  0  0
  2  4  2  0  0  0  0
  2  5  1  0  0  0  0
  4  6  1  0  0  0  0
  4  7  1  0  0  0  0
  5  8  2  0  0  0  0
  6  9  2  0  0  0  0
  7 10  1  0  0  0  0
  8 11  1  0  0  0  0
  9 12  1  0  0  0  0
 10 13  1  6  0  0  0
 10 14  1  0  0  0  0
 12 15  1  0  0  0  0
 13 16  1  0  0  0  0
 17 18  1  0  0  0  0
 17 19  1  0  0  0  0
 18 20  2  0  0  0  0
 18 21  1  0  0  0  0
 20 22  1  0  0  0  0
 20 23  1  0  0  0  0
 21 24  2  0  0  0  0
 22 25  2  0  0  0  0
 23 26  1  0  0  0  0
 24 27  1  0  0  0  0
 25 28  1  0  0  0  0
 26 29  1  1  0  0  0
 26 30  1  0  0  0  0
 28 31  1  0  0  0  0
 29 32  1  0  0  0  0
  8  9  1  0  0  0  0
 24 25  1  0  0  0  0
M  END
>  <MolRegNo>
1158165

>  <m>
=

>  <Value>
30

>  <Unit>
%

>  <Type>
Inhibition

>  <pValue>
0

>  <Ligand Efficiency>
0

>  <Binding Efficiency>
0

>  <Surface Efficiency>
0

>  <Assay Index>
52627

>  <Assay Category>


>  <Assay Organism>
Oryctolagus cuniculus

>  <Target ID>
12912

>  <Target Name>
Cytochrome P450 2C19

>  <Target Organism>
Homo sapiens

>  <Target Description>
Target is a single protein chain

>  <Sequence Accession>
P33261

>  <Reference>
J. Med. Chem. 24 (3), 299-304 (1981)

>  <Pubmed ID>
7265116

>  <DOI>
10.1021/jm00135a012

$$$$
1158165
Actelion Java MolfileCreator 1.0

 32 32  0  0  0  0  0  0  0  0999 V2000
    0.0000   -0.0000   -0.0000 O   0  0  0  0  0  0  0  0  0  0  0  0
   -1.3088    0.7615   -0.0000 C   0  0  0  0  0  0  0  0  0  0  0  0
    1.2850    0.7615   -0.0000 C   0  0  0  0  0  0  0  0  0  0  0  0
   -1.3207    2.2726   -0.0000 C   0  0  0  0  0  0  0  0  0  0  0  0
   -2.6176    0.0238   -0.0000 C   0  0  0  0  0  0  0  0  0  0  0  0
   -2.6295    3.0341   -0.0000 C   0  0  0  0  0  0  0  0  0  0  0  0
   -0.0357    3.0341   -0.0000 C   0  0  0  0  0  0  0  0  0  0  0  0
   -3.9264    0.7853   -0.0000 C   0  0  0  0  0  0  0  0  0  0  0  0
   -3.9383    2.2964   -0.0000 C   0  0  0  0  0  0  0  0  0  0  0  0
   -0.0476    4.5452   -0.0000 C   0  0  0  0  0  0  0  0  0  0  0  0
   -5.2353    0.0476   -0.0000 C   0  0  0  0  0  0  0  0  0  0  0  0
   -5.2472    3.0579   -0.0000 O   0  0  0  0  0  0  0  0  0  0  0  0
    1.2374    5.3066   -0.0000 N   0  0  0  0  0  0  0  0  0  0  0  0
   -1.3564    5.3066   -0.0000 C   0  0  0  0  0  0  0  0  0  0  0  0
   -6.5560    2.3202   -0.0000 C   0  0  0  0  0  0  0  0  0  0  0  0
    1.2255    6.8177   -0.0000 O   0  0  0  0  0  0  0  0  0  0  0  0
   10.8513    5.1401   -0.0000 O   0  0  0  0  0  0  0  0  0  0  0  0
   10.8394    3.6528   -0.0000 C   0  0  0  0  0  0  0  0  0  0  0  0
    9.5543    5.9016   -0.0000 C   0  0  0  0  0  0  0  0  0  0  0  0
   12.1482    2.9151   -0.0000 C   0  0  0  0  0  0  0  0  0  0  0  0
    9.5424    2.9032   -0.0000 C   0  0  0  0  0  0  0  0  0  0  0  0
   12.1363    1.4159   -0.0000 C   0  0  0  0  0  0  0  0  0  0  0  0
   13.4332    3.6766   -0.0000 C   0  0  0  0  0  0  0  0  0  0  0  0
    9.5305    1.4159   -0.0000 C   0  0  0  0  0  0  0  0  0  0  0  0
   10.8037    0.6782   -0.0000 C   0  0  0  0  0  0  0  0  0  0  0  0
   14.7063    2.9508   -0.0000 C   0  0  0  0  0  0  0  0  0  0  0  0
    8.2098    0.6782   -0.0000 C   0  0  0  0  0  0  0  0  0  0  0  0
   10.7918   -0.8091   -0.0000 O   0  0  0  0  0  0  0  0  0  0  0  0
   14.7182    1.4635   -0.0000 N   0  0  0  0  0  0  0  0  0  0  0  0
   15.9675    3.7361   -0.0000 C   0  0  0  0  0  0  0  0  0  0  0  0
    9.4830   -1.5468   -0.0000 C   0  0  0  0  0  0  0  0  0  0  0  0
   16.0151    0.7377   -0.0000 O   0  0  0  0  0  0  0  0  0  0  0  0
  1  2  1  0  0  0  0
  1  3  1  0  0  0  0
  2  4  2  0  0  0  0
  2  5  1  0  0  0  0
  4  6  1  0  0  0  0
  4  7  1  0  0  0  0
  5  8  2  0  0  0  0
  6  9  2  0  0  0  0
  7 10  1  0  0  0  0
  8 11  1  0  0  0  0
  9 12  1  0  0  0  0
 10 13  1  6  0  0  0
 10 14  1  0  0  0  0
 12 15  1  0  0  0  0
 13 16  1  0  0  0  0
 17 18  1  0  0  0  0
 17 19  1  0  0  0  0
 18 20  2  0  0  0  0
 18 21  1  0  0  0  0
 20 22  1  0  0  0  0
 20 23  1  0  0  0  0
 21 24  2  0  0  0  0
 22 25  2  0  0  0  0
 23 26  1  0  0  0  0
 24 27  1  0  0  0  0
 25 28  1  0  0  0  0
 26 29  1  1  0  0  0
 26 30  1  0  0  0  0
 28 31  1  0  0  0  0
 29 32  1  0  0  0  0
  8  9  1  0  0  0  0
 24 25  1  0  0  0  0
M  END
>  <MolRegNo>
1158165

>  <m>
=

>  <Value>
30

>  <Unit>
%

>  <Type>
Inhibition

>  <pValue>
0

>  <Ligand Efficiency>
0

>  <Binding Efficiency>
0

>  <Surface Efficiency>
0

>  <Assay Index>
50128

>  <Assay Category>


>  <Assay Organism>
Oryctolagus cuniculus

>  <Target ID>
12912

>  <Target Name>
Cytochrome P450 2C19

>  <Target Organism>
Homo sapiens

>  <Target Description>
Target is a single protein chain

>  <Sequence Accession>
P33261

>  <Reference>
J. Med. Chem. 24 (3), 299-304 (1981)

>  <Pubmed ID>
7265116

>  <DOI>
10.1021/jm00135a012

$$$$
1158165
Actelion Java MolfileCreator 1.0

 32 32  0  0  0  0  0  0  0  0999 V2000
    0.0000   -0.0000   -0.0000 O   0  0  0  0  0  0  0  0  0  0  0  0
   -1.3088    0.7615   -0.0000 C   0  0  0  0  0  0  0  0  0  0  0  0
    1.2850    0.7615   -0.0000 C   0  0  0  0  0  0  0  0  0  0  0  0
   -1.3207    2.2726   -0.0000 C   0  0  0  0  0  0  0  0  0  0  0  0
   -2.6176    0.0238   -0.0000 C   0  0  0  0  0  0  0  0  0  0  0  0
   -2.6295    3.0341   -0.0000 C   0  0  0  0  0  0  0  0  0  0  0  0
   -0.0357    3.0341   -0.0000 C   0  0  0  0  0  0  0  0  0  0  0  0
   -3.9264    0.7853   -0.0000 C   0  0  0  0  0  0  0  0  0  0  0  0
   -3.9383    2.2964   -0.0000 C   0  0  0  0  0  0  0  0  0  0  0  0
   -0.0476    4.5452   -0.0000 C   0  0  0  0  0  0  0  0  0  0  0  0
   -5.2353    0.0476   -0.0000 C   0  0  0  0  0  0  0  0  0  0  0  0
   -5.2472    3.0579   -0.0000 O   0  0  0  0  0  0  0  0  0  0  0  0
    1.2374    5.3066   -0.0000 N   0  0  0  0  0  0  0  0  0  0  0  0
   -1.3564    5.3066   -0.0000 C   0  0  0  0  0  0  0  0  0  0  0  0
   -6.5560    2.3202   -0.0000 C   0  0  0  0  0  0  0  0  0  0  0  0
    1.2255    6.8177   -0.0000 O   0  0  0  0  0  0  0  0  0  0  0  0
   10.8513    5.1401   -0.0000 O   0  0  0  0  0  0  0  0  0  0  0  0
   10.8394    3.6528   -0.0000 C   0  0  0  0  0  0  0  0  0  0  0  0
    9.5543    5.9016   -0.0000 C   0  0  0  0  0  0  0  0  0  0  0  0
   12.1482    2.9151   -0.0000 C   0  0  0  0  0  0  0  0  0  0  0  0
    9.5424    2.9032   -0.0000 C   0  0  0  0  0  0  0  0  0  0  0  0
   12.1363    1.4159   -0.0000 C   0  0  0  0  0  0  0  0  0  0  0  0
   13.4332    3.6766   -0.0000 C   0  0  0  0  0  0  0  0  0  0  0  0
    9.5305    1.4159   -0.0000 C   0  0  0  0  0  0  0  0  0  0  0  0
   10.8037    0.6782   -0.0000 C   0  0  0  0  0  0  0  0  0  0  0  0
   14.7063    2.9508   -0.0000 C   0  0  0  0  0  0  0  0  0  0  0  0
    8.2098    0.6782   -0.0000 C   0  0  0  0  0  0  0  0  0  0  0  0
   10.7918   -0.8091   -0.0000 O   0  0  0  0  0  0  0  0  0  0  0  0
   14.7182    1.4635   -0.0000 N   0  0  0  0  0  0  0  0  0  0  0  0
   15.9675    3.7361   -0.0000 C   0  0  0  0  0  0  0  0  0  0  0  0
    9.4830   -1.5468   -0.0000 C   0  0  0  0  0  0  0  0  0  0  0  0
   16.0151    0.7377   -0.0000 O   0  0  0  0  0  0  0  0  0  0  0  0
  1  2  1  0  0  0  0
  1  3  1  0  0  0  0
  2  4  2  0  0  0  0
  2  5  1  0  0  0  0
  4  6  1  0  0  0  0
  4  7  1  0  0  0  0
  5  8  2  0  0  0  0
  6  9  2  0  0  0  0
  7 10  1  0  0  0  0
  8 11  1  0  0  0  0
  9 12  1  0  0  0  0
 10 13  1  6  0  0  0
 10 14  1  0  0  0  0
 12 15  1  0  0  0  0
 13 16  1  0  0  0  0
 17 18  1  0  0  0  0
 17 19  1  0  0  0  0
 18 20  2  0  0  0  0
 18 21  1  0  0  0  0
 20 22  1  0  0  0  0
 20 23  1  0  0  0  0
 21 24  2  0  0  0  0
 22 25  2  0  0  0  0
 23 26  1  0  0  0  0
 24 27  1  0  0  0  0
 25 28  1  0  0  0  0
 26 29  1  1  0  0  0
 26 30  1  0  0  0  0
 28 31  1  0  0  0  0
 29 32  1  0  0  0  0
  8  9  1  0  0  0  0
 24 25  1  0  0  0  0
M  END
>  <MolRegNo>
1158165

>  <m>
=

>  <Value>
39

>  <Unit>
%

>  <Type>
Inhibition

>  <pValue>
0

>  <Ligand Efficiency>
0

>  <Binding Efficiency>
0

>  <Surface Efficiency>
0

>  <Assay Index>
50123

>  <Assay Category>


>  <Assay Organism>
Oryctolagus cuniculus

>  <Target ID>
12912

>  <Target Name>
Cytochrome P450 2C19

>  <Target Organism>
Homo sapiens

>  <Target Description>
Target is a single protein chain

>  <Sequence Accession>
P33261

>  <Reference>
J. Med. Chem. 24 (3), 299-304 (1981)

>  <Pubmed ID>
7265116

>  <DOI>
10.1021/jm00135a012

$$$$
1158165
Actelion Java MolfileCreator 1.0

 32 32  0  0  0  0  0  0  0  0999 V2000
    0.0000   -0.0000   -0.0000 O   0  0  0  0  0  0  0  0  0  0  0  0
   -1.3088    0.7615   -0.0000 C   0  0  0  0  0  0  0  0  0  0  0  0
    1.2850    0.7615   -0.0000 C   0  0  0  0  0  0  0  0  0  0  0  0
   -1.3207    2.2726   -0.0000 C   0  0  0  0  0  0  0  0  0  0  0  0
   -2.6176    0.0238   -0.0000 C   0  0  0  0  0  0  0  0  0  0  0  0
   -2.6295    3.0341   -0.0000 C   0  0  0  0  0  0  0  0  0  0  0  0
   -0.0357    3.0341   -0.0000 C   0  0  0  0  0  0  0  0  0  0  0  0
   -3.9264    0.7853   -0.0000 C   0  0  0  0  0  0  0  0  0  0  0  0
   -3.9383    2.2964   -0.0000 C   0  0  0  0  0  0  0  0  0  0  0  0
   -0.0476    4.5452   -0.0000 C   0  0  0  0  0  0  0  0  0  0  0  0
   -5.2353    0.0476   -0.0000 C   0  0  0  0  0  0  0  0  0  0  0  0
   -5.2472    3.0579   -0.0000 O   0  0  0  0  0  0  0  0  0  0  0  0
    1.2374    5.3066   -0.0000 N   0  0  0  0  0  0  0  0  0  0  0  0
   -1.3564    5.3066   -0.0000 C   0  0  0  0  0  0  0  0  0  0  0  0
   -6.5560    2.3202   -0.0000 C   0  0  0  0  0  0  0  0  0  0  0  0
    1.2255    6.8177   -0.0000 O   0  0  0  0  0  0  0  0  0  0  0  0
   10.8513    5.1401   -0.0000 O   0  0  0  0  0  0  0  0  0  0  0  0
   10.8394    3.6528   -0.0000 C   0  0  0  0  0  0  0  0  0  0  0  0
    9.5543    5.9016   -0.0000 C   0  0  0  0  0  0  0  0  0  0  0  0
   12.1482    2.9151   -0.0000 C   0  0  0  0  0  0  0  0  0  0  0  0
    9.5424    2.9032   -0.0000 C   0  0  0  0  0  0  0  0  0  0  0  0
   12.1363    1.4159   -0.0000 C   0  0  0  0  0  0  0  0  0  0  0  0
   13.4332    3.6766   -0.0000 C   0  0  0  0  0  0  0  0  0  0  0  0
    9.5305    1.4159   -0.0000 C   0  0  0  0  0  0  0  0  0  0  0  0
   10.8037    0.6782   -0.0000 C   0  0  0  0  0  0  0  0  0  0  0  0
   14.7063    2.9508   -0.0000 C   0  0  0  0  0  0  0  0  0  0  0  0
    8.2098    0.6782   -0.0000 C   0  0  0  0  0  0  0  0  0  0  0  0
   10.7918   -0.8091   -0.0000 O   0  0  0  0  0  0  0  0  0  0  0  0
   14.7182    1.4635   -0.0000 N   0  0  0  0  0  0  0  0  0  0  0  0
   15.9675    3.7361   -0.0000 C   0  0  0  0  0  0  0  0  0  0  0  0
    9.4830   -1.5468   -0.0000 C   0  0  0  0  0  0  0  0  0  0  0  0
   16.0151    0.7377   -0.0000 O   0  0  0  0  0  0  0  0  0  0  0  0
  1  2  1  0  0  0  0
  1  3  1  0  0  0  0
  2  4  2  0  0  0  0
  2  5  1  0  0  0  0
  4  6  1  0  0  0  0
  4  7  1  0  0  0  0
  5  8  2  0  0  0  0
  6  9  2  0  0  0  0
  7 10  1  0  0  0  0
  8 11  1  0  0  0  0
  9 12  1  0  0  0  0
 10 13  1  6  0  0  0
 10 14  1  0  0  0  0
 12 15  1  0  0  0  0
 13 16  1  0  0  0  0
 17 18  1  0  0  0  0
 17 19  1  0  0  0  0
 18 20  2  0  0  0  0
 18 21  1  0  0  0  0
 20 22  1  0  0  0  0
 20 23  1  0  0  0  0
 21 24  2  0  0  0  0
 22 25  2  0  0  0  0
 23 26  1  0  0  0  0
 24 27  1  0  0  0  0
 25 28  1  0  0  0  0
 26 29  1  1  0  0  0
 26 30  1  0  0  0  0
 28 31  1  0  0  0  0
 29 32  1  0  0  0  0
  8  9  1  0  0  0  0
 24 25  1  0  0  0  0
M  END
>  <MolRegNo>
1158165

>  <m>
=

>  <Value>
39

>  <Unit>
%

>  <Type>
Inhibition

>  <pValue>
0

>  <Ligand Efficiency>
0

>  <Binding Efficiency>
0

>  <Surface Efficiency>
0

>  <Assay Index>
50132

>  <Assay Category>


>  <Assay Organism>
Oryctolagus cuniculus

>  <Target ID>
12912

>  <Target Name>
Cytochrome P450 2C19

>  <Target Organism>
Homo sapiens

>  <Target Description>
Target is a single protein chain

>  <Sequence Accession>
P33261

>  <Reference>
J. Med. Chem. 24 (3), 299-304 (1981)

>  <Pubmed ID>
7265116

>  <DOI>
10.1021/jm00135a012

$$$$
1158165
Actelion Java MolfileCreator 1.0

 32 32  0  0  0  0  0  0  0  0999 V2000
    0.0000   -0.0000   -0.0000 O   0  0  0  0  0  0  0  0  0  0  0  0
   -1.3088    0.7615   -0.0000 C   0  0  0  0  0  0  0  0  0  0  0  0
    1.2850    0.7615   -0.0000 C   0  0  0  0  0  0  0  0  0  0  0  0
   -1.3207    2.2726   -0.0000 C   0  0  0  0  0  0  0  0  0  0  0  0
   -2.6176    0.0238   -0.0000 C   0  0  0  0  0  0  0  0  0  0  0  0
   -2.6295    3.0341   -0.0000 C   0  0  0  0  0  0  0  0  0  0  0  0
   -0.0357    3.0341   -0.0000 C   0  0  0  0  0  0  0  0  0  0  0  0
   -3.9264    0.7853   -0.0000 C   0  0  0  0  0  0  0  0  0  0  0  0
   -3.9383    2.2964   -0.0000 C   0  0  0  0  0  0  0  0  0  0  0  0
   -0.0476    4.5452   -0.0000 C   0  0  0  0  0  0  0  0  0  0  0  0
   -5.2353    0.0476   -0.0000 C   0  0  0  0  0  0  0  0  0  0  0  0
   -5.2472    3.0579   -0.0000 O   0  0  0  0  0  0  0  0  0  0  0  0
    1.2374    5.3066   -0.0000 N   0  0  0  0  0  0  0  0  0  0  0  0
   -1.3564    5.3066   -0.0000 C   0  0  0  0  0  0  0  0  0  0  0  0
   -6.5560    2.3202   -0.0000 C   0  0  0  0  0  0  0  0  0  0  0  0
    1.2255    6.8177   -0.0000 O   0  0  0  0  0  0  0  0  0  0  0  0
   10.8513    5.1401   -0.0000 O   0  0  0  0  0  0  0  0  0  0  0  0
   10.8394    3.6528   -0.0000 C   0  0  0  0  0  0  0  0  0  0  0  0
    9.5543    5.9016   -0.0000 C   0  0  0  0  0  0  0  0  0  0  0  0
   12.1482    2.9151   -0.0000 C   0  0  0  0  0  0  0  0  0  0  0  0
    9.5424    2.9032   -0.0000 C   0  0  0  0  0  0  0  0  0  0  0  0
   12.1363    1.4159   -0.0000 C   0  0  0  0  0  0  0  0  0  0  0  0
   13.4332    3.6766   -0.0000 C   0  0  0  0  0  0  0  0  0  0  0  0
    9.5305    1.4159   -0.0000 C   0  0  0  0  0  0  0  0  0  0  0  0
   10.8037    0.6782   -0.0000 C   0  0  0  0  0  0  0  0  0  0  0  0
   14.7063    2.9508   -0.0000 C   0  0  0  0  0  0  0  0  0  0  0  0
    8.2098    0.6782   -0.0000 C   0  0  0  0  0  0  0  0  0  0  0  0
   10.7918   -0.8091   -0.0000 O   0  0  0  0  0  0  0  0  0  0  0  0
   14.7182    1.4635   -0.0000 N   0  0  0  0  0  0  0  0  0  0  0  0
   15.9675    3.7361   -0.0000 C   0  0  0  0  0  0  0  0  0  0  0  0
    9.4830   -1.5468   -0.0000 C   0  0  0  0  0  0  0  0  0  0  0  0
   16.0151    0.7377   -0.0000 O   0  0  0  0  0  0  0  0  0  0  0  0
  1  2  1  0  0  0  0
  1  3  1  0  0  0  0
  2  4  2  0  0  0  0
  2  5  1  0  0  0  0
  4  6  1  0  0  0  0
  4  7  1  0  0  0  0
  5  8  2  0  0  0  0
  6  9  2  0  0  0  0
  7 10  1  0  0  0  0
  8 11  1  0  0  0  0
  9 12  1  0  0  0  0
 10 13  1  6  0  0  0
 10 14  1  0  0  0  0
 12 15  1  0  0  0  0
 13 16  1  0  0  0  0
 17 18  1  0  0  0  0
 17 19  1  0  0  0  0
 18 20  2  0  0  0  0
 18 21  1  0  0  0  0
 20 22  1  0  0  0  0
 20 23  1  0  0  0  0
 21 24  2  0  0  0  0
 22 25  2  0  0  0  0
 23 26  1  0  0  0  0
 24 27  1  0  0  0  0
 25 28  1  0  0  0  0
 26 29  1  1  0  0  0
 26 30  1  0  0  0  0
 28 31  1  0  0  0  0
 29 32  1  0  0  0  0
  8  9  1  0  0  0  0
 24 25  1  0  0  0  0
M  END
>  <MolRegNo>
1158165

>  <m>
=

>  <Value>
51

>  <Unit>
%

>  <Type>
Inhibition

>  <pValue>
0

>  <Ligand Efficiency>
0

>  <Binding Efficiency>
0

>  <Surface Efficiency>
0

>  <Assay Index>
50119

>  <Assay Category>


>  <Assay Organism>
Oryctolagus cuniculus

>  <Target ID>
12912

>  <Target Name>
Cytochrome P450 2C19

>  <Target Organism>
Homo sapiens

>  <Target Description>
Target is a single protein chain

>  <Sequence Accession>
P33261

>  <Reference>
J. Med. Chem. 24 (3), 299-304 (1981)

>  <Pubmed ID>
7265116

>  <DOI>
10.1021/jm00135a012

$$$$
1158165
Actelion Java MolfileCreator 1.0

 32 32  0  0  0  0  0  0  0  0999 V2000
    0.0000   -0.0000   -0.0000 O   0  0  0  0  0  0  0  0  0  0  0  0
   -1.3088    0.7615   -0.0000 C   0  0  0  0  0  0  0  0  0  0  0  0
    1.2850    0.7615   -0.0000 C   0  0  0  0  0  0  0  0  0  0  0  0
   -1.3207    2.2726   -0.0000 C   0  0  0  0  0  0  0  0  0  0  0  0
   -2.6176    0.0238   -0.0000 C   0  0  0  0  0  0  0  0  0  0  0  0
   -2.6295    3.0341   -0.0000 C   0  0  0  0  0  0  0  0  0  0  0  0
   -0.0357    3.0341   -0.0000 C   0  0  0  0  0  0  0  0  0  0  0  0
   -3.9264    0.7853   -0.0000 C   0  0  0  0  0  0  0  0  0  0  0  0
   -3.9383    2.2964   -0.0000 C   0  0  0  0  0  0  0  0  0  0  0  0
   -0.0476    4.5452   -0.0000 C   0  0  0  0  0  0  0  0  0  0  0  0
   -5.2353    0.0476   -0.0000 C   0  0  0  0  0  0  0  0  0  0  0  0
   -5.2472    3.0579   -0.0000 O   0  0  0  0  0  0  0  0  0  0  0  0
    1.2374    5.3066   -0.0000 N   0  0  0  0  0  0  0  0  0  0  0  0
   -1.3564    5.3066   -0.0000 C   0  0  0  0  0  0  0  0  0  0  0  0
   -6.5560    2.3202   -0.0000 C   0  0  0  0  0  0  0  0  0  0  0  0
    1.2255    6.8177   -0.0000 O   0  0  0  0  0  0  0  0  0  0  0  0
   10.8513    5.1401   -0.0000 O   0  0  0  0  0  0  0  0  0  0  0  0
   10.8394    3.6528   -0.0000 C   0  0  0  0  0  0  0  0  0  0  0  0
    9.5543    5.9016   -0.0000 C   0  0  0  0  0  0  0  0  0  0  0  0
   12.1482    2.9151   -0.0000 C   0  0  0  0  0  0  0  0  0  0  0  0
    9.5424    2.9032   -0.0000 C   0  0  0  0  0  0  0  0  0  0  0  0
   12.1363    1.4159   -0.0000 C   0  0  0  0  0  0  0  0  0  0  0  0
   13.4332    3.6766   -0.0000 C   0  0  0  0  0  0  0  0  0  0  0  0
    9.5305    1.4159   -0.0000 C   0  0  0  0  0  0  0  0  0  0  0  0
   10.8037    0.6782   -0.0000 C   0  0  0  0  0  0  0  0  0  0  0  0
   14.7063    2.9508   -0.0000 C   0  0  0  0  0  0  0  0  0  0  0  0
    8.2098    0.6782   -0.0000 C   0  0  0  0  0  0  0  0  0  0  0  0
   10.7918   -0.8091   -0.0000 O   0  0  0  0  0  0  0  0  0  0  0  0
   14.7182    1.4635   -0.0000 N   0  0  0  0  0  0  0  0  0  0  0  0
   15.9675    3.7361   -0.0000 C   0  0  0  0  0  0  0  0  0  0  0  0
    9.4830   -1.5468   -0.0000 C   0  0  0  0  0  0  0  0  0  0  0  0
   16.0151    0.7377   -0.0000 O   0  0  0  0  0  0  0  0  0  0  0  0
  1  2  1  0  0  0  0
  1  3  1  0  0  0  0
  2  4  2  0  0  0  0
  2  5  1  0  0  0  0
  4  6  1  0  0  0  0
  4  7  1  0  0  0  0
  5  8  2  0  0  0  0
  6  9  2  0  0  0  0
  7 10  1  0  0  0  0
  8 11  1  0  0  0  0
  9 12  1  0  0  0  0
 10 13  1  6  0  0  0
 10 14  1  0  0  0  0
 12 15  1  0  0  0  0
 13 16  1  0  0  0  0
 17 18  1  0  0  0  0
 17 19  1  0  0  0  0
 18 20  2  0  0  0  0
 18 21  1  0  0  0  0
 20 22  1  0  0  0  0
 20 23  1  0  0  0  0
 21 24  2  0  0  0  0
 22 25  2  0  0  0  0
 23 26  1  0  0  0  0
 24 27  1  0  0  0  0
 25 28  1  0  0  0  0
 26 29  1  1  0  0  0
 26 30  1  0  0  0  0
 28 31  1  0  0  0  0
 29 32  1  0  0  0  0
  8  9  1  0  0  0  0
 24 25  1  0  0  0  0
M  END
>  <MolRegNo>
1158165

>  <m>
=

>  <Value>
46

>  <Unit>
%

>  <Type>
Inhibition

>  <pValue>
0

>  <Ligand Efficiency>
0

>  <Binding Efficiency>
0

>  <Surface Efficiency>
0

>  <Assay Index>
50129

>  <Assay Category>


>  <Assay Organism>
Oryctolagus cuniculus

>  <Target ID>
12912

>  <Target Name>
Cytochrome P450 2C19

>  <Target Organism>
Homo sapiens

>  <Target Description>
Target is a single protein chain

>  <Sequence Accession>
P33261

>  <Reference>
J. Med. Chem. 24 (3), 299-304 (1981)

>  <Pubmed ID>
7265116

>  <DOI>
10.1021/jm00135a012

$$$$
1158165
Actelion Java MolfileCreator 1.0

 32 32  0  0  0  0  0  0  0  0999 V2000
    0.0000   -0.0000   -0.0000 O   0  0  0  0  0  0  0  0  0  0  0  0
   -1.3088    0.7615   -0.0000 C   0  0  0  0  0  0  0  0  0  0  0  0
    1.2850    0.7615   -0.0000 C   0  0  0  0  0  0  0  0  0  0  0  0
   -1.3207    2.2726   -0.0000 C   0  0  0  0  0  0  0  0  0  0  0  0
   -2.6176    0.0238   -0.0000 C   0  0  0  0  0  0  0  0  0  0  0  0
   -2.6295    3.0341   -0.0000 C   0  0  0  0  0  0  0  0  0  0  0  0
   -0.0357    3.0341   -0.0000 C   0  0  0  0  0  0  0  0  0  0  0  0
   -3.9264    0.7853   -0.0000 C   0  0  0  0  0  0  0  0  0  0  0  0
   -3.9383    2.2964   -0.0000 C   0  0  0  0  0  0  0  0  0  0  0  0
   -0.0476    4.5452   -0.0000 C   0  0  0  0  0  0  0  0  0  0  0  0
   -5.2353    0.0476   -0.0000 C   0  0  0  0  0  0  0  0  0  0  0  0
   -5.2472    3.0579   -0.0000 O   0  0  0  0  0  0  0  0  0  0  0  0
    1.2374    5.3066   -0.0000 N   0  0  0  0  0  0  0  0  0  0  0  0
   -1.3564    5.3066   -0.0000 C   0  0  0  0  0  0  0  0  0  0  0  0
   -6.5560    2.3202   -0.0000 C   0  0  0  0  0  0  0  0  0  0  0  0
    1.2255    6.8177   -0.0000 O   0  0  0  0  0  0  0  0  0  0  0  0
   10.8513    5.1401   -0.0000 O   0  0  0  0  0  0  0  0  0  0  0  0
   10.8394    3.6528   -0.0000 C   0  0  0  0  0  0  0  0  0  0  0  0
    9.5543    5.9016   -0.0000 C   0  0  0  0  0  0  0  0  0  0  0  0
   12.1482    2.9151   -0.0000 C   0  0  0  0  0  0  0  0  0  0  0  0
    9.5424    2.9032   -0.0000 C   0  0  0  0  0  0  0  0  0  0  0  0
   12.1363    1.4159   -0.0000 C   0  0  0  0  0  0  0  0  0  0  0  0
   13.4332    3.6766   -0.0000 C   0  0  0  0  0  0  0  0  0  0  0  0
    9.5305    1.4159   -0.0000 C   0  0  0  0  0  0  0  0  0  0  0  0
   10.8037    0.6782   -0.0000 C   0  0  0  0  0  0  0  0  0  0  0  0
   14.7063    2.9508   -0.0000 C   0  0  0  0  0  0  0  0  0  0  0  0
    8.2098    0.6782   -0.0000 C   0  0  0  0  0  0  0  0  0  0  0  0
   10.7918   -0.8091   -0.0000 O   0  0  0  0  0  0  0  0  0  0  0  0
   14.7182    1.4635   -0.0000 N   0  0  0  0  0  0  0  0  0  0  0  0
   15.9675    3.7361   -0.0000 C   0  0  0  0  0  0  0  0  0  0  0  0
    9.4830   -1.5468   -0.0000 C   0  0  0  0  0  0  0  0  0  0  0  0
   16.0151    0.7377   -0.0000 O   0  0  0  0  0  0  0  0  0  0  0  0
  1  2  1  0  0  0  0
  1  3  1  0  0  0  0
  2  4  2  0  0  0  0
  2  5  1  0  0  0  0
  4  6  1  0  0  0  0
  4  7  1  0  0  0  0
  5  8  2  0  0  0  0
  6  9  2  0  0  0  0
  7 10  1  0  0  0  0
  8 11  1  0  0  0  0
  9 12  1  0  0  0  0
 10 13  1  6  0  0  0
 10 14  1  0  0  0  0
 12 15  1  0  0  0  0
 13 16  1  0  0  0  0
 17 18  1  0  0  0  0
 17 19  1  0  0  0  0
 18 20  2  0  0  0  0
 18 21  1  0  0  0  0
 20 22  1  0  0  0  0
 20 23  1  0  0  0  0
 21 24  2  0  0  0  0
 22 25  2  0  0  0  0
 23 26  1  0  0  0  0
 24 27  1  0  0  0  0
 25 28  1  0  0  0  0
 26 29  1  1  0  0  0
 26 30  1  0  0  0  0
 28 31  1  0  0  0  0
 29 32  1  0  0  0  0
  8  9  1  0  0  0  0
 24 25  1  0  0  0  0
M  END
>  <MolRegNo>
1158165

>  <m>
=

>  <Value>
74

>  <Unit>
%

>  <Type>
Inhibition

>  <pValue>
0

>  <Ligand Efficiency>
0

>  <Binding Efficiency>
0

>  <Surface Efficiency>
0

>  <Assay Index>
50122

>  <Assay Category>


>  <Assay Organism>
Oryctolagus cuniculus

>  <Target ID>
12912

>  <Target Name>
Cytochrome P450 2C19

>  <Target Organism>
Homo sapiens

>  <Target Description>
Target is a single protein chain

>  <Sequence Accession>
P33261

>  <Reference>
J. Med. Chem. 24 (3), 299-304 (1981)

>  <Pubmed ID>
7265116

>  <DOI>
10.1021/jm00135a012

$$$$
1158165
Actelion Java MolfileCreator 1.0

 32 32  0  0  0  0  0  0  0  0999 V2000
    0.0000   -0.0000   -0.0000 O   0  0  0  0  0  0  0  0  0  0  0  0
   -1.3088    0.7615   -0.0000 C   0  0  0  0  0  0  0  0  0  0  0  0
    1.2850    0.7615   -0.0000 C   0  0  0  0  0  0  0  0  0  0  0  0
   -1.3207    2.2726   -0.0000 C   0  0  0  0  0  0  0  0  0  0  0  0
   -2.6176    0.0238   -0.0000 C   0  0  0  0  0  0  0  0  0  0  0  0
   -2.6295    3.0341   -0.0000 C   0  0  0  0  0  0  0  0  0  0  0  0
   -0.0357    3.0341   -0.0000 C   0  0  0  0  0  0  0  0  0  0  0  0
   -3.9264    0.7853   -0.0000 C   0  0  0  0  0  0  0  0  0  0  0  0
   -3.9383    2.2964   -0.0000 C   0  0  0  0  0  0  0  0  0  0  0  0
   -0.0476    4.5452   -0.0000 C   0  0  0  0  0  0  0  0  0  0  0  0
   -5.2353    0.0476   -0.0000 C   0  0  0  0  0  0  0  0  0  0  0  0
   -5.2472    3.0579   -0.0000 O   0  0  0  0  0  0  0  0  0  0  0  0
    1.2374    5.3066   -0.0000 N   0  0  0  0  0  0  0  0  0  0  0  0
   -1.3564    5.3066   -0.0000 C   0  0  0  0  0  0  0  0  0  0  0  0
   -6.5560    2.3202   -0.0000 C   0  0  0  0  0  0  0  0  0  0  0  0
    1.2255    6.8177   -0.0000 O   0  0  0  0  0  0  0  0  0  0  0  0
   10.8513    5.1401   -0.0000 O   0  0  0  0  0  0  0  0  0  0  0  0
   10.8394    3.6528   -0.0000 C   0  0  0  0  0  0  0  0  0  0  0  0
    9.5543    5.9016   -0.0000 C   0  0  0  0  0  0  0  0  0  0  0  0
   12.1482    2.9151   -0.0000 C   0  0  0  0  0  0  0  0  0  0  0  0
    9.5424    2.9032   -0.0000 C   0  0  0  0  0  0  0  0  0  0  0  0
   12.1363    1.4159   -0.0000 C   0  0  0  0  0  0  0  0  0  0  0  0
   13.4332    3.6766   -0.0000 C   0  0  0  0  0  0  0  0  0  0  0  0
    9.5305    1.4159   -0.0000 C   0  0  0  0  0  0  0  0  0  0  0  0
   10.8037    0.6782   -0.0000 C   0  0  0  0  0  0  0  0  0  0  0  0
   14.7063    2.9508   -0.0000 C   0  0  0  0  0  0  0  0  0  0  0  0
    8.2098    0.6782   -0.0000 C   0  0  0  0  0  0  0  0  0  0  0  0
   10.7918   -0.8091   -0.0000 O   0  0  0  0  0  0  0  0  0  0  0  0
   14.7182    1.4635   -0.0000 N   0  0  0  0  0  0  0  0  0  0  0  0
   15.9675    3.7361   -0.0000 C   0  0  0  0  0  0  0  0  0  0  0  0
    9.4830   -1.5468   -0.0000 C   0  0  0  0  0  0  0  0  0  0  0  0
   16.0151    0.7377   -0.0000 O   0  0  0  0  0  0  0  0  0  0  0  0
  1  2  1  0  0  0  0
  1  3  1  0  0  0  0
  2  4  2  0  0  0  0
  2  5  1  0  0  0  0
  4  6  1  0  0  0  0
  4  7  1  0  0  0  0
  5  8  2  0  0  0  0
  6  9  2  0  0  0  0
  7 10  1  0  0  0  0
  8 11  1  0  0  0  0
  9 12  1  0  0  0  0
 10 13  1  6  0  0  0
 10 14  1  0  0  0  0
 12 15  1  0  0  0  0
 13 16  1  0  0  0  0
 17 18  1  0  0  0  0
 17 19  1  0  0  0  0
 18 20  2  0  0  0  0
 18 21  1  0  0  0  0
 20 22  1  0  0  0  0
 20 23  1  0  0  0  0
 21 24  2  0  0  0  0
 22 25  2  0  0  0  0
 23 26  1  0  0  0  0
 24 27  1  0  0  0  0
 25 28  1  0  0  0  0
 26 29  1  1  0  0  0
 26 30  1  0  0  0  0
 28 31  1  0  0  0  0
 29 32  1  0  0  0  0
  8  9  1  0  0  0  0
 24 25  1  0  0  0  0
M  END
>  <MolRegNo>
1158165

>  <m>
=

>  <Value>
73

>  <Unit>
%

>  <Type>
Inhibition

>  <pValue>
0

>  <Ligand Efficiency>
0

>  <Binding Efficiency>
0

>  <Surface Efficiency>
0

>  <Assay Index>
50131

>  <Assay Category>


>  <Assay Organism>
Oryctolagus cuniculus

>  <Target ID>
12912

>  <Target Name>
Cytochrome P450 2C19

>  <Target Organism>
Homo sapiens

>  <Target Description>
Target is a single protein chain

>  <Sequence Accession>
P33261

>  <Reference>
J. Med. Chem. 24 (3), 299-304 (1981)

>  <Pubmed ID>
7265116

>  <DOI>
10.1021/jm00135a012

$$$$
1158165
Actelion Java MolfileCreator 1.0

 32 32  0  0  0  0  0  0  0  0999 V2000
    0.0000   -0.0000   -0.0000 O   0  0  0  0  0  0  0  0  0  0  0  0
   -1.3088    0.7615   -0.0000 C   0  0  0  0  0  0  0  0  0  0  0  0
    1.2850    0.7615   -0.0000 C   0  0  0  0  0  0  0  0  0  0  0  0
   -1.3207    2.2726   -0.0000 C   0  0  0  0  0  0  0  0  0  0  0  0
   -2.6176    0.0238   -0.0000 C   0  0  0  0  0  0  0  0  0  0  0  0
   -2.6295    3.0341   -0.0000 C   0  0  0  0  0  0  0  0  0  0  0  0
   -0.0357    3.0341   -0.0000 C   0  0  0  0  0  0  0  0  0  0  0  0
   -3.9264    0.7853   -0.0000 C   0  0  0  0  0  0  0  0  0  0  0  0
   -3.9383    2.2964   -0.0000 C   0  0  0  0  0  0  0  0  0  0  0  0
   -0.0476    4.5452   -0.0000 C   0  0  0  0  0  0  0  0  0  0  0  0
   -5.2353    0.0476   -0.0000 C   0  0  0  0  0  0  0  0  0  0  0  0
   -5.2472    3.0579   -0.0000 O   0  0  0  0  0  0  0  0  0  0  0  0
    1.2374    5.3066   -0.0000 N   0  0  0  0  0  0  0  0  0  0  0  0
   -1.3564    5.3066   -0.0000 C   0  0  0  0  0  0  0  0  0  0  0  0
   -6.5560    2.3202   -0.0000 C   0  0  0  0  0  0  0  0  0  0  0  0
    1.2255    6.8177   -0.0000 O   0  0  0  0  0  0  0  0  0  0  0  0
   10.8513    5.1401   -0.0000 O   0  0  0  0  0  0  0  0  0  0  0  0
   10.8394    3.6528   -0.0000 C   0  0  0  0  0  0  0  0  0  0  0  0
    9.5543    5.9016   -0.0000 C   0  0  0  0  0  0  0  0  0  0  0  0
   12.1482    2.9151   -0.0000 C   0  0  0  0  0  0  0  0  0  0  0  0
    9.5424    2.9032   -0.0000 C   0  0  0  0  0  0  0  0  0  0  0  0
   12.1363    1.4159   -0.0000 C   0  0  0  0  0  0  0  0  0  0  0  0
   13.4332    3.6766   -0.0000 C   0  0  0  0  0  0  0  0  0  0  0  0
    9.5305    1.4159   -0.0000 C   0  0  0  0  0  0  0  0  0  0  0  0
   10.8037    0.6782   -0.0000 C   0  0  0  0  0  0  0  0  0  0  0  0
   14.7063    2.9508   -0.0000 C   0  0  0  0  0  0  0  0  0  0  0  0
    8.2098    0.6782   -0.0000 C   0  0  0  0  0  0  0  0  0  0  0  0
   10.7918   -0.8091   -0.0000 O   0  0  0  0  0  0  0  0  0  0  0  0
   14.7182    1.4635   -0.0000 N   0  0  0  0  0  0  0  0  0  0  0  0
   15.9675    3.7361   -0.0000 C   0  0  0  0  0  0  0  0  0  0  0  0
    9.4830   -1.5468   -0.0000 C   0  0  0  0  0  0  0  0  0  0  0  0
   16.0151    0.7377   -0.0000 O   0  0  0  0  0  0  0  0  0  0  0  0
  1  2  1  0  0  0  0
  1  3  1  0  0  0  0
  2  4  2  0  0  0  0
  2  5  1  0  0  0  0
  4  6  1  0  0  0  0
  4  7  1  0  0  0  0
  5  8  2  0  0  0  0
  6  9  2  0  0  0  0
  7 10  1  0  0  0  0
  8 11  1  0  0  0  0
  9 12  1  0  0  0  0
 10 13  1  6  0  0  0
 10 14  1  0  0  0  0
 12 15  1  0  0  0  0
 13 16  1  0  0  0  0
 17 18  1  0  0  0  0
 17 19  1  0  0  0  0
 18 20  2  0  0  0  0
 18 21  1  0  0  0  0
 20 22  1  0  0  0  0
 20 23  1  0  0  0  0
 21 24  2  0  0  0  0
 22 25  2  0  0  0  0
 23 26  1  0  0  0  0
 24 27  1  0  0  0  0
 25 28  1  0  0  0  0
 26 29  1  1  0  0  0
 26 30  1  0  0  0  0
 28 31  1  0  0  0  0
 29 32  1  0  0  0  0
  8  9  1  0  0  0  0
 24 25  1  0  0  0  0
M  END
>  <MolRegNo>
1158165

>  <m>
=

>  <Value>
72

>  <Unit>
%

>  <Type>
Inhibition

>  <pValue>
0

>  <Ligand Efficiency>
0

>  <Binding Efficiency>
0

>  <Surface Efficiency>
0

>  <Assay Index>
50121

>  <Assay Category>


>  <Assay Organism>
Oryctolagus cuniculus

>  <Target ID>
12912

>  <Target Name>
Cytochrome P450 2C19

>  <Target Organism>
Homo sapiens

>  <Target Description>
Target is a single protein chain

>  <Sequence Accession>
P33261

>  <Reference>
J. Med. Chem. 24 (3), 299-304 (1981)

>  <Pubmed ID>
7265116

>  <DOI>
10.1021/jm00135a012

$$$$
1158165
Actelion Java MolfileCreator 1.0

 32 32  0  0  0  0  0  0  0  0999 V2000
    0.0000   -0.0000   -0.0000 O   0  0  0  0  0  0  0  0  0  0  0  0
   -1.3088    0.7615   -0.0000 C   0  0  0  0  0  0  0  0  0  0  0  0
    1.2850    0.7615   -0.0000 C   0  0  0  0  0  0  0  0  0  0  0  0
   -1.3207    2.2726   -0.0000 C   0  0  0  0  0  0  0  0  0  0  0  0
   -2.6176    0.0238   -0.0000 C   0  0  0  0  0  0  0  0  0  0  0  0
   -2.6295    3.0341   -0.0000 C   0  0  0  0  0  0  0  0  0  0  0  0
   -0.0357    3.0341   -0.0000 C   0  0  0  0  0  0  0  0  0  0  0  0
   -3.9264    0.7853   -0.0000 C   0  0  0  0  0  0  0  0  0  0  0  0
   -3.9383    2.2964   -0.0000 C   0  0  0  0  0  0  0  0  0  0  0  0
   -0.0476    4.5452   -0.0000 C   0  0  0  0  0  0  0  0  0  0  0  0
   -5.2353    0.0476   -0.0000 C   0  0  0  0  0  0  0  0  0  0  0  0
   -5.2472    3.0579   -0.0000 O   0  0  0  0  0  0  0  0  0  0  0  0
    1.2374    5.3066   -0.0000 N   0  0  0  0  0  0  0  0  0  0  0  0
   -1.3564    5.3066   -0.0000 C   0  0  0  0  0  0  0  0  0  0  0  0
   -6.5560    2.3202   -0.0000 C   0  0  0  0  0  0  0  0  0  0  0  0
    1.2255    6.8177   -0.0000 O   0  0  0  0  0  0  0  0  0  0  0  0
   10.8513    5.1401   -0.0000 O   0  0  0  0  0  0  0  0  0  0  0  0
   10.8394    3.6528   -0.0000 C   0  0  0  0  0  0  0  0  0  0  0  0
    9.5543    5.9016   -0.0000 C   0  0  0  0  0  0  0  0  0  0  0  0
   12.1482    2.9151   -0.0000 C   0  0  0  0  0  0  0  0  0  0  0  0
    9.5424    2.9032   -0.0000 C   0  0  0  0  0  0  0  0  0  0  0  0
   12.1363    1.4159   -0.0000 C   0  0  0  0  0  0  0  0  0  0  0  0
   13.4332    3.6766   -0.0000 C   0  0  0  0  0  0  0  0  0  0  0  0
    9.5305    1.4159   -0.0000 C   0  0  0  0  0  0  0  0  0  0  0  0
   10.8037    0.6782   -0.0000 C   0  0  0  0  0  0  0  0  0  0  0  0
   14.7063    2.9508   -0.0000 C   0  0  0  0  0  0  0  0  0  0  0  0
    8.2098    0.6782   -0.0000 C   0  0  0  0  0  0  0  0  0  0  0  0
   10.7918   -0.8091   -0.0000 O   0  0  0  0  0  0  0  0  0  0  0  0
   14.7182    1.4635   -0.0000 N   0  0  0  0  0  0  0  0  0  0  0  0
   15.9675    3.7361   -0.0000 C   0  0  0  0  0  0  0  0  0  0  0  0
    9.4830   -1.5468   -0.0000 C   0  0  0  0  0  0  0  0  0  0  0  0
   16.0151    0.7377   -0.0000 O   0  0  0  0  0  0  0  0  0  0  0  0
  1  2  1  0  0  0  0
  1  3  1  0  0  0  0
  2  4  2  0  0  0  0
  2  5  1  0  0  0  0
  4  6  1  0  0  0  0
  4  7  1  0  0  0  0
  5  8  2  0  0  0  0
  6  9  2  0  0  0  0
  7 10  1  0  0  0  0
  8 11  1  0  0  0  0
  9 12  1  0  0  0  0
 10 13  1  6  0  0  0
 10 14  1  0  0  0  0
 12 15  1  0  0  0  0
 13 16  1  0  0  0  0
 17 18  1  0  0  0  0
 17 19  1  0  0  0  0
 18 20  2  0  0  0  0
 18 21  1  0  0  0  0
 20 22  1  0  0  0  0
 20 23  1  0  0  0  0
 21 24  2  0  0  0  0
 22 25  2  0  0  0  0
 23 26  1  0  0  0  0
 24 27  1  0  0  0  0
 25 28  1  0  0  0  0
 26 29  1  1  0  0  0
 26 30  1  0  0  0  0
 28 31  1  0  0  0  0
 29 32  1  0  0  0  0
  8  9  1  0  0  0  0
 24 25  1  0  0  0  0
M  END
>  <MolRegNo>
1158165

>  <m>
=

>  <Value>
66

>  <Unit>
%

>  <Type>
Inhibition

>  <pValue>
0

>  <Ligand Efficiency>
0

>  <Binding Efficiency>
0

>  <Surface Efficiency>
0

>  <Assay Index>
50131

>  <Assay Category>


>  <Assay Organism>
Oryctolagus cuniculus

>  <Target ID>
12912

>  <Target Name>
Cytochrome P450 2C19

>  <Target Organism>
Homo sapiens

>  <Target Description>
Target is a single protein chain

>  <Sequence Accession>
P33261

>  <Reference>
J. Med. Chem. 24 (3), 299-304 (1981)

>  <Pubmed ID>
7265116

>  <DOI>
10.1021/jm00135a012

$$$$
199700
Actelion Java MolfileCreator 1.0

 29 31  0  0  0  0  0  0  0  0999 V2000
    0.0000   -0.0000   -0.0000 S   0  0  0  0  0  0  0  0  0  0  0  0
   -0.0236   -1.4877   -0.0000 O   0  0  0  0  0  0  0  0  0  0  0  0
   -0.0236    1.5113   -0.0000 O   0  0  0  0  0  0  0  0  0  0  0  0
    1.4877   -0.0000   -0.0000 N   0  0  0  0  0  0  0  0  0  0  0  0
   -1.5113    0.0118   -0.0000 C   0  0  0  0  0  0  0  0  0  0  0  0
    2.9282    0.3542   -0.0000 C   0  0  0  0  0  0  0  0  0  0  0  0
    2.2197   -1.2634   -0.0000 C   0  0  0  0  0  0  0  0  0  0  0  0
   -2.2670   -1.2634   -0.0000 C   0  0  0  0  0  0  0  0  0  0  0  0
   -2.2670    1.3342   -0.0000 C   0  0  0  0  0  0  0  0  0  0  0  0
    3.5067    1.7356   -0.0000 N   0  0  0  0  0  0  0  0  0  0  0  0
    4.0498   -0.6258   -0.0000 C   0  0  0  0  0  0  0  0  0  0  0  0
    1.4405   -2.5503   -0.0000 C   0  0  0  0  0  0  0  0  0  0  0  0
   -3.7783   -1.2516   -0.0000 C   0  0  0  0  0  0  0  0  0  0  0  0
   -3.7783    1.3460   -0.0000 C   0  0  0  0  0  0  0  0  0  0  0  0
    4.9708    1.6176   -0.0000 N   0  0  0  0  0  0  0  0  0  0  0  0
    2.7156    3.0226   -0.0000 C   0  0  0  0  0  0  0  0  0  0  0  0
    5.3132    0.1535   -0.0000 C   0  0  0  0  0  0  0  0  0  0  0  0
    2.1725   -3.8255   -0.0000 C   0  0  0  0  0  0  0  0  0  0  0  0
   -4.5339    0.0708   -0.0000 C   0  0  0  0  0  0  0  0  0  0  0  0
    3.4359    4.3450   -0.0000 C   0  0  0  0  0  0  0  0  0  0  0  0
    1.2043    2.9990   -0.0000 C   0  0  0  0  0  0  0  0  0  0  0  0
    1.4169   -5.1125   -0.0000 O   0  0  0  0  0  0  0  0  0  0  0  0
   -6.0452    0.0826   -0.0000 C   0  0  0  0  0  0  0  0  0  0  0  0
    2.6330    5.6438   -0.0000 C   0  0  0  0  0  0  0  0  0  0  0  0
    0.4251    4.2978   -0.0000 C   0  0  0  0  0  0  0  0  0  0  0  0
   -6.8009    1.3696   -0.0000 C   0  0  0  0  0  0  0  0  0  0  0  0
    1.1335    5.6202   -0.0000 C   0  0  0  0  0  0  0  0  0  0  0  0
   -8.3122    1.3814   -0.0000 C   0  0  0  0  0  0  0  0  0  0  0  0
   -9.0797    2.7038   -0.0000 N   0  0  0  0  0  0  0  0  0  0  0  0
  1  2  2  0  0  0  0
  1  3  2  0  0  0  0
  1  4  1  0  0  0  0
  1  5  1  0  0  0  0
  4  6  1  0  0  0  0
  4  7  1  0  0  0  0
  5  8  2  0  0  0  0
  5  9  1  0  0  0  0
  6 10  1  0  0  0  0
  6 11  2  0  0  0  0
  7 12  1  0  0  0  0
  8 13  1  0  0  0  0
  9 14  2  0  0  0  0
 10 15  1  0  0  0  0
 10 16  1  0  0  0  0
 11 17  1  0  0  0  0
 12 18  1  0  0  0  0
 13 19  2  0  0  0  0
 16 20  2  0  0  0  0
 16 21  1  0  0  0  0
 18 22  1  0  0  0  0
 19 23  1  0  0  0  0
 20 24  1  0  0  0  0
 21 25  2  0  0  0  0
 23 26  1  0  0  0  0
 24 27  2  0  0  0  0
 26 28  1  0  0  0  0
 28 29  1  0  0  0  0
 14 19  1  0  0  0  0
 15 17  2  0  0  0  0
 25 27  1  0  0  0  0
M  END
>  <MolRegNo>
199700

>  <m>
=

>  <Value>
15000

>  <Unit>
nM

>  <Type>
IC50

>  <pValue>
4.82

>  <Ligand Efficiency>
0

>  <Binding Efficiency>
0

>  <Surface Efficiency>
0

>  <Assay Index>
51433

>  <Assay Category>


>  <Assay Organism>


>  <Target ID>
12912

>  <Target Name>
Cytochrome P450 2C19

>  <Target Organism>
Homo sapiens

>  <Target Description>
Target is a single protein chain

>  <Sequence Accession>
P33261

>  <Reference>
J. Med. Chem. 44 (22), 3622-3631 (2001)

>  <Pubmed ID>
11606127

>  <DOI>
10.1021/jm010861y

$$$$
199609
Actelion Java MolfileCreator 1.0

 27 29  0  0  0  0  0  0  0  0999 V2000
    0.0000   -0.0000   -0.0000 S   0  0  0  0  0  0  0  0  0  0  0  0
   -0.0236   -1.4892   -0.0000 O   0  0  0  0  0  0  0  0  0  0  0  0
   -0.0236    1.5129   -0.0000 O   0  0  0  0  0  0  0  0  0  0  0  0
    1.4892   -0.0000   -0.0000 N   0  0  0  0  0  0  0  0  0  0  0  0
   -1.5129    0.0118   -0.0000 C   0  0  0  0  0  0  0  0  0  0  0  0
    2.9312    0.3546   -0.0000 C   0  0  0  0  0  0  0  0  0  0  0  0
    2.2220   -1.2647   -0.0000 C   0  0  0  0  0  0  0  0  0  0  0  0
   -2.2693   -1.2647   -0.0000 C   0  0  0  0  0  0  0  0  0  0  0  0
   -2.2693    1.3356   -0.0000 C   0  0  0  0  0  0  0  0  0  0  0  0
    3.5103    1.7374   -0.0000 N   0  0  0  0  0  0  0  0  0  0  0  0
    4.0540   -0.6264   -0.0000 C   0  0  0  0  0  0  0  0  0  0  0  0
    1.4420   -2.5530   -0.0000 C   0  0  0  0  0  0  0  0  0  0  0  0
   -3.7822   -1.2528   -0.0000 C   0  0  0  0  0  0  0  0  0  0  0  0
   -3.7822    1.3474   -0.0000 C   0  0  0  0  0  0  0  0  0  0  0  0
    4.9759    1.6192   -0.0000 N   0  0  0  0  0  0  0  0  0  0  0  0
    2.7184    3.0257   -0.0000 C   0  0  0  0  0  0  0  0  0  0  0  0
    5.3187    0.1537   -0.0000 C   0  0  0  0  0  0  0  0  0  0  0  0
    2.1748   -3.8295   -0.0000 C   0  0  0  0  0  0  0  0  0  0  0  0
   -4.5386    0.0709   -0.0000 C   0  0  0  0  0  0  0  0  0  0  0  0
    3.4394    4.3495   -0.0000 C   0  0  0  0  0  0  0  0  0  0  0  0
    1.2056    3.0021   -0.0000 C   0  0  0  0  0  0  0  0  0  0  0  0
    1.4183   -5.1178   -0.0000 C   0  0  0  0  0  0  0  0  0  0  0  0
    3.6640   -3.8176   -0.0000 C   0  0  0  0  0  0  0  0  0  0  0  0
   -6.0515    0.0827   -0.0000 N   0  0  0  0  0  0  0  0  0  0  0  0
    2.6357    5.6496   -0.0000 C   0  0  0  0  0  0  0  0  0  0  0  0
    0.4255    4.3022   -0.0000 C   0  0  0  0  0  0  0  0  0  0  0  0
    1.1347    5.6260   -0.0000 C   0  0  0  0  0  0  0  0  0  0  0  0
  1  2  2  0  0  0  0
  1  3  2  0  0  0  0
  1  4  1  0  0  0  0
  1  5  1  0  0  0  0
  4  6  1  0  0  0  0
  4  7  1  0  0  0  0
  5  8  2  0  0  0  0
  5  9  1  0  0  0  0
  6 10  1  0  0  0  0
  6 11  2  0  0  0  0
  7 12  1  0  0  0  0
  8 13  1  0  0  0  0
  9 14  2  0  0  0  0
 10 15  1  0  0  0  0
 10 16  1  0  0  0  0
 11 17  1  0  0  0  0
 12 18  1  0  0  0  0
 13 19  2  0  0  0  0
 16 20  2  0  0  0  0
 16 21  1  0  0  0  0
 18 22  1  0  0  0  0
 18 23  1  0  0  0  0
 19 24  1  0  0  0  0
 20 25  1  0  0  0  0
 21 26  2  0  0  0  0
 25 27  2  0  0  0  0
 14 19  1  0  0  0  0
 15 17  2  0  0  0  0
 26 27  1  0  0  0  0
M  END
>  <MolRegNo>
199609

>  <m>
=

>  <Value>
60000

>  <Unit>
nM

>  <Type>
IC50

>  <pValue>
4.22

>  <Ligand Efficiency>
0

>  <Binding Efficiency>
0

>  <Surface Efficiency>
0

>  <Assay Index>
51433

>  <Assay Category>


>  <Assay Organism>


>  <Target ID>
12912

>  <Target Name>
Cytochrome P450 2C19

>  <Target Organism>
Homo sapiens

>  <Target Description>
Target is a single protein chain

>  <Sequence Accession>
P33261

>  <Reference>
J. Med. Chem. 44 (22), 3622-3631 (2001)

>  <Pubmed ID>
11606127

>  <DOI>
10.1021/jm010861y

$$$$
199521
Actelion Java MolfileCreator 1.0

 35 38  0  0  0  0  0  0  0  0999 V2000
    0.0000   -0.0000   -0.0000 S   0  0  0  0  0  0  0  0  0  0  0  0
   -0.0237   -1.4900   -0.0000 O   0  0  0  0  0  0  0  0  0  0  0  0
   -0.0237    1.5136   -0.0000 O   0  0  0  0  0  0  0  0  0  0  0  0
    1.4900   -0.0000   -0.0000 N   0  0  0  0  0  0  0  0  0  0  0  0
   -1.5136    0.0118   -0.0000 C   0  0  0  0  0  0  0  0  0  0  0  0
    2.9326    0.3548   -0.0000 C   0  0  0  0  0  0  0  0  0  0  0  0
    2.2231   -1.2653   -0.0000 C   0  0  0  0  0  0  0  0  0  0  0  0
   -2.2704   -1.2653   -0.0000 C   0  0  0  0  0  0  0  0  0  0  0  0
   -2.2704    1.3362   -0.0000 C   0  0  0  0  0  0  0  0  0  0  0  0
    3.5121    1.7383   -0.0000 N   0  0  0  0  0  0  0  0  0  0  0  0
    4.0560   -0.6267   -0.0000 C   0  0  0  0  0  0  0  0  0  0  0  0
    1.4427   -2.5542   -0.0000 C   0  0  0  0  0  0  0  0  0  0  0  0
   -3.7841   -1.2535   -0.0000 C   0  0  0  0  0  0  0  0  0  0  0  0
   -3.7841    1.3481   -0.0000 C   0  0  0  0  0  0  0  0  0  0  0  0
    4.9784    1.6200   -0.0000 N   0  0  0  0  0  0  0  0  0  0  0  0
    2.7198    3.0272   -0.0000 C   0  0  0  0  0  0  0  0  0  0  0  0
    5.3213    0.1537   -0.0000 C   0  0  0  0  0  0  0  0  0  0  0  0
    2.1758   -3.8314   -0.0000 C   0  0  0  0  0  0  0  0  0  0  0  0
   -4.5409    0.0710   -0.0000 C   0  0  0  0  0  0  0  0  0  0  0  0
    1.2062    3.0036   -0.0000 C   0  0  0  0  0  0  0  0  0  0  0  0
    3.4411    4.3517   -0.0000 C   0  0  0  0  0  0  0  0  0  0  0  0
    1.4190   -5.1203   -0.0000 C   0  0  0  0  0  0  0  0  0  0  0  0
   -6.0545    0.0828   -0.0000 C   0  0  0  0  0  0  0  0  0  0  0  0
    0.4257    4.3044   -0.0000 C   0  0  0  0  0  0  0  0  0  0  0  0
    2.6370    5.6524   -0.0000 C   0  0  0  0  0  0  0  0  0  0  0  0
    2.1522   -6.3974   -0.0000 O   0  0  0  0  0  0  0  0  0  0  0  0
   -6.8113   -1.2180   -0.0000 C   0  0  0  0  0  0  0  0  0  0  0  0
   -6.8113    1.3717   -0.0000 C   0  0  0  0  0  0  0  0  0  0  0  0
    1.1352    5.6288   -0.0000 C   0  0  0  0  0  0  0  0  0  0  0  0
   -8.3013   -1.2062   -0.0000 C   0  0  0  0  0  0  0  0  0  0  0  0
   -8.3249    1.3835   -0.0000 C   0  0  0  0  0  0  0  0  0  0  0  0
   -9.0581   -2.5069   -0.0000 N   0  0  0  0  0  0  0  0  0  0  0  0
   -9.0817    0.0946   -0.0000 C   0  0  0  0  0  0  0  0  0  0  0  0
   -8.3249   -3.7722   -0.0000 O   0  0  0  0  0  0  0  0  0  0  0  0
  -10.5717   -2.4951   -0.0000 O   0  0  0  0  0  0  0  0  0  0  0  0
  1  2  2  0  0  0  0
  1  3  2  0  0  0  0
  1  4  1  0  0  0  0
  1  5  1  0  0  0  0
  4  6  1  0  0  0  0
  4  7  1  0  0  0  0
  5  8  2  0  0  0  0
  5  9  1  0  0  0  0
  6 10  1  0  0  0  0
  6 11  2  0  0  0  0
  7 12  1  0  0  0  0
  8 13  1  0  0  0  0
  9 14  2  0  0  0  0
 10 15  1  0  0  0  0
 10 16  1  0  0  0  0
 11 17  1  0  0  0  0
 12 18  1  0  0  0  0
 13 19  2  0  0  0  0
 16 20  2  0  0  0  0
 16 21  1  0  0  0  0
 18 22  1  0  0  0  0
 19 23  1  0  0  0  0
 20 24  1  0  0  0  0
 21 25  2  0  0  0  0
 22 26  1  0  0  0  0
 23 27  2  0  0  0  0
 23 28  1  0  0  0  0
 24 29  2  0  0  0  0
 27 30  1  0  0  0  0
 28 31  2  0  0  0  0
 30 32  1  0  0  0  0
 30 33  2  0  0  0  0
 32 34  2  0  0  0  0
 32 35  1  0  0  0  0
 14 19  1  0  0  0  0
 15 17  2  0  0  0  0
 25 29  1  0  0  0  0
 31 33  1  0  0  0  0
M  CHG  2  32   1  35  -1
M  END
>  <MolRegNo>
199521

>  <m>
>

>  <Value>
2.0e5

>  <Unit>
nM

>  <Type>
IC50

>  <pValue>
0

>  <Ligand Efficiency>
0

>  <Binding Efficiency>
0

>  <Surface Efficiency>
0

>  <Assay Index>
51433

>  <Assay Category>


>  <Assay Organism>


>  <Target ID>
12912

>  <Target Name>
Cytochrome P450 2C19

>  <Target Organism>
Homo sapiens

>  <Target Description>
Target is a single protein chain

>  <Sequence Accession>
P33261

>  <Reference>
J. Med. Chem. 44 (22), 3622-3631 (2001)

>  <Pubmed ID>
11606127

>  <DOI>
10.1021/jm010861y

$$$$
200345
Actelion Java MolfileCreator 1.0

 28 31  0  0  0  0  0  0  0  0999 V2000
    0.0000   -0.0000   -0.0000 S   0  0  0  0  0  0  0  0  0  0  0  0
   -0.0236   -1.4862   -0.0000 O   0  0  0  0  0  0  0  0  0  0  0  0
   -0.0236    1.5098   -0.0000 O   0  0  0  0  0  0  0  0  0  0  0  0
    1.4862   -0.0000   -0.0000 N   0  0  0  0  0  0  0  0  0  0  0  0
   -1.5098    0.0118   -0.0000 C   0  0  0  0  0  0  0  0  0  0  0  0
    2.9253    0.3539   -0.0000 C   0  0  0  0  0  0  0  0  0  0  0  0
   -2.2647   -1.2621   -0.0000 C   0  0  0  0  0  0  0  0  0  0  0  0
   -2.2647    1.3329   -0.0000 C   0  0  0  0  0  0  0  0  0  0  0  0
    3.5033    1.7339   -0.0000 N   0  0  0  0  0  0  0  0  0  0  0  0
    4.0459   -0.6252   -0.0000 C   0  0  0  0  0  0  0  0  0  0  0  0
   -3.7746   -1.2503   -0.0000 C   0  0  0  0  0  0  0  0  0  0  0  0
   -3.7746    1.3447   -0.0000 C   0  0  0  0  0  0  0  0  0  0  0  0
    4.9659    1.6160   -0.0000 N   0  0  0  0  0  0  0  0  0  0  0  0
    2.7130    3.0197   -0.0000 C   0  0  0  0  0  0  0  0  0  0  0  0
    5.3080    0.1533   -0.0000 C   0  0  0  0  0  0  0  0  0  0  0  0
   -4.5295    0.0708   -0.0000 C   0  0  0  0  0  0  0  0  0  0  0  0
    1.2031    2.9961   -0.0000 C   0  0  0  0  0  0  0  0  0  0  0  0
    3.4325    4.3408   -0.0000 C   0  0  0  0  0  0  0  0  0  0  0  0
   -6.0393    0.0826   -0.0000 C   0  0  0  0  0  0  0  0  0  0  0  0
    0.4246    4.2936   -0.0000 C   0  0  0  0  0  0  0  0  0  0  0  0
    2.6304    5.6383   -0.0000 C   0  0  0  0  0  0  0  0  0  0  0  0
   -6.7942   -1.2149   -0.0000 C   0  0  0  0  0  0  0  0  0  0  0  0
   -6.7942    1.3683   -0.0000 C   0  0  0  0  0  0  0  0  0  0  0  0
    1.1324    5.6147   -0.0000 C   0  0  0  0  0  0  0  0  0  0  0  0
   -8.2805   -1.2031   -0.0000 C   0  0  0  0  0  0  0  0  0  0  0  0
   -8.3041    1.3801   -0.0000 C   0  0  0  0  0  0  0  0  0  0  0  0
   -9.0590   -2.4889   -0.0000 N   0  0  0  0  0  0  0  0  0  0  0  0
   -9.0590    0.0944   -0.0000 C   0  0  0  0  0  0  0  0  0  0  0  0
  1  2  2  0  0  0  0
  1  3  2  0  0  0  0
  1  4  1  0  0  0  0
  1  5  1  0  0  0  0
  4  6  1  0  0  0  0
  5  7  2  0  0  0  0
  5  8  1  0  0  0  0
  6  9  1  0  0  0  0
  6 10  2  0  0  0  0
  7 11  1  0  0  0  0
  8 12  2  0  0  0  0
  9 13  1  0  0  0  0
  9 14  1  0  0  0  0
 10 15  1  0  0  0  0
 11 16  2  0  0  0  0
 14 17  2  0  0  0  0
 14 18  1  0  0  0  0
 16 19  1  0  0  0  0
 17 20  1  0  0  0  0
 18 21  2  0  0  0  0
 19 22  2  0  0  0  0
 19 23  1  0  0  0  0
 20 24  2  0  0  0  0
 22 25  1  0  0  0  0
 23 26  2  0  0  0  0
 25 27  1  0  0  0  0
 25 28  2  0  0  0  0
 12 16  1  0  0  0  0
 13 15  2  0  0  0  0
 21 24  1  0  0  0  0
 26 28  1  0  0  0  0
M  END
>  <MolRegNo>
200345

>  <m>
=

>  <Value>
95000

>  <Unit>
nM

>  <Type>
IC50

>  <pValue>
4.02

>  <Ligand Efficiency>
0

>  <Binding Efficiency>
0

>  <Surface Efficiency>
0

>  <Assay Index>
51433

>  <Assay Category>


>  <Assay Organism>


>  <Target ID>
12912

>  <Target Name>
Cytochrome P450 2C19

>  <Target Organism>
Homo sapiens

>  <Target Description>
Target is a single protein chain

>  <Sequence Accession>
P33261

>  <Reference>
J. Med. Chem. 44 (22), 3622-3631 (2001)

>  <Pubmed ID>
11606127

>  <DOI>
10.1021/jm010861y

$$$$
199666
Actelion Java MolfileCreator 1.0

 28 30  0  0  0  0  0  0  0  0999 V2000
    0.0000   -0.0000   -0.0000 S   0  0  0  0  0  0  0  0  0  0  0  0
   -0.0236   -1.4887   -0.0000 O   0  0  0  0  0  0  0  0  0  0  0  0
   -0.0236    1.5123   -0.0000 O   0  0  0  0  0  0  0  0  0  0  0  0
    1.4887   -0.0000   -0.0000 N   0  0  0  0  0  0  0  0  0  0  0  0
   -1.5123    0.0118   -0.0000 C   0  0  0  0  0  0  0  0  0  0  0  0
    2.9300    0.3544   -0.0000 C   0  0  0  0  0  0  0  0  0  0  0  0
    2.2212   -1.2642   -0.0000 C   0  0  0  0  0  0  0  0  0  0  0  0
   -2.2684   -1.2642   -0.0000 C   0  0  0  0  0  0  0  0  0  0  0  0
   -2.2684    1.3351   -0.0000 C   0  0  0  0  0  0  0  0  0  0  0  0
    3.5090    1.7368   -0.0000 N   0  0  0  0  0  0  0  0  0  0  0  0
    4.0524   -0.6262   -0.0000 C   0  0  0  0  0  0  0  0  0  0  0  0
    1.4414   -2.5520   -0.0000 C   0  0  0  0  0  0  0  0  0  0  0  0
   -3.7807   -1.2524   -0.0000 C   0  0  0  0  0  0  0  0  0  0  0  0
   -3.7807    1.3469   -0.0000 C   0  0  0  0  0  0  0  0  0  0  0  0
    4.9740    1.6186   -0.0000 N   0  0  0  0  0  0  0  0  0  0  0  0
    2.7174    3.0246   -0.0000 C   0  0  0  0  0  0  0  0  0  0  0  0
    5.3166    0.1536   -0.0000 C   0  0  0  0  0  0  0  0  0  0  0  0
    2.1739   -3.8280   -0.0000 C   0  0  0  0  0  0  0  0  0  0  0  0
   -4.5368    0.0709   -0.0000 C   0  0  0  0  0  0  0  0  0  0  0  0
    1.2051    3.0009   -0.0000 C   0  0  0  0  0  0  0  0  0  0  0  0
    3.4381    4.3478   -0.0000 C   0  0  0  0  0  0  0  0  0  0  0  0
    1.4178   -5.1158   -0.0000 O   0  0  0  0  0  0  0  0  0  0  0  0
   -6.0491    0.0827   -0.0000 C   0  0  0  0  0  0  0  0  0  0  0  0
    0.4253    4.3006   -0.0000 C   0  0  0  0  0  0  0  0  0  0  0  0
    2.6347    5.6474   -0.0000 C   0  0  0  0  0  0  0  0  0  0  0  0
   -6.8053    1.3705   -0.0000 C   0  0  0  0  0  0  0  0  0  0  0  0
    1.1342    5.6238   -0.0000 C   0  0  0  0  0  0  0  0  0  0  0  0
   -8.3176    1.3823   -0.0000 C   0  0  0  0  0  0  0  0  0  0  0  0
  1  2  2  0  0  0  0
  1  3  2  0  0  0  0
  1  4  1  0  0  0  0
  1  5  1  0  0  0  0
  4  6  1  0  0  0  0
  4  7  1  0  0  0  0
  5  8  2  0  0  0  0
  5  9  1  0  0  0  0
  6 10  1  0  0  0  0
  6 11  2  0  0  0  0
  7 12  1  0  0  0  0
  8 13  1  0  0  0  0
  9 14  2  0  0  0  0
 10 15  1  0  0  0  0
 10 16  1  0  0  0  0
 11 17  1  0  0  0  0
 12 18  1  0  0  0  0
 13 19  2  0  0  0  0
 16 20  2  0  0  0  0
 16 21  1  0  0  0  0
 18 22  1  0  0  0  0
 19 23  1  0  0  0  0
 20 24  1  0  0  0  0
 21 25  2  0  0  0  0
 23 26  1  0  0  0  0
 24 27  2  0  0  0  0
 26 28  2  0  0  0  0
 14 19  1  0  0  0  0
 15 17  2  0  0  0  0
 25 27  1  0  0  0  0
M  END
>  <MolRegNo>
199666

>  <m>
=

>  <Value>
10000

>  <Unit>
nM

>  <Type>
IC50

>  <pValue>
5

>  <Ligand Efficiency>
0

>  <Binding Efficiency>
0

>  <Surface Efficiency>
0

>  <Assay Index>
51433

>  <Assay Category>


>  <Assay Organism>


>  <Target ID>
12912

>  <Target Name>
Cytochrome P450 2C19

>  <Target Organism>
Homo sapiens

>  <Target Description>
Target is a single protein chain

>  <Sequence Accession>
P33261

>  <Reference>
J. Med. Chem. 44 (22), 3622-3631 (2001)

>  <Pubmed ID>
11606127

>  <DOI>
10.1021/jm010861y

$$$$
198863
Actelion Java MolfileCreator 1.0

 29 32  0  0  0  0  0  0  0  0999 V2000
    0.0000   -0.0000   -0.0000 S   0  0  0  0  0  0  0  0  0  0  0  0
   -0.0239   -1.4807   -0.0000 O   0  0  0  0  0  0  0  0  0  0  0  0
   -0.0239    1.5046   -0.0000 O   0  0  0  0  0  0  0  0  0  0  0  0
    1.4807   -0.0000   -0.0000 N   0  0  0  0  0  0  0  0  0  0  0  0
   -1.5046    0.0119   -0.0000 C   0  0  0  0  0  0  0  0  0  0  0  0
    2.9256    0.3582   -0.0000 C   0  0  0  0  0  0  0  0  0  0  0  0
    2.2092   -1.2658   -0.0000 C   0  0  0  0  0  0  0  0  0  0  0  0
   -2.2689   -1.2658   -0.0000 C   0  0  0  0  0  0  0  0  0  0  0  0
   -2.2689    1.3374   -0.0000 C   0  0  0  0  0  0  0  0  0  0  0  0
    3.5108    1.7434   -0.0000 N   0  0  0  0  0  0  0  0  0  0  0  0
    4.0481   -0.6210   -0.0000 C   0  0  0  0  0  0  0  0  0  0  0  0
    1.4330   -2.5555   -0.0000 C   0  0  0  0  0  0  0  0  0  0  0  0
   -3.7735   -1.2538   -0.0000 C   0  0  0  0  0  0  0  0  0  0  0  0
   -3.7735    1.3494   -0.0000 C   0  0  0  0  0  0  0  0  0  0  0  0
    4.9795    1.6360   -0.0000 N   0  0  0  0  0  0  0  0  0  0  0  0
    2.7226    3.0331   -0.0000 C   0  0  0  0  0  0  0  0  0  0  0  0
    5.3139    0.1552   -0.0000 C   0  0  0  0  0  0  0  0  0  0  0  0
    2.1733   -3.8332   -0.0000 C   0  0  0  0  0  0  0  0  0  0  0  0
   -0.0716   -2.5196   -0.0000 C   0  0  0  0  0  0  0  0  0  0  0  0
   -4.5377    0.0716   -0.0000 C   0  0  0  0  0  0  0  0  0  0  0  0
    1.2180    3.0092   -0.0000 C   0  0  0  0  0  0  0  0  0  0  0  0
    3.4391    4.3586   -0.0000 C   0  0  0  0  0  0  0  0  0  0  0  0
    1.4330   -5.1228   -0.0000 C   0  0  0  0  0  0  0  0  0  0  0  0
   -0.8359   -3.8212   -0.0000 C   0  0  0  0  0  0  0  0  0  0  0  0
   -6.0423    0.0836   -0.0000 N   0  0  0  0  0  0  0  0  0  0  0  0
    0.4418    4.3108   -0.0000 C   0  0  0  0  0  0  0  0  0  0  0  0
    2.6390    5.6602   -0.0000 C   0  0  0  0  0  0  0  0  0  0  0  0
   -0.0955   -5.1109   -0.0000 C   0  0  0  0  0  0  0  0  0  0  0  0
    1.1464    5.6363   -0.0000 C   0  0  0  0  0  0  0  0  0  0  0  0
  1  2  2  0  0  0  0
  1  3  2  0  0  0  0
  1  4  1  0  0  0  0
  1  5  1  0  0  0  0
  4  6  1  0  0  0  0
  4  7  1  0  0  0  0
  5  8  2  0  0  0  0
  5  9  1  0  0  0  0
  6 10  1  0  0  0  0
  6 11  2  0  0  0  0
  7 12  1  0  0  0  0
  8 13  1  0  0  0  0
  9 14  2  0  0  0  0
 10 15  1  0  0  0  0
 10 16  1  0  0  0  0
 11 17  1  0  0  0  0
 12 18  2  0  0  0  0
 12 19  1  0  0  0  0
 13 20  2  0  0  0  0
 16 21  2  0  0  0  0
 16 22  1  0  0  0  0
 18 23  1  0  0  0  0
 19 24  2  0  0  0  0
 20 25  1  0  0  0  0
 21 26  1  0  0  0  0
 22 27  2  0  0  0  0
 23 28  2  0  0  0  0
 26 29  2  0  0  0  0
 14 20  1  0  0  0  0
 15 17  2  0  0  0  0
 24 28  1  0  0  0  0
 27 29  1  0  0  0  0
M  END
>  <MolRegNo>
198863

>  <m>
=

>  <Value>
45000

>  <Unit>
nM

>  <Type>
IC50

>  <pValue>
4.35

>  <Ligand Efficiency>
0

>  <Binding Efficiency>
0

>  <Surface Efficiency>
0

>  <Assay Index>
51433

>  <Assay Category>


>  <Assay Organism>


>  <Target ID>
12912

>  <Target Name>
Cytochrome P450 2C19

>  <Target Organism>
Homo sapiens

>  <Target Description>
Target is a single protein chain

>  <Sequence Accession>
P33261

>  <Reference>
J. Med. Chem. 44 (22), 3622-3631 (2001)

>  <Pubmed ID>
11606127

>  <DOI>
10.1021/jm010861y

$$$$
198977
Actelion Java MolfileCreator 1.0

 30 33  0  0  0  0  0  0  0  0999 V2000
    0.0000   -0.0000   -0.0000 S   0  0  0  0  0  0  0  0  0  0  0  0
   -0.0236   -1.4872   -0.0000 O   0  0  0  0  0  0  0  0  0  0  0  0
   -0.0236    1.5108   -0.0000 O   0  0  0  0  0  0  0  0  0  0  0  0
    1.4872   -0.0000   -0.0000 N   0  0  0  0  0  0  0  0  0  0  0  0
   -1.5108    0.0118   -0.0000 C   0  0  0  0  0  0  0  0  0  0  0  0
    2.9273    0.3541   -0.0000 C   0  0  0  0  0  0  0  0  0  0  0  0
   -2.2663   -1.2630   -0.0000 C   0  0  0  0  0  0  0  0  0  0  0  0
   -2.2663    1.3338   -0.0000 C   0  0  0  0  0  0  0  0  0  0  0  0
    3.5056    1.7351   -0.0000 N   0  0  0  0  0  0  0  0  0  0  0  0
    4.0486   -0.6256   -0.0000 C   0  0  0  0  0  0  0  0  0  0  0  0
   -3.7771   -1.2512   -0.0000 C   0  0  0  0  0  0  0  0  0  0  0  0
   -3.7771    1.3456   -0.0000 C   0  0  0  0  0  0  0  0  0  0  0  0
    4.9693    1.6171   -0.0000 N   0  0  0  0  0  0  0  0  0  0  0  0
    2.7148    3.0217   -0.0000 C   0  0  0  0  0  0  0  0  0  0  0  0
    5.3116    0.1534   -0.0000 C   0  0  0  0  0  0  0  0  0  0  0  0
   -4.5325    0.0708   -0.0000 C   0  0  0  0  0  0  0  0  0  0  0  0
    1.2040    2.9981   -0.0000 C   0  0  0  0  0  0  0  0  0  0  0  0
    3.4348    4.3437   -0.0000 C   0  0  0  0  0  0  0  0  0  0  0  0
   -6.0434    0.0826   -0.0000 C   0  0  0  0  0  0  0  0  0  0  0  0
    0.4249    4.2965   -0.0000 C   0  0  0  0  0  0  0  0  0  0  0  0
    2.6322    5.6421   -0.0000 C   0  0  0  0  0  0  0  0  0  0  0  0
   -6.7988   -1.2158   -0.0000 C   0  0  0  0  0  0  0  0  0  0  0  0
   -6.7988    1.3692   -0.0000 C   0  0  0  0  0  0  0  0  0  0  0  0
    1.1331    5.6185   -0.0000 C   0  0  0  0  0  0  0  0  0  0  0  0
   -8.2861   -1.2040   -0.0000 C   0  0  0  0  0  0  0  0  0  0  0  0
   -8.3097    1.3810   -0.0000 C   0  0  0  0  0  0  0  0  0  0  0  0
   -9.0415   -2.5023   -0.0000 N   0  0  0  0  0  0  0  0  0  0  0  0
   -9.0651    0.0944   -0.0000 C   0  0  0  0  0  0  0  0  0  0  0  0
   -8.3097   -3.7653   -0.0000 O   0  0  0  0  0  0  0  0  0  0  0  0
  -10.5523   -2.4905   -0.0000 O   0  0  0  0  0  0  0  0  0  0  0  0
  1  2  2  0  0  0  0
  1  3  2  0  0  0  0
  1  4  1  0  0  0  0
  1  5  1  0  0  0  0
  4  6  1  0  0  0  0
  5  7  2  0  0  0  0
  5  8  1  0  0  0  0
  6  9  1  0  0  0  0
  6 10  2  0  0  0  0
  7 11  1  0  0  0  0
  8 12  2  0  0  0  0
  9 13  1  0  0  0  0
  9 14  1  0  0  0  0
 10 15  1  0  0  0  0
 11 16  2  0  0  0  0
 14 17  2  0  0  0  0
 14 18  1  0  0  0  0
 16 19  1  0  0  0  0
 17 20  1  0  0  0  0
 18 21  2  0  0  0  0
 19 22  2  0  0  0  0
 19 23  1  0  0  0  0
 20 24  2  0  0  0  0
 22 25  1  0  0  0  0
 23 26  2  0  0  0  0
 25 27  1  0  0  0  0
 25 28  2  0  0  0  0
 27 29  2  0  0  0  0
 27 30  1  0  0  0  0
 12 16  1  0  0  0  0
 13 15  2  0  0  0  0
 21 24  1  0  0  0  0
 26 28  1  0  0  0  0
M  CHG  2  27   1  30  -1
M  END
>  <MolRegNo>
198977

>  <m>
=

>  <Value>
65000

>  <Unit>
nM

>  <Type>
IC50

>  <pValue>
4.19

>  <Ligand Efficiency>
0

>  <Binding Efficiency>
0

>  <Surface Efficiency>
0

>  <Assay Index>
51433

>  <Assay Category>


>  <Assay Organism>


>  <Target ID>
12912

>  <Target Name>
Cytochrome P450 2C19

>  <Target Organism>
Homo sapiens

>  <Target Description>
Target is a single protein chain

>  <Sequence Accession>
P33261

>  <Reference>
J. Med. Chem. 44 (22), 3622-3631 (2001)

>  <Pubmed ID>
11606127

>  <DOI>
10.1021/jm010861y

$$$$
199562
Actelion Java MolfileCreator 1.0

 31 34  0  0  0  0  0  0  0  0999 V2000
    0.0000   -0.0000   -0.0000 S   0  0  0  0  0  0  0  0  0  0  0  0
   -0.0239   -1.4806   -0.0000 O   0  0  0  0  0  0  0  0  0  0  0  0
   -0.0239    1.5045   -0.0000 O   0  0  0  0  0  0  0  0  0  0  0  0
    1.4806   -0.0000   -0.0000 N   0  0  0  0  0  0  0  0  0  0  0  0
   -1.5045    0.0119   -0.0000 C   0  0  0  0  0  0  0  0  0  0  0  0
    2.9254    0.3582   -0.0000 C   0  0  0  0  0  0  0  0  0  0  0  0
    2.2090   -1.2657   -0.0000 C   0  0  0  0  0  0  0  0  0  0  0  0
   -2.2687    1.3373   -0.0000 C   0  0  0  0  0  0  0  0  0  0  0  0
   -2.2687   -1.2657   -0.0000 C   0  0  0  0  0  0  0  0  0  0  0  0
    3.5105    1.7433   -0.0000 N   0  0  0  0  0  0  0  0  0  0  0  0
    4.0478   -0.6209   -0.0000 C   0  0  0  0  0  0  0  0  0  0  0  0
    1.4329   -2.5553   -0.0000 C   0  0  0  0  0  0  0  0  0  0  0  0
   -3.7732    1.3493   -0.0000 C   0  0  0  0  0  0  0  0  0  0  0  0
   -3.7732   -1.2537   -0.0000 C   0  0  0  0  0  0  0  0  0  0  0  0
    4.9792    1.6358   -0.0000 N   0  0  0  0  0  0  0  0  0  0  0  0
    2.7224    3.0329   -0.0000 C   0  0  0  0  0  0  0  0  0  0  0  0
    5.3135    0.1552   -0.0000 C   0  0  0  0  0  0  0  0  0  0  0  0
    2.1732   -3.8329   -0.0000 C   0  0  0  0  0  0  0  0  0  0  0  0
   -0.0716   -2.5194   -0.0000 C   0  0  0  0  0  0  0  0  0  0  0  0
   -4.5374    0.0716   -0.0000 C   0  0  0  0  0  0  0  0  0  0  0  0
    1.2179    3.0090   -0.0000 C   0  0  0  0  0  0  0  0  0  0  0  0
    3.4389    4.3583   -0.0000 C   0  0  0  0  0  0  0  0  0  0  0  0
    1.4329   -5.1225   -0.0000 C   0  0  0  0  0  0  0  0  0  0  0  0
   -0.8358   -3.8210   -0.0000 C   0  0  0  0  0  0  0  0  0  0  0  0
   -6.0419    0.0836   -0.0000 C   0  0  0  0  0  0  0  0  0  0  0  0
    0.4418    4.3105   -0.0000 C   0  0  0  0  0  0  0  0  0  0  0  0
    2.6388    5.6598   -0.0000 C   0  0  0  0  0  0  0  0  0  0  0  0
   -0.0955   -5.1105   -0.0000 C   0  0  0  0  0  0  0  0  0  0  0  0
   -6.8061    1.3732   -0.0000 C   0  0  0  0  0  0  0  0  0  0  0  0
    1.1463    5.6359   -0.0000 C   0  0  0  0  0  0  0  0  0  0  0  0
   -8.3106    1.3851   -0.0000 C   0  0  0  0  0  0  0  0  0  0  0  0
  1  2  2  0  0  0  0
  1  3  2  0  0  0  0
  1  4  1  0  0  0  0
  1  5  1  0  0  0  0
  4  6  1  0  0  0  0
  4  7  1  0  0  0  0
  5  8  2  0  0  0  0
  5  9  1  0  0  0  0
  6 10  1  0  0  0  0
  6 11  2  0  0  0  0
  7 12  1  0  0  0  0
  8 13  1  0  0  0  0
  9 14  2  0  0  0  0
 10 15  1  0  0  0  0
 10 16  1  0  0  0  0
 11 17  1  0  0  0  0
 12 18  2  0  0  0  0
 12 19  1  0  0  0  0
 13 20  2  0  0  0  0
 16 21  2  0  0  0  0
 16 22  1  0  0  0  0
 18 23  1  0  0  0  0
 19 24  2  0  0  0  0
 20 25  1  0  0  0  0
 21 26  1  0  0  0  0
 22 27  2  0  0  0  0
 23 28  2  0  0  0  0
 25 29  1  0  0  0  0
 26 30  2  0  0  0  0
 29 31  2  0  0  0  0
 14 20  1  0  0  0  0
 15 17  2  0  0  0  0
 24 28  1  0  0  0  0
 27 30  1  0  0  0  0
M  END
>  <MolRegNo>
199562

>  <m>
=

>  <Value>
20000

>  <Unit>
nM

>  <Type>
IC50

>  <pValue>
4.7

>  <Ligand Efficiency>
0

>  <Binding Efficiency>
0

>  <Surface Efficiency>
0

>  <Assay Index>
51433

>  <Assay Category>


>  <Assay Organism>


>  <Target ID>
12912

>  <Target Name>
Cytochrome P450 2C19

>  <Target Organism>
Homo sapiens

>  <Target Description>
Target is a single protein chain

>  <Sequence Accession>
P33261

>  <Reference>
J. Med. Chem. 44 (22), 3622-3631 (2001)

>  <Pubmed ID>
11606127

>  <DOI>
10.1021/jm010861y

$$$$
199110
Actelion Java MolfileCreator 1.0

 28 30  0  0  0  0  0  0  0  0999 V2000
    0.0000   -0.0000   -0.0000 S   0  0  0  0  0  0  0  0  0  0  0  0
   -0.0236   -1.4887   -0.0000 O   0  0  0  0  0  0  0  0  0  0  0  0
   -0.0236    1.5123   -0.0000 O   0  0  0  0  0  0  0  0  0  0  0  0
    1.4887   -0.0000   -0.0000 N   0  0  0  0  0  0  0  0  0  0  0  0
   -1.5123    0.0118   -0.0000 C   0  0  0  0  0  0  0  0  0  0  0  0
    2.9300    0.3544   -0.0000 C   0  0  0  0  0  0  0  0  0  0  0  0
    2.2212   -1.2642   -0.0000 C   0  0  0  0  0  0  0  0  0  0  0  0
   -2.2684   -1.2642   -0.0000 C   0  0  0  0  0  0  0  0  0  0  0  0
   -2.2684    1.3351   -0.0000 C   0  0  0  0  0  0  0  0  0  0  0  0
    3.5090    1.7368   -0.0000 N   0  0  0  0  0  0  0  0  0  0  0  0
    4.0524   -0.6262   -0.0000 C   0  0  0  0  0  0  0  0  0  0  0  0
    1.4414   -2.5520   -0.0000 C   0  0  0  0  0  0  0  0  0  0  0  0
   -3.7807   -1.2524   -0.0000 C   0  0  0  0  0  0  0  0  0  0  0  0
   -3.7807    1.3469   -0.0000 C   0  0  0  0  0  0  0  0  0  0  0  0
    4.9740    1.6186   -0.0000 N   0  0  0  0  0  0  0  0  0  0  0  0
    2.7174    3.0246   -0.0000 C   0  0  0  0  0  0  0  0  0  0  0  0
    5.3166    0.1536   -0.0000 C   0  0  0  0  0  0  0  0  0  0  0  0
    2.1739   -3.8280   -0.0000 C   0  0  0  0  0  0  0  0  0  0  0  0
   -4.5368    0.0709   -0.0000 C   0  0  0  0  0  0  0  0  0  0  0  0
    1.2051    3.0009   -0.0000 C   0  0  0  0  0  0  0  0  0  0  0  0
    3.4381    4.3478   -0.0000 C   0  0  0  0  0  0  0  0  0  0  0  0
    1.4178   -5.1158   -0.0000 O   0  0  0  0  0  0  0  0  0  0  0  0
   -6.0491    0.0827   -0.0000 C   0  0  0  0  0  0  0  0  0  0  0  0
    0.4253    4.3006   -0.0000 C   0  0  0  0  0  0  0  0  0  0  0  0
    2.6347    5.6474   -0.0000 C   0  0  0  0  0  0  0  0  0  0  0  0
   -6.8053    1.3705   -0.0000 C   0  0  0  0  0  0  0  0  0  0  0  0
    1.1342    5.6238   -0.0000 C   0  0  0  0  0  0  0  0  0  0  0  0
   -8.3176    1.3823   -0.0000 N   0  0  0  0  0  0  0  0  0  0  0  0
  1  2  2  0  0  0  0
  1  3  2  0  0  0  0
  1  4  1  0  0  0  0
  1  5  1  0  0  0  0
  4  6  1  0  0  0  0
  4  7  1  0  0  0  0
  5  8  2  0  0  0  0
  5  9  1  0  0  0  0
  6 10  1  0  0  0  0
  6 11  2  0  0  0  0
  7 12  1  0  0  0  0
  8 13  1  0  0  0  0
  9 14  2  0  0  0  0
 10 15  1  0  0  0  0
 10 16  1  0  0  0  0
 11 17  1  0  0  0  0
 12 18  1  0  0  0  0
 13 19  2  0  0  0  0
 16 20  2  0  0  0  0
 16 21  1  0  0  0  0
 18 22  1  0  0  0  0
 19 23  1  0  0  0  0
 20 24  1  0  0  0  0
 21 25  2  0  0  0  0
 23 26  1  0  0  0  0
 24 27  2  0  0  0  0
 26 28  1  0  0  0  0
 14 19  1  0  0  0  0
 15 17  2  0  0  0  0
 25 27  1  0  0  0  0
M  END
>  <MolRegNo>
199110

>  <m>
=

>  <Value>
10000

>  <Unit>
nM

>  <Type>
IC50

>  <pValue>
5

>  <Ligand Efficiency>
0

>  <Binding Efficiency>
0

>  <Surface Efficiency>
0

>  <Assay Index>
51433

>  <Assay Category>


>  <Assay Organism>


>  <Target ID>
12912

>  <Target Name>
Cytochrome P450 2C19

>  <Target Organism>
Homo sapiens

>  <Target Description>
Target is a single protein chain

>  <Sequence Accession>
P33261

>  <Reference>
J. Med. Chem. 44 (22), 3622-3631 (2001)

>  <Pubmed ID>
11606127

>  <DOI>
10.1021/jm010861y

$$$$
199552
Actelion Java MolfileCreator 1.0

 34 37  0  0  0  0  0  0  0  0999 V2000
    0.0000   -0.0000   -0.0000 S   0  0  0  0  0  0  0  0  0  0  0  0
   -0.0236   -1.4892   -0.0000 O   0  0  0  0  0  0  0  0  0  0  0  0
   -0.0236    1.5129   -0.0000 O   0  0  0  0  0  0  0  0  0  0  0  0
    1.4892   -0.0000   -0.0000 N   0  0  0  0  0  0  0  0  0  0  0  0
   -1.5129    0.0118   -0.0000 C   0  0  0  0  0  0  0  0  0  0  0  0
    2.9312    0.3546   -0.0000 C   0  0  0  0  0  0  0  0  0  0  0  0
    2.2220   -1.2647   -0.0000 C   0  0  0  0  0  0  0  0  0  0  0  0
   -2.2693   -1.2647   -0.0000 C   0  0  0  0  0  0  0  0  0  0  0  0
   -2.2693    1.3356   -0.0000 C   0  0  0  0  0  0  0  0  0  0  0  0
    3.5103    1.7374   -0.0000 N   0  0  0  0  0  0  0  0  0  0  0  0
    4.0540   -0.6264   -0.0000 C   0  0  0  0  0  0  0  0  0  0  0  0
    1.4420   -2.5530   -0.0000 C   0  0  0  0  0  0  0  0  0  0  0  0
   -3.7822   -1.2529   -0.0000 C   0  0  0  0  0  0  0  0  0  0  0  0
   -3.7822    1.3474   -0.0000 C   0  0  0  0  0  0  0  0  0  0  0  0
    4.9759    1.6192   -0.0000 N   0  0  0  0  0  0  0  0  0  0  0  0
    2.7184    3.0258   -0.0000 C   0  0  0  0  0  0  0  0  0  0  0  0
    5.3187    0.1537   -0.0000 C   0  0  0  0  0  0  0  0  0  0  0  0
    2.1748   -3.8295   -0.0000 C   0  0  0  0  0  0  0  0  0  0  0  0
   -4.5386    0.0709   -0.0000 C   0  0  0  0  0  0  0  0  0  0  0  0
    1.2056    3.0021   -0.0000 C   0  0  0  0  0  0  0  0  0  0  0  0
    3.4394    4.3495   -0.0000 C   0  0  0  0  0  0  0  0  0  0  0  0
    1.4183   -5.1178   -0.0000 O   0  0  0  0  0  0  0  0  0  0  0  0
   -6.0515    0.0827   -0.0000 C   0  0  0  0  0  0  0  0  0  0  0  0
    0.4255    4.3022   -0.0000 C   0  0  0  0  0  0  0  0  0  0  0  0
    2.6357    5.6496   -0.0000 C   0  0  0  0  0  0  0  0  0  0  0  0
   -6.8079   -1.2174   -0.0000 C   0  0  0  0  0  0  0  0  0  0  0  0
   -6.8079    1.3710   -0.0000 C   0  0  0  0  0  0  0  0  0  0  0  0
    1.1347    5.6260   -0.0000 C   0  0  0  0  0  0  0  0  0  0  0  0
   -8.2972   -1.2056   -0.0000 C   0  0  0  0  0  0  0  0  0  0  0  0
   -8.3208    1.3829   -0.0000 C   0  0  0  0  0  0  0  0  0  0  0  0
   -9.0536   -2.5057   -0.0000 N   0  0  0  0  0  0  0  0  0  0  0  0
   -9.0773    0.0946   -0.0000 C   0  0  0  0  0  0  0  0  0  0  0  0
   -8.3208   -3.7704   -0.0000 O   0  0  0  0  0  0  0  0  0  0  0  0
  -10.5665   -2.4939   -0.0000 O   0  0  0  0  0  0  0  0  0  0  0  0
  1  2  2  0  0  0  0
  1  3  2  0  0  0  0
  1  4  1  0  0  0  0
  1  5  1  0  0  0  0
  4  6  1  0  0  0  0
  4  7  1  0  0  0  0
  5  8  2  0  0  0  0
  5  9  1  0  0  0  0
  6 10  1  0  0  0  0
  6 11  2  0  0  0  0
  7 12  1  0  0  0  0
  8 13  1  0  0  0  0
  9 14  2  0  0  0  0
 10 15  1  0  0  0  0
 10 16  1  0  0  0  0
 11 17  1  0  0  0  0
 12 18  1  0  0  0  0
 13 19  2  0  0  0  0
 16 20  2  0  0  0  0
 16 21  1  0  0  0  0
 18 22  1  0  0  0  0
 19 23  1  0  0  0  0
 20 24  1  0  0  0  0
 21 25  2  0  0  0  0
 23 26  2  0  0  0  0
 23 27  1  0  0  0  0
 24 28  2  0  0  0  0
 26 29  1  0  0  0  0
 27 30  2  0  0  0  0
 29 31  1  0  0  0  0
 29 32  2  0  0  0  0
 31 33  2  0  0  0  0
 31 34  1  0  0  0  0
 14 19  1  0  0  0  0
 15 17  2  0  0  0  0
 25 28  1  0  0  0  0
 30 32  1  0  0  0  0
M  CHG  2  31   1  34  -1
M  END
>  <MolRegNo>
199552

>  <m>
=

>  <Value>
2.0e5

>  <Unit>
nM

>  <Type>
IC50

>  <pValue>
0

>  <Ligand Efficiency>
0

>  <Binding Efficiency>
0

>  <Surface Efficiency>
0

>  <Assay Index>
51433

>  <Assay Category>


>  <Assay Organism>


>  <Target ID>
12912

>  <Target Name>
Cytochrome P450 2C19

>  <Target Organism>
Homo sapiens

>  <Target Description>
Target is a single protein chain

>  <Sequence Accession>
P33261

>  <Reference>
J. Med. Chem. 44 (22), 3622-3631 (2001)

>  <Pubmed ID>
11606127

>  <DOI>
10.1021/jm010861y

$$$$
199564
Actelion Java MolfileCreator 1.0

 25 27  0  0  0  0  0  0  0  0999 V2000
    0.0000   -0.0000   -0.0000 S   0  0  0  0  0  0  0  0  0  0  0  0
   -0.0236   -1.4876   -0.0000 O   0  0  0  0  0  0  0  0  0  0  0  0
   -0.0236    1.5112   -0.0000 O   0  0  0  0  0  0  0  0  0  0  0  0
    1.4876   -0.0000   -0.0000 N   0  0  0  0  0  0  0  0  0  0  0  0
   -1.5112    0.0118   -0.0000 C   0  0  0  0  0  0  0  0  0  0  0  0
    2.9279    0.3542   -0.0000 C   0  0  0  0  0  0  0  0  0  0  0  0
    2.2195   -1.2632   -0.0000 C   0  0  0  0  0  0  0  0  0  0  0  0
   -2.2668   -1.2632   -0.0000 C   0  0  0  0  0  0  0  0  0  0  0  0
   -2.2668    1.3341   -0.0000 C   0  0  0  0  0  0  0  0  0  0  0  0
    3.5064    1.7355   -0.0000 N   0  0  0  0  0  0  0  0  0  0  0  0
    4.0495   -0.6257   -0.0000 C   0  0  0  0  0  0  0  0  0  0  0  0
   -3.7779   -1.2514   -0.0000 C   0  0  0  0  0  0  0  0  0  0  0  0
   -3.7779    1.3459   -0.0000 C   0  0  0  0  0  0  0  0  0  0  0  0
    4.9703    1.6174   -0.0000 N   0  0  0  0  0  0  0  0  0  0  0  0
    2.7154    3.0223   -0.0000 C   0  0  0  0  0  0  0  0  0  0  0  0
    5.3127    0.1535   -0.0000 C   0  0  0  0  0  0  0  0  0  0  0  0
   -4.5335    0.0708   -0.0000 C   0  0  0  0  0  0  0  0  0  0  0  0
    3.4355    4.3446   -0.0000 C   0  0  0  0  0  0  0  0  0  0  0  0
    1.2042    2.9987   -0.0000 C   0  0  0  0  0  0  0  0  0  0  0  0
   -6.0447    0.0826   -0.0000 C   0  0  0  0  0  0  0  0  0  0  0  0
    2.6327    5.6433   -0.0000 C   0  0  0  0  0  0  0  0  0  0  0  0
    0.4250    4.2974   -0.0000 C   0  0  0  0  0  0  0  0  0  0  0  0
   -6.8003    1.3695   -0.0000 C   0  0  0  0  0  0  0  0  0  0  0  0
    1.1334    5.6197   -0.0000 C   0  0  0  0  0  0  0  0  0  0  0  0
   -8.3114    1.3813   -0.0000 C   0  0  0  0  0  0  0  0  0  0  0  0
  1  2  2  0  0  0  0
  1  3  2  0  0  0  0
  1  4  1  0  0  0  0
  1  5  1  0  0  0  0
  4  6  1  0  0  0  0
  4  7  1  0  0  0  0
  5  8  2  0  0  0  0
  5  9  1  0  0  0  0
  6 10  1  0  0  0  0
  6 11  2  0  0  0  0
  8 12  1  0  0  0  0
  9 13  2  0  0  0  0
 10 14  1  0  0  0  0
 10 15  1  0  0  0  0
 11 16  1  0  0  0  0
 12 17  2  0  0  0  0
 15 18  2  0  0  0  0
 15 19  1  0  0  0  0
 17 20  1  0  0  0  0
 18 21  1  0  0  0  0
 19 22  2  0  0  0  0
 20 23  1  0  0  0  0
 21 24  2  0  0  0  0
 23 25  2  0  0  0  0
 13 17  1  0  0  0  0
 14 16  2  0  0  0  0
 22 24  1  0  0  0  0
M  END
>  <MolRegNo>
199564

>  <m>
=

>  <Value>
20000

>  <Unit>
nM

>  <Type>
IC50

>  <pValue>
4.7

>  <Ligand Efficiency>
0

>  <Binding Efficiency>
0

>  <Surface Efficiency>
0

>  <Assay Index>
51433

>  <Assay Category>


>  <Assay Organism>


>  <Target ID>
12912

>  <Target Name>
Cytochrome P450 2C19

>  <Target Organism>
Homo sapiens

>  <Target Description>
Target is a single protein chain

>  <Sequence Accession>
P33261

>  <Reference>
J. Med. Chem. 44 (22), 3622-3631 (2001)

>  <Pubmed ID>
11606127

>  <DOI>
10.1021/jm010861y

$$$$
199554
Actelion Java MolfileCreator 1.0

 32 35  0  0  0  0  0  0  0  0999 V2000
    0.0000   -0.0000   -0.0000 S   0  0  0  0  0  0  0  0  0  0  0  0
   -0.0236   -1.4885   -0.0000 O   0  0  0  0  0  0  0  0  0  0  0  0
   -0.0236    1.5121   -0.0000 O   0  0  0  0  0  0  0  0  0  0  0  0
    1.4885   -0.0000   -0.0000 N   0  0  0  0  0  0  0  0  0  0  0  0
   -1.5121    0.0118   -0.0000 C   0  0  0  0  0  0  0  0  0  0  0  0
    2.9298    0.3544   -0.0000 C   0  0  0  0  0  0  0  0  0  0  0  0
    2.2210   -1.2641   -0.0000 C   0  0  0  0  0  0  0  0  0  0  0  0
   -2.2682   -1.2641   -0.0000 C   0  0  0  0  0  0  0  0  0  0  0  0
   -2.2682    1.3349   -0.0000 C   0  0  0  0  0  0  0  0  0  0  0  0
    3.5086    1.7366   -0.0000 N   0  0  0  0  0  0  0  0  0  0  0  0
    4.0521   -0.6261   -0.0000 C   0  0  0  0  0  0  0  0  0  0  0  0
    1.4413   -2.5517   -0.0000 C   0  0  0  0  0  0  0  0  0  0  0  0
   -3.7804   -1.2522   -0.0000 C   0  0  0  0  0  0  0  0  0  0  0  0
   -3.7804    1.3468   -0.0000 C   0  0  0  0  0  0  0  0  0  0  0  0
    4.9735    1.6185   -0.0000 N   0  0  0  0  0  0  0  0  0  0  0  0
    2.7171    3.0243   -0.0000 C   0  0  0  0  0  0  0  0  0  0  0  0
    5.3161    0.1536   -0.0000 C   0  0  0  0  0  0  0  0  0  0  0  0
    2.1737   -3.8276   -0.0000 C   0  0  0  0  0  0  0  0  0  0  0  0
   -4.5364    0.0709   -0.0000 C   0  0  0  0  0  0  0  0  0  0  0  0
    1.2050    3.0007   -0.0000 C   0  0  0  0  0  0  0  0  0  0  0  0
    3.4378    4.3474   -0.0000 C   0  0  0  0  0  0  0  0  0  0  0  0
    1.4176   -5.1153   -0.0000 O   0  0  0  0  0  0  0  0  0  0  0  0
   -6.0486    0.0827   -0.0000 C   0  0  0  0  0  0  0  0  0  0  0  0
    0.4253    4.3002   -0.0000 C   0  0  0  0  0  0  0  0  0  0  0  0
    2.6344    5.6469   -0.0000 C   0  0  0  0  0  0  0  0  0  0  0  0
   -6.8046   -1.2168   -0.0000 C   0  0  0  0  0  0  0  0  0  0  0  0
   -6.8046    1.3704   -0.0000 C   0  0  0  0  0  0  0  0  0  0  0  0
    1.1341    5.6233   -0.0000 C   0  0  0  0  0  0  0  0  0  0  0  0
   -8.2932   -1.2050   -0.0000 C   0  0  0  0  0  0  0  0  0  0  0  0
   -8.3168    1.3822   -0.0000 C   0  0  0  0  0  0  0  0  0  0  0  0
   -9.0492   -2.5045   -0.0000 N   0  0  0  0  0  0  0  0  0  0  0  0
   -9.0729    0.0945   -0.0000 C   0  0  0  0  0  0  0  0  0  0  0  0
  1  2  2  0  0  0  0
  1  3  2  0  0  0  0
  1  4  1  0  0  0  0
  1  5  1  0  0  0  0
  4  6  1  0  0  0  0
  4  7  1  0  0  0  0
  5  8  2  0  0  0  0
  5  9  1  0  0  0  0
  6 10  1  0  0  0  0
  6 11  2  0  0  0  0
  7 12  1  0  0  0  0
  8 13  1  0  0  0  0
  9 14  2  0  0  0  0
 10 15  1  0  0  0  0
 10 16  1  0  0  0  0
 11 17  1  0  0  0  0
 12 18  1  0  0  0  0
 13 19  2  0  0  0  0
 16 20  2  0  0  0  0
 16 21  1  0  0  0  0
 18 22  1  0  0  0  0
 19 23  1  0  0  0  0
 20 24  1  0  0  0  0
 21 25  2  0  0  0  0
 23 26  2  0  0  0  0
 23 27  1  0  0  0  0
 24 28  2  0  0  0  0
 26 29  1  0  0  0  0
 27 30  2  0  0  0  0
 29 31  1  0  0  0  0
 29 32  2  0  0  0  0
 14 19  1  0  0  0  0
 15 17  2  0  0  0  0
 25 28  1  0  0  0  0
 30 32  1  0  0  0  0
M  END
>  <MolRegNo>
199554

>  <m>
=

>  <Value>
40000

>  <Unit>
nM

>  <Type>
IC50

>  <pValue>
4.4

>  <Ligand Efficiency>
0

>  <Binding Efficiency>
0

>  <Surface Efficiency>
0

>  <Assay Index>
51433

>  <Assay Category>


>  <Assay Organism>


>  <Target ID>
12912

>  <Target Name>
Cytochrome P450 2C19

>  <Target Organism>
Homo sapiens

>  <Target Description>
Target is a single protein chain

>  <Sequence Accession>
P33261

>  <Reference>
J. Med. Chem. 44 (22), 3622-3631 (2001)

>  <Pubmed ID>
11606127

>  <DOI>
10.1021/jm010861y

$$$$
199523
Actelion Java MolfileCreator 1.0

 33 36  0  0  0  0  0  0  0  0999 V2000
    0.0000   -0.0000   -0.0000 S   0  0  0  0  0  0  0  0  0  0  0  0
   -0.0236   -1.4891   -0.0000 O   0  0  0  0  0  0  0  0  0  0  0  0
   -0.0236    1.5127   -0.0000 O   0  0  0  0  0  0  0  0  0  0  0  0
    1.4891   -0.0000   -0.0000 N   0  0  0  0  0  0  0  0  0  0  0  0
   -1.5127    0.0118   -0.0000 C   0  0  0  0  0  0  0  0  0  0  0  0
    2.9309    0.3545   -0.0000 C   0  0  0  0  0  0  0  0  0  0  0  0
    2.2218   -1.2645   -0.0000 C   0  0  0  0  0  0  0  0  0  0  0  0
   -2.2691   -1.2645   -0.0000 C   0  0  0  0  0  0  0  0  0  0  0  0
   -2.2691    1.3354   -0.0000 C   0  0  0  0  0  0  0  0  0  0  0  0
    3.5100    1.7372   -0.0000 N   0  0  0  0  0  0  0  0  0  0  0  0
    4.0536   -0.6264   -0.0000 C   0  0  0  0  0  0  0  0  0  0  0  0
    1.4418   -2.5527   -0.0000 C   0  0  0  0  0  0  0  0  0  0  0  0
   -3.7818   -1.2527   -0.0000 C   0  0  0  0  0  0  0  0  0  0  0  0
   -3.7818    1.3473   -0.0000 C   0  0  0  0  0  0  0  0  0  0  0  0
    4.9754    1.6191   -0.0000 N   0  0  0  0  0  0  0  0  0  0  0  0
    2.7181    3.0254   -0.0000 C   0  0  0  0  0  0  0  0  0  0  0  0
    5.3181    0.1536   -0.0000 C   0  0  0  0  0  0  0  0  0  0  0  0
    2.1745   -3.8290   -0.0000 O   0  0  0  0  0  0  0  0  0  0  0  0
   -4.5381    0.0709   -0.0000 C   0  0  0  0  0  0  0  0  0  0  0  0
    1.2054    3.0018   -0.0000 C   0  0  0  0  0  0  0  0  0  0  0  0
    3.4390    4.3490   -0.0000 C   0  0  0  0  0  0  0  0  0  0  0  0
   -6.0508    0.0827   -0.0000 C   0  0  0  0  0  0  0  0  0  0  0  0
    0.4254    4.3018   -0.0000 C   0  0  0  0  0  0  0  0  0  0  0  0
    2.6354    5.6490   -0.0000 C   0  0  0  0  0  0  0  0  0  0  0  0
   -6.8072   -1.2173   -0.0000 C   0  0  0  0  0  0  0  0  0  0  0  0
   -6.8072    1.3709   -0.0000 C   0  0  0  0  0  0  0  0  0  0  0  0
    1.1345    5.6254   -0.0000 C   0  0  0  0  0  0  0  0  0  0  0  0
   -8.2963   -1.2054   -0.0000 C   0  0  0  0  0  0  0  0  0  0  0  0
   -8.3199    1.3827   -0.0000 C   0  0  0  0  0  0  0  0  0  0  0  0
   -9.0526   -2.5054   -0.0000 N   0  0  0  0  0  0  0  0  0  0  0  0
   -9.0762    0.0945   -0.0000 C   0  0  0  0  0  0  0  0  0  0  0  0
   -8.3199   -3.7699   -0.0000 O   0  0  0  0  0  0  0  0  0  0  0  0
  -10.5653   -2.4936   -0.0000 O   0  0  0  0  0  0  0  0  0  0  0  0
  1  2  2  0  0  0  0
  1  3  2  0  0  0  0
  1  4  1  0  0  0  0
  1  5  1  0  0  0  0
  4  6  1  0  0  0  0
  4  7  1  0  0  0  0
  5  8  2  0  0  0  0
  5  9  1  0  0  0  0
  6 10  1  0  0  0  0
  6 11  2  0  0  0  0
  7 12  1  0  0  0  0
  8 13  1  0  0  0  0
  9 14  2  0  0  0  0
 10 15  1  0  0  0  0
 10 16  1  0  0  0  0
 11 17  1  0  0  0  0
 12 18  1  0  0  0  0
 13 19  2  0  0  0  0
 16 20  2  0  0  0  0
 16 21  1  0  0  0  0
 19 22  1  0  0  0  0
 20 23  1  0  0  0  0
 21 24  2  0  0  0  0
 22 25  2  0  0  0  0
 22 26  1  0  0  0  0
 23 27  2  0  0  0  0
 25 28  1  0  0  0  0
 26 29  2  0  0  0  0
 28 30  1  0  0  0  0
 28 31  2  0  0  0  0
 30 32  2  0  0  0  0
 30 33  1  0  0  0  0
 14 19  1  0  0  0  0
 15 17  2  0  0  0  0
 24 27  1  0  0  0  0
 29 31  1  0  0  0  0
M  CHG  2  30   1  33  -1
M  END
>  <MolRegNo>
199523

>  <m>
=

>  <Value>
165000

>  <Unit>
nM

>  <Type>
IC50

>  <pValue>
0

>  <Ligand Efficiency>
0

>  <Binding Efficiency>
0

>  <Surface Efficiency>
0

>  <Assay Index>
51433

>  <Assay Category>


>  <Assay Organism>


>  <Target ID>
12912

>  <Target Name>
Cytochrome P450 2C19

>  <Target Organism>
Homo sapiens

>  <Target Description>
Target is a single protein chain

>  <Sequence Accession>
P33261

>  <Reference>
J. Med. Chem. 44 (22), 3622-3631 (2001)

>  <Pubmed ID>
11606127

>  <DOI>
10.1021/jm010861y

$$$$
198943
Actelion Java MolfileCreator 1.0

 24 26  0  0  0  0  0  0  0  0999 V2000
    0.0000   -0.0000   -0.0000 S   0  0  0  0  0  0  0  0  0  0  0  0
   -0.0236   -1.4860   -0.0000 O   0  0  0  0  0  0  0  0  0  0  0  0
   -0.0236    1.5096   -0.0000 O   0  0  0  0  0  0  0  0  0  0  0  0
    1.4860   -0.0000   -0.0000 N   0  0  0  0  0  0  0  0  0  0  0  0
   -1.5096    0.0118   -0.0000 C   0  0  0  0  0  0  0  0  0  0  0  0
    2.9249    0.3538   -0.0000 C   0  0  0  0  0  0  0  0  0  0  0  0
   -2.2644   -1.2619   -0.0000 C   0  0  0  0  0  0  0  0  0  0  0  0
   -2.2644    1.3327   -0.0000 C   0  0  0  0  0  0  0  0  0  0  0  0
    3.5028    1.7337   -0.0000 N   0  0  0  0  0  0  0  0  0  0  0  0
    4.0453   -0.6251   -0.0000 C   0  0  0  0  0  0  0  0  0  0  0  0
   -3.7741   -1.2502   -0.0000 C   0  0  0  0  0  0  0  0  0  0  0  0
   -3.7741    1.3445   -0.0000 C   0  0  0  0  0  0  0  0  0  0  0  0
    4.9652    1.6158   -0.0000 N   0  0  0  0  0  0  0  0  0  0  0  0
    2.7126    3.0192   -0.0000 C   0  0  0  0  0  0  0  0  0  0  0  0
    5.3073    0.1533   -0.0000 C   0  0  0  0  0  0  0  0  0  0  0  0
   -4.5289    0.0708   -0.0000 C   0  0  0  0  0  0  0  0  0  0  0  0
    1.2030    2.9957   -0.0000 C   0  0  0  0  0  0  0  0  0  0  0  0
    3.4320    4.3402   -0.0000 C   0  0  0  0  0  0  0  0  0  0  0  0
   -6.0385    0.0826   -0.0000 C   0  0  0  0  0  0  0  0  0  0  0  0
    0.4246    4.2930   -0.0000 C   0  0  0  0  0  0  0  0  0  0  0  0
    2.6300    5.6375   -0.0000 C   0  0  0  0  0  0  0  0  0  0  0  0
   -6.7933    1.3681   -0.0000 C   0  0  0  0  0  0  0  0  0  0  0  0
    1.1322    5.6139   -0.0000 C   0  0  0  0  0  0  0  0  0  0  0  0
   -8.3029    1.3799   -0.0000 C   0  0  0  0  0  0  0  0  0  0  0  0
  1  2  2  0  0  0  0
  1  3  2  0  0  0  0
  1  4  1  0  0  0  0
  1  5  1  0  0  0  0
  4  6  1  0  0  0  0
  5  7  2  0  0  0  0
  5  8  1  0  0  0  0
  6  9  1  0  0  0  0
  6 10  2  0  0  0  0
  7 11  1  0  0  0  0
  8 12  2  0  0  0  0
  9 13  1  0  0  0  0
  9 14  1  0  0  0  0
 10 15  1  0  0  0  0
 11 16  2  0  0  0  0
 14 17  2  0  0  0  0
 14 18  1  0  0  0  0
 16 19  1  0  0  0  0
 17 20  1  0  0  0  0
 18 21  2  0  0  0  0
 19 22  1  0  0  0  0
 20 23  2  0  0  0  0
 22 24  2  0  0  0  0
 12 16  1  0  0  0  0
 13 15  2  0  0  0  0
 21 23  1  0  0  0  0
M  END
>  <MolRegNo>
198943

>  <m>
=

>  <Value>
450000

>  <Unit>
nM

>  <Type>
IC50

>  <pValue>
0

>  <Ligand Efficiency>
0

>  <Binding Efficiency>
0

>  <Surface Efficiency>
0

>  <Assay Index>
51433

>  <Assay Category>


>  <Assay Organism>


>  <Target ID>
12912

>  <Target Name>
Cytochrome P450 2C19

>  <Target Organism>
Homo sapiens

>  <Target Description>
Target is a single protein chain

>  <Sequence Accession>
P33261

>  <Reference>
J. Med. Chem. 44 (22), 3622-3631 (2001)

>  <Pubmed ID>
11606127

>  <DOI>
10.1021/jm010861y

$$$$
199561
Actelion Java MolfileCreator 1.0

 25 27  0  0  0  0  0  0  0  0999 V2000
    0.0000   -0.0000   -0.0000 S   0  0  0  0  0  0  0  0  0  0  0  0
   -0.0236   -1.4886   -0.0000 O   0  0  0  0  0  0  0  0  0  0  0  0
   -0.0236    1.5122   -0.0000 O   0  0  0  0  0  0  0  0  0  0  0  0
    1.4886   -0.0000   -0.0000 N   0  0  0  0  0  0  0  0  0  0  0  0
   -1.5122    0.0118   -0.0000 C   0  0  0  0  0  0  0  0  0  0  0  0
    2.9300    0.3544   -0.0000 C   0  0  0  0  0  0  0  0  0  0  0  0
    2.2211   -1.2641   -0.0000 C   0  0  0  0  0  0  0  0  0  0  0  0
   -2.2684   -1.2641   -0.0000 C   0  0  0  0  0  0  0  0  0  0  0  0
   -2.2684    1.3350   -0.0000 C   0  0  0  0  0  0  0  0  0  0  0  0
    3.5089    1.7367   -0.0000 N   0  0  0  0  0  0  0  0  0  0  0  0
    4.0524   -0.6262   -0.0000 C   0  0  0  0  0  0  0  0  0  0  0  0
    1.4414   -2.5519   -0.0000 C   0  0  0  0  0  0  0  0  0  0  0  0
   -3.7806   -1.2523   -0.0000 C   0  0  0  0  0  0  0  0  0  0  0  0
   -3.7806    1.3468   -0.0000 C   0  0  0  0  0  0  0  0  0  0  0  0
    4.9739    1.6186   -0.0000 N   0  0  0  0  0  0  0  0  0  0  0  0
    2.7173    3.0245   -0.0000 C   0  0  0  0  0  0  0  0  0  0  0  0
    5.3165    0.1536   -0.0000 C   0  0  0  0  0  0  0  0  0  0  0  0
    2.1739   -3.8279   -0.0000 C   0  0  0  0  0  0  0  0  0  0  0  0
   -4.5367    0.0709   -0.0000 C   0  0  0  0  0  0  0  0  0  0  0  0
    3.4380    4.3477   -0.0000 C   0  0  0  0  0  0  0  0  0  0  0  0
    1.2051    3.0009   -0.0000 C   0  0  0  0  0  0  0  0  0  0  0  0
   -6.0490    0.0827   -0.0000 C   0  0  0  0  0  0  0  0  0  0  0  0
    2.6346    5.6473   -0.0000 C   0  0  0  0  0  0  0  0  0  0  0  0
    0.4253    4.3005   -0.0000 C   0  0  0  0  0  0  0  0  0  0  0  0
    1.1342    5.6237   -0.0000 C   0  0  0  0  0  0  0  0  0  0  0  0
  1  2  2  0  0  0  0
  1  3  2  0  0  0  0
  1  4  1  0  0  0  0
  1  5  1  0  0  0  0
  4  6  1  0  0  0  0
  4  7  1  0  0  0  0
  5  8  2  0  0  0  0
  5  9  1  0  0  0  0
  6 10  1  0  0  0  0
  6 11  2  0  0  0  0
  7 12  1  0  0  0  0
  8 13  1  0  0  0  0
  9 14  2  0  0  0  0
 10 15  1  0  0  0  0
 10 16  1  0  0  0  0
 11 17  1  0  0  0  0
 12 18  1  0  0  0  0
 13 19  2  0  0  0  0
 16 20  2  0  0  0  0
 16 21  1  0  0  0  0
 19 22  1  0  0  0  0
 20 23  1  0  0  0  0
 21 24  2  0  0  0  0
 23 25  2  0  0  0  0
 14 19  1  0  0  0  0
 15 17  2  0  0  0  0
 24 25  1  0  0  0  0
M  END
>  <MolRegNo>
199561

>  <m>
=

>  <Value>
10000

>  <Unit>
nM

>  <Type>
IC50

>  <pValue>
5

>  <Ligand Efficiency>
0

>  <Binding Efficiency>
0

>  <Surface Efficiency>
0

>  <Assay Index>
51433

>  <Assay Category>


>  <Assay Organism>


>  <Target ID>
12912

>  <Target Name>
Cytochrome P450 2C19

>  <Target Organism>
Homo sapiens

>  <Target Description>
Target is a single protein chain

>  <Sequence Accession>
P33261

>  <Reference>
J. Med. Chem. 44 (22), 3622-3631 (2001)

>  <Pubmed ID>
11606127

>  <DOI>
10.1021/jm010861y

$$$$
153470
Actelion Java MolfileCreator 1.0

 22 24  0  0  0  0  0  0  0  0999 V2000
    0.0000   -0.0000   -0.0000 S   0  0  0  0  0  0  0  0  0  0  0  0
    0.7311    1.3206   -0.0000 O   0  0  0  0  0  0  0  0  0  0  0  0
    0.7311   -1.2852   -0.0000 O   0  0  0  0  0  0  0  0  0  0  0  0
    1.4857    0.0118   -0.0000 N   0  0  0  0  0  0  0  0  0  0  0  0
   -1.5093    0.0236   -0.0000 C   0  0  0  0  0  0  0  0  0  0  0  0
    2.2167    1.3324   -0.0000 C   0  0  0  0  0  0  0  0  0  0  0  0
   -2.2639   -1.2734   -0.0000 C   0  0  0  0  0  0  0  0  0  0  0  0
   -2.2639    1.3088   -0.0000 C   0  0  0  0  0  0  0  0  0  0  0  0
    1.5918    2.7002   -0.0000 N   0  0  0  0  0  0  0  0  0  0  0  0
    3.6906    1.4975   -0.0000 C   0  0  0  0  0  0  0  0  0  0  0  0
   -3.7732   -1.2499   -0.0000 C   0  0  0  0  0  0  0  0  0  0  0  0
   -3.7496    1.3324   -0.0000 C   0  0  0  0  0  0  0  0  0  0  0  0
    2.6884    3.7142   -0.0000 N   0  0  0  0  0  0  0  0  0  0  0  0
    0.1179    3.0303   -0.0000 C   0  0  0  0  0  0  0  0  0  0  0  0
    3.9972    2.9714   -0.0000 C   0  0  0  0  0  0  0  0  0  0  0  0
   -4.5160    0.0590   -0.0000 C   0  0  0  0  0  0  0  0  0  0  0  0
   -0.3419    4.4689   -0.0000 C   0  0  0  0  0  0  0  0  0  0  0  0
   -0.8843    1.9338   -0.0000 C   0  0  0  0  0  0  0  0  0  0  0  0
   -6.0253    0.0825   -0.0000 C   0  0  0  0  0  0  0  0  0  0  0  0
   -1.8158    4.7872   -0.0000 C   0  0  0  0  0  0  0  0  0  0  0  0
   -2.3582    2.2521   -0.0000 C   0  0  0  0  0  0  0  0  0  0  0  0
   -2.8299    3.6906   -0.0000 C   0  0  0  0  0  0  0  0  0  0  0  0
  1  2  2  0  0  0  0
  1  3  2  0  0  0  0
  1  4  1  0  0  0  0
  1  5  1  0  0  0  0
  4  6  1  0  0  0  0
  5  7  2  0  0  0  0
  5  8  1  0  0  0  0
  6  9  1  0  0  0  0
  6 10  2  0  0  0  0
  7 11  1  0  0  0  0
  8 12  2  0  0  0  0
  9 13  1  0  0  0  0
  9 14  1  0  0  0  0
 10 15  1  0  0  0  0
 11 16  2  0  0  0  0
 14 17  2  0  0  0  0
 14 18  1  0  0  0  0
 16 19  1  0  0  0  0
 17 20  1  0  0  0  0
 18 21  2  0  0  0  0
 20 22  2  0  0  0  0
 12 16  1  0  0  0  0
 13 15  2  0  0  0  0
 21 22  1  0  0  0  0
M  END
>  <MolRegNo>
153470

>  <m>
=

>  <Value>
1.0e5

>  <Unit>
nM

>  <Type>
IC50

>  <pValue>
4

>  <Ligand Efficiency>
0

>  <Binding Efficiency>
0

>  <Surface Efficiency>
0

>  <Assay Index>
51433

>  <Assay Category>


>  <Assay Organism>


>  <Target ID>
12912

>  <Target Name>
Cytochrome P450 2C19

>  <Target Organism>
Homo sapiens

>  <Target Description>
Target is a single protein chain

>  <Sequence Accession>
P33261

>  <Reference>
J. Med. Chem. 44 (22), 3622-3631 (2001)

>  <Pubmed ID>
11606127

>  <DOI>
10.1021/jm010861y

$$$$
199648
Actelion Java MolfileCreator 1.0

 25 27  0  0  0  0  0  0  0  0999 V2000
    0.0000   -0.0000   -0.0000 S   0  0  0  0  0  0  0  0  0  0  0  0
   -0.0236   -1.4887   -0.0000 O   0  0  0  0  0  0  0  0  0  0  0  0
   -0.0236    1.5123   -0.0000 O   0  0  0  0  0  0  0  0  0  0  0  0
    1.4887   -0.0000   -0.0000 N   0  0  0  0  0  0  0  0  0  0  0  0
   -1.5123    0.0118   -0.0000 C   0  0  0  0  0  0  0  0  0  0  0  0
    2.9300    0.3544   -0.0000 C   0  0  0  0  0  0  0  0  0  0  0  0
    2.2212   -1.2642   -0.0000 C   0  0  0  0  0  0  0  0  0  0  0  0
   -2.2684    1.3351   -0.0000 C   0  0  0  0  0  0  0  0  0  0  0  0
   -2.2684   -1.2642   -0.0000 C   0  0  0  0  0  0  0  0  0  0  0  0
    3.5090    1.7368   -0.0000 N   0  0  0  0  0  0  0  0  0  0  0  0
    4.0524   -0.6262   -0.0000 C   0  0  0  0  0  0  0  0  0  0  0  0
    1.4414   -2.5520   -0.0000 C   0  0  0  0  0  0  0  0  0  0  0  0
    3.2490   -2.3157   -0.0000 C   0  0  0  0  0  0  0  0  0  0  0  0
   -3.7807    1.3469   -0.0000 C   0  0  0  0  0  0  0  0  0  0  0  0
   -3.7807   -1.2524   -0.0000 C   0  0  0  0  0  0  0  0  0  0  0  0
    4.9740    1.6186   -0.0000 N   0  0  0  0  0  0  0  0  0  0  0  0
    2.7174    3.0246   -0.0000 C   0  0  0  0  0  0  0  0  0  0  0  0
    5.3166    0.1536   -0.0000 C   0  0  0  0  0  0  0  0  0  0  0  0
   -4.5368    0.0709   -0.0000 C   0  0  0  0  0  0  0  0  0  0  0  0
    3.4381    4.3478   -0.0000 C   0  0  0  0  0  0  0  0  0  0  0  0
    1.2051    3.0009   -0.0000 C   0  0  0  0  0  0  0  0  0  0  0  0
   -6.0491    0.0827   -0.0000 N   0  0  0  0  0  0  0  0  0  0  0  0
    2.6347    5.6474   -0.0000 C   0  0  0  0  0  0  0  0  0  0  0  0
    0.4253    4.3005   -0.0000 C   0  0  0  0  0  0  0  0  0  0  0  0
    1.1342    5.6238   -0.0000 C   0  0  0  0  0  0  0  0  0  0  0  0
  1  2  2  0  0  0  0
  1  3  2  0  0  0  0
  1  4  1  0  0  0  0
  1  5  1  0  0  0  0
  4  6  1  0  0  0  0
  4  7  1  0  0  0  0
  5  8  2  0  0  0  0
  5  9  1  0  0  0  0
  6 10  1  0  0  0  0
  6 11  2  0  0  0  0
  7 12  1  0  0  0  0
  7 13  1  0  0  0  0
  8 14  1  0  0  0  0
  9 15  2  0  0  0  0
 10 16  1  0  0  0  0
 10 17  1  0  0  0  0
 11 18  1  0  0  0  0
 14 19  2  0  0  0  0
 17 20  2  0  0  0  0
 17 21  1  0  0  0  0
 19 22  1  0  0  0  0
 20 23  1  0  0  0  0
 21 24  2  0  0  0  0
 23 25  2  0  0  0  0
 15 19  1  0  0  0  0
 16 18  2  0  0  0  0
 24 25  1  0  0  0  0
M  END
>  <MolRegNo>
199648

>  <m>
=

>  <Value>
130000

>  <Unit>
nM

>  <Type>
IC50

>  <pValue>
0

>  <Ligand Efficiency>
0

>  <Binding Efficiency>
0

>  <Surface Efficiency>
0

>  <Assay Index>
51433

>  <Assay Category>


>  <Assay Organism>


>  <Target ID>
12912

>  <Target Name>
Cytochrome P450 2C19

>  <Target Organism>
Homo sapiens

>  <Target Description>
Target is a single protein chain

>  <Sequence Accession>
P33261

>  <Reference>
J. Med. Chem. 44 (22), 3622-3631 (2001)

>  <Pubmed ID>
11606127

>  <DOI>
10.1021/jm010861y

$$$$
198888
Actelion Java MolfileCreator 1.0

 23 25  0  0  0  0  0  0  0  0999 V2000
    0.0000   -0.0000   -0.0000 S   0  0  0  0  0  0  0  0  0  0  0  0
   -0.0236   -1.4877   -0.0000 O   0  0  0  0  0  0  0  0  0  0  0  0
   -0.0236    1.5113   -0.0000 O   0  0  0  0  0  0  0  0  0  0  0  0
    1.4877   -0.0000   -0.0000 N   0  0  0  0  0  0  0  0  0  0  0  0
   -1.5113    0.0118   -0.0000 C   0  0  0  0  0  0  0  0  0  0  0  0
    2.9282    0.3542   -0.0000 C   0  0  0  0  0  0  0  0  0  0  0  0
    2.2197   -1.2634   -0.0000 C   0  0  0  0  0  0  0  0  0  0  0  0
   -2.2670    1.3342   -0.0000 C   0  0  0  0  0  0  0  0  0  0  0  0
   -2.2670   -1.2634   -0.0000 C   0  0  0  0  0  0  0  0  0  0  0  0
    3.5067    1.7356   -0.0000 N   0  0  0  0  0  0  0  0  0  0  0  0
    4.0498   -0.6258   -0.0000 C   0  0  0  0  0  0  0  0  0  0  0  0
   -3.7783    1.3460   -0.0000 C   0  0  0  0  0  0  0  0  0  0  0  0
   -3.7783   -1.2516   -0.0000 C   0  0  0  0  0  0  0  0  0  0  0  0
    4.9708    1.6176   -0.0000 N   0  0  0  0  0  0  0  0  0  0  0  0
    2.7156    3.0226   -0.0000 C   0  0  0  0  0  0  0  0  0  0  0  0
    5.3132    0.1535   -0.0000 C   0  0  0  0  0  0  0  0  0  0  0  0
   -4.5339    0.0708   -0.0000 C   0  0  0  0  0  0  0  0  0  0  0  0
    3.4359    4.3450   -0.0000 C   0  0  0  0  0  0  0  0  0  0  0  0
    1.2043    2.9990   -0.0000 C   0  0  0  0  0  0  0  0  0  0  0  0
   -6.0452    0.0826   -0.0000 N   0  0  0  0  0  0  0  0  0  0  0  0
    2.6330    5.6438   -0.0000 C   0  0  0  0  0  0  0  0  0  0  0  0
    0.4251    4.2978   -0.0000 C   0  0  0  0  0  0  0  0  0  0  0  0
    1.1335    5.6202   -0.0000 C   0  0  0  0  0  0  0  0  0  0  0  0
  1  2  2  0  0  0  0
  1  3  2  0  0  0  0
  1  4  1  0  0  0  0
  1  5  1  0  0  0  0
  4  6  1  0  0  0  0
  4  7  1  0  0  0  0
  5  8  2  0  0  0  0
  5  9  1  0  0  0  0
  6 10  1  0  0  0  0
  6 11  2  0  0  0  0
  8 12  1  0  0  0  0
  9 13  2  0  0  0  0
 10 14  1  0  0  0  0
 10 15  1  0  0  0  0
 11 16  1  0  0  0  0
 12 17  2  0  0  0  0
 15 18  2  0  0  0  0
 15 19  1  0  0  0  0
 17 20  1  0  0  0  0
 18 21  1  0  0  0  0
 19 22  2  0  0  0  0
 21 23  2  0  0  0  0
 13 17  1  0  0  0  0
 14 16  2  0  0  0  0
 22 23  1  0  0  0  0
M  END
>  <MolRegNo>
198888

>  <m>
=

>  <Value>
2.0e5

>  <Unit>
nM

>  <Type>
IC50

>  <pValue>
0

>  <Ligand Efficiency>
0

>  <Binding Efficiency>
0

>  <Surface Efficiency>
0

>  <Assay Index>
51433

>  <Assay Category>


>  <Assay Organism>


>  <Target ID>
12912

>  <Target Name>
Cytochrome P450 2C19

>  <Target Organism>
Homo sapiens

>  <Target Description>
Target is a single protein chain

>  <Sequence Accession>
P33261

>  <Reference>
J. Med. Chem. 44 (22), 3622-3631 (2001)

>  <Pubmed ID>
11606127

>  <DOI>
10.1021/jm010861y

$$$$
199687
Actelion Java MolfileCreator 1.0

 24 26  0  0  0  0  0  0  0  0999 V2000
    0.0000   -0.0000   -0.0000 S   0  0  0  0  0  0  0  0  0  0  0  0
   -0.0236   -1.4875   -0.0000 O   0  0  0  0  0  0  0  0  0  0  0  0
   -0.0236    1.5111   -0.0000 O   0  0  0  0  0  0  0  0  0  0  0  0
    1.4875   -0.0000   -0.0000 N   0  0  0  0  0  0  0  0  0  0  0  0
   -1.5111    0.0118   -0.0000 C   0  0  0  0  0  0  0  0  0  0  0  0
    2.9278    0.3542   -0.0000 C   0  0  0  0  0  0  0  0  0  0  0  0
    2.2195   -1.2632   -0.0000 C   0  0  0  0  0  0  0  0  0  0  0  0
   -2.2667    1.3340   -0.0000 C   0  0  0  0  0  0  0  0  0  0  0  0
   -2.2667   -1.2632   -0.0000 C   0  0  0  0  0  0  0  0  0  0  0  0
    3.5063    1.7354   -0.0000 N   0  0  0  0  0  0  0  0  0  0  0  0
    4.0494   -0.6257   -0.0000 C   0  0  0  0  0  0  0  0  0  0  0  0
    1.4403   -2.5500   -0.0000 C   0  0  0  0  0  0  0  0  0  0  0  0
   -3.7778    1.3459   -0.0000 C   0  0  0  0  0  0  0  0  0  0  0  0
   -3.7778   -1.2514   -0.0000 C   0  0  0  0  0  0  0  0  0  0  0  0
    4.9702    1.6174   -0.0000 N   0  0  0  0  0  0  0  0  0  0  0  0
    2.7153    3.0223   -0.0000 C   0  0  0  0  0  0  0  0  0  0  0  0
    5.3126    0.1535   -0.0000 C   0  0  0  0  0  0  0  0  0  0  0  0
   -4.5334    0.0708   -0.0000 C   0  0  0  0  0  0  0  0  0  0  0  0
    1.2042    2.9987   -0.0000 C   0  0  0  0  0  0  0  0  0  0  0  0
    3.4355    4.3445   -0.0000 C   0  0  0  0  0  0  0  0  0  0  0  0
   -6.0445    0.0826   -0.0000 N   0  0  0  0  0  0  0  0  0  0  0  0
    0.4250    4.2973   -0.0000 C   0  0  0  0  0  0  0  0  0  0  0  0
    2.6327    5.6431   -0.0000 C   0  0  0  0  0  0  0  0  0  0  0  0
    1.1334    5.6195   -0.0000 C   0  0  0  0  0  0  0  0  0  0  0  0
  1  2  2  0  0  0  0
  1  3  2  0  0  0  0
  1  4  1  0  0  0  0
  1  5  1  0  0  0  0
  4  6  1  0  0  0  0
  4  7  1  0  0  0  0
  5  8  2  0  0  0  0
  5  9  1  0  0  0  0
  6 10  1  0  0  0  0
  6 11  2  0  0  0  0
  7 12  1  0  0  0  0
  8 13  1  0  0  0  0
  9 14  2  0  0  0  0
 10 15  1  0  0  0  0
 10 16  1  0  0  0  0
 11 17  1  0  0  0  0
 13 18  2  0  0  0  0
 16 19  2  0  0  0  0
 16 20  1  0  0  0  0
 18 21  1  0  0  0  0
 19 22  1  0  0  0  0
 20 23  2  0  0  0  0
 22 24  2  0  0  0  0
 14 18  1  0  0  0  0
 15 17  2  0  0  0  0
 23 24  1  0  0  0  0
M  END
>  <MolRegNo>
199687

>  <m>
=

>  <Value>
225000

>  <Unit>
nM

>  <Type>
IC50

>  <pValue>
0

>  <Ligand Efficiency>
0

>  <Binding Efficiency>
0

>  <Surface Efficiency>
0

>  <Assay Index>
51433

>  <Assay Category>


>  <Assay Organism>


>  <Target ID>
12912

>  <Target Name>
Cytochrome P450 2C19

>  <Target Organism>
Homo sapiens

>  <Target Description>
Target is a single protein chain

>  <Sequence Accession>
P33261

>  <Reference>
J. Med. Chem. 44 (22), 3622-3631 (2001)

>  <Pubmed ID>
11606127

>  <DOI>
10.1021/jm010861y

$$$$
198860
Actelion Java MolfileCreator 1.0

 26 28  0  0  0  0  0  0  0  0999 V2000
    0.0000   -0.0000   -0.0000 S   0  0  0  0  0  0  0  0  0  0  0  0
   -0.0236   -1.4889   -0.0000 O   0  0  0  0  0  0  0  0  0  0  0  0
   -0.0236    1.5125   -0.0000 O   0  0  0  0  0  0  0  0  0  0  0  0
    1.4889   -0.0000   -0.0000 N   0  0  0  0  0  0  0  0  0  0  0  0
   -1.5125    0.0118   -0.0000 C   0  0  0  0  0  0  0  0  0  0  0  0
    2.9304    0.3545   -0.0000 C   0  0  0  0  0  0  0  0  0  0  0  0
    2.2215   -1.2643   -0.0000 C   0  0  0  0  0  0  0  0  0  0  0  0
   -2.2687    1.3352   -0.0000 C   0  0  0  0  0  0  0  0  0  0  0  0
   -2.2687   -1.2643   -0.0000 C   0  0  0  0  0  0  0  0  0  0  0  0
    3.5094    1.7370   -0.0000 N   0  0  0  0  0  0  0  0  0  0  0  0
    4.0530   -0.6263   -0.0000 C   0  0  0  0  0  0  0  0  0  0  0  0
    1.4416   -2.5523   -0.0000 C   0  0  0  0  0  0  0  0  0  0  0  0
   -3.7812    1.3471   -0.0000 C   0  0  0  0  0  0  0  0  0  0  0  0
   -3.7812   -1.2525   -0.0000 C   0  0  0  0  0  0  0  0  0  0  0  0
    4.9747    1.6188   -0.0000 N   0  0  0  0  0  0  0  0  0  0  0  0
    2.7178    3.0250   -0.0000 C   0  0  0  0  0  0  0  0  0  0  0  0
    5.3173    0.1536   -0.0000 C   0  0  0  0  0  0  0  0  0  0  0  0
    2.1742   -3.8285   -0.0000 C   0  0  0  0  0  0  0  0  0  0  0  0
   -4.5375    0.0709   -0.0000 C   0  0  0  0  0  0  0  0  0  0  0  0
    1.2053    3.0013   -0.0000 C   0  0  0  0  0  0  0  0  0  0  0  0
    3.4385    4.3484   -0.0000 C   0  0  0  0  0  0  0  0  0  0  0  0
    1.4180   -5.1165   -0.0000 C   0  0  0  0  0  0  0  0  0  0  0  0
   -6.0500    0.0827   -0.0000 N   0  0  0  0  0  0  0  0  0  0  0  0
    0.4254    4.3011   -0.0000 C   0  0  0  0  0  0  0  0  0  0  0  0
    2.6350    5.6482   -0.0000 C   0  0  0  0  0  0  0  0  0  0  0  0
    1.1344    5.6246   -0.0000 C   0  0  0  0  0  0  0  0  0  0  0  0
  1  2  2  0  0  0  0
  1  3  2  0  0  0  0
  1  4  1  0  0  0  0
  1  5  1  0  0  0  0
  4  6  1  0  0  0  0
  4  7  1  0  0  0  0
  5  8  2  0  0  0  0
  5  9  1  0  0  0  0
  6 10  1  0  0  0  0
  6 11  2  0  0  0  0
  7 12  1  0  0  0  0
  8 13  1  0  0  0  0
  9 14  2  0  0  0  0
 10 15  1  0  0  0  0
 10 16  1  0  0  0  0
 11 17  1  0  0  0  0
 12 18  1  0  0  0  0
 13 19  2  0  0  0  0
 16 20  2  0  0  0  0
 16 21  1  0  0  0  0
 18 22  1  0  0  0  0
 19 23  1  0  0  0  0
 20 24  1  0  0  0  0
 21 25  2  0  0  0  0
 24 26  2  0  0  0  0
 14 19  1  0  0  0  0
 15 17  2  0  0  0  0
 25 26  1  0  0  0  0
M  END
>  <MolRegNo>
198860

>  <m>
=

>  <Value>
60000

>  <Unit>
nM

>  <Type>
IC50

>  <pValue>
4.22

>  <Ligand Efficiency>
0

>  <Binding Efficiency>
0

>  <Surface Efficiency>
0

>  <Assay Index>
51433

>  <Assay Category>


>  <Assay Organism>


>  <Target ID>
12912

>  <Target Name>
Cytochrome P450 2C19

>  <Target Organism>
Homo sapiens

>  <Target Description>
Target is a single protein chain

>  <Sequence Accession>
P33261

>  <Reference>
J. Med. Chem. 44 (22), 3622-3631 (2001)

>  <Pubmed ID>
11606127

>  <DOI>
10.1021/jm010861y

$$$$
199537
Actelion Java MolfileCreator 1.0

 23 25  0  0  0  0  0  0  0  0999 V2000
    0.0000   -0.0000   -0.0000 S   0  0  0  0  0  0  0  0  0  0  0  0
   -0.7556    1.3105   -0.0000 O   0  0  0  0  0  0  0  0  0  0  0  0
    0.7438   -1.2869   -0.0000 O   0  0  0  0  0  0  0  0  0  0  0  0
   -1.3105   -0.7320   -0.0000 N   0  0  0  0  0  0  0  0  0  0  0  0
    1.2869    0.7556   -0.0000 C   0  0  0  0  0  0  0  0  0  0  0  0
   -1.3223   -2.2196   -0.0000 C   0  0  0  0  0  0  0  0  0  0  0  0
   -2.6210    0.0236   -0.0000 C   0  0  0  0  0  0  0  0  0  0  0  0
    1.2751    2.2668   -0.0000 C   0  0  0  0  0  0  0  0  0  0  0  0
    2.5738    0.0236   -0.0000 C   0  0  0  0  0  0  0  0  0  0  0  0
   -2.5501   -3.0932   -0.0000 N   0  0  0  0  0  0  0  0  0  0  0  0
   -0.1181   -3.0932   -0.0000 C   0  0  0  0  0  0  0  0  0  0  0  0
    2.5620    3.0224   -0.0000 C   0  0  0  0  0  0  0  0  0  0  0  0
    3.8606    0.7792   -0.0000 C   0  0  0  0  0  0  0  0  0  0  0  0
   -2.1015   -4.5100   -0.0000 N   0  0  0  0  0  0  0  0  0  0  0  0
   -3.9905   -2.6210   -0.0000 C   0  0  0  0  0  0  0  0  0  0  0  0
   -0.5903   -4.5100   -0.0000 C   0  0  0  0  0  0  0  0  0  0  0  0
    3.8488    2.2904   -0.0000 C   0  0  0  0  0  0  0  0  0  0  0  0
   -5.1121   -3.6127   -0.0000 C   0  0  0  0  0  0  0  0  0  0  0  0
   -4.3093   -1.1452   -0.0000 C   0  0  0  0  0  0  0  0  0  0  0  0
    5.1357    3.0460   -0.0000 C   0  0  0  0  0  0  0  0  0  0  0  0
   -6.5525   -3.1405   -0.0000 C   0  0  0  0  0  0  0  0  0  0  0  0
   -5.7496   -0.6730   -0.0000 C   0  0  0  0  0  0  0  0  0  0  0  0
   -6.8712   -1.6647   -0.0000 C   0  0  0  0  0  0  0  0  0  0  0  0
  1  2  2  0  0  0  0
  1  3  2  0  0  0  0
  1  4  1  0  0  0  0
  1  5  1  0  0  0  0
  4  6  1  0  0  0  0
  4  7  1  0  0  0  0
  5  8  2  0  0  0  0
  5  9  1  0  0  0  0
  6 10  1  0  0  0  0
  6 11  2  0  0  0  0
  8 12  1  0  0  0  0
  9 13  2  0  0  0  0
 10 14  1  0  0  0  0
 10 15  1  0  0  0  0
 11 16  1  0  0  0  0
 12 17  2  0  0  0  0
 15 18  2  0  0  0  0
 15 19  1  0  0  0  0
 17 20  1  0  0  0  0
 18 21  1  0  0  0  0
 19 22  2  0  0  0  0
 21 23  2  0  0  0  0
 13 17  1  0  0  0  0
 14 16  2  0  0  0  0
 22 23  1  0  0  0  0
M  END
>  <MolRegNo>
199537

>  <m>
=

>  <Value>
20000

>  <Unit>
nM

>  <Type>
IC50

>  <pValue>
4.7

>  <Ligand Efficiency>
0

>  <Binding Efficiency>
0

>  <Surface Efficiency>
0

>  <Assay Index>
51433

>  <Assay Category>


>  <Assay Organism>


>  <Target ID>
12912

>  <Target Name>
Cytochrome P450 2C19

>  <Target Organism>
Homo sapiens

>  <Target Description>
Target is a single protein chain

>  <Sequence Accession>
P33261

>  <Reference>
J. Med. Chem. 44 (22), 3622-3631 (2001)

>  <Pubmed ID>
11606127

>  <DOI>
10.1021/jm010861y

$$$$
199148
Actelion Java MolfileCreator 1.0

 26 28  0  0  0  0  0  0  0  0999 V2000
    0.0000   -0.0000   -0.0000 S   0  0  0  0  0  0  0  0  0  0  0  0
   -0.0236   -1.4889   -0.0000 O   0  0  0  0  0  0  0  0  0  0  0  0
   -0.0236    1.5125   -0.0000 O   0  0  0  0  0  0  0  0  0  0  0  0
    1.4889   -0.0000   -0.0000 N   0  0  0  0  0  0  0  0  0  0  0  0
   -1.5125    0.0118   -0.0000 C   0  0  0  0  0  0  0  0  0  0  0  0
    2.9304    0.3545   -0.0000 C   0  0  0  0  0  0  0  0  0  0  0  0
    2.2215   -1.2643   -0.0000 C   0  0  0  0  0  0  0  0  0  0  0  0
   -2.2687    1.3352   -0.0000 C   0  0  0  0  0  0  0  0  0  0  0  0
   -2.2687   -1.2643   -0.0000 C   0  0  0  0  0  0  0  0  0  0  0  0
    3.5094    1.7370   -0.0000 N   0  0  0  0  0  0  0  0  0  0  0  0
    4.0530   -0.6263   -0.0000 C   0  0  0  0  0  0  0  0  0  0  0  0
    1.4416   -2.5523   -0.0000 C   0  0  0  0  0  0  0  0  0  0  0  0
   -3.7812    1.3471   -0.0000 C   0  0  0  0  0  0  0  0  0  0  0  0
   -3.7812   -1.2525   -0.0000 C   0  0  0  0  0  0  0  0  0  0  0  0
    4.9747    1.6188   -0.0000 N   0  0  0  0  0  0  0  0  0  0  0  0
    2.7178    3.0250   -0.0000 C   0  0  0  0  0  0  0  0  0  0  0  0
    5.3173    0.1536   -0.0000 C   0  0  0  0  0  0  0  0  0  0  0  0
    2.1742   -3.8285   -0.0000 C   0  0  0  0  0  0  0  0  0  0  0  0
   -4.5375    0.0709   -0.0000 C   0  0  0  0  0  0  0  0  0  0  0  0
    1.2053    3.0013   -0.0000 C   0  0  0  0  0  0  0  0  0  0  0  0
    3.4385    4.3484   -0.0000 C   0  0  0  0  0  0  0  0  0  0  0  0
    1.4180   -5.1165   -0.0000 O   0  0  0  0  0  0  0  0  0  0  0  0
   -6.0500    0.0827   -0.0000 N   0  0  0  0  0  0  0  0  0  0  0  0
    0.4254    4.3011   -0.0000 C   0  0  0  0  0  0  0  0  0  0  0  0
    2.6350    5.6482   -0.0000 C   0  0  0  0  0  0  0  0  0  0  0  0
    1.1344    5.6246   -0.0000 C   0  0  0  0  0  0  0  0  0  0  0  0
  1  2  2  0  0  0  0
  1  3  2  0  0  0  0
  1  4  1  0  0  0  0
  1  5  1  0  0  0  0
  4  6  1  0  0  0  0
  4  7  1  0  0  0  0
  5  8  2  0  0  0  0
  5  9  1  0  0  0  0
  6 10  1  0  0  0  0
  6 11  2  0  0  0  0
  7 12  1  0  0  0  0
  8 13  1  0  0  0  0
  9 14  2  0  0  0  0
 10 15  1  0  0  0  0
 10 16  1  0  0  0  0
 11 17  1  0  0  0  0
 12 18  1  0  0  0  0
 13 19  2  0  0  0  0
 16 20  2  0  0  0  0
 16 21  1  0  0  0  0
 18 22  1  0  0  0  0
 19 23  1  0  0  0  0
 20 24  1  0  0  0  0
 21 25  2  0  0  0  0
 24 26  2  0  0  0  0
 14 19  1  0  0  0  0
 15 17  2  0  0  0  0
 25 26  1  0  0  0  0
M  END
>  <MolRegNo>
199148

>  <m>
=

>  <Value>
150000

>  <Unit>
nM

>  <Type>
IC50

>  <pValue>
0

>  <Ligand Efficiency>
0

>  <Binding Efficiency>
0

>  <Surface Efficiency>
0

>  <Assay Index>
51433

>  <Assay Category>


>  <Assay Organism>


>  <Target ID>
12912

>  <Target Name>
Cytochrome P450 2C19

>  <Target Organism>
Homo sapiens

>  <Target Description>
Target is a single protein chain

>  <Sequence Accession>
P33261

>  <Reference>
J. Med. Chem. 44 (22), 3622-3631 (2001)

>  <Pubmed ID>
11606127

>  <DOI>
10.1021/jm010861y

$$$$
153330
Actelion Java MolfileCreator 1.0

 22 24  0  0  0  0  0  0  0  0999 V2000
    0.0000   -0.0000   -0.0000 S   0  0  0  0  0  0  0  0  0  0  0  0
   -1.0793   -0.6063   -0.0000 O   0  0  0  0  0  0  0  0  0  0  0  0
   -1.0793    0.6306   -0.0000 O   0  0  0  0  0  0  0  0  0  0  0  0
   -0.0121    1.5522   -0.0000 N   0  0  0  0  0  0  0  0  0  0  0  0
    1.3218   -0.7519   -0.0000 C   0  0  0  0  0  0  0  0  0  0  0  0
   -1.3582    2.3405   -0.0000 C   0  0  0  0  0  0  0  0  0  0  0  0
    2.6437    0.0243   -0.0000 C   0  0  0  0  0  0  0  0  0  0  0  0
    1.3097   -2.2799   -0.0000 C   0  0  0  0  0  0  0  0  0  0  0  0
   -1.5159    3.8685   -0.0000 N   0  0  0  0  0  0  0  0  0  0  0  0
   -2.7528    1.7099   -0.0000 C   0  0  0  0  0  0  0  0  0  0  0  0
    3.9655   -0.7276   -0.0000 C   0  0  0  0  0  0  0  0  0  0  0  0
    2.6315   -3.0317   -0.0000 C   0  0  0  0  0  0  0  0  0  0  0  0
   -3.0317    4.1959   -0.0000 N   0  0  0  0  0  0  0  0  0  0  0  0
   -0.3759    4.9114   -0.0000 C   0  0  0  0  0  0  0  0  0  0  0  0
   -3.7957    2.8619   -0.0000 C   0  0  0  0  0  0  0  0  0  0  0  0
    3.9534   -2.2556   -0.0000 C   0  0  0  0  0  0  0  0  0  0  0  0
    1.1035    4.5597   -0.0000 C   0  0  0  0  0  0  0  0  0  0  0  0
   -0.8246    6.4030   -0.0000 C   0  0  0  0  0  0  0  0  0  0  0  0
    5.0084   -2.8619   -0.0000 N   0  0  0  0  0  0  0  0  0  0  0  0
    2.1586    5.6875   -0.0000 C   0  0  0  0  0  0  0  0  0  0  0  0
    0.2304    7.5308   -0.0000 C   0  0  0  0  0  0  0  0  0  0  0  0
    1.7099    7.1791   -0.0000 C   0  0  0  0  0  0  0  0  0  0  0  0
  1  2  2  0  0  0  0
  1  3  2  0  0  0  0
  1  4  1  0  0  0  0
  1  5  1  0  0  0  0
  4  6  1  0  0  0  0
  5  7  2  0  0  0  0
  5  8  1  0  0  0  0
  6  9  1  0  0  0  0
  6 10  2  0  0  0  0
  7 11  1  0  0  0  0
  8 12  2  0  0  0  0
  9 13  1  0  0  0  0
  9 14  1  0  0  0  0
 10 15  1  0  0  0  0
 11 16  2  0  0  0  0
 14 17  2  0  0  0  0
 14 18  1  0  0  0  0
 16 19  1  0  0  0  0
 17 20  1  0  0  0  0
 18 21  2  0  0  0  0
 20 22  2  0  0  0  0
 12 16  1  0  0  0  0
 13 15  2  0  0  0  0
 21 22  1  0  0  0  0
M  END
>  <MolRegNo>
153330

>  <m>
>

>  <Value>
5.0e5

>  <Unit>
nM

>  <Type>
IC50

>  <pValue>
0

>  <Ligand Efficiency>
0

>  <Binding Efficiency>
0

>  <Surface Efficiency>
0

>  <Assay Index>
51433

>  <Assay Category>


>  <Assay Organism>


>  <Target ID>
12912

>  <Target Name>
Cytochrome P450 2C19

>  <Target Organism>
Homo sapiens

>  <Target Description>
Target is a single protein chain

>  <Sequence Accession>
P33261

>  <Reference>
J. Med. Chem. 44 (22), 3622-3631 (2001)

>  <Pubmed ID>
11606127

>  <DOI>
10.1021/jm010861y

$$$$
198859
Actelion Java MolfileCreator 1.0

 25 27  0  0  0  0  0  0  0  0999 V2000
    0.0000   -0.0000   -0.0000 S   0  0  0  0  0  0  0  0  0  0  0  0
   -0.0236   -1.4886   -0.0000 O   0  0  0  0  0  0  0  0  0  0  0  0
   -0.0236    1.5122   -0.0000 O   0  0  0  0  0  0  0  0  0  0  0  0
    1.4886   -0.0000   -0.0000 N   0  0  0  0  0  0  0  0  0  0  0  0
   -1.5122    0.0118   -0.0000 C   0  0  0  0  0  0  0  0  0  0  0  0
    2.9300    0.3544   -0.0000 C   0  0  0  0  0  0  0  0  0  0  0  0
    2.2211   -1.2641   -0.0000 C   0  0  0  0  0  0  0  0  0  0  0  0
   -2.2684    1.3350   -0.0000 C   0  0  0  0  0  0  0  0  0  0  0  0
   -2.2684   -1.2641   -0.0000 C   0  0  0  0  0  0  0  0  0  0  0  0
    3.5089    1.7367   -0.0000 N   0  0  0  0  0  0  0  0  0  0  0  0
    4.0524   -0.6262   -0.0000 C   0  0  0  0  0  0  0  0  0  0  0  0
    1.4414   -2.5519   -0.0000 C   0  0  0  0  0  0  0  0  0  0  0  0
   -3.7806    1.3468   -0.0000 C   0  0  0  0  0  0  0  0  0  0  0  0
   -3.7806   -1.2523   -0.0000 C   0  0  0  0  0  0  0  0  0  0  0  0
    4.9739    1.6186   -0.0000 N   0  0  0  0  0  0  0  0  0  0  0  0
    2.7173    3.0245   -0.0000 C   0  0  0  0  0  0  0  0  0  0  0  0
    5.3165    0.1536   -0.0000 C   0  0  0  0  0  0  0  0  0  0  0  0
    2.1739   -3.8279   -0.0000 C   0  0  0  0  0  0  0  0  0  0  0  0
   -4.5367    0.0709   -0.0000 C   0  0  0  0  0  0  0  0  0  0  0  0
    3.4380    4.3477   -0.0000 C   0  0  0  0  0  0  0  0  0  0  0  0
    1.2051    3.0009   -0.0000 C   0  0  0  0  0  0  0  0  0  0  0  0
   -6.0490    0.0827   -0.0000 N   0  0  0  0  0  0  0  0  0  0  0  0
    2.6346    5.6473   -0.0000 C   0  0  0  0  0  0  0  0  0  0  0  0
    0.4253    4.3005   -0.0000 C   0  0  0  0  0  0  0  0  0  0  0  0
    1.1342    5.6237   -0.0000 C   0  0  0  0  0  0  0  0  0  0  0  0
  1  2  2  0  0  0  0
  1  3  2  0  0  0  0
  1  4  1  0  0  0  0
  1  5  1  0  0  0  0
  4  6  1  0  0  0  0
  4  7  1  0  0  0  0
  5  8  2  0  0  0  0
  5  9  1  0  0  0  0
  6 10  1  0  0  0  0
  6 11  2  0  0  0  0
  7 12  1  0  0  0  0
  8 13  1  0  0  0  0
  9 14  2  0  0  0  0
 10 15  1  0  0  0  0
 10 16  1  0  0  0  0
 11 17  1  0  0  0  0
 12 18  1  0  0  0  0
 13 19  2  0  0  0  0
 16 20  2  0  0  0  0
 16 21  1  0  0  0  0
 19 22  1  0  0  0  0
 20 23  1  0  0  0  0
 21 24  2  0  0  0  0
 23 25  2  0  0  0  0
 14 19  1  0  0  0  0
 15 17  2  0  0  0  0
 24 25  1  0  0  0  0
M  END
>  <MolRegNo>
198859

>  <m>
=

>  <Value>
250000

>  <Unit>
nM

>  <Type>
IC50

>  <pValue>
0

>  <Ligand Efficiency>
0

>  <Binding Efficiency>
0

>  <Surface Efficiency>
0

>  <Assay Index>
51433

>  <Assay Category>


>  <Assay Organism>


>  <Target ID>
12912

>  <Target Name>
Cytochrome P450 2C19

>  <Target Organism>
Homo sapiens

>  <Target Description>
Target is a single protein chain

>  <Sequence Accession>
P33261

>  <Reference>
J. Med. Chem. 44 (22), 3622-3631 (2001)

>  <Pubmed ID>
11606127

>  <DOI>
10.1021/jm010861y

$$$$
186320
Actelion Java MolfileCreator 1.0

 16 17  0  0  0  0  0  0  0  0999 V2000
    0.0000   -0.0000   -0.0000 O   0  0  0  0  0  0  0  0  0  0  0  0
    1.2640    0.7797   -0.0000 C   0  0  0  0  0  0  0  0  0  0  0  0
   -1.3231    0.7442   -0.0000 C   0  0  0  0  0  0  0  0  0  0  0  0
    1.2286    2.2917   -0.0000 C   0  0  0  0  0  0  0  0  0  0  0  0
    2.5752    0.0591   -0.0000 C   0  0  0  0  0  0  0  0  0  0  0  0
   -2.6343   -0.0000   -0.0000 C   0  0  0  0  0  0  0  0  0  0  0  0
    2.5162    3.0714   -0.0000 C   0  0  0  0  0  0  0  0  0  0  0  0
    3.8510    0.8387   -0.0000 C   0  0  0  0  0  0  0  0  0  0  0  0
   -3.9456    0.7442   -0.0000 C   0  0  0  0  0  0  0  0  0  0  0  0
    3.8156    2.3508   -0.0000 C   0  0  0  0  0  0  0  0  0  0  0  0
   -5.2450   -0.0118   -0.0000 C   0  0  0  0  0  0  0  0  0  0  0  0
    5.0796    3.1186   -0.0000 N   0  0  0  0  0  0  0  0  0  0  0  0
    5.2095    4.6307   -0.0000 C   0  0  0  0  0  0  0  0  0  0  0  0
    6.4499    2.5398   -0.0000 C   0  0  0  0  0  0  0  0  0  0  0  0
    6.6625    4.9733   -0.0000 N   0  0  0  0  0  0  0  0  0  0  0  0
    7.4186    3.6857   -0.0000 C   0  0  0  0  0  0  0  0  0  0  0  0
  1  2  1  0  0  0  0
  1  3  1  0  0  0  0
  2  4  2  0  0  0  0
  2  5  1  0  0  0  0
  3  6  1  0  0  0  0
  4  7  1  0  0  0  0
  5  8  2  0  0  0  0
  6  9  1  0  0  0  0
  7 10  2  0  0  0  0
  9 11  1  0  0  0  0
 10 12  1  0  0  0  0
 12 13  1  0  0  0  0
 12 14  1  0  0  0  0
 13 15  2  0  0  0  0
 14 16  2  0  0  0  0
  8 10  1  0  0  0  0
 15 16  1  0  0  0  0
M  END
>  <MolRegNo>
186320

>  <m>
=

>  <Value>
7

>  <Unit>
nM

>  <Type>
IC50

>  <pValue>
8.15

>  <Ligand Efficiency>
0.7

>  <Binding Efficiency>
37.71

>  <Surface Efficiency>
30.15

>  <Assay Index>
51113

>  <Assay Category>


>  <Assay Organism>


>  <Target ID>
12912

>  <Target Name>
Cytochrome P450 2C19

>  <Target Organism>
Homo sapiens

>  <Target Description>
Target is a single protein chain

>  <Sequence Accession>
P33261

>  <Reference>
J. Med. Chem. 46 (25), 5416-5427 (2003)

>  <Pubmed ID>
14640550

>  <DOI>
10.1021/jm020557k

$$$$
251741
Actelion Java MolfileCreator 1.0

 17 18  0  0  0  0  0  0  0  0999 V2000
    0.0000   -0.0000   -0.0000 O   0  0  0  0  0  0  0  0  0  0  0  0
    1.2954    0.7655   -0.0000 C   0  0  0  0  0  0  0  0  0  0  0  0
   -1.3072    0.7655   -0.0000 C   0  0  0  0  0  0  0  0  0  0  0  0
    2.5791    0.0236   -0.0000 C   0  0  0  0  0  0  0  0  0  0  0  0
    1.2719    2.2729   -0.0000 C   0  0  0  0  0  0  0  0  0  0  0  0
   -2.6144    0.0236   -0.0000 C   0  0  0  0  0  0  0  0  0  0  0  0
    3.8627    0.7890   -0.0000 C   0  0  0  0  0  0  0  0  0  0  0  0
    2.5555    3.0383   -0.0000 C   0  0  0  0  0  0  0  0  0  0  0  0
   -3.9216    0.7890   -0.0000 C   0  0  0  0  0  0  0  0  0  0  0  0
    3.8627    2.2964   -0.0000 C   0  0  0  0  0  0  0  0  0  0  0  0
   -5.2288    0.0471   -0.0000 C   0  0  0  0  0  0  0  0  0  0  0  0
    5.1463    3.0619   -0.0000 C   0  0  0  0  0  0  0  0  0  0  0  0
    5.1228    4.5693   -0.0000 C   0  0  0  0  0  0  0  0  0  0  0  0
    6.4300    2.3200   -0.0000 C   0  0  0  0  0  0  0  0  0  0  0  0
    6.4064    5.3347   -0.0000 N   0  0  0  0  0  0  0  0  0  0  0  0
    7.7136    3.0619   -0.0000 C   0  0  0  0  0  0  0  0  0  0  0  0
    7.6900    4.5811   -0.0000 C   0  0  0  0  0  0  0  0  0  0  0  0
  1  2  1  0  0  0  0
  1  3  1  0  0  0  0
  2  4  2  0  0  0  0
  2  5  1  0  0  0  0
  3  6  1  0  0  0  0
  4  7  1  0  0  0  0
  5  8  2  0  0  0  0
  6  9  1  0  0  0  0
  7 10  2  0  0  0  0
  9 11  1  0  0  0  0
 10 12  1  0  0  0  0
 12 13  2  0  0  0  0
 12 14  1  0  0  0  0
 13 15  1  0  0  0  0
 14 16  2  0  0  0  0
 15 17  2  0  0  0  0
  8 10  1  0  0  0  0
 16 17  1  0  0  0  0
M  END
>  <MolRegNo>
251741

>  <m>
=

>  <Value>
8440

>  <Unit>
nM

>  <Type>
IC50

>  <pValue>
5.07

>  <Ligand Efficiency>
0.41

>  <Binding Efficiency>
22.32

>  <Surface Efficiency>
22.94

>  <Assay Index>
51113

>  <Assay Category>


>  <Assay Organism>


>  <Target ID>
12912

>  <Target Name>
Cytochrome P450 2C19

>  <Target Organism>
Homo sapiens

>  <Target Description>
Target is a single protein chain

>  <Sequence Accession>
P33261

>  <Reference>
J. Med. Chem. 46 (25), 5416-5427 (2003)

>  <Pubmed ID>
14640550

>  <DOI>
10.1021/jm020557k

$$$$
251172
Actelion Java MolfileCreator 1.0

 17 18  0  0  0  0  0  0  0  0999 V2000
    0.0000   -0.0000   -0.0000 O   0  0  0  0  0  0  0  0  0  0  0  0
    1.4443    0.3315   -0.0000 N   0  0  0  0  0  0  0  0  0  0  0  0
   -0.1657   -1.4799   -0.0000 C   0  0  0  0  0  0  0  0  0  0  0  0
    2.1784   -0.9353   -0.0000 C   0  0  0  0  0  0  0  0  0  0  0  0
   -1.4562   -2.2139   -0.0000 C   0  0  0  0  0  0  0  0  0  0  0  0
    1.1839   -2.0718   -0.0000 C   0  0  0  0  0  0  0  0  0  0  0  0
    3.6701   -1.0773   -0.0000 C   0  0  0  0  0  0  0  0  0  0  0  0
   -2.7821   -1.4562   -0.0000 C   0  0  0  0  0  0  0  0  0  0  0  0
   -1.4799   -3.7056   -0.0000 C   0  0  0  0  0  0  0  0  0  0  0  0
   -4.0963   -2.1902   -0.0000 C   0  0  0  0  0  0  0  0  0  0  0  0
   -2.7940   -4.4396   -0.0000 C   0  0  0  0  0  0  0  0  0  0  0  0
   -4.1081   -3.6819   -0.0000 C   0  0  0  0  0  0  0  0  0  0  0  0
   -5.4222   -4.4159   -0.0000 O   0  0  0  0  0  0  0  0  0  0  0  0
   -6.7363   -3.6582   -0.0000 C   0  0  0  0  0  0  0  0  0  0  0  0
   -8.0505   -4.3922   -0.0000 C   0  0  0  0  0  0  0  0  0  0  0  0
   -9.3646   -3.6345   -0.0000 C   0  0  0  0  0  0  0  0  0  0  0  0
  -10.6905   -4.3686   -0.0000 C   0  0  0  0  0  0  0  0  0  0  0  0
  1  2  1  0  0  0  0
  1  3  1  0  0  0  0
  2  4  2  0  0  0  0
  3  5  1  0  0  0  0
  3  6  2  0  0  0  0
  4  7  1  0  0  0  0
  5  8  2  0  0  0  0
  5  9  1  0  0  0  0
  8 10  1  0  0  0  0
  9 11  2  0  0  0  0
 10 12  2  0  0  0  0
 12 13  1  0  0  0  0
 13 14  1  0  0  0  0
 14 15  1  0  0  0  0
 15 16  1  0  0  0  0
 16 17  1  0  0  0  0
  4  6  1  0  0  0  0
 11 12  1  0  0  0  0
M  END
>  <MolRegNo>
251172

>  <m>
=

>  <Value>
6070

>  <Unit>
nM

>  <Type>
IC50

>  <pValue>
5.22

>  <Ligand Efficiency>
0.42

>  <Binding Efficiency>
22.56

>  <Surface Efficiency>
14.8

>  <Assay Index>
51113

>  <Assay Category>


>  <Assay Organism>


>  <Target ID>
12912

>  <Target Name>
Cytochrome P450 2C19

>  <Target Organism>
Homo sapiens

>  <Target Description>
Target is a single protein chain

>  <Sequence Accession>
P33261

>  <Reference>
J. Med. Chem. 46 (25), 5416-5427 (2003)

>  <Pubmed ID>
14640550

>  <DOI>
10.1021/jm020557k

$$$$
251478
Actelion Java MolfileCreator 1.0

 17 18  0  0  0  0  0  0  0  0999 V2000
    0.0000   -0.0000   -0.0000 O   0  0  0  0  0  0  0  0  0  0  0  0
    1.2902    0.7575   -0.0000 C   0  0  0  0  0  0  0  0  0  0  0  0
   -1.3138    0.7575   -0.0000 C   0  0  0  0  0  0  0  0  0  0  0  0
    1.2665    2.2726   -0.0000 C   0  0  0  0  0  0  0  0  0  0  0  0
    2.5803    0.0237   -0.0000 C   0  0  0  0  0  0  0  0  0  0  0  0
   -2.6395    0.0237   -0.0000 C   0  0  0  0  0  0  0  0  0  0  0  0
    2.5567    3.0301   -0.0000 C   0  0  0  0  0  0  0  0  0  0  0  0
    3.8705    0.7812   -0.0000 C   0  0  0  0  0  0  0  0  0  0  0  0
   -3.9533    0.7812   -0.0000 C   0  0  0  0  0  0  0  0  0  0  0  0
    3.8468    2.2963   -0.0000 C   0  0  0  0  0  0  0  0  0  0  0  0
   -5.2672    0.0473   -0.0000 C   0  0  0  0  0  0  0  0  0  0  0  0
    5.1370    3.0538   -0.0000 C   0  0  0  0  0  0  0  0  0  0  0  0
    5.2790    4.5570   -0.0000 N   0  0  0  0  0  0  0  0  0  0  0  0
    6.4863    2.4620   -0.0000 C   0  0  0  0  0  0  0  0  0  0  0  0
    6.7349    4.8884   -0.0000 N   0  0  0  0  0  0  0  0  0  0  0  0
    7.4806    3.6101   -0.0000 C   0  0  0  0  0  0  0  0  0  0  0  0
    6.7941    1.0061   -0.0000 C   0  0  0  0  0  0  0  0  0  0  0  0
  1  2  1  0  0  0  0
  1  3  1  0  0  0  0
  2  4  2  0  0  0  0
  2  5  1  0  0  0  0
  3  6  1  0  0  0  0
  4  7  1  0  0  0  0
  5  8  2  0  0  0  0
  6  9  1  0  0  0  0
  7 10  2  0  0  0  0
  9 11  1  0  0  0  0
 10 12  1  0  0  0  0
 12 13  1  0  0  0  0
 12 14  2  0  0  0  0
 13 15  1  0  0  0  0
 14 16  1  0  0  0  0
 14 17  1  0  0  0  0
  8 10  1  0  0  0  0
 15 16  2  0  0  0  0
M  END
>  <MolRegNo>
251478

>  <m>
=

>  <Value>
3100

>  <Unit>
nM

>  <Type>
IC50

>  <pValue>
5.51

>  <Ligand Efficiency>
0.44

>  <Binding Efficiency>
23.92

>  <Surface Efficiency>
14.53

>  <Assay Index>
51113

>  <Assay Category>


>  <Assay Organism>


>  <Target ID>
12912

>  <Target Name>
Cytochrome P450 2C19

>  <Target Organism>
Homo sapiens

>  <Target Description>
Target is a single protein chain

>  <Sequence Accession>
P33261

>  <Reference>
J. Med. Chem. 46 (25), 5416-5427 (2003)

>  <Pubmed ID>
14640550

>  <DOI>
10.1021/jm020557k

$$$$
250640
Actelion Java MolfileCreator 1.0

 16 17  0  0  0  0  0  0  0  0999 V2000
    0.0000   -0.0000   -0.0000 O   0  0  0  0  0  0  0  0  0  0  0  0
    1.4535    0.3309   -0.0000 N   0  0  0  0  0  0  0  0  0  0  0  0
   -0.1654   -1.4772   -0.0000 C   0  0  0  0  0  0  0  0  0  0  0  0
    2.1980   -0.9572   -0.0000 C   0  0  0  0  0  0  0  0  0  0  0  0
   -1.4535   -2.2216   -0.0000 C   0  0  0  0  0  0  0  0  0  0  0  0
    1.2054   -2.0798   -0.0000 C   0  0  0  0  0  0  0  0  0  0  0  0
   -2.7771   -1.4653   -0.0000 C   0  0  0  0  0  0  0  0  0  0  0  0
   -1.4772   -3.7106   -0.0000 C   0  0  0  0  0  0  0  0  0  0  0  0
   -4.0888   -2.1980   -0.0000 C   0  0  0  0  0  0  0  0  0  0  0  0
   -2.7889   -4.4433   -0.0000 C   0  0  0  0  0  0  0  0  0  0  0  0
   -4.1006   -3.6752   -0.0000 C   0  0  0  0  0  0  0  0  0  0  0  0
   -5.4123   -4.4078   -0.0000 O   0  0  0  0  0  0  0  0  0  0  0  0
   -6.7240   -3.6515   -0.0000 C   0  0  0  0  0  0  0  0  0  0  0  0
   -8.0357   -4.3842   -0.0000 C   0  0  0  0  0  0  0  0  0  0  0  0
   -9.3474   -3.6279   -0.0000 C   0  0  0  0  0  0  0  0  0  0  0  0
  -10.6592   -4.3606   -0.0000 C   0  0  0  0  0  0  0  0  0  0  0  0
  1  2  1  0  0  0  0
  1  3  1  0  0  0  0
  2  4  2  0  0  0  0
  3  5  1  0  0  0  0
  3  6  2  0  0  0  0
  5  7  2  0  0  0  0
  5  8  1  0  0  0  0
  7  9  1  0  0  0  0
  8 10  2  0  0  0  0
  9 11  2  0  0  0  0
 11 12  1  0  0  0  0
 12 13  1  0  0  0  0
 13 14  1  0  0  0  0
 14 15  1  0  0  0  0
 15 16  1  0  0  0  0
  4  6  1  0  0  0  0
 10 11  1  0  0  0  0
M  END
>  <MolRegNo>
250640

>  <m>
=

>  <Value>
5510

>  <Unit>
nM

>  <Type>
IC50

>  <pValue>
5.26

>  <Ligand Efficiency>
0.45

>  <Binding Efficiency>
24.2

>  <Surface Efficiency>
14.91

>  <Assay Index>
51113

>  <Assay Category>


>  <Assay Organism>


>  <Target ID>
12912

>  <Target Name>
Cytochrome P450 2C19

>  <Target Organism>
Homo sapiens

>  <Target Description>
Target is a single protein chain

>  <Sequence Accession>
P33261

>  <Reference>
J. Med. Chem. 46 (25), 5416-5427 (2003)

>  <Pubmed ID>
14640550

>  <DOI>
10.1021/jm020557k

$$$$
251742
Actelion Java MolfileCreator 1.0

 16 17  0  0  0  0  0  0  0  0999 V2000
    0.0000   -0.0000   -0.0000 O   0  0  0  0  0  0  0  0  0  0  0  0
    1.4432    0.3312   -0.0000 N   0  0  0  0  0  0  0  0  0  0  0  0
   -0.1656   -1.4786   -0.0000 C   0  0  0  0  0  0  0  0  0  0  0  0
    2.1884   -0.9345   -0.0000 C   0  0  0  0  0  0  0  0  0  0  0  0
   -1.4550   -2.2120   -0.0000 C   0  0  0  0  0  0  0  0  0  0  0  0
    1.1829   -2.0701   -0.0000 C   0  0  0  0  0  0  0  0  0  0  0  0
   -2.7798   -1.4550   -0.0000 C   0  0  0  0  0  0  0  0  0  0  0  0
   -1.4786   -3.7025   -0.0000 C   0  0  0  0  0  0  0  0  0  0  0  0
   -4.0929   -2.1884   -0.0000 C   0  0  0  0  0  0  0  0  0  0  0  0
   -2.7917   -4.4359   -0.0000 C   0  0  0  0  0  0  0  0  0  0  0  0
   -5.4059   -1.4432   -0.0000 O   0  0  0  0  0  0  0  0  0  0  0  0
   -4.1047   -3.6789   -0.0000 C   0  0  0  0  0  0  0  0  0  0  0  0
   -6.7189   -2.1766   -0.0000 C   0  0  0  0  0  0  0  0  0  0  0  0
   -8.0438   -1.4195   -0.0000 C   0  0  0  0  0  0  0  0  0  0  0  0
   -9.3568   -2.1529   -0.0000 C   0  0  0  0  0  0  0  0  0  0  0  0
  -10.6699   -1.3958   -0.0000 C   0  0  0  0  0  0  0  0  0  0  0  0
  1  2  1  0  0  0  0
  1  3  1  0  0  0  0
  2  4  2  0  0  0  0
  3  5  1  0  0  0  0
  3  6  2  0  0  0  0
  5  7  2  0  0  0  0
  5  8  1  0  0  0  0
  7  9  1  0  0  0  0
  8 10  2  0  0  0  0
  9 11  1  0  0  0  0
  9 12  2  0  0  0  0
 11 13  1  0  0  0  0
 13 14  1  0  0  0  0
 14 15  1  0  0  0  0
 15 16  1  0  0  0  0
  4  6  1  0  0  0  0
 10 12  1  0  0  0  0
M  END
>  <MolRegNo>
251742

>  <m>
=

>  <Value>
1630

>  <Unit>
nM

>  <Type>
IC50

>  <pValue>
5.79

>  <Ligand Efficiency>
0.49

>  <Binding Efficiency>
26.64

>  <Surface Efficiency>
16.41

>  <Assay Index>
51113

>  <Assay Category>


>  <Assay Organism>


>  <Target ID>
12912

>  <Target Name>
Cytochrome P450 2C19

>  <Target Organism>
Homo sapiens

>  <Target Description>
Target is a single protein chain

>  <Sequence Accession>
P33261

>  <Reference>
J. Med. Chem. 46 (25), 5416-5427 (2003)

>  <Pubmed ID>
14640550

>  <DOI>
10.1021/jm020557k

$$$$
251563
Actelion Java MolfileCreator 1.0

 16 17  0  0  0  0  0  0  0  0999 V2000
    0.0000   -0.0000   -0.0000 O   0  0  0  0  0  0  0  0  0  0  0  0
    1.2864    0.7601   -0.0000 C   0  0  0  0  0  0  0  0  0  0  0  0
   -1.3098    0.7601   -0.0000 C   0  0  0  0  0  0  0  0  0  0  0  0
    1.2747    2.2571   -0.0000 C   0  0  0  0  0  0  0  0  0  0  0  0
    2.5728    0.0117   -0.0000 C   0  0  0  0  0  0  0  0  0  0  0  0
   -2.6196    0.0234   -0.0000 C   0  0  0  0  0  0  0  0  0  0  0  0
    2.5611    3.0172   -0.0000 C   0  0  0  0  0  0  0  0  0  0  0  0
    3.8592    0.7718   -0.0000 C   0  0  0  0  0  0  0  0  0  0  0  0
   -3.9294    0.7835   -0.0000 C   0  0  0  0  0  0  0  0  0  0  0  0
    3.8592    2.2804   -0.0000 C   0  0  0  0  0  0  0  0  0  0  0  0
   -5.2509    0.0468   -0.0000 C   0  0  0  0  0  0  0  0  0  0  0  0
    5.1456    3.0523   -0.0000 N   0  0  0  0  0  0  0  0  0  0  0  0
    6.5022    2.4559   -0.0000 N   0  0  0  0  0  0  0  0  0  0  0  0
    5.2743    4.5492   -0.0000 C   0  0  0  0  0  0  0  0  0  0  0  0
    7.4962    3.5785   -0.0000 C   0  0  0  0  0  0  0  0  0  0  0  0
    6.7361    4.8766   -0.0000 N   0  0  0  0  0  0  0  0  0  0  0  0
  1  2  1  0  0  0  0
  1  3  1  0  0  0  0
  2  4  2  0  0  0  0
  2  5  1  0  0  0  0
  3  6  1  0  0  0  0
  4  7  1  0  0  0  0
  5  8  2  0  0  0  0
  6  9  1  0  0  0  0
  7 10  2  0  0  0  0
  9 11  1  0  0  0  0
 10 12  1  0  0  0  0
 12 13  1  0  0  0  0
 12 14  1  0  0  0  0
 13 15  2  0  0  0  0
 14 16  2  0  0  0  0
  8 10  1  0  0  0  0
 15 16  1  0  0  0  0
M  END
>  <MolRegNo>
251563

>  <m>
=

>  <Value>
68

>  <Unit>
nM

>  <Type>
IC50

>  <pValue>
7.17

>  <Ligand Efficiency>
0.61

>  <Binding Efficiency>
32.99

>  <Surface Efficiency>
17.95

>  <Assay Index>
51113

>  <Assay Category>


>  <Assay Organism>


>  <Target ID>
12912

>  <Target Name>
Cytochrome P450 2C19

>  <Target Organism>
Homo sapiens

>  <Target Description>
Target is a single protein chain

>  <Sequence Accession>
P33261

>  <Reference>
J. Med. Chem. 46 (25), 5416-5427 (2003)

>  <Pubmed ID>
14640550

>  <DOI>
10.1021/jm020557k

$$$$
251955
Actelion Java MolfileCreator 1.0

 16 17  0  0  0  0  0  0  0  0999 V2000
    0.0000   -0.0000   -0.0000 O   0  0  0  0  0  0  0  0  0  0  0  0
    1.2879    0.7562   -0.0000 C   0  0  0  0  0  0  0  0  0  0  0  0
   -1.3115    0.7562   -0.0000 C   0  0  0  0  0  0  0  0  0  0  0  0
    1.2642    2.2685   -0.0000 C   0  0  0  0  0  0  0  0  0  0  0  0
    2.5757    0.0236   -0.0000 C   0  0  0  0  0  0  0  0  0  0  0  0
   -2.6230    0.0236   -0.0000 C   0  0  0  0  0  0  0  0  0  0  0  0
    2.5521    3.0247   -0.0000 C   0  0  0  0  0  0  0  0  0  0  0  0
    3.8636    0.7798   -0.0000 C   0  0  0  0  0  0  0  0  0  0  0  0
   -3.9463    0.7798   -0.0000 C   0  0  0  0  0  0  0  0  0  0  0  0
    3.8399    2.2922   -0.0000 C   0  0  0  0  0  0  0  0  0  0  0  0
   -5.2578    0.0473   -0.0000 C   0  0  0  0  0  0  0  0  0  0  0  0
    5.1278    3.0483   -0.0000 C   0  0  0  0  0  0  0  0  0  0  0  0
    5.2696    4.5607   -0.0000 C   0  0  0  0  0  0  0  0  0  0  0  0
    6.4747    2.4458   -0.0000 C   0  0  0  0  0  0  0  0  0  0  0  0
    6.7110    4.8797   -0.0000 N   0  0  0  0  0  0  0  0  0  0  0  0
    7.4790    3.5800   -0.0000 C   0  0  0  0  0  0  0  0  0  0  0  0
  1  2  1  0  0  0  0
  1  3  1  0  0  0  0
  2  4  2  0  0  0  0
  2  5  1  0  0  0  0
  3  6  1  0  0  0  0
  4  7  1  0  0  0  0
  5  8  2  0  0  0  0
  6  9  1  0  0  0  0
  7 10  2  0  0  0  0
  9 11  1  0  0  0  0
 10 12  1  0  0  0  0
 12 13  2  0  0  0  0
 12 14  1  0  0  0  0
 13 15  1  0  0  0  0
 14 16  2  0  0  0  0
  8 10  1  0  0  0  0
 15 16  1  0  0  0  0
M  END
>  <MolRegNo>
251955

>  <m>
=

>  <Value>
6080

>  <Unit>
nM

>  <Type>
IC50

>  <pValue>
5.22

>  <Ligand Efficiency>
0.45

>  <Binding Efficiency>
24.23

>  <Surface Efficiency>
20.85

>  <Assay Index>
51113

>  <Assay Category>


>  <Assay Organism>


>  <Target ID>
12912

>  <Target Name>
Cytochrome P450 2C19

>  <Target Organism>
Homo sapiens

>  <Target Description>
Target is a single protein chain

>  <Sequence Accession>
P33261

>  <Reference>
J. Med. Chem. 46 (25), 5416-5427 (2003)

>  <Pubmed ID>
14640550

>  <DOI>
10.1021/jm020557k

$$$$
251141
Actelion Java MolfileCreator 1.0

 17 18  0  0  0  0  0  0  0  0999 V2000
    0.0000   -0.0000   -0.0000 O   0  0  0  0  0  0  0  0  0  0  0  0
    1.2949    0.7534   -0.0000 C   0  0  0  0  0  0  0  0  0  0  0  0
   -1.3067    0.7652   -0.0000 C   0  0  0  0  0  0  0  0  0  0  0  0
    1.2713    2.2602   -0.0000 C   0  0  0  0  0  0  0  0  0  0  0  0
    2.5780    0.0118   -0.0000 C   0  0  0  0  0  0  0  0  0  0  0  0
   -2.6369    0.0235   -0.0000 C   0  0  0  0  0  0  0  0  0  0  0  0
    2.5545    3.0253   -0.0000 C   0  0  0  0  0  0  0  0  0  0  0  0
    3.8611    0.7769   -0.0000 C   0  0  0  0  0  0  0  0  0  0  0  0
   -3.9435    0.7887   -0.0000 C   0  0  0  0  0  0  0  0  0  0  0  0
    3.8493    2.2837   -0.0000 C   0  0  0  0  0  0  0  0  0  0  0  0
   -5.2502    0.0471   -0.0000 C   0  0  0  0  0  0  0  0  0  0  0  0
    5.1324    3.0489   -0.0000 C   0  0  0  0  0  0  0  0  0  0  0  0
    5.2737    4.5556   -0.0000 N   0  0  0  0  0  0  0  0  0  0  0  0
    6.4862    2.4603   -0.0000 C   0  0  0  0  0  0  0  0  0  0  0  0
    6.7216    4.8852   -0.0000 N   0  0  0  0  0  0  0  0  0  0  0  0
    7.4750    3.5904   -0.0000 C   0  0  0  0  0  0  0  0  0  0  0  0
    7.2984    6.2743   -0.0000 C   0  0  0  0  0  0  0  0  0  0  0  0
  1  2  1  0  0  0  0
  1  3  1  0  0  0  0
  2  4  2  0  0  0  0
  2  5  1  0  0  0  0
  3  6  1  0  0  0  0
  4  7  1  0  0  0  0
  5  8  2  0  0  0  0
  6  9  1  0  0  0  0
  7 10  2  0  0  0  0
  9 11  1  0  0  0  0
 10 12  1  0  0  0  0
 12 13  1  0  0  0  0
 12 14  2  0  0  0  0
 13 15  1  0  0  0  0
 14 16  1  0  0  0  0
 15 17  1  0  0  0  0
  8 10  1  0  0  0  0
 15 16  2  0  0  0  0
M  CHG  1  15   1
M  END
>  <MolRegNo>
251141

>  <m>
=

>  <Value>
23500

>  <Unit>
nM

>  <Type>
IC50

>  <pValue>
4.63

>  <Ligand Efficiency>
0.37

>  <Binding Efficiency>
20.01

>  <Surface Efficiency>
16.02

>  <Assay Index>
51113

>  <Assay Category>


>  <Assay Organism>


>  <Target ID>
12912

>  <Target Name>
Cytochrome P450 2C19

>  <Target Organism>
Homo sapiens

>  <Target Description>
Target is a single protein chain

>  <Sequence Accession>
P33261

>  <Reference>
J. Med. Chem. 46 (25), 5416-5427 (2003)

>  <Pubmed ID>
14640550

>  <DOI>
10.1021/jm020557k

$$$$
251252
Actelion Java MolfileCreator 1.0

 17 18  0  0  0  0  0  0  0  0999 V2000
    0.0000   -0.0000   -0.0000 O   0  0  0  0  0  0  0  0  0  0  0  0
    1.2952    0.7654   -0.0000 C   0  0  0  0  0  0  0  0  0  0  0  0
   -1.3070    0.7654   -0.0000 C   0  0  0  0  0  0  0  0  0  0  0  0
    2.5786    0.0235   -0.0000 C   0  0  0  0  0  0  0  0  0  0  0  0
    1.2717    2.2725   -0.0000 C   0  0  0  0  0  0  0  0  0  0  0  0
   -2.6140    0.0235   -0.0000 C   0  0  0  0  0  0  0  0  0  0  0  0
    3.8621    0.7889   -0.0000 C   0  0  0  0  0  0  0  0  0  0  0  0
    2.5551    3.0379   -0.0000 C   0  0  0  0  0  0  0  0  0  0  0  0
   -3.9210    0.7889   -0.0000 C   0  0  0  0  0  0  0  0  0  0  0  0
    3.8621    2.2961   -0.0000 C   0  0  0  0  0  0  0  0  0  0  0  0
   -5.2279    0.0471   -0.0000 C   0  0  0  0  0  0  0  0  0  0  0  0
    5.1455    3.0614   -0.0000 C   0  0  0  0  0  0  0  0  0  0  0  0
    6.4290    2.3196   -0.0000 C   0  0  0  0  0  0  0  0  0  0  0  0
    5.1220    4.5686   -0.0000 C   0  0  0  0  0  0  0  0  0  0  0  0
    7.7124    3.0614   -0.0000 C   0  0  0  0  0  0  0  0  0  0  0  0
    6.4054    5.3339   -0.0000 C   0  0  0  0  0  0  0  0  0  0  0  0
    7.7006    4.5686   -0.0000 N   0  0  0  0  0  0  0  0  0  0  0  0
  1  2  1  0  0  0  0
  1  3  1  0  0  0  0
  2  4  2  0  0  0  0
  2  5  1  0  0  0  0
  3  6  1  0  0  0  0
  4  7  1  0  0  0  0
  5  8  2  0  0  0  0
  6  9  1  0  0  0  0
  7 10  2  0  0  0  0
  9 11  1  0  0  0  0
 10 12  1  0  0  0  0
 12 13  2  0  0  0  0
 12 14  1  0  0  0  0
 13 15  1  0  0  0  0
 14 16  2  0  0  0  0
 15 17  2  0  0  0  0
  8 10  1  0  0  0  0
 16 17  1  0  0  0  0
M  END
>  <MolRegNo>
251252

>  <m>
<

>  <Value>
46

>  <Unit>
nM

>  <Type>
IC50

>  <pValue>
0

>  <Ligand Efficiency>
0

>  <Binding Efficiency>
0

>  <Surface Efficiency>
0

>  <Assay Index>
51113

>  <Assay Category>


>  <Assay Organism>


>  <Target ID>
12912

>  <Target Name>
Cytochrome P450 2C19

>  <Target Organism>
Homo sapiens

>  <Target Description>
Target is a single protein chain

>  <Sequence Accession>
P33261

>  <Reference>
J. Med. Chem. 46 (25), 5416-5427 (2003)

>  <Pubmed ID>
14640550

>  <DOI>
10.1021/jm020557k

$$$$
251744
Actelion Java MolfileCreator 1.0

 16 17  0  0  0  0  0  0  0  0999 V2000
    0.0000   -0.0000   -0.0000 O   0  0  0  0  0  0  0  0  0  0  0  0
    1.4536    0.3309   -0.0000 N   0  0  0  0  0  0  0  0  0  0  0  0
   -0.1655   -1.4773   -0.0000 C   0  0  0  0  0  0  0  0  0  0  0  0
    2.1982   -0.9336   -0.0000 C   0  0  0  0  0  0  0  0  0  0  0  0
   -1.4773   -2.2100   -0.0000 C   0  0  0  0  0  0  0  0  0  0  0  0
    1.1818   -2.0682   -0.0000 C   0  0  0  0  0  0  0  0  0  0  0  0
   -2.7891   -1.4536   -0.0000 C   0  0  0  0  0  0  0  0  0  0  0  0
   -1.4891   -3.6991   -0.0000 C   0  0  0  0  0  0  0  0  0  0  0  0
   -2.8009    0.0591   -0.0000 O   0  0  0  0  0  0  0  0  0  0  0  0
   -4.1009   -2.1864   -0.0000 C   0  0  0  0  0  0  0  0  0  0  0  0
   -2.8009   -4.4318   -0.0000 C   0  0  0  0  0  0  0  0  0  0  0  0
   -4.1245    0.8155   -0.0000 C   0  0  0  0  0  0  0  0  0  0  0  0
   -4.1009   -3.6754   -0.0000 C   0  0  0  0  0  0  0  0  0  0  0  0
   -5.4364    0.0709   -0.0000 C   0  0  0  0  0  0  0  0  0  0  0  0
   -6.7482    0.8155   -0.0000 C   0  0  0  0  0  0  0  0  0  0  0  0
   -8.0600    0.0827   -0.0000 C   0  0  0  0  0  0  0  0  0  0  0  0
  1  2  1  0  0  0  0
  1  3  1  0  0  0  0
  2  4  2  0  0  0  0
  3  5  1  0  0  0  0
  3  6  2  0  0  0  0
  5  7  2  0  0  0  0
  5  8  1  0  0  0  0
  7  9  1  0  0  0  0
  7 10  1  0  0  0  0
  8 11  2  0  0  0  0
  9 12  1  0  0  0  0
 10 13  2  0  0  0  0
 12 14  1  0  0  0  0
 14 15  1  0  0  0  0
 15 16  1  0  0  0  0
  4  6  1  0  0  0  0
 11 13  1  0  0  0  0
M  END
>  <MolRegNo>
251744

>  <m>
=

>  <Value>
14200

>  <Unit>
nM

>  <Type>
IC50

>  <pValue>
4.85

>  <Ligand Efficiency>
0.41

>  <Binding Efficiency>
22.31

>  <Surface Efficiency>
13.75

>  <Assay Index>
51113

>  <Assay Category>


>  <Assay Organism>


>  <Target ID>
12912

>  <Target Name>
Cytochrome P450 2C19

>  <Target Organism>
Homo sapiens

>  <Target Description>
Target is a single protein chain

>  <Sequence Accession>
P33261

>  <Reference>
J. Med. Chem. 46 (25), 5416-5427 (2003)

>  <Pubmed ID>
14640550

>  <DOI>
10.1021/jm020557k

$$$$
251526
Actelion Java MolfileCreator 1.0

 17 18  0  0  0  0  0  0  0  0999 V2000
    0.0000   -0.0000   -0.0000 O   0  0  0  0  0  0  0  0  0  0  0  0
    1.2857    0.7597   -0.0000 C   0  0  0  0  0  0  0  0  0  0  0  0
   -1.3091    0.7597   -0.0000 C   0  0  0  0  0  0  0  0  0  0  0  0
    1.2740    2.2558   -0.0000 C   0  0  0  0  0  0  0  0  0  0  0  0
    2.5714    0.0117   -0.0000 C   0  0  0  0  0  0  0  0  0  0  0  0
   -2.6181    0.0234   -0.0000 C   0  0  0  0  0  0  0  0  0  0  0  0
    2.5597    3.0155   -0.0000 C   0  0  0  0  0  0  0  0  0  0  0  0
    3.8571    0.7714   -0.0000 C   0  0  0  0  0  0  0  0  0  0  0  0
   -3.9272    0.7831   -0.0000 C   0  0  0  0  0  0  0  0  0  0  0  0
    3.8571    2.2792   -0.0000 C   0  0  0  0  0  0  0  0  0  0  0  0
   -5.2479    0.0468   -0.0000 C   0  0  0  0  0  0  0  0  0  0  0  0
    5.1427    3.0506   -0.0000 N   0  0  0  0  0  0  0  0  0  0  0  0
    5.2713    4.5466   -0.0000 C   0  0  0  0  0  0  0  0  0  0  0  0
    6.4986    2.4545   -0.0000 C   0  0  0  0  0  0  0  0  0  0  0  0
    6.7323    4.8739   -0.0000 N   0  0  0  0  0  0  0  0  0  0  0  0
    4.1493    5.5635   -0.0000 C   0  0  0  0  0  0  0  0  0  0  0  0
    7.4920    3.5765   -0.0000 C   0  0  0  0  0  0  0  0  0  0  0  0
  1  2  1  0  0  0  0
  1  3  1  0  0  0  0
  2  4  2  0  0  0  0
  2  5  1  0  0  0  0
  3  6  1  0  0  0  0
  4  7  1  0  0  0  0
  5  8  2  0  0  0  0
  6  9  1  0  0  0  0
  7 10  2  0  0  0  0
  9 11  1  0  0  0  0
 10 12  1  0  0  0  0
 12 13  1  0  0  0  0
 12 14  1  0  0  0  0
 13 15  2  0  0  0  0
 13 16  1  0  0  0  0
 14 17  2  0  0  0  0
  8 10  1  0  0  0  0
 15 17  1  0  0  0  0
M  END
>  <MolRegNo>
251526

>  <m>
=

>  <Value>
770

>  <Unit>
nM

>  <Type>
IC50

>  <pValue>
6.11

>  <Ligand Efficiency>
0.49

>  <Binding Efficiency>
26.54

>  <Surface Efficiency>
22.6

>  <Assay Index>
51113

>  <Assay Category>


>  <Assay Organism>


>  <Target ID>
12912

>  <Target Name>
Cytochrome P450 2C19

>  <Target Organism>
Homo sapiens

>  <Target Description>
Target is a single protein chain

>  <Sequence Accession>
P33261

>  <Reference>
J. Med. Chem. 46 (25), 5416-5427 (2003)

>  <Pubmed ID>
14640550

>  <DOI>
10.1021/jm020557k

$$$$
251142
Actelion Java MolfileCreator 1.0

 17 18  0  0  0  0  0  0  0  0999 V2000
    0.0000   -0.0000   -0.0000 O   0  0  0  0  0  0  0  0  0  0  0  0
    1.2864    0.7553   -0.0000 C   0  0  0  0  0  0  0  0  0  0  0  0
   -1.3100    0.7671   -0.0000 C   0  0  0  0  0  0  0  0  0  0  0  0
    1.2628    2.2660   -0.0000 C   0  0  0  0  0  0  0  0  0  0  0  0
    2.5728    0.0118   -0.0000 C   0  0  0  0  0  0  0  0  0  0  0  0
   -2.6319    0.0236   -0.0000 C   0  0  0  0  0  0  0  0  0  0  0  0
    2.5492    3.0213   -0.0000 C   0  0  0  0  0  0  0  0  0  0  0  0
    3.8593    0.7789   -0.0000 C   0  0  0  0  0  0  0  0  0  0  0  0
   -3.9419    0.7907   -0.0000 C   0  0  0  0  0  0  0  0  0  0  0  0
    3.8357    2.2778   -0.0000 C   0  0  0  0  0  0  0  0  0  0  0  0
   -5.2519    0.0472   -0.0000 C   0  0  0  0  0  0  0  0  0  0  0  0
    5.1221    3.0331   -0.0000 C   0  0  0  0  0  0  0  0  0  0  0  0
    5.2637    4.5320   -0.0000 N   0  0  0  0  0  0  0  0  0  0  0  0
    6.4675    2.4430   -0.0000 C   0  0  0  0  0  0  0  0  0  0  0  0
    6.7154    4.8624   -0.0000 N   0  0  0  0  0  0  0  0  0  0  0  0
    4.1189    5.5470   -0.0000 C   0  0  0  0  0  0  0  0  0  0  0  0
    7.4589    3.5642   -0.0000 C   0  0  0  0  0  0  0  0  0  0  0  0
  1  2  1  0  0  0  0
  1  3  1  0  0  0  0
  2  4  2  0  0  0  0
  2  5  1  0  0  0  0
  3  6  1  0  0  0  0
  4  7  1  0  0  0  0
  5  8  2  0  0  0  0
  6  9  1  0  0  0  0
  7 10  2  0  0  0  0
  9 11  1  0  0  0  0
 10 12  1  0  0  0  0
 12 13  1  0  0  0  0
 12 14  2  0  0  0  0
 13 15  1  0  0  0  0
 13 16  1  0  0  0  0
 14 17  1  0  0  0  0
  8 10  1  0  0  0  0
 15 17  2  0  0  0  0
M  END
>  <MolRegNo>
251142

>  <m>
=

>  <Value>
1970

>  <Unit>
nM

>  <Type>
IC50

>  <pValue>
5.71

>  <Ligand Efficiency>
0.46

>  <Binding Efficiency>
24.77

>  <Surface Efficiency>
21.09

>  <Assay Index>
51113

>  <Assay Category>


>  <Assay Organism>


>  <Target ID>
12912

>  <Target Name>
Cytochrome P450 2C19

>  <Target Organism>
Homo sapiens

>  <Target Description>
Target is a single protein chain

>  <Sequence Accession>
P33261

>  <Reference>
J. Med. Chem. 46 (25), 5416-5427 (2003)

>  <Pubmed ID>
14640550

>  <DOI>
10.1021/jm020557k

$$$$
251529
Actelion Java MolfileCreator 1.0

 15 15  0  0  0  0  0  0  0  0999 V2000
    0.0000   -0.0000   -0.0000 O   0  0  0  0  0  0  0  0  0  0  0  0
    1.2865    0.7672   -0.0000 C   0  0  0  0  0  0  0  0  0  0  0  0
   -1.3101    0.7672   -0.0000 C   0  0  0  0  0  0  0  0  0  0  0  0
    2.5730    0.0236   -0.0000 C   0  0  0  0  0  0  0  0  0  0  0  0
    1.2629    2.2661   -0.0000 C   0  0  0  0  0  0  0  0  0  0  0  0
   -2.6202    0.0236   -0.0000 C   0  0  0  0  0  0  0  0  0  0  0  0
    3.8595    0.7908   -0.0000 C   0  0  0  0  0  0  0  0  0  0  0  0
    2.5494    3.0215   -0.0000 C   0  0  0  0  0  0  0  0  0  0  0  0
   -3.9421    0.7908   -0.0000 C   0  0  0  0  0  0  0  0  0  0  0  0
    3.8477    2.3015   -0.0000 C   0  0  0  0  0  0  0  0  0  0  0  0
   -5.2522    0.0472   -0.0000 C   0  0  0  0  0  0  0  0  0  0  0  0
    5.1341    3.0687   -0.0000 N   0  0  0  0  0  0  0  0  0  0  0  0
    5.2758    4.5676   -0.0000 C   0  0  0  0  0  0  0  0  0  0  0  0
    6.7157    4.8981   -0.0000 N   0  0  0  0  0  0  0  0  0  0  0  0
    7.4711    3.6116   -0.0000 O   0  0  0  0  0  0  0  0  0  0  0  0
  1  2  1  0  0  0  0
  1  3  1  0  0  0  0
  2  4  2  0  0  0  0
  2  5  1  0  0  0  0
  3  6  1  0  0  0  0
  4  7  1  0  0  0  0
  5  8  2  0  0  0  0
  6  9  1  0  0  0  0
  7 10  2  0  0  0  0
  9 11  1  0  0  0  0
 10 12  1  0  0  0  0
 12 13  1  0  0  0  0
 13 14  2  0  0  0  0
 14 15  1  0  0  0  0
  8 10  1  0  0  0  0
M  END
>  <MolRegNo>
251529

>  <m>
=

>  <Value>
270

>  <Unit>
nM

>  <Type>
IC50

>  <pValue>
6.57

>  <Ligand Efficiency>
0.6

>  <Binding Efficiency>
31.54

>  <Surface Efficiency>
12.2

>  <Assay Index>
51113

>  <Assay Category>


>  <Assay Organism>


>  <Target ID>
12912

>  <Target Name>
Cytochrome P450 2C19

>  <Target Organism>
Homo sapiens

>  <Target Description>
Target is a single protein chain

>  <Sequence Accession>
P33261

>  <Reference>
J. Med. Chem. 46 (25), 5416-5427 (2003)

>  <Pubmed ID>
14640550

>  <DOI>
10.1021/jm020557k

$$$$
251654
Actelion Java MolfileCreator 1.0

 17 18  0  0  0  0  0  0  0  0999 V2000
    0.0000   -0.0000   -0.0000 O   0  0  0  0  0  0  0  0  0  0  0  0
    1.2969    0.7664   -0.0000 C   0  0  0  0  0  0  0  0  0  0  0  0
   -1.3087    0.7664   -0.0000 C   0  0  0  0  0  0  0  0  0  0  0  0
    1.2733    2.2755   -0.0000 C   0  0  0  0  0  0  0  0  0  0  0  0
    2.5821    0.0236   -0.0000 C   0  0  0  0  0  0  0  0  0  0  0  0
   -2.6174    0.0236   -0.0000 C   0  0  0  0  0  0  0  0  0  0  0  0
    2.5585    3.0301   -0.0000 C   0  0  0  0  0  0  0  0  0  0  0  0
    3.8672    0.7899   -0.0000 C   0  0  0  0  0  0  0  0  0  0  0  0
   -3.9262    0.7899   -0.0000 C   0  0  0  0  0  0  0  0  0  0  0  0
    3.8672    2.2873   -0.0000 C   0  0  0  0  0  0  0  0  0  0  0  0
   -5.2349    0.0472   -0.0000 C   0  0  0  0  0  0  0  0  0  0  0  0
    5.1523    3.0419   -0.0000 C   0  0  0  0  0  0  0  0  0  0  0  0
    6.4375    2.2991   -0.0000 N   0  0  0  0  0  0  0  0  0  0  0  0
    5.1288    4.5510   -0.0000 C   0  0  0  0  0  0  0  0  0  0  0  0
    7.7226    3.0419   -0.0000 C   0  0  0  0  0  0  0  0  0  0  0  0
    6.4139    5.3056   -0.0000 N   0  0  0  0  0  0  0  0  0  0  0  0
    7.7108    4.5510   -0.0000 C   0  0  0  0  0  0  0  0  0  0  0  0
  1  2  1  0  0  0  0
  1  3  1  0  0  0  0
  2  4  2  0  0  0  0
  2  5  1  0  0  0  0
  3  6  1  0  0  0  0
  4  7  1  0  0  0  0
  5  8  2  0  0  0  0
  6  9  1  0  0  0  0
  7 10  2  0  0  0  0
  9 11  1  0  0  0  0
 10 12  1  0  0  0  0
 12 13  2  0  0  0  0
 12 14  1  0  0  0  0
 13 15  1  0  0  0  0
 14 16  2  0  0  0  0
 15 17  2  0  0  0  0
  8 10  1  0  0  0  0
 16 17  1  0  0  0  0
M  END
>  <MolRegNo>
251654

>  <m>
=

>  <Value>
7860

>  <Unit>
nM

>  <Type>
IC50

>  <pValue>
5.11

>  <Ligand Efficiency>
0.41

>  <Binding Efficiency>
22.36

>  <Surface Efficiency>
14.58

>  <Assay Index>
51113

>  <Assay Category>


>  <Assay Organism>


>  <Target ID>
12912

>  <Target Name>
Cytochrome P450 2C19

>  <Target Organism>
Homo sapiens

>  <Target Description>
Target is a single protein chain

>  <Sequence Accession>
P33261

>  <Reference>
J. Med. Chem. 46 (25), 5416-5427 (2003)

>  <Pubmed ID>
14640550

>  <DOI>
10.1021/jm020557k

$$$$
250610
Actelion Java MolfileCreator 1.0

 16 17  0  0  0  0  0  0  0  0999 V2000
    0.0000   -0.0000   -0.0000 S   0  0  0  0  0  0  0  0  0  0  0  0
    1.4535    0.3309   -0.0000 N   0  0  0  0  0  0  0  0  0  0  0  0
   -0.1654   -1.4772   -0.0000 C   0  0  0  0  0  0  0  0  0  0  0  0
    2.1980   -0.9572   -0.0000 C   0  0  0  0  0  0  0  0  0  0  0  0
   -1.4535   -2.2216   -0.0000 C   0  0  0  0  0  0  0  0  0  0  0  0
    1.2054   -2.0798   -0.0000 C   0  0  0  0  0  0  0  0  0  0  0  0
   -2.7771   -1.4653   -0.0000 C   0  0  0  0  0  0  0  0  0  0  0  0
   -1.4772   -3.7106   -0.0000 C   0  0  0  0  0  0  0  0  0  0  0  0
   -4.0888   -2.1980   -0.0000 C   0  0  0  0  0  0  0  0  0  0  0  0
   -2.7889   -4.4433   -0.0000 C   0  0  0  0  0  0  0  0  0  0  0  0
   -4.1006   -3.6752   -0.0000 C   0  0  0  0  0  0  0  0  0  0  0  0
   -5.4123   -4.4078   -0.0000 O   0  0  0  0  0  0  0  0  0  0  0  0
   -6.7240   -3.6515   -0.0000 C   0  0  0  0  0  0  0  0  0  0  0  0
   -8.0357   -4.3842   -0.0000 C   0  0  0  0  0  0  0  0  0  0  0  0
   -9.3474   -3.6279   -0.0000 C   0  0  0  0  0  0  0  0  0  0  0  0
  -10.6592   -4.3606   -0.0000 C   0  0  0  0  0  0  0  0  0  0  0  0
  1  2  1  0  0  0  0
  1  3  1  0  0  0  0
  2  4  2  0  0  0  0
  3  5  1  0  0  0  0
  3  6  2  0  0  0  0
  5  7  2  0  0  0  0
  5  8  1  0  0  0  0
  7  9  1  0  0  0  0
  8 10  2  0  0  0  0
  9 11  2  0  0  0  0
 11 12  1  0  0  0  0
 12 13  1  0  0  0  0
 13 14  1  0  0  0  0
 14 15  1  0  0  0  0
 15 16  1  0  0  0  0
  4  6  1  0  0  0  0
 10 11  1  0  0  0  0
M  END
>  <MolRegNo>
250610

>  <m>
<

>  <Value>
46

>  <Unit>
nM

>  <Type>
IC50

>  <pValue>
0

>  <Ligand Efficiency>
0

>  <Binding Efficiency>
0

>  <Surface Efficiency>
0

>  <Assay Index>
51113

>  <Assay Category>


>  <Assay Organism>


>  <Target ID>
12912

>  <Target Name>
Cytochrome P450 2C19

>  <Target Organism>
Homo sapiens

>  <Target Description>
Target is a single protein chain

>  <Sequence Accession>
P33261

>  <Reference>
J. Med. Chem. 46 (25), 5416-5427 (2003)

>  <Pubmed ID>
14640550

>  <DOI>
10.1021/jm020557k

$$$$
251193
Actelion Java MolfileCreator 1.0

 16 17  0  0  0  0  0  0  0  0999 V2000
    0.0000   -0.0000   -0.0000 O   0  0  0  0  0  0  0  0  0  0  0  0
   -1.3648    0.6236   -0.0000 C   0  0  0  0  0  0  0  0  0  0  0  0
    0.9883    1.1413   -0.0000 C   0  0  0  0  0  0  0  0  0  0  0  0
   -2.6708   -0.1177   -0.0000 C   0  0  0  0  0  0  0  0  0  0  0  0
   -1.2354    2.1178   -0.0000 C   0  0  0  0  0  0  0  0  0  0  0  0
    0.2235    2.4473   -0.0000 N   0  0  0  0  0  0  0  0  0  0  0  0
   -3.9886    0.6353   -0.0000 C   0  0  0  0  0  0  0  0  0  0  0  0
   -2.6943   -1.6001   -0.0000 C   0  0  0  0  0  0  0  0  0  0  0  0
   -5.2945   -0.0941   -0.0000 C   0  0  0  0  0  0  0  0  0  0  0  0
   -4.0003   -2.3296   -0.0000 C   0  0  0  0  0  0  0  0  0  0  0  0
   -5.3063   -1.5648   -0.0000 C   0  0  0  0  0  0  0  0  0  0  0  0
   -6.6123   -2.2943   -0.0000 O   0  0  0  0  0  0  0  0  0  0  0  0
   -7.9183   -1.5413   -0.0000 C   0  0  0  0  0  0  0  0  0  0  0  0
   -9.2243   -2.2708   -0.0000 C   0  0  0  0  0  0  0  0  0  0  0  0
  -10.5303   -1.5178   -0.0000 C   0  0  0  0  0  0  0  0  0  0  0  0
  -11.8363   -2.2472   -0.0000 C   0  0  0  0  0  0  0  0  0  0  0  0
  1  2  1  0  0  0  0
  1  3  1  0  0  0  0
  2  4  1  0  0  0  0
  2  5  2  0  0  0  0
  3  6  2  0  0  0  0
  4  7  2  0  0  0  0
  4  8  1  0  0  0  0
  7  9  1  0  0  0  0
  8 10  2  0  0  0  0
  9 11  2  0  0  0  0
 11 12  1  0  0  0  0
 12 13  1  0  0  0  0
 13 14  1  0  0  0  0
 14 15  1  0  0  0  0
 15 16  1  0  0  0  0
  5  6  1  0  0  0  0
 10 11  1  0  0  0  0
M  END
>  <MolRegNo>
251193

>  <m>
<

>  <Value>
46

>  <Unit>
nM

>  <Type>
IC50

>  <pValue>
0

>  <Ligand Efficiency>
0

>  <Binding Efficiency>
0

>  <Surface Efficiency>
0

>  <Assay Index>
51113

>  <Assay Category>


>  <Assay Organism>


>  <Target ID>
12912

>  <Target Name>
Cytochrome P450 2C19

>  <Target Organism>
Homo sapiens

>  <Target Description>
Target is a single protein chain

>  <Sequence Accession>
P33261

>  <Reference>
J. Med. Chem. 46 (25), 5416-5427 (2003)

>  <Pubmed ID>
14640550

>  <DOI>
10.1021/jm020557k

$$$$
250611
Actelion Java MolfileCreator 1.0

 16 17  0  0  0  0  0  0  0  0999 V2000
    0.0000   -0.0000   -0.0000 O   0  0  0  0  0  0  0  0  0  0  0  0
   -1.4746   -0.3067   -0.0000 N   0  0  0  0  0  0  0  0  0  0  0  0
    0.7432   -1.2859   -0.0000 C   0  0  0  0  0  0  0  0  0  0  0  0
   -1.6398   -1.7814   -0.0000 C   0  0  0  0  0  0  0  0  0  0  0  0
   -0.2713   -2.4066   -0.0000 C   0  0  0  0  0  0  0  0  0  0  0  0
   -2.9257   -2.5246   -0.0000 C   0  0  0  0  0  0  0  0  0  0  0  0
   -4.2470   -1.7696   -0.0000 C   0  0  0  0  0  0  0  0  0  0  0  0
   -2.9493   -4.0110   -0.0000 C   0  0  0  0  0  0  0  0  0  0  0  0
   -5.5564   -2.5010   -0.0000 C   0  0  0  0  0  0  0  0  0  0  0  0
   -4.2588   -4.7424   -0.0000 C   0  0  0  0  0  0  0  0  0  0  0  0
   -5.5682   -3.9756   -0.0000 C   0  0  0  0  0  0  0  0  0  0  0  0
   -6.8777   -4.7071   -0.0000 O   0  0  0  0  0  0  0  0  0  0  0  0
   -8.1872   -3.9520   -0.0000 C   0  0  0  0  0  0  0  0  0  0  0  0
   -9.4967   -4.6835   -0.0000 C   0  0  0  0  0  0  0  0  0  0  0  0
  -10.8062   -3.9284   -0.0000 C   0  0  0  0  0  0  0  0  0  0  0  0
  -12.1157   -4.6599   -0.0000 C   0  0  0  0  0  0  0  0  0  0  0  0
  1  2  1  0  0  0  0
  1  3  1  0  0  0  0
  2  4  2  0  0  0  0
  3  5  2  0  0  0  0
  4  6  1  0  0  0  0
  6  7  2  0  0  0  0
  6  8  1  0  0  0  0
  7  9  1  0  0  0  0
  8 10  2  0  0  0  0
  9 11  2  0  0  0  0
 11 12  1  0  0  0  0
 12 13  1  0  0  0  0
 13 14  1  0  0  0  0
 14 15  1  0  0  0  0
 15 16  1  0  0  0  0
  4  5  1  0  0  0  0
 10 11  1  0  0  0  0
M  END
>  <MolRegNo>
250611

>  <m>
=

>  <Value>
3680

>  <Unit>
nM

>  <Type>
IC50

>  <pValue>
5.43

>  <Ligand Efficiency>
0.46

>  <Binding Efficiency>
25.01

>  <Surface Efficiency>
15.41

>  <Assay Index>
51113

>  <Assay Category>


>  <Assay Organism>


>  <Target ID>
12912

>  <Target Name>
Cytochrome P450 2C19

>  <Target Organism>
Homo sapiens

>  <Target Description>
Target is a single protein chain

>  <Sequence Accession>
P33261

>  <Reference>
J. Med. Chem. 46 (25), 5416-5427 (2003)

>  <Pubmed ID>
14640550

>  <DOI>
10.1021/jm020557k

$$$$
251954
Actelion Java MolfileCreator 1.0

 16 17  0  0  0  0  0  0  0  0999 V2000
    0.0000   -0.0000   -0.0000 O   0  0  0  0  0  0  0  0  0  0  0  0
    1.2879    0.7562   -0.0000 C   0  0  0  0  0  0  0  0  0  0  0  0
   -1.3115    0.7562   -0.0000 C   0  0  0  0  0  0  0  0  0  0  0  0
    1.2642    2.2685   -0.0000 C   0  0  0  0  0  0  0  0  0  0  0  0
    2.5757    0.0236   -0.0000 C   0  0  0  0  0  0  0  0  0  0  0  0
   -2.6230    0.0236   -0.0000 C   0  0  0  0  0  0  0  0  0  0  0  0
    2.5521    3.0247   -0.0000 C   0  0  0  0  0  0  0  0  0  0  0  0
    3.8636    0.7798   -0.0000 C   0  0  0  0  0  0  0  0  0  0  0  0
   -3.9463    0.7798   -0.0000 C   0  0  0  0  0  0  0  0  0  0  0  0
    3.8399    2.2922   -0.0000 C   0  0  0  0  0  0  0  0  0  0  0  0
   -5.2578    0.0473   -0.0000 C   0  0  0  0  0  0  0  0  0  0  0  0
    5.1278    3.0483   -0.0000 C   0  0  0  0  0  0  0  0  0  0  0  0
    6.4747    2.4458   -0.0000 N   0  0  0  0  0  0  0  0  0  0  0  0
    5.2696    4.5607   -0.0000 N   0  0  0  0  0  0  0  0  0  0  0  0
    7.4790    3.5800   -0.0000 N   0  0  0  0  0  0  0  0  0  0  0  0
    6.7110    4.8797   -0.0000 N   0  0  0  0  0  0  0  0  0  0  0  0
  1  2  1  0  0  0  0
  1  3  1  0  0  0  0
  2  4  2  0  0  0  0
  2  5  1  0  0  0  0
  3  6  1  0  0  0  0
  4  7  1  0  0  0  0
  5  8  2  0  0  0  0
  6  9  1  0  0  0  0
  7 10  2  0  0  0  0
  9 11  1  0  0  0  0
 10 12  1  0  0  0  0
 12 13  1  0  0  0  0
 12 14  2  0  0  0  0
 13 15  2  0  0  0  0
 14 16  1  0  0  0  0
  8 10  1  0  0  0  0
 15 16  1  0  0  0  0
M  END
>  <MolRegNo>
251954

>  <m>
=

>  <Value>
316

>  <Unit>
nM

>  <Type>
IC50

>  <pValue>
6.5

>  <Ligand Efficiency>
0.55

>  <Binding Efficiency>
29.78

>  <Surface Efficiency>
10.21

>  <Assay Index>
51113

>  <Assay Category>


>  <Assay Organism>


>  <Target ID>
12912

>  <Target Name>
Cytochrome P450 2C19

>  <Target Organism>
Homo sapiens

>  <Target Description>
Target is a single protein chain

>  <Sequence Accession>
P33261

>  <Reference>
J. Med. Chem. 46 (25), 5416-5427 (2003)

>  <Pubmed ID>
14640550

>  <DOI>
10.1021/jm020557k

$$$$
251956
Actelion Java MolfileCreator 1.0

 17 18  0  0  0  0  0  0  0  0999 V2000
    0.0000   -0.0000   -0.0000 O   0  0  0  0  0  0  0  0  0  0  0  0
    1.2889    0.7568   -0.0000 C   0  0  0  0  0  0  0  0  0  0  0  0
   -1.3126    0.7568   -0.0000 C   0  0  0  0  0  0  0  0  0  0  0  0
    2.5779    0.0118   -0.0000 C   0  0  0  0  0  0  0  0  0  0  0  0
    1.2771    2.2586   -0.0000 C   0  0  0  0  0  0  0  0  0  0  0  0
   -2.6252    0.0237   -0.0000 C   0  0  0  0  0  0  0  0  0  0  0  0
    3.8668    0.7686   -0.0000 C   0  0  0  0  0  0  0  0  0  0  0  0
    2.5660    3.0154   -0.0000 C   0  0  0  0  0  0  0  0  0  0  0  0
   -3.9377    0.7805   -0.0000 C   0  0  0  0  0  0  0  0  0  0  0  0
    3.8550    2.2822   -0.0000 C   0  0  0  0  0  0  0  0  0  0  0  0
   -5.2503    0.0473   -0.0000 C   0  0  0  0  0  0  0  0  0  0  0  0
    5.1557    3.0509   -0.0000 C   0  0  0  0  0  0  0  0  0  0  0  0
    5.1321    4.5526   -0.0000 N   0  0  0  0  0  0  0  0  0  0  0  0
    6.4446    2.3059   -0.0000 C   0  0  0  0  0  0  0  0  0  0  0  0
    6.4328    5.3094   -0.0000 C   0  0  0  0  0  0  0  0  0  0  0  0
    7.7336    3.0627   -0.0000 C   0  0  0  0  0  0  0  0  0  0  0  0
    7.7217    4.5645   -0.0000 N   0  0  0  0  0  0  0  0  0  0  0  0
  1  2  1  0  0  0  0
  1  3  1  0  0  0  0
  2  4  2  0  0  0  0
  2  5  1  0  0  0  0
  3  6  1  0  0  0  0
  4  7  1  0  0  0  0
  5  8  2  0  0  0  0
  6  9  1  0  0  0  0
  7 10  2  0  0  0  0
  9 11  1  0  0  0  0
 10 12  1  0  0  0  0
 12 13  2  0  0  0  0
 12 14  1  0  0  0  0
 13 15  1  0  0  0  0
 14 16  2  0  0  0  0
 15 17  2  0  0  0  0
  8 10  1  0  0  0  0
 16 17  1  0  0  0  0
M  END
>  <MolRegNo>
251956

>  <m>
>

>  <Value>
46

>  <Unit>
nM

>  <Type>
IC50

>  <pValue>
0

>  <Ligand Efficiency>
0

>  <Binding Efficiency>
0

>  <Surface Efficiency>
0

>  <Assay Index>
51113

>  <Assay Category>


>  <Assay Organism>


>  <Target ID>
12912

>  <Target Name>
Cytochrome P450 2C19

>  <Target Organism>
Homo sapiens

>  <Target Description>
Target is a single protein chain

>  <Sequence Accession>
P33261

>  <Reference>
J. Med. Chem. 46 (25), 5416-5427 (2003)

>  <Pubmed ID>
14640550

>  <DOI>
10.1021/jm020557k

$$$$
251875
Actelion Java MolfileCreator 1.0

 16 17  0  0  0  0  0  0  0  0999 V2000
    0.0000   -0.0000   -0.0000 O   0  0  0  0  0  0  0  0  0  0  0  0
    1.2879    0.7562   -0.0000 C   0  0  0  0  0  0  0  0  0  0  0  0
   -1.3115    0.7562   -0.0000 C   0  0  0  0  0  0  0  0  0  0  0  0
    1.2642    2.2685   -0.0000 C   0  0  0  0  0  0  0  0  0  0  0  0
    2.5757    0.0236   -0.0000 C   0  0  0  0  0  0  0  0  0  0  0  0
   -2.6230    0.0236   -0.0000 C   0  0  0  0  0  0  0  0  0  0  0  0
    2.5521    3.0247   -0.0000 C   0  0  0  0  0  0  0  0  0  0  0  0
    3.8636    0.7798   -0.0000 C   0  0  0  0  0  0  0  0  0  0  0  0
   -3.9463    0.7798   -0.0000 C   0  0  0  0  0  0  0  0  0  0  0  0
    3.8399    2.2922   -0.0000 C   0  0  0  0  0  0  0  0  0  0  0  0
   -5.2578    0.0473   -0.0000 C   0  0  0  0  0  0  0  0  0  0  0  0
    5.1278    3.0483   -0.0000 C   0  0  0  0  0  0  0  0  0  0  0  0
    5.2696    4.5607   -0.0000 N   0  0  0  0  0  0  0  0  0  0  0  0
    6.4747    2.4458   -0.0000 C   0  0  0  0  0  0  0  0  0  0  0  0
    6.7110    4.8797   -0.0000 N   0  0  0  0  0  0  0  0  0  0  0  0
    7.4790    3.5800   -0.0000 C   0  0  0  0  0  0  0  0  0  0  0  0
  1  2  1  0  0  0  0
  1  3  1  0  0  0  0
  2  4  2  0  0  0  0
  2  5  1  0  0  0  0
  3  6  1  0  0  0  0
  4  7  1  0  0  0  0
  5  8  2  0  0  0  0
  6  9  1  0  0  0  0
  7 10  2  0  0  0  0
  9 11  1  0  0  0  0
 10 12  1  0  0  0  0
 12 13  2  0  0  0  0
 12 14  1  0  0  0  0
 13 15  1  0  0  0  0
 14 16  2  0  0  0  0
  8 10  1  0  0  0  0
 15 16  1  0  0  0  0
M  END
>  <MolRegNo>
251875

>  <m>
=

>  <Value>
3160

>  <Unit>
nM

>  <Type>
IC50

>  <pValue>
5.5

>  <Ligand Efficiency>
0.47

>  <Binding Efficiency>
25.43

>  <Surface Efficiency>
14.51

>  <Assay Index>
51113

>  <Assay Category>


>  <Assay Organism>


>  <Target ID>
12912

>  <Target Name>
Cytochrome P450 2C19

>  <Target Organism>
Homo sapiens

>  <Target Description>
Target is a single protein chain

>  <Sequence Accession>
P33261

>  <Reference>
J. Med. Chem. 46 (25), 5416-5427 (2003)

>  <Pubmed ID>
14640550

>  <DOI>
10.1021/jm020557k

$$$$
251508
Actelion Java MolfileCreator 1.0

 17 18  0  0  0  0  0  0  0  0999 V2000
    0.0000   -0.0000   -0.0000 O   0  0  0  0  0  0  0  0  0  0  0  0
    1.2867    0.7603   -0.0000 C   0  0  0  0  0  0  0  0  0  0  0  0
   -1.3101    0.7603   -0.0000 C   0  0  0  0  0  0  0  0  0  0  0  0
    1.2750    2.2576   -0.0000 C   0  0  0  0  0  0  0  0  0  0  0  0
    2.5735    0.0117   -0.0000 C   0  0  0  0  0  0  0  0  0  0  0  0
   -2.6203    0.0234   -0.0000 C   0  0  0  0  0  0  0  0  0  0  0  0
    2.5618    3.0180   -0.0000 C   0  0  0  0  0  0  0  0  0  0  0  0
    3.8602    0.7720   -0.0000 C   0  0  0  0  0  0  0  0  0  0  0  0
   -3.9304    0.7837   -0.0000 C   0  0  0  0  0  0  0  0  0  0  0  0
    3.8602    2.2810   -0.0000 C   0  0  0  0  0  0  0  0  0  0  0  0
   -5.2522    0.0468   -0.0000 C   0  0  0  0  0  0  0  0  0  0  0  0
    5.1469    3.0531   -0.0000 N   0  0  0  0  0  0  0  0  0  0  0  0
    6.5038    2.4565   -0.0000 C   0  0  0  0  0  0  0  0  0  0  0  0
    5.2756    4.5504   -0.0000 C   0  0  0  0  0  0  0  0  0  0  0  0
    7.4981    3.5795   -0.0000 C   0  0  0  0  0  0  0  0  0  0  0  0
    6.8080    0.9943   -0.0000 C   0  0  0  0  0  0  0  0  0  0  0  0
    6.7378    4.8779   -0.0000 N   0  0  0  0  0  0  0  0  0  0  0  0
  1  2  1  0  0  0  0
  1  3  1  0  0  0  0
  2  4  2  0  0  0  0
  2  5  1  0  0  0  0
  3  6  1  0  0  0  0
  4  7  1  0  0  0  0
  5  8  2  0  0  0  0
  6  9  1  0  0  0  0
  7 10  2  0  0  0  0
  9 11  1  0  0  0  0
 10 12  1  0  0  0  0
 12 13  1  0  0  0  0
 12 14  1  0  0  0  0
 13 15  2  0  0  0  0
 13 16  1  0  0  0  0
 14 17  2  0  0  0  0
  8 10  1  0  0  0  0
 15 17  1  0  0  0  0
M  END
>  <MolRegNo>
251508

>  <m>
<

>  <Value>
46

>  <Unit>
nM

>  <Type>
IC50

>  <pValue>
0

>  <Ligand Efficiency>
0

>  <Binding Efficiency>
0

>  <Surface Efficiency>
0

>  <Assay Index>
51113

>  <Assay Category>


>  <Assay Organism>


>  <Target ID>
12912

>  <Target Name>
Cytochrome P450 2C19

>  <Target Organism>
Homo sapiens

>  <Target Description>
Target is a single protein chain

>  <Sequence Accession>
P33261

>  <Reference>
J. Med. Chem. 46 (25), 5416-5427 (2003)

>  <Pubmed ID>
14640550

>  <DOI>
10.1021/jm020557k

$$$$
186431
Actelion Java MolfileCreator 1.0

 15 15  0  0  0  0  0  0  0  0999 V2000
    0.0000   -0.0000   -0.0000 O   0  0  0  0  0  0  0  0  0  0  0  0
   -1.3065    0.7533   -0.0000 N   0  0  0  0  0  0  0  0  0  0  0  0
   -2.6129    0.0235   -0.0000 C   0  0  0  0  0  0  0  0  0  0  0  0
   -3.9312    0.7651   -0.0000 N   0  0  0  0  0  0  0  0  0  0  0  0
   -5.2377    0.0235   -0.0000 C   0  0  0  0  0  0  0  0  0  0  0  0
   -5.2494   -1.4595   -0.0000 C   0  0  0  0  0  0  0  0  0  0  0  0
   -6.5441    0.7768   -0.0000 C   0  0  0  0  0  0  0  0  0  0  0  0
   -6.5559   -2.1892   -0.0000 C   0  0  0  0  0  0  0  0  0  0  0  0
   -3.9547   -2.1892   -0.0000 C   0  0  0  0  0  0  0  0  0  0  0  0
   -7.8506    0.0471   -0.0000 C   0  0  0  0  0  0  0  0  0  0  0  0
   -7.8624   -1.4359   -0.0000 C   0  0  0  0  0  0  0  0  0  0  0  0
   -9.1688   -2.1657   -0.0000 C   0  0  0  0  0  0  0  0  0  0  0  0
  -10.4753   -1.4124   -0.0000 C   0  0  0  0  0  0  0  0  0  0  0  0
  -11.7935   -2.1421   -0.0000 C   0  0  0  0  0  0  0  0  0  0  0  0
  -13.1000   -1.3889   -0.0000 C   0  0  0  0  0  0  0  0  0  0  0  0
  1  2  1  0  0  0  0
  2  3  1  0  0  0  0
  3  4  2  0  0  0  0
  4  5  1  0  0  0  0
  5  6  2  0  0  0  0
  5  7  1  0  0  0  0
  6  8  1  0  0  0  0
  6  9  1  0  0  0  0
  7 10  2  0  0  0  0
  8 11  2  0  0  0  0
 11 12  1  0  0  0  0
 12 13  1  0  0  0  0
 13 14  1  0  0  0  0
 14 15  1  0  0  0  0
 10 11  1  0  0  0  0
M  END
>  <MolRegNo>
186431

>  <m>
=

>  <Value>
272

>  <Unit>
nM

>  <Type>
IC50

>  <pValue>
6.57

>  <Ligand Efficiency>
0.6

>  <Binding Efficiency>
31.83

>  <Surface Efficiency>
14.71

>  <Assay Index>
51113

>  <Assay Category>


>  <Assay Organism>


>  <Target ID>
12912

>  <Target Name>
Cytochrome P450 2C19

>  <Target Organism>
Homo sapiens

>  <Target Description>
Target is a single protein chain

>  <Sequence Accession>
P33261

>  <Reference>
J. Med. Chem. 46 (25), 5416-5427 (2003)

>  <Pubmed ID>
14640550

>  <DOI>
10.1021/jm020557k

$$$$
251511
Actelion Java MolfileCreator 1.0

 17 18  0  0  0  0  0  0  0  0999 V2000
    0.0000   -0.0000   -0.0000 O   0  0  0  0  0  0  0  0  0  0  0  0
    1.2904    0.7577   -0.0000 C   0  0  0  0  0  0  0  0  0  0  0  0
   -1.3141    0.7577   -0.0000 C   0  0  0  0  0  0  0  0  0  0  0  0
    1.2786    2.2731   -0.0000 C   0  0  0  0  0  0  0  0  0  0  0  0
    2.5809    0.0237   -0.0000 C   0  0  0  0  0  0  0  0  0  0  0  0
   -2.6282    0.0237   -0.0000 C   0  0  0  0  0  0  0  0  0  0  0  0
    2.5690    3.0308   -0.0000 C   0  0  0  0  0  0  0  0  0  0  0  0
    3.8713    0.7814   -0.0000 C   0  0  0  0  0  0  0  0  0  0  0  0
   -3.9424    0.7814   -0.0000 C   0  0  0  0  0  0  0  0  0  0  0  0
    3.8713    2.2968   -0.0000 C   0  0  0  0  0  0  0  0  0  0  0  0
   -5.2683    0.0474   -0.0000 C   0  0  0  0  0  0  0  0  0  0  0  0
    5.1381    3.0544   -0.0000 C   0  0  0  0  0  0  0  0  0  0  0  0
    5.2802    4.5580   -0.0000 N   0  0  0  0  0  0  0  0  0  0  0  0
    6.4877    2.4625   -0.0000 C   0  0  0  0  0  0  0  0  0  0  0  0
    6.7245    4.8895   -0.0000 N   0  0  0  0  0  0  0  0  0  0  0  0
    7.4822    3.6109   -0.0000 C   0  0  0  0  0  0  0  0  0  0  0  0
    8.9739    3.4688   -0.0000 C   0  0  0  0  0  0  0  0  0  0  0  0
  1  2  1  0  0  0  0
  1  3  1  0  0  0  0
  2  4  2  0  0  0  0
  2  5  1  0  0  0  0
  3  6  1  0  0  0  0
  4  7  1  0  0  0  0
  5  8  2  0  0  0  0
  6  9  1  0  0  0  0
  7 10  2  0  0  0  0
  9 11  1  0  0  0  0
 10 12  1  0  0  0  0
 12 13  2  0  0  0  0
 12 14  1  0  0  0  0
 13 15  1  0  0  0  0
 14 16  2  0  0  0  0
 16 17  1  0  0  0  0
  8 10  1  0  0  0  0
 15 16  1  0  0  0  0
M  END
>  <MolRegNo>
251511

>  <m>
=

>  <Value>
16000

>  <Unit>
nM

>  <Type>
IC50

>  <pValue>
4.8

>  <Ligand Efficiency>
0.39

>  <Binding Efficiency>
20.82

>  <Surface Efficiency>
12.65

>  <Assay Index>
51113

>  <Assay Category>


>  <Assay Organism>


>  <Target ID>
12912

>  <Target Name>
Cytochrome P450 2C19

>  <Target Organism>
Homo sapiens

>  <Target Description>
Target is a single protein chain

>  <Sequence Accession>
P33261

>  <Reference>
J. Med. Chem. 46 (25), 5416-5427 (2003)

>  <Pubmed ID>
14640550

>  <DOI>
10.1021/jm020557k

$$$$
251446
Actelion Java MolfileCreator 1.0

 17 18  0  0  0  0  0  0  0  0999 V2000
    0.0000   -0.0000   -0.0000 O   0  0  0  0  0  0  0  0  0  0  0  0
    1.2954    0.7655   -0.0000 C   0  0  0  0  0  0  0  0  0  0  0  0
   -1.3072    0.7655   -0.0000 C   0  0  0  0  0  0  0  0  0  0  0  0
    2.5791    0.0236   -0.0000 C   0  0  0  0  0  0  0  0  0  0  0  0
    1.2719    2.2729   -0.0000 C   0  0  0  0  0  0  0  0  0  0  0  0
   -2.6144    0.0236   -0.0000 C   0  0  0  0  0  0  0  0  0  0  0  0
    3.8627    0.7890   -0.0000 C   0  0  0  0  0  0  0  0  0  0  0  0
    2.5555    3.0383   -0.0000 C   0  0  0  0  0  0  0  0  0  0  0  0
   -3.9216    0.7890   -0.0000 C   0  0  0  0  0  0  0  0  0  0  0  0
    3.8627    2.2964   -0.0000 C   0  0  0  0  0  0  0  0  0  0  0  0
   -5.2288    0.0471   -0.0000 C   0  0  0  0  0  0  0  0  0  0  0  0
    5.1463    3.0619   -0.0000 C   0  0  0  0  0  0  0  0  0  0  0  0
    5.1228    4.5693   -0.0000 N   0  0  0  0  0  0  0  0  0  0  0  0
    6.4300    2.3200   -0.0000 C   0  0  0  0  0  0  0  0  0  0  0  0
    6.4064    5.3347   -0.0000 C   0  0  0  0  0  0  0  0  0  0  0  0
    7.7136    3.0619   -0.0000 C   0  0  0  0  0  0  0  0  0  0  0  0
    7.6900    4.5811   -0.0000 C   0  0  0  0  0  0  0  0  0  0  0  0
  1  2  1  0  0  0  0
  1  3  1  0  0  0  0
  2  4  2  0  0  0  0
  2  5  1  0  0  0  0
  3  6  1  0  0  0  0
  4  7  1  0  0  0  0
  5  8  2  0  0  0  0
  6  9  1  0  0  0  0
  7 10  2  0  0  0  0
  9 11  1  0  0  0  0
 10 12  1  0  0  0  0
 12 13  2  0  0  0  0
 12 14  1  0  0  0  0
 13 15  1  0  0  0  0
 14 16  2  0  0  0  0
 15 17  2  0  0  0  0
  8 10  1  0  0  0  0
 16 17  1  0  0  0  0
M  END
>  <MolRegNo>
251446

>  <m>
=

>  <Value>
3570

>  <Unit>
nM

>  <Type>
IC50

>  <pValue>
5.45

>  <Ligand Efficiency>
0.44

>  <Binding Efficiency>
23.96

>  <Surface Efficiency>
24.63

>  <Assay Index>
51113

>  <Assay Category>


>  <Assay Organism>


>  <Target ID>
12912

>  <Target Name>
Cytochrome P450 2C19

>  <Target Organism>
Homo sapiens

>  <Target Description>
Target is a single protein chain

>  <Sequence Accession>
P33261

>  <Reference>
J. Med. Chem. 46 (25), 5416-5427 (2003)

>  <Pubmed ID>
14640550

>  <DOI>
10.1021/jm020557k

$$$$
251251
Actelion Java MolfileCreator 1.0

 16 17  0  0  0  0  0  0  0  0999 V2000
    0.0000   -0.0000   -0.0000 O   0  0  0  0  0  0  0  0  0  0  0  0
    1.3059    0.7647   -0.0000 C   0  0  0  0  0  0  0  0  0  0  0  0
   -1.3059    0.7647   -0.0000 C   0  0  0  0  0  0  0  0  0  0  0  0
    1.2823    2.2706   -0.0000 C   0  0  0  0  0  0  0  0  0  0  0  0
    2.5882    0.0235   -0.0000 C   0  0  0  0  0  0  0  0  0  0  0  0
   -2.6117    0.0235   -0.0000 C   0  0  0  0  0  0  0  0  0  0  0  0
    2.5647    3.0353   -0.0000 C   0  0  0  0  0  0  0  0  0  0  0  0
    3.8706    0.7882   -0.0000 C   0  0  0  0  0  0  0  0  0  0  0  0
   -3.9176    0.7882   -0.0000 C   0  0  0  0  0  0  0  0  0  0  0  0
    3.8706    2.2941   -0.0000 C   0  0  0  0  0  0  0  0  0  0  0  0
   -5.2235    0.0471   -0.0000 C   0  0  0  0  0  0  0  0  0  0  0  0
    5.1529    3.0588   -0.0000 C   0  0  0  0  0  0  0  0  0  0  0  0
    6.5058    2.4588   -0.0000 N   0  0  0  0  0  0  0  0  0  0  0  0
    5.2941    4.5647   -0.0000 C   0  0  0  0  0  0  0  0  0  0  0  0
    7.4940    3.6000   -0.0000 C   0  0  0  0  0  0  0  0  0  0  0  0
    6.7411    4.8941   -0.0000 N   0  0  0  0  0  0  0  0  0  0  0  0
  1  2  1  0  0  0  0
  1  3  1  0  0  0  0
  2  4  2  0  0  0  0
  2  5  1  0  0  0  0
  3  6  1  0  0  0  0
  4  7  1  0  0  0  0
  5  8  2  0  0  0  0
  6  9  1  0  0  0  0
  7 10  2  0  0  0  0
  9 11  1  0  0  0  0
 10 12  1  0  0  0  0
 12 13  1  0  0  0  0
 12 14  2  0  0  0  0
 13 15  2  0  0  0  0
 14 16  1  0  0  0  0
  8 10  1  0  0  0  0
 15 16  1  0  0  0  0
M  END
>  <MolRegNo>
251251

>  <m>
>

>  <Value>
46

>  <Unit>
nM

>  <Type>
IC50

>  <pValue>
0

>  <Ligand Efficiency>
0

>  <Binding Efficiency>
0

>  <Surface Efficiency>
0

>  <Assay Index>
51113

>  <Assay Category>


>  <Assay Organism>


>  <Target ID>
12912

>  <Target Name>
Cytochrome P450 2C19

>  <Target Organism>
Homo sapiens

>  <Target Description>
Target is a single protein chain

>  <Sequence Accession>
P33261

>  <Reference>
J. Med. Chem. 46 (25), 5416-5427 (2003)

>  <Pubmed ID>
14640550

>  <DOI>
10.1021/jm020557k

$$$$
251215
Actelion Java MolfileCreator 1.0

 16 17  0  0  0  0  0  0  0  0999 V2000
    0.0000   -0.0000   -0.0000 O   0  0  0  0  0  0  0  0  0  0  0  0
    1.2882    0.7564   -0.0000 C   0  0  0  0  0  0  0  0  0  0  0  0
   -1.3118    0.7564   -0.0000 C   0  0  0  0  0  0  0  0  0  0  0  0
    1.2645    2.2691   -0.0000 C   0  0  0  0  0  0  0  0  0  0  0  0
    2.5763    0.0236   -0.0000 C   0  0  0  0  0  0  0  0  0  0  0  0
   -2.6236    0.0236   -0.0000 C   0  0  0  0  0  0  0  0  0  0  0  0
    2.5527    3.0254   -0.0000 C   0  0  0  0  0  0  0  0  0  0  0  0
    3.8645    0.7800   -0.0000 C   0  0  0  0  0  0  0  0  0  0  0  0
   -3.9472    0.7800   -0.0000 C   0  0  0  0  0  0  0  0  0  0  0  0
    3.8408    2.2809   -0.0000 C   0  0  0  0  0  0  0  0  0  0  0  0
   -5.2590    0.0473   -0.0000 C   0  0  0  0  0  0  0  0  0  0  0  0
    5.1290    3.0372   -0.0000 C   0  0  0  0  0  0  0  0  0  0  0  0
    5.2708    4.5499   -0.0000 N   0  0  0  0  0  0  0  0  0  0  0  0
    6.4763    2.4345   -0.0000 N   0  0  0  0  0  0  0  0  0  0  0  0
    6.7126    4.8690   -0.0000 C   0  0  0  0  0  0  0  0  0  0  0  0
    7.4808    3.5690   -0.0000 C   0  0  0  0  0  0  0  0  0  0  0  0
  1  2  1  0  0  0  0
  1  3  1  0  0  0  0
  2  4  2  0  0  0  0
  2  5  1  0  0  0  0
  3  6  1  0  0  0  0
  4  7  1  0  0  0  0
  5  8  2  0  0  0  0
  6  9  1  0  0  0  0
  7 10  2  0  0  0  0
  9 11  1  0  0  0  0
 10 12  1  0  0  0  0
 12 13  2  0  0  0  0
 12 14  1  0  0  0  0
 13 15  1  0  0  0  0
 14 16  1  0  0  0  0
  8 10  1  0  0  0  0
 15 16  2  0  0  0  0
M  END
>  <MolRegNo>
251215

>  <m>
=

>  <Value>
18700

>  <Unit>
nM

>  <Type>
IC50

>  <pValue>
4.73

>  <Ligand Efficiency>
0.4

>  <Binding Efficiency>
21.86

>  <Surface Efficiency>
12.47

>  <Assay Index>
51113

>  <Assay Category>


>  <Assay Organism>


>  <Target ID>
12912

>  <Target Name>
Cytochrome P450 2C19

>  <Target Organism>
Homo sapiens

>  <Target Description>
Target is a single protein chain

>  <Sequence Accession>
P33261

>  <Reference>
J. Med. Chem. 46 (25), 5416-5427 (2003)

>  <Pubmed ID>
14640550

>  <DOI>
10.1021/jm020557k

$$$$
251143
Actelion Java MolfileCreator 1.0

 17 18  0  0  0  0  0  0  0  0999 V2000
    0.0000   -0.0000   -0.0000 O   0  0  0  0  0  0  0  0  0  0  0  0
    1.4549    0.3312   -0.0000 N   0  0  0  0  0  0  0  0  0  0  0  0
   -0.1656   -1.4786   -0.0000 C   0  0  0  0  0  0  0  0  0  0  0  0
    2.2002   -0.9345   -0.0000 C   0  0  0  0  0  0  0  0  0  0  0  0
   -1.4786   -2.2120   -0.0000 C   0  0  0  0  0  0  0  0  0  0  0  0
    1.1829   -2.0700   -0.0000 C   0  0  0  0  0  0  0  0  0  0  0  0
   -2.7916   -1.4549   -0.0000 C   0  0  0  0  0  0  0  0  0  0  0  0
   -1.4904   -3.7024   -0.0000 C   0  0  0  0  0  0  0  0  0  0  0  0
    1.4904   -3.5250   -0.0000 C   0  0  0  0  0  0  0  0  0  0  0  0
   -4.1046   -2.1883   -0.0000 C   0  0  0  0  0  0  0  0  0  0  0  0
[truncated: 85,484,626 more chars]
