# Supplementary material for: Computational Prediction of Inhibitors and Inducers of the Major Isoforms of Cytochrome P450
Source: Molecules. 2022 Sep 10;27(18):5875. doi: 10.3390/molecules27185875 (PMC9503090; doi:10.3390/molecules27185875)
Supplement: Supplementary file 1 [file molecules-27-05875-s001.zip › ChEMBL_30_2C9.sdf]

253199
Actelion Java MolfileCreator 1.0

 37 41  0  0  1  0  0  0  0  0999 V2000
    0.0000   -0.0000   -0.0000 S   0  0  0  0  0  0  0  0  0  0  0  0
   -1.4316    0.4811   -0.0000 C   0  0  0  0  0  0  0  0  0  0  0  0
    0.8684    1.2321   -0.0000 C   0  0  0  0  0  0  0  0  0  0  0  0
   -1.4434    1.9831   -0.0000 C   0  0  0  0  0  0  0  0  0  0  0  0
   -2.7342   -0.2699   -0.0000 C   0  0  0  0  0  0  0  0  0  0  0  0
   -0.0235    2.4525   -0.0000 N   0  0  0  0  0  0  0  0  0  0  0  0
    2.3352    1.2321   -0.0000 C   0  0  0  0  0  0  0  0  0  0  0  0
   -2.7459    2.7224   -0.0000 C   0  0  0  0  0  0  0  0  0  0  0  0
   -4.0367    0.4811   -0.0000 C   0  0  0  0  0  0  0  0  0  0  0  0
   -4.0484    1.9831   -0.0000 C   0  0  0  0  0  0  0  0  0  0  0  0
   -5.3510    2.7459   -0.0000 O   0  0  0  0  0  0  0  0  0  0  0  0
   -6.6652    2.0066   -0.0000 C   0  0  0  0  0  0  0  0  0  0  0  0
   -7.9678    2.7694   -0.0000 C   0  0  0  0  0  0  0  0  0  0  0  0
   -7.9795    4.2714   -0.0000 O   0  0  0  0  0  0  0  0  0  0  0  0
   -9.2703    2.0301   -0.0000 C   0  0  0  0  0  0  0  0  0  0  0  0
  -10.5728    2.7928   -0.0000 N   0  0  0  0  0  0  0  0  0  0  0  0
  -11.3121    4.0954   -0.0000 C   0  0  0  0  0  0  0  0  0  0  0  0
  -11.3239    1.5255   -0.0000 C   0  0  0  0  0  0  0  0  0  0  0  0
  -12.8024    4.1188   -0.0000 C   0  0  0  0  0  0  0  0  0  0  0  0
  -12.8024    1.5372   -0.0000 C   0  0  0  0  0  0  0  0  0  0  0  0
  -13.5652    2.8398   -0.0000 N   0  0  0  0  0  0  0  0  0  0  0  0
  -14.8677    2.1240   -0.0000 C   0  0  0  0  0  0  0  0  0  0  0  0
  -16.1702    2.8867   -0.0000 C   0  0  0  0  0  0  0  0  0  0  0  0
  -16.1820    4.3887   -0.0000 O   0  0  0  0  0  0  0  0  0  0  0  0
  -17.4728    2.1592   -0.0000 N   0  0  0  0  0  0  0  0  0  0  0  0
  -18.7753    2.9336   -0.0000 C   0  0  0  0  0  0  0  0  0  0  0  0
  -18.7753    4.4357   -0.0000 C   0  0  0  0  0  0  0  0  0  0  0  0
  -20.0778    2.1944   -0.0000 C   0  0  0  0  0  0  0  0  0  0  0  0
  -20.0778    5.1984   -0.0000 C   0  0  0  0  0  0  0  0  0  0  0  0
  -21.3804    2.9571   -0.0000 C   0  0  0  0  0  0  0  0  0  0  0  0
  -20.0778    6.6887   -0.0000 C   0  0  0  0  0  0  0  0  0  0  0  0
  -21.3804    4.4826   -0.0000 C   0  0  0  0  0  0  0  0  0  0  0  0
  -21.3804    7.4514   -0.0000 C   0  0  0  0  0  0  0  0  0  0  0  0
  -18.7988    7.4280   -0.0000 C   0  0  0  0  0  0  0  0  0  0  0  0
  -21.3804    8.9535   -0.0000 C   0  0  0  0  0  0  0  0  0  0  0  0
  -18.7988    8.9300   -0.0000 C   0  0  0  0  0  0  0  0  0  0  0  0
  -20.0896    9.7162   -0.0000 C   0  0  0  0  0  0  0  0  0  0  0  0
  1  2  1  0  0  0  0
  1  3  1  0  0  0  0
  2  4  2  0  0  0  0
  2  5  1  0  0  0  0
  3  6  2  0  0  0  0
  3  7  1  0  0  0  0
  4  8  1  0  0  0  0
  5  9  2  0  0  0  0
  8 10  2  0  0  0  0
 10 11  1  0  0  0  0
 11 12  1  0  0  0  0
 12 13  1  0  0  0  0
 13 14  1  1  0  0  0
 13 15  1  0  0  0  0
 15 16  1  0  0  0  0
 16 17  1  0  0  0  0
 16 18  1  0  0  0  0
 17 19  1  0  0  0  0
 18 20  1  0  0  0  0
 19 21  1  0  0  0  0
 21 22  1  0  0  0  0
 22 23  1  0  0  0  0
 23 24  2  0  0  0  0
 23 25  1  0  0  0  0
 25 26  1  0  0  0  0
 26 27  2  0  0  0  0
 26 28  1  0  0  0  0
 27 29  1  0  0  0  0
 28 30  2  0  0  0  0
 29 31  1  0  0  0  0
 29 32  2  0  0  0  0
 31 33  2  0  0  0  0
 31 34  1  0  0  0  0
 33 35  1  0  0  0  0
 34 36  2  0  0  0  0
 35 37  2  0  0  0  0
  4  6  1  0  0  0  0
  9 10  1  0  0  0  0
 20 21  1  0  0  0  0
 30 32  1  0  0  0  0
 36 37  1  0  0  0  0
M  END
>  <MolRegNo>
253199

>  <m>
=

>  <Value>
24000

>  <Unit>
nM

>  <Type>
IC50

>  <pValue>
4.62

>  <Ligand Efficiency>
0

>  <Binding Efficiency>
0

>  <Surface Efficiency>
0

>  <Assay Index>
51438

>  <Assay Category>


>  <Assay Organism>
Cavia porcellus

>  <Target ID>
12911

>  <Target Name>
Cytochrome P450 2C9

>  <Target Organism>
Homo sapiens

>  <Target Description>
Target is a single protein chain

>  <Sequence Accession>
P11712

>  <Reference>
Bioorg. Med. Chem. Lett. 14 (2), 549-552 (2004)

>  <Pubmed ID>
14698201

>  <DOI>
10.1016/j.bmcl.2003.09.093

$$$$
99770
Actelion Java MolfileCreator 1.0

 26 28  0  0  0  0  0  0  0  0999 V2000
    0.0000   -0.0000   -0.0000 Br  0  0  0  0  0  0  0  0  0  0  0  0
    1.3066    0.7602   -0.0000 C   0  0  0  0  0  0  0  0  0  0  0  0
    2.6132    0.0238   -0.0000 C   0  0  0  0  0  0  0  0  0  0  0  0
    1.2947    2.2806   -0.0000 C   0  0  0  0  0  0  0  0  0  0  0  0
    3.8961    0.7840   -0.0000 C   0  0  0  0  0  0  0  0  0  0  0  0
    2.5895    3.0408   -0.0000 C   0  0  0  0  0  0  0  0  0  0  0  0
    3.8842    2.3044   -0.0000 C   0  0  0  0  0  0  0  0  0  0  0  0
    5.1789    3.0765   -0.0000 S   0  0  0  0  0  0  0  0  0  0  0  0
    5.9272    1.7699   -0.0000 O   0  0  0  0  0  0  0  0  0  0  0  0
    4.4068    4.3950   -0.0000 O   0  0  0  0  0  0  0  0  0  0  0  0
    6.4618    3.8367   -0.0000 N   0  0  0  0  0  0  0  0  0  0  0  0
    7.7565    3.0765   -0.0000 C   0  0  0  0  0  0  0  0  0  0  0  0
    9.0512    3.8367   -0.0000 C   0  0  0  0  0  0  0  0  0  0  0  0
    7.7446    1.5917   -0.0000 C   0  0  0  0  0  0  0  0  0  0  0  0
   10.3341    3.1002   -0.0000 C   0  0  0  0  0  0  0  0  0  0  0  0
    9.0393    0.8552   -0.0000 C   0  0  0  0  0  0  0  0  0  0  0  0
   11.6050    3.8604   -0.0000 N   0  0  0  0  0  0  0  0  0  0  0  0
   10.3222    1.6154   -0.0000 C   0  0  0  0  0  0  0  0  0  0  0  0
   11.5932    5.3690   -0.0000 C   0  0  0  0  0  0  0  0  0  0  0  0
   12.8998    3.1240   -0.0000 C   0  0  0  0  0  0  0  0  0  0  0  0
   11.6169    0.8552   -0.0000 O   0  0  0  0  0  0  0  0  0  0  0  0
   12.8879    6.1292   -0.0000 C   0  0  0  0  0  0  0  0  0  0  0  0
   14.1945    3.8842   -0.0000 C   0  0  0  0  0  0  0  0  0  0  0  0
   12.9235    1.6036   -0.0000 C   0  0  0  0  0  0  0  0  0  0  0  0
   14.1826    5.3927   -0.0000 N   0  0  0  0  0  0  0  0  0  0  0  0
   15.4774    6.1767   -0.0000 C   0  0  0  0  0  0  0  0  0  0  0  0
  1  2  1  0  0  0  0
  2  3  2  0  0  0  0
  2  4  1  0  0  0  0
  3  5  1  0  0  0  0
  4  6  2  0  0  0  0
  5  7  2  0  0  0  0
  7  8  1  0  0  0  0
  8  9  2  0  0  0  0
  8 10  2  0  0  0  0
  8 11  1  0  0  0  0
 11 12  1  0  0  0  0
 12 13  2  0  0  0  0
 12 14  1  0  0  0  0
 13 15  1  0  0  0  0
 14 16  2  0  0  0  0
 15 17  1  0  0  0  0
 15 18  2  0  0  0  0
 17 19  1  0  0  0  0
 17 20  1  0  0  0  0
 18 21  1  0  0  0  0
 19 22  1  0  0  0  0
 20 23  1  0  0  0  0
 21 24  1  0  0  0  0
 22 25  1  0  0  0  0
 25 26  1  0  0  0  0
  6  7  1  0  0  0  0
 16 18  1  0  0  0  0
 23 25  1  0  0  0  0
M  END
>  <MolRegNo>
99770

>  <m>
>

>  <Value>
1.0e5

>  <Unit>
nM

>  <Type>
IC50

>  <pValue>
0

>  <Ligand Efficiency>
0

>  <Binding Efficiency>
0

>  <Surface Efficiency>
0

>  <Assay Index>
52462

>  <Assay Category>


>  <Assay Organism>
Homo sapiens

>  <Target ID>
12911

>  <Target Name>
Cytochrome P450 2C9

>  <Target Organism>
Homo sapiens

>  <Target Description>
Target is a single protein chain

>  <Sequence Accession>
P11712

>  <Reference>
J. Med. Chem. 42 (2), 202-205 (1999)

>  <Pubmed ID>
9925723

>  <DOI>
10.1021/jm980532e

$$$$
253401
Actelion Java MolfileCreator 1.0

 37 41  0  0  1  0  0  0  0  0999 V2000
    0.0000   -0.0000   -0.0000 S   0  0  0  0  0  0  0  0  0  0  0  0
   -1.4324    0.4854   -0.0000 C   0  0  0  0  0  0  0  0  0  0  0  0
    0.8642    1.2312   -0.0000 C   0  0  0  0  0  0  0  0  0  0  0  0
   -1.4443    1.9888   -0.0000 C   0  0  0  0  0  0  0  0  0  0  0  0
   -2.7347   -0.2604   -0.0000 C   0  0  0  0  0  0  0  0  0  0  0  0
   -0.0237    2.4505   -0.0000 N   0  0  0  0  0  0  0  0  0  0  0  0
    2.3203    1.2312   -0.0000 C   0  0  0  0  0  0  0  0  0  0  0  0
   -2.7465    2.7347   -0.0000 C   0  0  0  0  0  0  0  0  0  0  0  0
   -4.0369    0.4972   -0.0000 C   0  0  0  0  0  0  0  0  0  0  0  0
   -4.0487    2.0007   -0.0000 C   0  0  0  0  0  0  0  0  0  0  0  0
   -5.3509    2.7583   -0.0000 O   0  0  0  0  0  0  0  0  0  0  0  0
   -6.6650    2.0244   -0.0000 C   0  0  0  0  0  0  0  0  0  0  0  0
   -7.9672    2.7820   -0.0000 C   0  0  0  0  0  0  0  0  0  0  0  0
   -7.9791    4.2855   -0.0000 O   0  0  0  0  0  0  0  0  0  0  0  0
   -9.2694    2.0362   -0.0000 C   0  0  0  0  0  0  0  0  0  0  0  0
  -10.5717    2.7939   -0.0000 N   0  0  0  0  0  0  0  0  0  0  0  0
  -11.3293    1.5271   -0.0000 C   0  0  0  0  0  0  0  0  0  0  0  0
  -11.3175    4.0961   -0.0000 C   0  0  0  0  0  0  0  0  0  0  0  0
  -12.8091    1.5390   -0.0000 C   0  0  0  0  0  0  0  0  0  0  0  0
  -12.8091    4.1198   -0.0000 C   0  0  0  0  0  0  0  0  0  0  0  0
  -13.5668    2.8412   -0.0000 N   0  0  0  0  0  0  0  0  0  0  0  0
  -14.8690    2.1191   -0.0000 C   0  0  0  0  0  0  0  0  0  0  0  0
  -16.1712    2.8767   -0.0000 C   0  0  0  0  0  0  0  0  0  0  0  0
  -16.1831    4.3802   -0.0000 O   0  0  0  0  0  0  0  0  0  0  0  0
  -17.4734    2.1546   -0.0000 N   0  0  0  0  0  0  0  0  0  0  0  0
  -18.7757    2.9241   -0.0000 C   0  0  0  0  0  0  0  0  0  0  0  0
  -20.0779    2.1901   -0.0000 C   0  0  0  0  0  0  0  0  0  0  0  0
  -18.7757    4.4276   -0.0000 C   0  0  0  0  0  0  0  0  0  0  0  0
  -21.3801    2.9596   -0.0000 C   0  0  0  0  0  0  0  0  0  0  0  0
  -20.0779    5.1970   -0.0000 C   0  0  0  0  0  0  0  0  0  0  0  0
  -21.3801    4.4749   -0.0000 C   0  0  0  0  0  0  0  0  0  0  0  0
  -22.6823    5.2326   -0.0000 C   0  0  0  0  0  0  0  0  0  0  0  0
  -23.9845    4.4986   -0.0000 C   0  0  0  0  0  0  0  0  0  0  0  0
  -22.6942    6.7360   -0.0000 C   0  0  0  0  0  0  0  0  0  0  0  0
  -25.2868    5.2562   -0.0000 C   0  0  0  0  0  0  0  0  0  0  0  0
  -23.9964    7.4937   -0.0000 C   0  0  0  0  0  0  0  0  0  0  0  0
  -25.2986    6.7597   -0.0000 C   0  0  0  0  0  0  0  0  0  0  0  0
  1  2  1  0  0  0  0
  1  3  1  0  0  0  0
  2  4  2  0  0  0  0
  2  5  1  0  0  0  0
  3  6  2  0  0  0  0
  3  7  1  0  0  0  0
  4  8  1  0  0  0  0
  5  9  2  0  0  0  0
  8 10  2  0  0  0  0
 10 11  1  0  0  0  0
 11 12  1  0  0  0  0
 12 13  1  0  0  0  0
 13 14  1  1  0  0  0
 13 15  1  0  0  0  0
 15 16  1  0  0  0  0
 16 17  1  0  0  0  0
 16 18  1  0  0  0  0
 17 19  1  0  0  0  0
 18 20  1  0  0  0  0
 19 21  1  0  0  0  0
 21 22  1  0  0  0  0
 22 23  1  0  0  0  0
 23 24  2  0  0  0  0
 23 25  1  0  0  0  0
 25 26  1  0  0  0  0
 26 27  2  0  0  0  0
 26 28  1  0  0  0  0
 27 29  1  0  0  0  0
 28 30  2  0  0  0  0
 29 31  2  0  0  0  0
 31 32  1  0  0  0  0
 32 33  2  0  0  0  0
 32 34  1  0  0  0  0
 33 35  1  0  0  0  0
 34 36  2  0  0  0  0
 35 37  2  0  0  0  0
  4  6  1  0  0  0  0
  9 10  1  0  0  0  0
 20 21  1  0  0  0  0
 30 31  1  0  0  0  0
 36 37  1  0  0  0  0
M  END
>  <MolRegNo>
253401

>  <m>
=

>  <Value>
30000

>  <Unit>
nM

>  <Type>
IC50

>  <pValue>
4.52

>  <Ligand Efficiency>
0

>  <Binding Efficiency>
0

>  <Surface Efficiency>
0

>  <Assay Index>
51438

>  <Assay Category>


>  <Assay Organism>
Cavia porcellus

>  <Target ID>
12911

>  <Target Name>
Cytochrome P450 2C9

>  <Target Organism>
Homo sapiens

>  <Target Description>
Target is a single protein chain

>  <Sequence Accession>
P11712

>  <Reference>
Bioorg. Med. Chem. Lett. 14 (2), 549-552 (2004)

>  <Pubmed ID>
14698201

>  <DOI>
10.1016/j.bmcl.2003.09.093

$$$$
252786
Actelion Java MolfileCreator 1.0

 40 45  0  0  1  0  0  0  0  0999 V2000
    0.0000   -0.0000   -0.0000 S   0  0  0  0  0  0  0  0  0  0  0  0
   -1.4323    0.4813   -0.0000 C   0  0  0  0  0  0  0  0  0  0  0  0
    0.8687    1.2327   -0.0000 C   0  0  0  0  0  0  0  0  0  0  0  0
   -1.4440    1.9840   -0.0000 C   0  0  0  0  0  0  0  0  0  0  0  0
   -2.7354   -0.2700   -0.0000 C   0  0  0  0  0  0  0  0  0  0  0  0
   -0.0235    2.4536   -0.0000 N   0  0  0  0  0  0  0  0  0  0  0  0
    2.3480    1.2327   -0.0000 C   0  0  0  0  0  0  0  0  0  0  0  0
   -2.7471    2.7236   -0.0000 C   0  0  0  0  0  0  0  0  0  0  0  0
   -4.0385    0.4813   -0.0000 C   0  0  0  0  0  0  0  0  0  0  0  0
   -4.0502    1.9958   -0.0000 C   0  0  0  0  0  0  0  0  0  0  0  0
   -5.3533    2.7471   -0.0000 O   0  0  0  0  0  0  0  0  0  0  0  0
   -6.6682    2.0192   -0.0000 C   0  0  0  0  0  0  0  0  0  0  0  0
   -7.9713    2.7706   -0.0000 C   0  0  0  0  0  0  0  0  0  0  0  0
   -7.9831    4.2733   -0.0000 O   0  0  0  0  0  0  0  0  0  0  0  0
   -9.2744    2.0310   -0.0000 C   0  0  0  0  0  0  0  0  0  0  0  0
  -10.5776    2.7823   -0.0000 N   0  0  0  0  0  0  0  0  0  0  0  0
  -11.3289    1.5144   -0.0000 C   0  0  0  0  0  0  0  0  0  0  0  0
  -11.3172    4.0855   -0.0000 C   0  0  0  0  0  0  0  0  0  0  0  0
  -12.8081    1.5262   -0.0000 C   0  0  0  0  0  0  0  0  0  0  0  0
  -12.8081    4.1089   -0.0000 C   0  0  0  0  0  0  0  0  0  0  0  0
  -13.5595    2.8293   -0.0000 N   0  0  0  0  0  0  0  0  0  0  0  0
  -14.8626    2.1132   -0.0000 C   0  0  0  0  0  0  0  0  0  0  0  0
  -16.1657    2.8645   -0.0000 C   0  0  0  0  0  0  0  0  0  0  0  0
  -16.1774    4.3672   -0.0000 O   0  0  0  0  0  0  0  0  0  0  0  0
  -17.4688    2.1366   -0.0000 N   0  0  0  0  0  0  0  0  0  0  0  0
  -18.7719    2.9115   -0.0000 C   0  0  0  0  0  0  0  0  0  0  0  0
  -18.7719    4.4142   -0.0000 C   0  0  0  0  0  0  0  0  0  0  0  0
  -20.0751    2.1836   -0.0000 C   0  0  0  0  0  0  0  0  0  0  0  0
  -20.0516    5.1773   -0.0000 C   0  0  0  0  0  0  0  0  0  0  0  0
  -21.3782    2.9467   -0.0000 C   0  0  0  0  0  0  0  0  0  0  0  0
  -21.3664    4.4611   -0.0000 C   0  0  0  0  0  0  0  0  0  0  0  0
  -20.3686    6.6447   -0.0000 C   0  0  0  0  0  0  0  0  0  0  0  0
  -22.4817    5.4707   -0.0000 N   0  0  0  0  0  0  0  0  0  0  0  0
  -21.8712    6.8326   -0.0000 C   0  0  0  0  0  0  0  0  0  0  0  0
  -19.4998    7.8539   -0.0000 C   0  0  0  0  0  0  0  0  0  0  0  0
  -23.9609    5.1773   -0.0000 C   0  0  0  0  0  0  0  0  0  0  0  0
  -22.4700    8.1944   -0.0000 C   0  0  0  0  0  0  0  0  0  0  0  0
  -20.0985    9.2392   -0.0000 C   0  0  0  0  0  0  0  0  0  0  0  0
  -24.9706    6.3043   -0.0000 C   0  0  0  0  0  0  0  0  0  0  0  0
  -21.6012    9.4036   -0.0000 C   0  0  0  0  0  0  0  0  0  0  0  0
  1  2  1  0  0  0  0
  1  3  1  0  0  0  0
  2  4  2  0  0  0  0
  2  5  1  0  0  0  0
  3  6  2  0  0  0  0
  3  7  1  0  0  0  0
  4  8  1  0  0  0  0
  5  9  2  0  0  0  0
  8 10  2  0  0  0  0
 10 11  1  0  0  0  0
 11 12  1  0  0  0  0
 12 13  1  0  0  0  0
 13 14  1  1  0  0  0
 13 15  1  0  0  0  0
 15 16  1  0  0  0  0
 16 17  1  0  0  0  0
 16 18  1  0  0  0  0
 17 19  1  0  0  0  0
 18 20  1  0  0  0  0
 19 21  1  0  0  0  0
 21 22  1  0  0  0  0
 22 23  1  0  0  0  0
 23 24  2  0  0  0  0
 23 25  1  0  0  0  0
 25 26  1  0  0  0  0
 26 27  2  0  0  0  0
 26 28  1  0  0  0  0
 27 29  1  0  0  0  0
 28 30  2  0  0  0  0
 29 31  2  0  0  0  0
 29 32  1  0  0  0  0
 31 33  1  0  0  0  0
 32 34  2  0  0  0  0
 32 35  1  0  0  0  0
 33 36  1  0  0  0  0
 34 37  1  0  0  0  0
 35 38  2  0  0  0  0
 36 39  1  0  0  0  0
 37 40  2  0  0  0  0
  4  6  1  0  0  0  0
  9 10  1  0  0  0  0
 20 21  1  0  0  0  0
 30 31  1  0  0  0  0
 33 34  1  0  0  0  0
 38 40  1  0  0  0  0
M  END
>  <MolRegNo>
252786

>  <m>
>

>  <Value>
1.0e5

>  <Unit>
nM

>  <Type>
IC50

>  <pValue>
0

>  <Ligand Efficiency>
0

>  <Binding Efficiency>
0

>  <Surface Efficiency>
0

>  <Assay Index>
51438

>  <Assay Category>


>  <Assay Organism>
Cavia porcellus

>  <Target ID>
12911

>  <Target Name>
Cytochrome P450 2C9

>  <Target Organism>
Homo sapiens

>  <Target Description>
Target is a single protein chain

>  <Sequence Accession>
P11712

>  <Reference>
Bioorg. Med. Chem. Lett. 14 (2), 549-552 (2004)

>  <Pubmed ID>
14698201

>  <DOI>
10.1016/j.bmcl.2003.09.093

$$$$
545283
Actelion Java MolfileCreator 1.0

 30 32  0  0  0  0  0  0  0  0999 V2000
    0.0000   -0.0000   -0.0000 Cl  0  0  0  0  0  0  0  0  0  0  0  0
    1.0597   -0.6107   -0.0000 C   0  0  0  0  0  0  0  0  0  0  0  0
    2.4068    0.1976   -0.0000 C   0  0  0  0  0  0  0  0  0  0  0  0
    1.0418   -2.1554   -0.0000 C   0  0  0  0  0  0  0  0  0  0  0  0
    3.7360   -0.5748   -0.0000 C   0  0  0  0  0  0  0  0  0  0  0  0
    2.3889   -2.9277   -0.0000 C   0  0  0  0  0  0  0  0  0  0  0  0
    3.7180   -2.1194   -0.0000 C   0  0  0  0  0  0  0  0  0  0  0  0
    5.1909   -0.0898   -0.0000 C   0  0  0  0  0  0  0  0  0  0  0  0
    5.1729   -2.5685   -0.0000 S   0  0  0  0  0  0  0  0  0  0  0  0
    6.0889   -1.3112   -0.0000 C   0  0  0  0  0  0  0  0  0  0  0  0
    5.5501    1.1136   -0.0000 C   0  0  0  0  0  0  0  0  0  0  0  0
    7.6336   -1.2753   -0.0000 S   0  0  0  0  0  0  0  0  0  0  0  0
    8.2263   -0.1617   -0.0000 O   0  0  0  0  0  0  0  0  0  0  0  0
    8.8729   -1.2393   -0.0000 O   0  0  0  0  0  0  0  0  0  0  0  0
    8.4060   -2.6044   -0.0000 N   0  0  0  0  0  0  0  0  0  0  0  0
    9.9506   -2.5685   -0.0000 C   0  0  0  0  0  0  0  0  0  0  0  0
   10.7409   -3.8976   -0.0000 C   0  0  0  0  0  0  0  0  0  0  0  0
   10.6871   -1.1855   -0.0000 C   0  0  0  0  0  0  0  0  0  0  0  0
   12.2856   -3.8617   -0.0000 C   0  0  0  0  0  0  0  0  0  0  0  0
   12.2317   -1.1495   -0.0000 C   0  0  0  0  0  0  0  0  0  0  0  0
   13.0759   -5.1909   -0.0000 N   0  0  0  0  0  0  0  0  0  0  0  0
   13.0220   -2.4787   -0.0000 C   0  0  0  0  0  0  0  0  0  0  0  0
   14.6206   -5.1549   -0.0000 C   0  0  0  0  0  0  0  0  0  0  0  0
   12.3036   -6.5380   -0.0000 C   0  0  0  0  0  0  0  0  0  0  0  0
   14.5667   -2.4428   -0.0000 O   0  0  0  0  0  0  0  0  0  0  0  0
   15.4109   -6.4841   -0.0000 C   0  0  0  0  0  0  0  0  0  0  0  0
   13.0939   -7.8671   -0.0000 C   0  0  0  0  0  0  0  0  0  0  0  0
   15.1595   -1.3291   -0.0000 C   0  0  0  0  0  0  0  0  0  0  0  0
   14.6386   -7.8312   -0.0000 N   0  0  0  0  0  0  0  0  0  0  0  0
   18.1051   -3.1612   -0.0000 Cl  0  0  0  0  0  0  0  0  0  0  0  0
  1  2  1  0  0  0  0
  2  3  2  0  0  0  0
  2  4  1  0  0  0  0
  3  5  1  0  0  0  0
  4  6  2  0  0  0  0
  5  7  2  0  0  0  0
  5  8  1  0  0  0  0
  7  9  1  0  0  0  0
  8 10  2  0  0  0  0
  8 11  1  0  0  0  0
 10 12  1  0  0  0  0
 12 13  2  0  0  0  0
 12 14  2  0  0  0  0
 12 15  1  0  0  0  0
 15 16  1  0  0  0  0
 16 17  2  0  0  0  0
 16 18  1  0  0  0  0
 17 19  1  0  0  0  0
 18 20  2  0  0  0  0
 19 21  1  0  0  0  0
 19 22  2  0  0  0  0
 21 23  1  0  0  0  0
 21 24  1  0  0  0  0
 22 25  1  0  0  0  0
 23 26  1  0  0  0  0
 24 27  1  0  0  0  0
 25 28  1  0  0  0  0
 26 29  1  0  0  0  0
  6  7  1  0  0  0  0
  9 10  1  0  0  0  0
 20 22  1  0  0  0  0
 27 29  1  0  0  0  0
M  END
>  <MolRegNo>
545283

>  <m>
>

>  <Value>
1.0e5

>  <Unit>
nM

>  <Type>
IC50

>  <pValue>
0

>  <Ligand Efficiency>
0

>  <Binding Efficiency>
0

>  <Surface Efficiency>
0

>  <Assay Index>
52462

>  <Assay Category>


>  <Assay Organism>
Homo sapiens

>  <Target ID>
12911

>  <Target Name>
Cytochrome P450 2C9

>  <Target Organism>
Homo sapiens

>  <Target Description>
Target is a single protein chain

>  <Sequence Accession>
P11712

>  <Reference>
J. Med. Chem. 42 (2), 202-205 (1999)

>  <Pubmed ID>
9925723

>  <DOI>
10.1021/jm980532e

$$$$
253453
Actelion Java MolfileCreator 1.0

 33 36  0  0  1  0  0  0  0  0999 V2000
    0.0000   -0.0000   -0.0000 S   0  0  0  0  0  0  0  0  0  0  0  0
   -1.4387   -0.4481   -0.0000 C   0  0  0  0  0  0  0  0  0  0  0  0
    0.8726   -1.2028   -0.0000 C   0  0  0  0  0  0  0  0  0  0  0  0
   -1.4505   -1.9340   -0.0000 C   0  0  0  0  0  0  0  0  0  0  0  0
   -2.7476    0.3066   -0.0000 C   0  0  0  0  0  0  0  0  0  0  0  0
   -0.0236   -2.4174   -0.0000 N   0  0  0  0  0  0  0  0  0  0  0  0
    2.3585   -1.1910   -0.0000 C   0  0  0  0  0  0  0  0  0  0  0  0
   -2.7594   -2.6651   -0.0000 C   0  0  0  0  0  0  0  0  0  0  0  0
   -4.0566   -0.4245   -0.0000 C   0  0  0  0  0  0  0  0  0  0  0  0
   -4.0684   -1.9104   -0.0000 C   0  0  0  0  0  0  0  0  0  0  0  0
   -5.3773   -2.6415   -0.0000 O   0  0  0  0  0  0  0  0  0  0  0  0
   -6.6863   -1.8868   -0.0000 C   0  0  0  0  0  0  0  0  0  0  0  0
   -7.9952   -2.6179   -0.0000 C   0  0  0  0  0  0  0  0  0  0  0  0
   -8.0070   -4.1038   -0.0000 O   0  0  0  0  0  0  0  0  0  0  0  0
   -9.3042   -1.8632   -0.0000 C   0  0  0  0  0  0  0  0  0  0  0  0
  -10.6131   -2.5943   -0.0000 N   0  0  0  0  0  0  0  0  0  0  0  0
  -11.3679   -3.8797   -0.0000 C   0  0  0  0  0  0  0  0  0  0  0  0
  -11.3679   -1.2972   -0.0000 C   0  0  0  0  0  0  0  0  0  0  0  0
  -12.8773   -3.8797   -0.0000 C   0  0  0  0  0  0  0  0  0  0  0  0
  -12.8655   -1.2854   -0.0000 C   0  0  0  0  0  0  0  0  0  0  0  0
  -13.6202   -2.5707   -0.0000 N   0  0  0  0  0  0  0  0  0  0  0  0
  -14.9410   -1.8278   -0.0000 C   0  0  0  0  0  0  0  0  0  0  0  0
  -16.2499   -2.5589   -0.0000 C   0  0  0  0  0  0  0  0  0  0  0  0
  -16.2499   -4.0448   -0.0000 O   0  0  0  0  0  0  0  0  0  0  0  0
  -17.5589   -1.8042   -0.0000 N   0  0  0  0  0  0  0  0  0  0  0  0
  -18.8678   -2.5354   -0.0000 C   0  0  0  0  0  0  0  0  0  0  0  0
  -18.8678   -4.0212   -0.0000 C   0  0  0  0  0  0  0  0  0  0  0  0
  -20.1768   -1.7924   -0.0000 C   0  0  0  0  0  0  0  0  0  0  0  0
  -20.1650   -4.7759   -0.0000 C   0  0  0  0  0  0  0  0  0  0  0  0
  -17.5824   -4.7523   -0.0000 C   0  0  0  0  0  0  0  0  0  0  0  0
  -21.4857   -2.5354   -0.0000 C   0  0  0  0  0  0  0  0  0  0  0  0
  -20.2004   -0.2830   -0.0000 C   0  0  0  0  0  0  0  0  0  0  0  0
  -21.4975   -4.0212   -0.0000 C   0  0  0  0  0  0  0  0  0  0  0  0
  1  2  1  0  0  0  0
  1  3  1  0  0  0  0
  2  4  2  0  0  0  0
  2  5  1  0  0  0  0
  3  6  2  0  0  0  0
  3  7  1  0  0  0  0
  4  8  1  0  0  0  0
  5  9  2  0  0  0  0
  8 10  2  0  0  0  0
 10 11  1  0  0  0  0
 11 12  1  0  0  0  0
 12 13  1  0  0  0  0
 13 14  1  6  0  0  0
 13 15  1  0  0  0  0
 15 16  1  0  0  0  0
 16 17  1  0  0  0  0
 16 18  1  0  0  0  0
 17 19  1  0  0  0  0
 18 20  1  0  0  0  0
 19 21  1  0  0  0  0
 21 22  1  0  0  0  0
 22 23  1  0  0  0  0
 23 24  2  0  0  0  0
 23 25  1  0  0  0  0
 25 26  1  0  0  0  0
 26 27  2  0  0  0  0
 26 28  1  0  0  0  0
 27 29  1  0  0  0  0
 27 30  1  0  0  0  0
 28 31  2  0  0  0  0
 28 32  1  0  0  0  0
 29 33  2  0  0  0  0
  4  6  1  0  0  0  0
  9 10  1  0  0  0  0
 20 21  1  0  0  0  0
 31 33  1  0  0  0  0
M  END
>  <MolRegNo>
253453

>  <m>
>

>  <Value>
1.0e5

>  <Unit>
nM

>  <Type>
IC50

>  <pValue>
0

>  <Ligand Efficiency>
0

>  <Binding Efficiency>
0

>  <Surface Efficiency>
0

>  <Assay Index>
51438

>  <Assay Category>


>  <Assay Organism>
Cavia porcellus

>  <Target ID>
12911

>  <Target Name>
Cytochrome P450 2C9

>  <Target Organism>
Homo sapiens

>  <Target Description>
Target is a single protein chain

>  <Sequence Accession>
P11712

>  <Reference>
Bioorg. Med. Chem. Lett. 14 (2), 549-552 (2004)

>  <Pubmed ID>
14698201

>  <DOI>
10.1016/j.bmcl.2003.09.093

$$$$
282942
Actelion Java MolfileCreator 1.0

 25 25  0  0  1  0  0  0  0  0999 V2000
    0.0000   -0.0000   -0.0000 S   0  0  0  0  0  0  0  0  0  0  0  0
   -0.0361    1.5166   -0.0000 O   0  0  0  0  0  0  0  0  0  0  0  0
   -1.3000   -0.7704   -0.0000 O   0  0  0  0  0  0  0  0  0  0  0  0
    1.3240   -0.7102   -0.0000 N   0  0  0  0  0  0  0  0  0  0  0  0
   -1.3240    0.7824   -0.0000 C   0  0  0  0  0  0  0  0  0  0  0  0
    2.5759    0.0602   -0.0000 C   0  0  0  0  0  0  0  0  0  0  0  0
   -2.6601    0.0481   -0.0000 C   0  0  0  0  0  0  0  0  0  0  0  0
   -1.3240    2.3111   -0.0000 C   0  0  0  0  0  0  0  0  0  0  0  0
    3.8638   -0.6259   -0.0000 C   0  0  0  0  0  0  0  0  0  0  0  0
    2.5398    1.5527   -0.0000 C   0  0  0  0  0  0  0  0  0  0  0  0
   -3.9962    0.8305   -0.0000 C   0  0  0  0  0  0  0  0  0  0  0  0
   -2.6481    3.0814   -0.0000 C   0  0  0  0  0  0  0  0  0  0  0  0
    3.8999   -2.1426   -0.0000 O   0  0  0  0  0  0  0  0  0  0  0  0
    5.1758    0.1324   -0.0000 N   0  0  0  0  0  0  0  0  0  0  0  0
    1.2278    2.2870   -0.0000 C   0  0  0  0  0  0  0  0  0  0  0  0
    3.8036    2.3351   -0.0000 C   0  0  0  0  0  0  0  0  0  0  0  0
   -3.9962    2.3592   -0.0000 C   0  0  0  0  0  0  0  0  0  0  0  0
    6.4397   -0.6018   -0.0000 C   0  0  0  0  0  0  0  0  0  0  0  0
   -5.2842    3.1175   -0.0000 F   0  0  0  0  0  0  0  0  0  0  0  0
    7.7036    0.1565   -0.0000 C   0  0  0  0  0  0  0  0  0  0  0  0
    6.4277   -2.0703   -0.0000 C   0  0  0  0  0  0  0  0  0  0  0  0
    7.6915    1.6490   -0.0000 O   0  0  0  0  0  0  0  0  0  0  0  0
    7.6915   -2.8046   -0.0000 C   0  0  0  0  0  0  0  0  0  0  0  0
    8.9554   -2.0463   -0.0000 C   0  0  0  0  0  0  0  0  0  0  0  0
    7.6795   -4.2731   -0.0000 C   0  0  0  0  0  0  0  0  0  0  0  0
  1  2  2  0  0  0  0
  1  3  2  0  0  0  0
  1  4  1  0  0  0  0
  1  5  1  0  0  0  0
  6  4  1  1  0  0  0
  5  7  2  0  0  0  0
  5  8  1  0  0  0  0
  6  9  1  0  0  0  0
  6 10  1  0  0  0  0
  7 11  1  0  0  0  0
  8 12  2  0  0  0  0
  9 13  2  0  0  0  0
  9 14  1  0  0  0  0
 10 15  1  0  0  0  0
 10 16  1  0  0  0  0
 11 17  2  0  0  0  0
 18 14  1  1  0  0  0
 17 19  1  0  0  0  0
 18 20  1  0  0  0  0
 18 21  1  0  0  0  0
 20 22  2  0  0  0  0
 21 23  1  0  0  0  0
 23 24  1  0  0  0  0
 23 25  1  0  0  0  0
 12 17  1  0  0  0  0
M  END
>  <MolRegNo>
282942

>  <m>
=

>  <Value>
492000

>  <Unit>
nM

>  <Type>
IC50

>  <pValue>
0

>  <Ligand Efficiency>
0

>  <Binding Efficiency>
0

>  <Surface Efficiency>
0

>  <Assay Index>
51468

>  <Assay Category>


>  <Assay Organism>


>  <Target ID>
12911

>  <Target Name>
Cytochrome P450 2C9

>  <Target Organism>
Homo sapiens

>  <Target Description>
Target is a single protein chain

>  <Sequence Accession>
P11712

>  <Reference>
J. Med. Chem. 46 (5), 868-871 (2003)

>  <Pubmed ID>
12593666

>  <DOI>
10.1021/jm0201924

$$$$
2038629
Actelion Java MolfileCreator 1.0

 52 57  0  0  1  0  0  0  0  0999 V2000
    0.0000   -0.0000   -0.0000 F   0  0  0  0  0  0  0  0  0  0  0  0
    1.2916   -0.7347   -0.0000 C   0  0  0  0  0  0  0  0  0  0  0  0
    2.0263    0.5806   -0.0000 F   0  0  0  0  0  0  0  0  0  0  0  0
    0.5332   -2.0263   -0.0000 F   0  0  0  0  0  0  0  0  0  0  0  0
    2.5833   -1.4694   -0.0000 C   0  0  0  0  0  0  0  0  0  0  0  0
    2.5714   -2.9625   -0.0000 N   0  0  0  0  0  0  0  0  0  0  0  0
    3.8631   -3.6972   -0.0000 C   0  0  0  0  0  0  0  0  0  0  0  0
    3.8512   -5.1903   -0.0000 O   0  0  0  0  0  0  0  0  0  0  0  0
    5.1547   -2.9388   -0.0000 C   0  0  0  0  0  0  0  0  0  0  0  0
    6.4464   -3.6735   -0.0000 N   0  0  0  0  0  0  0  0  0  0  0  0
    5.1429   -1.4220   -0.0000 C   0  0  0  0  0  0  0  0  0  0  0  0
    7.7380   -2.9151   -0.0000 C   0  0  0  0  0  0  0  0  0  0  0  0
    6.4345   -5.1666   -0.0000 C   0  0  0  0  0  0  0  0  0  0  0  0
    6.4345   -0.6636   -0.0000 N   0  0  0  0  0  0  0  0  0  0  0  0
    7.7262   -1.3983   -0.0000 C   0  0  0  0  0  0  0  0  0  0  0  0
    7.7262   -5.9013   -0.0000 C   0  0  0  0  0  0  0  0  0  0  0  0
    6.4227    0.8532   -0.0000 C   0  0  0  0  0  0  0  0  0  0  0  0
    9.0178   -5.1429   -0.0000 O   0  0  0  0  0  0  0  0  0  0  0  0
    7.7143   -7.3944   -0.0000 C   0  0  0  0  0  0  0  0  0  0  0  0
    5.1073    1.6234   -0.0000 C   0  0  0  0  0  0  0  0  0  0  0  0
    9.0060   -8.1291   -0.0000 C   0  0  0  0  0  0  0  0  0  0  0  0
    4.9414    3.1284   -0.0000 O   0  0  0  0  0  0  0  0  0  0  0  0
    3.7209    1.0191   -0.0000 C   0  0  0  0  0  0  0  0  0  0  0  0
    8.9941   -9.6222   -0.0000 C   0  0  0  0  0  0  0  0  0  0  0  0
   10.2976   -7.3707   -0.0000 C   0  0  0  0  0  0  0  0  0  0  0  0
    3.4602    3.4483   -0.0000 C   0  0  0  0  0  0  0  0  0  0  0  0
    2.7018    2.1448   -0.0000 C   0  0  0  0  0  0  0  0  0  0  0  0
    7.6788  -10.3569   -0.0000 O   0  0  0  0  0  0  0  0  0  0  0  0
   10.2858  -10.3569   -0.0000 N   0  0  0  0  0  0  0  0  0  0  0  0
   11.5893   -8.1054   -0.0000 C   0  0  0  0  0  0  0  0  0  0  0  0
    2.8321    4.8348   -0.0000 C   0  0  0  0  0  0  0  0  0  0  0  0
   10.2739  -11.8500   -0.0000 C   0  0  0  0  0  0  0  0  0  0  0  0
   12.8809   -7.3470   -0.0000 C   0  0  0  0  0  0  0  0  0  0  0  0
   11.5774   -9.5985   -0.0000 C   0  0  0  0  0  0  0  0  0  0  0  0
    1.3272    5.0007   -0.0000 C   0  0  0  0  0  0  0  0  0  0  0  0
    3.7090    6.0672   -0.0000 C   0  0  0  0  0  0  0  0  0  0  0  0
   11.5656  -12.5846   -0.0000 C   0  0  0  0  0  0  0  0  0  0  0  0
    8.9586  -12.5846   -0.0000 C   0  0  0  0  0  0  0  0  0  0  0  0
   14.1725   -8.0817   -0.0000 C   0  0  0  0  0  0  0  0  0  0  0  0
   12.8690  -10.3332   -0.0000 C   0  0  0  0  0  0  0  0  0  0  0  0
    0.6991    6.3871   -0.0000 N   0  0  0  0  0  0  0  0  0  0  0  0
    3.0810    7.4536   -0.0000 C   0  0  0  0  0  0  0  0  0  0  0  0
   11.5537  -14.0777   -0.0000 C   0  0  0  0  0  0  0  0  0  0  0  0
   12.8572  -11.8263   -0.0000 C   0  0  0  0  0  0  0  0  0  0  0  0
    7.6432  -11.8263   -0.0000 O   0  0  0  0  0  0  0  0  0  0  0  0
    8.9467  -14.0777   -0.0000 C   0  0  0  0  0  0  0  0  0  0  0  0
   14.1607   -9.5748   -0.0000 C   0  0  0  0  0  0  0  0  0  0  0  0
    1.5760    7.6195   -0.0000 C   0  0  0  0  0  0  0  0  0  0  0  0
   10.2384  -14.8124   -0.0000 O   0  0  0  0  0  0  0  0  0  0  0  0
   12.8453  -14.8124   -0.0000 C   0  0  0  0  0  0  0  0  0  0  0  0
   14.1488  -12.5609   -0.0000 C   0  0  0  0  0  0  0  0  0  0  0  0
   14.1370  -14.0540   -0.0000 C   0  0  0  0  0  0  0  0  0  0  0  0
  1  2  1  0  0  0  0
  2  3  1  0  0  0  0
  2  4  1  0  0  0  0
  2  5  1  0  0  0  0
  5  6  1  0  0  0  0
  6  7  1  0  0  0  0
  7  8  2  0  0  0  0
  9  7  1  6  0  0  0
  9 10  1  0  0  0  0
  9 11  1  0  0  0  0
 10 12  1  0  0  0  0
 10 13  1  0  0  0  0
 11 14  1  0  0  0  0
 12 15  1  0  0  0  0
 13 16  1  0  0  0  0
 14 17  1  0  0  0  0
 16 18  1  1  0  0  0
 16 19  1  0  0  0  0
 17 20  1  0  0  0  0
 21 19  1  1  0  0  0
 20 22  1  0  0  0  0
 20 23  2  0  0  0  0
 21 24  1  0  0  0  0
 21 25  1  0  0  0  0
 22 26  1  0  0  0  0
 23 27  1  0  0  0  0
 24 28  2  0  0  0  0
 24 29  1  0  0  0  0
 25 30  1  0  0  0  0
 26 31  1  0  0  0  0
 32 29  1  1  0  0  0
 30 33  2  0  0  0  0
 30 34  1  0  0  0  0
 31 35  2  0  0  0  0
 31 36  1  0  0  0  0
 32 37  1  0  0  0  0
 32 38  1  0  0  0  0
 33 39  1  0  0  0  0
 34 40  2  0  0  0  0
 35 41  1  0  0  0  0
 36 42  2  0  0  0  0
 37 43  2  0  0  0  0
 37 44  1  0  0  0  0
 38 45  1  1  0  0  0
 38 46  1  0  0  0  0
 39 47  2  0  0  0  0
 41 48  2  0  0  0  0
 43 49  1  0  0  0  0
 43 50  1  0  0  0  0
 44 51  2  0  0  0  0
 50 52  2  0  0  0  0
 14 15  1  0  0  0  0
 26 27  2  0  0  0  0
 40 47  1  0  0  0  0
 42 48  1  0  0  0  0
 46 49  1  0  0  0  0
 51 52  1  0  0  0  0
M  END
>  <MolRegNo>
2038629

>  <m>
>

>  <Value>
30000

>  <Unit>
nM

>  <Type>
IC50

>  <pValue>
0

>  <Ligand Efficiency>
0

>  <Binding Efficiency>
0

>  <Surface Efficiency>
0

>  <Assay Index>
51445

>  <Assay Category>


>  <Assay Organism>
Homo sapiens

>  <Target ID>
12911

>  <Target Name>
Cytochrome P450 2C9

>  <Target Organism>
Homo sapiens

>  <Target Description>
Target is a single protein chain

>  <Sequence Accession>
P11712

>  <Reference>
Bioorg. Med. Chem. Lett. 13 (15), 2569-2572 (2003)

>  <Pubmed ID>
12852968

>  <DOI>
10.1016/s0960-894x(03)00475-x

$$$$
17170
Actelion Java MolfileCreator 1.0

 45 49  0  0  0  0  0  0  0  0999 V2000
    0.0000   -0.0000   -0.0000 O   0  0  0  0  0  0  0  0  0  0  0  0
   -1.3041   -0.7537   -0.0000 C   0  0  0  0  0  0  0  0  0  0  0  0
   -2.6440    0.0120   -0.0000 N   0  0  0  0  0  0  0  0  0  0  0  0
   -1.3160   -2.2133   -0.0000 C   0  0  0  0  0  0  0  0  0  0  0  0
   -2.6560    1.5314   -0.0000 C   0  0  0  0  0  0  0  0  0  0  0  0
   -2.6321   -2.9671   -0.0000 N   0  0  0  0  0  0  0  0  0  0  0  0
   -0.0239   -2.9551   -0.0000 C   0  0  0  0  0  0  0  0  0  0  0  0
   -1.1725    1.5673   -0.0000 C   0  0  0  0  0  0  0  0  0  0  0  0
   -4.1635    1.5314   -0.0000 C   0  0  0  0  0  0  0  0  0  0  0  0
   -2.6799    3.0508   -0.0000 C   0  0  0  0  0  0  0  0  0  0  0  0
   -2.6201   -4.4626   -0.0000 C   0  0  0  0  0  0  0  0  0  0  0  0
   -3.9362   -2.2133   -0.0000 C   0  0  0  0  0  0  0  0  0  0  0  0
   -0.0120   -4.4267   -0.0000 N   0  0  0  0  0  0  0  0  0  0  0  0
   -1.3041   -5.1804   -0.0000 C   0  0  0  0  0  0  0  0  0  0  0  0
   -5.2283   -2.9671   -0.0000 C   0  0  0  0  0  0  0  0  0  0  0  0
    1.2801   -5.1804   -0.0000 C   0  0  0  0  0  0  0  0  0  0  0  0
   -5.2402   -4.4626   -0.0000 O   0  0  0  0  0  0  0  0  0  0  0  0
   -6.5563   -2.2253   -0.0000 C   0  0  0  0  0  0  0  0  0  0  0  0
    1.2801   -6.6520   -0.0000 C   0  0  0  0  0  0  0  0  0  0  0  0
   -7.8604   -2.9671   -0.0000 C   0  0  0  0  0  0  0  0  0  0  0  0
    2.5723   -7.3818   -0.0000 C   0  0  0  0  0  0  0  0  0  0  0  0
   -0.0239   -7.3938   -0.0000 C   0  0  0  0  0  0  0  0  0  0  0  0
   -9.1764   -2.2014   -0.0000 C   0  0  0  0  0  0  0  0  0  0  0  0
   -7.8604   -4.4506   -0.0000 C   0  0  0  0  0  0  0  0  0  0  0  0
    2.5842   -8.8773   -0.0000 N   0  0  0  0  0  0  0  0  0  0  0  0
   -0.0359   -8.9012   -0.0000 C   0  0  0  0  0  0  0  0  0  0  0  0
   -9.2123   -0.7059   -0.0000 O   0  0  0  0  0  0  0  0  0  0  0  0
  -10.4326   -3.0149   -0.0000 N   0  0  0  0  0  0  0  0  0  0  0  0
   -9.1644   -5.1924   -0.0000 C   0  0  0  0  0  0  0  0  0  0  0  0
    1.2682   -9.6191   -0.0000 C   0  0  0  0  0  0  0  0  0  0  0  0
  -11.7846   -2.3449   -0.0000 C   0  0  0  0  0  0  0  0  0  0  0  0
   -9.1644   -6.6879   -0.0000 C   0  0  0  0  0  0  0  0  0  0  0  0
  -10.4685   -4.4506   -0.0000 C   0  0  0  0  0  0  0  0  0  0  0  0
  -13.1245   -3.0149   -0.0000 C   0  0  0  0  0  0  0  0  0  0  0  0
  -12.0478   -0.8494   -0.0000 C   0  0  0  0  0  0  0  0  0  0  0  0
  -10.4565   -7.4297   -0.0000 C   0  0  0  0  0  0  0  0  0  0  0  0
  -11.7846   -5.1924   -0.0000 C   0  0  0  0  0  0  0  0  0  0  0  0
  -14.2132   -1.9501   -0.0000 C   0  0  0  0  0  0  0  0  0  0  0  0
  -13.5193   -4.4626   -0.0000 C   0  0  0  0  0  0  0  0  0  0  0  0
  -10.9830    0.2393   -0.0000 O   0  0  0  0  0  0  0  0  0  0  0  0
  -13.5313   -0.6221   -0.0000 C   0  0  0  0  0  0  0  0  0  0  0  0
  -11.7726   -6.6640   -0.0000 C   0  0  0  0  0  0  0  0  0  0  0  0
  -15.6370   -2.3330   -0.0000 C   0  0  0  0  0  0  0  0  0  0  0  0
  -14.9670   -4.8335   -0.0000 C   0  0  0  0  0  0  0  0  0  0  0  0
  -16.0318   -3.7687   -0.0000 C   0  0  0  0  0  0  0  0  0  0  0  0
  1  2  2  0  0  0  0
  2  3  1  0  0  0  0
  4  2  1  6  0  0  0
  3  5  1  0  0  0  0
  4  6  1  0  0  0  0
  4  7  1  0  0  0  0
  5  8  1  0  0  0  0
  5  9  1  0  0  0  0
  5 10  1  0  0  0  0
  6 11  1  0  0  0  0
  6 12  1  0  0  0  0
  7 13  1  0  0  0  0
 11 14  1  0  0  0  0
 12 15  1  0  0  0  0
 13 16  1  0  0  0  0
 15 17  1  1  0  0  0
 15 18  1  0  0  0  0
 16 19  1  0  0  0  0
 20 18  1  1  0  0  0
 19 21  2  0  0  0  0
 19 22  1  0  0  0  0
 20 23  1  0  0  0  0
 20 24  1  0  0  0  0
 21 25  1  0  0  0  0
 22 26  2  0  0  0  0
 23 27  2  0  0  0  0
 23 28  1  0  0  0  0
 24 29  1  0  0  0  0
 25 30  2  0  0  0  0
 31 28  1  1  0  0  0
 29 32  2  0  0  0  0
 29 33  1  0  0  0  0
 31 34  1  0  0  0  0
 31 35  1  0  0  0  0
 32 36  1  0  0  0  0
 33 37  2  0  0  0  0
 34 38  2  0  0  0  0
 34 39  1  0  0  0  0
 35 40  1  1  0  0  0
 35 41  1  0  0  0  0
 36 42  2  0  0  0  0
 38 43  1  0  0  0  0
 39 44  2  0  0  0  0
 43 45  2  0  0  0  0
 13 14  1  0  0  0  0
 26 30  1  0  0  0  0
 37 42  1  0  0  0  0
 38 41  1  0  0  0  0
 44 45  1  0  0  0  0
M  END
>  <MolRegNo>
17170

>  <m>
>

>  <Value>
30000

>  <Unit>
nM

>  <Type>
IC50

>  <pValue>
0

>  <Ligand Efficiency>
0

>  <Binding Efficiency>
0

>  <Surface Efficiency>
0

>  <Assay Index>
51445

>  <Assay Category>


>  <Assay Organism>
Homo sapiens

>  <Target ID>
12911

>  <Target Name>
Cytochrome P450 2C9

>  <Target Organism>
Homo sapiens

>  <Target Description>
Target is a single protein chain

>  <Sequence Accession>
P11712

>  <Reference>
Bioorg. Med. Chem. Lett. 13 (15), 2569-2572 (2003)

>  <Pubmed ID>
12852968

>  <DOI>
10.1016/s0960-894x(03)00475-x

$$$$
2038625
Actelion Java MolfileCreator 1.0

 52 57  0  0  1  0  0  0  0  0999 V2000
    0.0000   -0.0000   -0.0000 F   0  0  0  0  0  0  0  0  0  0  0  0
    1.1712    0.6954   -0.0000 C   0  0  0  0  0  0  0  0  0  0  0  0
   -0.3172    1.2566   -0.0000 F   0  0  0  0  0  0  0  0  0  0  0  0
    0.9150   -0.8418   -0.0000 F   0  0  0  0  0  0  0  0  0  0  0  0
    2.4399    1.4639   -0.0000 C   0  0  0  0  0  0  0  0  0  0  0  0
    2.4277    2.9767   -0.0000 N   0  0  0  0  0  0  0  0  0  0  0  0
    1.1102    3.7331   -0.0000 C   0  0  0  0  0  0  0  0  0  0  0  0
   -0.2196    2.9889   -0.0000 O   0  0  0  0  0  0  0  0  0  0  0  0
    1.0858    5.2458   -0.0000 C   0  0  0  0  0  0  0  0  0  0  0  0
    2.3667    6.0266   -0.0000 N   0  0  0  0  0  0  0  0  0  0  0  0
   -0.2318    6.0144   -0.0000 C   0  0  0  0  0  0  0  0  0  0  0  0
    2.3423    7.5393   -0.0000 C   0  0  0  0  0  0  0  0  0  0  0  0
    3.6477    5.2824   -0.0000 C   0  0  0  0  0  0  0  0  0  0  0  0
   -0.2562    7.5393   -0.0000 N   0  0  0  0  0  0  0  0  0  0  0  0
    1.0126    8.2835   -0.0000 C   0  0  0  0  0  0  0  0  0  0  0  0
    4.9286    6.0632   -0.0000 C   0  0  0  0  0  0  0  0  0  0  0  0
   -1.5615    8.2957   -0.0000 C   0  0  0  0  0  0  0  0  0  0  0  0
    4.9042    7.5759   -0.0000 O   0  0  0  0  0  0  0  0  0  0  0  0
    6.2340    5.3190   -0.0000 C   0  0  0  0  0  0  0  0  0  0  0  0
   -2.8669    7.5515   -0.0000 C   0  0  0  0  0  0  0  0  0  0  0  0
    7.5149    6.0876   -0.0000 C   0  0  0  0  0  0  0  0  0  0  0  0
   -3.0377    6.0876   -0.0000 O   0  0  0  0  0  0  0  0  0  0  0  0
   -4.2698    8.1737   -0.0000 C   0  0  0  0  0  0  0  0  0  0  0  0
    8.8081    5.3678   -0.0000 C   0  0  0  0  0  0  0  0  0  0  0  0
    7.4905    7.6003   -0.0000 C   0  0  0  0  0  0  0  0  0  0  0  0
   -4.5138    5.7826   -0.0000 C   0  0  0  0  0  0  0  0  0  0  0  0
   -5.2824    7.0635   -0.0000 C   0  0  0  0  0  0  0  0  0  0  0  0
    8.8081    3.8795   -0.0000 O   0  0  0  0  0  0  0  0  0  0  0  0
   10.0890    6.1486   -0.0000 N   0  0  0  0  0  0  0  0  0  0  0  0
    8.7715    8.3811   -0.0000 C   0  0  0  0  0  0  0  0  0  0  0  0
   -5.1360    4.4162   -0.0000 C   0  0  0  0  0  0  0  0  0  0  0  0
   11.6018    5.9656   -0.0000 C   0  0  0  0  0  0  0  0  0  0  0  0
    8.7471    9.8938   -0.0000 C   0  0  0  0  0  0  0  0  0  0  0  0
   10.0646    7.6613   -0.0000 C   0  0  0  0  0  0  0  0  0  0  0  0
   -4.2576    3.2329   -0.0000 N   0  0  0  0  0  0  0  0  0  0  0  0
   -6.6366    4.2820   -0.0000 C   0  0  0  0  0  0  0  0  0  0  0  0
   12.0654    4.5626   -0.0000 C   0  0  0  0  0  0  0  0  0  0  0  0
   12.5655    7.1001   -0.0000 C   0  0  0  0  0  0  0  0  0  0  0  0
   10.0280   10.6624   -0.0000 C   0  0  0  0  0  0  0  0  0  0  0  0
   11.3456    8.4299   -0.0000 C   0  0  0  0  0  0  0  0  0  0  0  0
   -4.8676    1.8665   -0.0000 C   0  0  0  0  0  0  0  0  0  0  0  0
   -7.2587    2.9035   -0.0000 C   0  0  0  0  0  0  0  0  0  0  0  0
   13.5171    4.2698   -0.0000 C   0  0  0  0  0  0  0  0  0  0  0  0
   11.0528    3.4525   -0.0000 C   0  0  0  0  0  0  0  0  0  0  0  0
   12.0776    8.5397   -0.0000 O   0  0  0  0  0  0  0  0  0  0  0  0
   14.0295    6.8196   -0.0000 C   0  0  0  0  0  0  0  0  0  0  0  0
   11.3212    9.9426   -0.0000 C   0  0  0  0  0  0  0  0  0  0  0  0
   -6.3804    1.7079   -0.0000 C   0  0  0  0  0  0  0  0  0  0  0  0
   14.5053    5.4044   -0.0000 O   0  0  0  0  0  0  0  0  0  0  0  0
   13.9807    2.8791   -0.0000 C   0  0  0  0  0  0  0  0  0  0  0  0
   11.5164    2.0495   -0.0000 C   0  0  0  0  0  0  0  0  0  0  0  0
   12.9925    1.7689   -0.0000 C   0  0  0  0  0  0  0  0  0  0  0  0
  1  2  1  0  0  0  0
  2  3  1  0  0  0  0
  2  4  1  0  0  0  0
  2  5  1  0  0  0  0
  5  6  1  0  0  0  0
  6  7  1  0  0  0  0
  7  8  2  0  0  0  0
  9  7  1  6  0  0  0
  9 10  1  0  0  0  0
  9 11  1  0  0  0  0
 10 12  1  0  0  0  0
 10 13  1  0  0  0  0
 11 14  1  0  0  0  0
 12 15  1  0  0  0  0
 13 16  1  0  0  0  0
 14 17  1  0  0  0  0
 16 18  1  1  0  0  0
 16 19  1  0  0  0  0
 17 20  1  0  0  0  0
 21 19  1  1  0  0  0
 20 22  1  0  0  0  0
 20 23  2  0  0  0  0
 21 24  1  0  0  0  0
 21 25  1  0  0  0  0
 22 26  1  0  0  0  0
 23 27  1  0  0  0  0
 24 28  2  0  0  0  0
 24 29  1  0  0  0  0
 25 30  1  0  0  0  0
 26 31  1  0  0  0  0
 32 29  1  6  0  0  0
 30 33  2  0  0  0  0
 30 34  1  0  0  0  0
 31 35  2  0  0  0  0
 31 36  1  0  0  0  0
 32 37  1  0  0  0  0
 32 38  1  0  0  0  0
 33 39  1  0  0  0  0
 34 40  2  0  0  0  0
 35 41  1  0  0  0  0
 36 42  2  0  0  0  0
 37 43  2  0  0  0  0
 37 44  1  0  0  0  0
 38 45  1  6  0  0  0
 38 46  1  0  0  0  0
 39 47  2  0  0  0  0
 41 48  2  0  0  0  0
 43 49  1  0  0  0  0
 43 50  1  0  0  0  0
 44 51  2  0  0  0  0
 50 52  2  0  0  0  0
 14 15  1  0  0  0  0
 26 27  2  0  0  0  0
 40 47  1  0  0  0  0
 42 48  1  0  0  0  0
 46 49  1  0  0  0  0
 51 52  1  0  0  0  0
M  END
>  <MolRegNo>
2038625

>  <m>
>

>  <Value>
30000

>  <Unit>
nM

>  <Type>
IC50

>  <pValue>
0

>  <Ligand Efficiency>
0

>  <Binding Efficiency>
0

>  <Surface Efficiency>
0

>  <Assay Index>
51445

>  <Assay Category>


>  <Assay Organism>
Homo sapiens

>  <Target ID>
12911

>  <Target Name>
Cytochrome P450 2C9

>  <Target Organism>
Homo sapiens

>  <Target Description>
Target is a single protein chain

>  <Sequence Accession>
P11712

>  <Reference>
Bioorg. Med. Chem. Lett. 13 (15), 2569-2572 (2003)

>  <Pubmed ID>
12852968

>  <DOI>
10.1016/s0960-894x(03)00475-x

$$$$
2038626
Actelion Java MolfileCreator 1.0

 54 59  0  0  1  0  0  0  0  0999 V2000
    0.0000   -0.0000   -0.0000 F   0  0  0  0  0  0  0  0  0  0  0  0
    1.2917   -0.7347   -0.0000 C   0  0  0  0  0  0  0  0  0  0  0  0
    2.0265    0.5807   -0.0000 F   0  0  0  0  0  0  0  0  0  0  0  0
    0.5333   -2.0265   -0.0000 F   0  0  0  0  0  0  0  0  0  0  0  0
    2.5835   -1.4813   -0.0000 C   0  0  0  0  0  0  0  0  0  0  0  0
    2.5716   -2.9745   -0.0000 N   0  0  0  0  0  0  0  0  0  0  0  0
    3.8633   -3.7093   -0.0000 C   0  0  0  0  0  0  0  0  0  0  0  0
    3.8515   -5.2025   -0.0000 O   0  0  0  0  0  0  0  0  0  0  0  0
    5.1551   -2.9508   -0.0000 C   0  0  0  0  0  0  0  0  0  0  0  0
    6.4468   -3.6856   -0.0000 N   0  0  0  0  0  0  0  0  0  0  0  0
    5.1432   -1.4339   -0.0000 C   0  0  0  0  0  0  0  0  0  0  0  0
    7.7385   -2.9271   -0.0000 C   0  0  0  0  0  0  0  0  0  0  0  0
    6.4350   -5.1788   -0.0000 C   0  0  0  0  0  0  0  0  0  0  0  0
    6.4350   -0.6755   -0.0000 N   0  0  0  0  0  0  0  0  0  0  0  0
    7.7267   -1.4102   -0.0000 C   0  0  0  0  0  0  0  0  0  0  0  0
    7.7267   -5.9135   -0.0000 C   0  0  0  0  0  0  0  0  0  0  0  0
    6.4231    0.8414   -0.0000 C   0  0  0  0  0  0  0  0  0  0  0  0
    9.0184   -5.1551   -0.0000 O   0  0  0  0  0  0  0  0  0  0  0  0
    7.7148   -7.4067   -0.0000 C   0  0  0  0  0  0  0  0  0  0  0  0
    6.4113    2.3583   -0.0000 C   0  0  0  0  0  0  0  0  0  0  0  0
    4.9062    0.8533   -0.0000 C   0  0  0  0  0  0  0  0  0  0  0  0
    7.9163    0.8533   -0.0000 C   0  0  0  0  0  0  0  0  0  0  0  0
    9.0066   -8.1415   -0.0000 C   0  0  0  0  0  0  0  0  0  0  0  0
    7.6200    3.2590   -0.0000 O   0  0  0  0  0  0  0  0  0  0  0  0
    5.1788    3.2590   -0.0000 C   0  0  0  0  0  0  0  0  0  0  0  0
    8.9947   -9.6347   -0.0000 C   0  0  0  0  0  0  0  0  0  0  0  0
   10.2983   -7.3830   -0.0000 C   0  0  0  0  0  0  0  0  0  0  0  0
    7.1460    4.7048   -0.0000 C   0  0  0  0  0  0  0  0  0  0  0  0
    5.6291    4.7048   -0.0000 C   0  0  0  0  0  0  0  0  0  0  0  0
    7.6793  -10.3813   -0.0000 O   0  0  0  0  0  0  0  0  0  0  0  0
   10.2865  -10.3813   -0.0000 N   0  0  0  0  0  0  0  0  0  0  0  0
   11.5900   -8.1178   -0.0000 C   0  0  0  0  0  0  0  0  0  0  0  0
    8.0230    5.9372   -0.0000 C   0  0  0  0  0  0  0  0  0  0  0  0
   10.2746  -11.8745   -0.0000 C   0  0  0  0  0  0  0  0  0  0  0  0
   11.5782   -9.6110   -0.0000 C   0  0  0  0  0  0  0  0  0  0  0  0
   12.8818   -7.3593   -0.0000 C   0  0  0  0  0  0  0  0  0  0  0  0
    7.3949    7.3238   -0.0000 C   0  0  0  0  0  0  0  0  0  0  0  0
    9.5043    5.7950   -0.0000 C   0  0  0  0  0  0  0  0  0  0  0  0
   11.5663  -12.6092   -0.0000 C   0  0  0  0  0  0  0  0  0  0  0  0
    8.9592  -12.6092   -0.0000 C   0  0  0  0  0  0  0  0  0  0  0  0
   12.8699  -10.3576   -0.0000 C   0  0  0  0  0  0  0  0  0  0  0  0
   14.1735   -8.0941   -0.0000 C   0  0  0  0  0  0  0  0  0  0  0  0
    8.2718    8.5562   -0.0000 C   0  0  0  0  0  0  0  0  0  0  0  0
   10.3813    7.0275   -0.0000 C   0  0  0  0  0  0  0  0  0  0  0  0
   11.5545  -14.1024   -0.0000 C   0  0  0  0  0  0  0  0  0  0  0  0
   12.8581  -11.8508   -0.0000 C   0  0  0  0  0  0  0  0  0  0  0  0
    7.6437  -11.8508   -0.0000 O   0  0  0  0  0  0  0  0  0  0  0  0
    8.9473  -14.1024   -0.0000 C   0  0  0  0  0  0  0  0  0  0  0  0
   14.1617   -9.5991   -0.0000 C   0  0  0  0  0  0  0  0  0  0  0  0
    9.7532    8.4140   -0.0000 N   0  0  0  0  0  0  0  0  0  0  0  0
   10.2391  -14.8371   -0.0000 O   0  0  0  0  0  0  0  0  0  0  0  0
   12.8462  -14.8371   -0.0000 C   0  0  0  0  0  0  0  0  0  0  0  0
   14.1498  -12.5855   -0.0000 C   0  0  0  0  0  0  0  0  0  0  0  0
   14.1380  -14.0787   -0.0000 C   0  0  0  0  0  0  0  0  0  0  0  0
  1  2  1  0  0  0  0
  2  3  1  0  0  0  0
  2  4  1  0  0  0  0
  2  5  1  0  0  0  0
  5  6  1  0  0  0  0
  6  7  1  0  0  0  0
  7  8  2  0  0  0  0
  9  7  1  6  0  0  0
  9 10  1  0  0  0  0
  9 11  1  0  0  0  0
 10 12  1  0  0  0  0
 10 13  1  0  0  0  0
 11 14  1  0  0  0  0
 12 15  1  0  0  0  0
 13 16  1  0  0  0  0
 14 17  1  0  0  0  0
 16 18  1  1  0  0  0
 16 19  1  0  0  0  0
 17 20  1  0  0  0  0
 17 21  1  0  0  0  0
 17 22  1  0  0  0  0
 23 19  1  1  0  0  0
 20 24  1  0  0  0  0
 20 25  2  0  0  0  0
 23 26  1  0  0  0  0
 23 27  1  0  0  0  0
 24 28  1  0  0  0  0
 25 29  1  0  0  0  0
 26 30  2  0  0  0  0
 26 31  1  0  0  0  0
 27 32  1  0  0  0  0
 28 33  1  0  0  0  0
 34 31  1  1  0  0  0
 32 35  2  0  0  0  0
 32 36  1  0  0  0  0
 33 37  2  0  0  0  0
 33 38  1  0  0  0  0
 34 39  1  0  0  0  0
 34 40  1  0  0  0  0
 35 41  1  0  0  0  0
 36 42  2  0  0  0  0
 37 43  1  0  0  0  0
 38 44  2  0  0  0  0
 39 45  2  0  0  0  0
 39 46  1  0  0  0  0
 40 47  1  1  0  0  0
 40 48  1  0  0  0  0
 41 49  2  0  0  0  0
 43 50  2  0  0  0  0
 45 51  1  0  0  0  0
 45 52  1  0  0  0  0
 46 53  2  0  0  0  0
 52 54  2  0  0  0  0
 14 15  1  0  0  0  0
 28 29  2  0  0  0  0
 42 49  1  0  0  0  0
 44 50  1  0  0  0  0
 48 51  1  0  0  0  0
 53 54  1  0  0  0  0
M  END
>  <MolRegNo>
2038626

>  <m>
=

>  <Value>
410

>  <Unit>
nM

>  <Type>
IC50

>  <pValue>
6.39

>  <Ligand Efficiency>
0

>  <Binding Efficiency>
0

>  <Surface Efficiency>
0

>  <Assay Index>
51445

>  <Assay Category>


>  <Assay Organism>
Homo sapiens

>  <Target ID>
12911

>  <Target Name>
Cytochrome P450 2C9

>  <Target Organism>
Homo sapiens

>  <Target Description>
Target is a single protein chain

>  <Sequence Accession>
P11712

>  <Reference>
Bioorg. Med. Chem. Lett. 13 (15), 2569-2572 (2003)

>  <Pubmed ID>
12852968

>  <DOI>
10.1016/s0960-894x(03)00475-x

$$$$
185868
Actelion Java MolfileCreator 1.0

 52 57  0  0  1  0  0  0  0  0999 V2000
    0.0000   -0.0000   -0.0000 F   0  0  0  0  0  0  0  0  0  0  0  0
    0.2434    1.5577   -0.0000 C   0  0  0  0  0  0  0  0  0  0  0  0
   -0.9492    0.8884   -0.0000 F   0  0  0  0  0  0  0  0  0  0  0  0
   -1.2291    2.1297   -0.0000 F   0  0  0  0  0  0  0  0  0  0  0  0
    1.5456    2.3244   -0.0000 C   0  0  0  0  0  0  0  0  0  0  0  0
    1.5334    3.8335   -0.0000 N   0  0  0  0  0  0  0  0  0  0  0  0
    0.2069    4.6002   -0.0000 C   0  0  0  0  0  0  0  0  0  0  0  0
   -1.0953    3.8578   -0.0000 O   0  0  0  0  0  0  0  0  0  0  0  0
    0.1947    6.1092   -0.0000 C   0  0  0  0  0  0  0  0  0  0  0  0
    1.4725    6.8759   -0.0000 N   0  0  0  0  0  0  0  0  0  0  0  0
   -1.0953    6.8759   -0.0000 C   0  0  0  0  0  0  0  0  0  0  0  0
    1.4604    8.3850   -0.0000 C   0  0  0  0  0  0  0  0  0  0  0  0
    2.7747    6.1336   -0.0000 C   0  0  0  0  0  0  0  0  0  0  0  0
   -1.1074    8.3850   -0.0000 N   0  0  0  0  0  0  0  0  0  0  0  0
    0.1582    9.1517   -0.0000 C   0  0  0  0  0  0  0  0  0  0  0  0
    4.0525    6.9003   -0.0000 C   0  0  0  0  0  0  0  0  0  0  0  0
   -2.4340    9.1517   -0.0000 C   0  0  0  0  0  0  0  0  0  0  0  0
    4.0404    8.4093   -0.0000 O   0  0  0  0  0  0  0  0  0  0  0  0
    5.3304    6.1579   -0.0000 C   0  0  0  0  0  0  0  0  0  0  0  0
   -3.7361    8.4093   -0.0000 C   0  0  0  0  0  0  0  0  0  0  0  0
    6.6082    6.9124   -0.0000 C   0  0  0  0  0  0  0  0  0  0  0  0
   -3.9065    6.9246   -0.0000 O   0  0  0  0  0  0  0  0  0  0  0  0
   -5.1113    9.0300   -0.0000 C   0  0  0  0  0  0  0  0  0  0  0  0
    7.8860    6.1701   -0.0000 C   0  0  0  0  0  0  0  0  0  0  0  0
    6.5960    8.4215   -0.0000 C   0  0  0  0  0  0  0  0  0  0  0  0
   -5.3790    6.6203   -0.0000 C   0  0  0  0  0  0  0  0  0  0  0  0
   -6.1457    7.9103   -0.0000 C   0  0  0  0  0  0  0  0  0  0  0  0
    7.8738    4.6854   -0.0000 O   0  0  0  0  0  0  0  0  0  0  0  0
    9.1638    6.9368   -0.0000 N   0  0  0  0  0  0  0  0  0  0  0  0
    5.5129    9.5046   -0.0000 C   0  0  0  0  0  0  0  0  0  0  0  0
   -5.9997    5.2695   -0.0000 C   0  0  0  0  0  0  0  0  0  0  0  0
   10.4417    6.1944   -0.0000 C   0  0  0  0  0  0  0  0  0  0  0  0
    4.0404    9.1273   -0.0000 C   0  0  0  0  0  0  0  0  0  0  0  0
    5.8902   10.9893   -0.0000 C   0  0  0  0  0  0  0  0  0  0  0  0
   -7.5087    5.1235   -0.0000 C   0  0  0  0  0  0  0  0  0  0  0  0
   -5.1235    4.0769   -0.0000 C   0  0  0  0  0  0  0  0  0  0  0  0
   10.4295    4.7097   -0.0000 C   0  0  0  0  0  0  0  0  0  0  0  0
   11.7195    6.9368   -0.0000 C   0  0  0  0  0  0  0  0  0  0  0  0
    2.9329   10.2104   -0.0000 C   0  0  0  0  0  0  0  0  0  0  0  0
    4.8071   12.0724   -0.0000 C   0  0  0  0  0  0  0  0  0  0  0  0
   -8.1172    3.7726   -0.0000 C   0  0  0  0  0  0  0  0  0  0  0  0
   -5.7320    2.7260   -0.0000 C   0  0  0  0  0  0  0  0  0  0  0  0
   11.7073    3.9552   -0.0000 C   0  0  0  0  0  0  0  0  0  0  0  0
    9.1273    3.9795   -0.0000 C   0  0  0  0  0  0  0  0  0  0  0  0
   11.7073    8.4458   -0.0000 O   0  0  0  0  0  0  0  0  0  0  0  0
   12.9973    6.1944   -0.0000 C   0  0  0  0  0  0  0  0  0  0  0  0
    3.3345   11.7195   -0.0000 C   0  0  0  0  0  0  0  0  0  0  0  0
   -7.2410    2.5678   -0.0000 N   0  0  0  0  0  0  0  0  0  0  0  0
   12.9851    4.7219   -0.0000 O   0  0  0  0  0  0  0  0  0  0  0  0
   11.6708    2.4948   -0.0000 C   0  0  0  0  0  0  0  0  0  0  0  0
    9.1152    2.5070   -0.0000 C   0  0  0  0  0  0  0  0  0  0  0  0
   10.3808    1.7768   -0.0000 C   0  0  0  0  0  0  0  0  0  0  0  0
  1  2  1  0  0  0  0
  2  3  1  0  0  0  0
  2  4  1  0  0  0  0
  2  5  1  0  0  0  0
  5  6  1  0  0  0  0
  6  7  1  0  0  0  0
  7  8  2  0  0  0  0
  9  7  1  6  0  0  0
  9 10  1  0  0  0  0
  9 11  1  0  0  0  0
 10 12  1  0  0  0  0
 10 13  1  0  0  0  0
 11 14  1  0  0  0  0
 12 15  1  0  0  0  0
 13 16  1  0  0  0  0
 14 17  1  0  0  0  0
 16 18  1  1  0  0  0
 16 19  1  0  0  0  0
 17 20  1  0  0  0  0
 21 19  1  1  0  0  0
 20 22  1  0  0  0  0
 20 23  2  0  0  0  0
 21 24  1  0  0  0  0
 21 25  1  0  0  0  0
 22 26  1  0  0  0  0
 23 27  1  0  0  0  0
 24 28  2  0  0  0  0
 24 29  1  0  0  0  0
 25 30  1  0  0  0  0
 26 31  1  0  0  0  0
 32 29  1  6  0  0  0
 30 33  2  0  0  0  0
 30 34  1  0  0  0  0
 31 35  2  0  0  0  0
 31 36  1  0  0  0  0
 32 37  1  0  0  0  0
 32 38  1  0  0  0  0
 33 39  1  0  0  0  0
 34 40  2  0  0  0  0
 35 41  1  0  0  0  0
 36 42  2  0  0  0  0
 37 43  2  0  0  0  0
 37 44  1  0  0  0  0
 38 45  1  6  0  0  0
 38 46  1  0  0  0  0
 39 47  2  0  0  0  0
 41 48  2  0  0  0  0
 43 49  1  0  0  0  0
 43 50  1  0  0  0  0
 44 51  2  0  0  0  0
 50 52  2  0  0  0  0
 14 15  1  0  0  0  0
 26 27  2  0  0  0  0
 40 47  1  0  0  0  0
 42 48  1  0  0  0  0
 46 49  1  0  0  0  0
 51 52  1  0  0  0  0
M  END
>  <MolRegNo>
185868

>  <m>
=

>  <Value>
5500

>  <Unit>
nM

>  <Type>
IC50

>  <pValue>
5.26

>  <Ligand Efficiency>
0

>  <Binding Efficiency>
0

>  <Surface Efficiency>
0

>  <Assay Index>
51445

>  <Assay Category>


>  <Assay Organism>
Homo sapiens

>  <Target ID>
12911

>  <Target Name>
Cytochrome P450 2C9

>  <Target Organism>
Homo sapiens

>  <Target Description>
Target is a single protein chain

>  <Sequence Accession>
P11712

>  <Reference>
Bioorg. Med. Chem. Lett. 13 (15), 2569-2572 (2003)

>  <Pubmed ID>
12852968

>  <DOI>
10.1016/s0960-894x(03)00475-x

$$$$
111973
Actelion Java MolfileCreator 1.0

 37 39  0  0  0  0  0  0  0  0999 V2000
    0.0000   -0.0000   -0.0000 S   0  0  0  0  0  0  0  0  0  0  0  0
    0.3793    1.4699   -0.0000 O   0  0  0  0  0  0  0  0  0  0  0  0
    1.4462   -0.3793   -0.0000 O   0  0  0  0  0  0  0  0  0  0  0  0
   -1.3040    0.7587   -0.0000 O   0  0  0  0  0  0  0  0  0  0  0  0
   -0.0119   -1.4818   -0.0000 N   0  0  0  0  0  0  0  0  0  0  0  0
   -2.6080    0.0119   -0.0000 C   0  0  0  0  0  0  0  0  0  0  0  0
    1.2803   -2.2168   -0.0000 C   0  0  0  0  0  0  0  0  0  0  0  0
   -3.9238    0.7705   -0.0000 C   0  0  0  0  0  0  0  0  0  0  0  0
   -2.6198   -1.4818   -0.0000 C   0  0  0  0  0  0  0  0  0  0  0  0
    1.2803   -3.6986   -0.0000 C   0  0  0  0  0  0  0  0  0  0  0  0
   -5.2278    0.0356   -0.0000 C   0  0  0  0  0  0  0  0  0  0  0  0
   -3.9475    2.2760   -0.0000 C   0  0  0  0  0  0  0  0  0  0  0  0
   -3.9357   -2.2168   -0.0000 C   0  0  0  0  0  0  0  0  0  0  0  0
   -5.2397   -1.4581   -0.0000 C   0  0  0  0  0  0  0  0  0  0  0  0
   -3.9475   -3.6986   -0.0000 C   0  0  0  0  0  0  0  0  0  0  0  0
   -6.5436   -2.1931   -0.0000 S   0  0  0  0  0  0  0  0  0  0  0  0
   -5.2515   -4.4336   -0.0000 C   0  0  0  0  0  0  0  0  0  0  0  0
   -2.6554   -4.4336   -0.0000 C   0  0  0  0  0  0  0  0  0  0  0  0
   -5.4056   -3.2955   -0.0000 C   0  0  0  0  0  0  0  0  0  0  0  0
   -7.8595   -1.4344   -0.0000 C   0  0  0  0  0  0  0  0  0  0  0  0
   -7.8713    0.0711   -0.0000 C   0  0  0  0  0  0  0  0  0  0  0  0
   -9.1635   -2.1694   -0.0000 C   0  0  0  0  0  0  0  0  0  0  0  0
   -9.1753    0.8417   -0.0000 O   0  0  0  0  0  0  0  0  0  0  0  0
   -6.5792    0.8298   -0.0000 O   0  0  0  0  0  0  0  0  0  0  0  0
   -9.1753   -3.6512   -0.0000 O   0  0  0  0  0  0  0  0  0  0  0  0
  -10.4556   -1.4107   -0.0000 C   0  0  0  0  0  0  0  0  0  0  0  0
  -10.4675    0.0948   -0.0000 C   0  0  0  0  0  0  0  0  0  0  0  0
  -11.7833   -0.6401   -0.0000 C   0  0  0  0  0  0  0  0  0  0  0  0
  -10.4793    1.6003   -0.0000 C   0  0  0  0  0  0  0  0  0  0  0  0
  -11.7833   -2.1219   -0.0000 C   0  0  0  0  0  0  0  0  0  0  0  0
  -13.0873   -2.8688   -0.0000 C   0  0  0  0  0  0  0  0  0  0  0  0
  -14.4031   -2.1101   -0.0000 C   0  0  0  0  0  0  0  0  0  0  0  0
  -13.0991   -4.3624   -0.0000 C   0  0  0  0  0  0  0  0  0  0  0  0
  -15.7071   -2.8451   -0.0000 C   0  0  0  0  0  0  0  0  0  0  0  0
  -14.4150   -5.0974   -0.0000 C   0  0  0  0  0  0  0  0  0  0  0  0
  -15.7190   -4.3387   -0.0000 C   0  0  0  0  0  0  0  0  0  0  0  0
  -17.0229   -5.0737   -0.0000 O   0  0  0  0  0  0  0  0  0  0  0  0
  1  2  2  0  0  0  0
  1  3  2  0  0  0  0
  1  4  1  0  0  0  0
  1  5  1  0  0  0  0
  4  6  1  0  0  0  0
  5  7  1  0  0  0  0
  6  8  2  0  0  0  0
  6  9  1  0  0  0  0
  7 10  1  0  0  0  0
  8 11  1  0  0  0  0
  8 12  1  0  0  0  0
  9 13  2  0  0  0  0
 11 14  2  0  0  0  0
 13 15  1  0  0  0  0
 14 16  1  0  0  0  0
 15 17  1  0  0  0  0
 15 18  1  0  0  0  0
 15 19  1  0  0  0  0
 16 20  1  0  0  0  0
 20 21  2  0  0  0  0
 20 22  1  0  0  0  0
 21 23  1  0  0  0  0
 21 24  1  0  0  0  0
 22 25  2  0  0  0  0
 22 26  1  0  0  0  0
 23 27  1  0  0  0  0
 27 28  1  0  0  0  0
 27 29  1  0  0  0  0
 28 30  1  0  0  0  0
 30 31  1  0  0  0  0
 31 32  2  0  0  0  0
 31 33  1  0  0  0  0
 32 34  1  0  0  0  0
 33 35  2  0  0  0  0
 34 36  2  0  0  0  0
 36 37  1  0  0  0  0
 13 14  1  0  0  0  0
 26 27  1  0  0  0  0
 35 36  1  0  0  0  0
M  END
>  <MolRegNo>
111973

>  <m>
=

>  <Value>
0

>  <Unit>
%

>  <Type>
Inhibition

>  <pValue>
0

>  <Ligand Efficiency>
0

>  <Binding Efficiency>
0

>  <Surface Efficiency>
0

>  <Assay Index>
51473

>  <Assay Category>


>  <Assay Organism>


>  <Target ID>
12911

>  <Target Name>
Cytochrome P450 2C9

>  <Target Organism>
Homo sapiens

>  <Target Description>
Target is a single protein chain

>  <Sequence Accession>
P11712

>  <Reference>
Bioorg. Med. Chem. Lett. 9 (15), 2217-2222 (1999)

>  <Pubmed ID>
10465549

>  <DOI>
10.1016/s0960-894x(99)00360-1

$$$$
111973
Actelion Java MolfileCreator 1.0

 37 39  0  0  0  0  0  0  0  0999 V2000
    0.0000   -0.0000   -0.0000 S   0  0  0  0  0  0  0  0  0  0  0  0
    0.3793    1.4699   -0.0000 O   0  0  0  0  0  0  0  0  0  0  0  0
    1.4462   -0.3793   -0.0000 O   0  0  0  0  0  0  0  0  0  0  0  0
   -1.3040    0.7587   -0.0000 O   0  0  0  0  0  0  0  0  0  0  0  0
   -0.0119   -1.4818   -0.0000 N   0  0  0  0  0  0  0  0  0  0  0  0
   -2.6080    0.0119   -0.0000 C   0  0  0  0  0  0  0  0  0  0  0  0
    1.2803   -2.2168   -0.0000 C   0  0  0  0  0  0  0  0  0  0  0  0
   -3.9238    0.7705   -0.0000 C   0  0  0  0  0  0  0  0  0  0  0  0
   -2.6198   -1.4818   -0.0000 C   0  0  0  0  0  0  0  0  0  0  0  0
    1.2803   -3.6986   -0.0000 C   0  0  0  0  0  0  0  0  0  0  0  0
   -5.2278    0.0356   -0.0000 C   0  0  0  0  0  0  0  0  0  0  0  0
   -3.9475    2.2760   -0.0000 C   0  0  0  0  0  0  0  0  0  0  0  0
   -3.9357   -2.2168   -0.0000 C   0  0  0  0  0  0  0  0  0  0  0  0
   -5.2397   -1.4581   -0.0000 C   0  0  0  0  0  0  0  0  0  0  0  0
   -3.9475   -3.6986   -0.0000 C   0  0  0  0  0  0  0  0  0  0  0  0
   -6.5436   -2.1931   -0.0000 S   0  0  0  0  0  0  0  0  0  0  0  0
   -5.2515   -4.4336   -0.0000 C   0  0  0  0  0  0  0  0  0  0  0  0
   -2.6554   -4.4336   -0.0000 C   0  0  0  0  0  0  0  0  0  0  0  0
   -5.4056   -3.2955   -0.0000 C   0  0  0  0  0  0  0  0  0  0  0  0
   -7.8595   -1.4344   -0.0000 C   0  0  0  0  0  0  0  0  0  0  0  0
   -7.8713    0.0711   -0.0000 C   0  0  0  0  0  0  0  0  0  0  0  0
   -9.1635   -2.1694   -0.0000 C   0  0  0  0  0  0  0  0  0  0  0  0
   -9.1753    0.8417   -0.0000 O   0  0  0  0  0  0  0  0  0  0  0  0
   -6.5792    0.8298   -0.0000 O   0  0  0  0  0  0  0  0  0  0  0  0
   -9.1753   -3.6512   -0.0000 O   0  0  0  0  0  0  0  0  0  0  0  0
  -10.4556   -1.4107   -0.0000 C   0  0  0  0  0  0  0  0  0  0  0  0
  -10.4675    0.0948   -0.0000 C   0  0  0  0  0  0  0  0  0  0  0  0
  -11.7833   -0.6401   -0.0000 C   0  0  0  0  0  0  0  0  0  0  0  0
  -10.4793    1.6003   -0.0000 C   0  0  0  0  0  0  0  0  0  0  0  0
  -11.7833   -2.1219   -0.0000 C   0  0  0  0  0  0  0  0  0  0  0  0
  -13.0873   -2.8688   -0.0000 C   0  0  0  0  0  0  0  0  0  0  0  0
  -14.4031   -2.1101   -0.0000 C   0  0  0  0  0  0  0  0  0  0  0  0
  -13.0991   -4.3624   -0.0000 C   0  0  0  0  0  0  0  0  0  0  0  0
  -15.7071   -2.8451   -0.0000 C   0  0  0  0  0  0  0  0  0  0  0  0
  -14.4150   -5.0974   -0.0000 C   0  0  0  0  0  0  0  0  0  0  0  0
  -15.7190   -4.3387   -0.0000 C   0  0  0  0  0  0  0  0  0  0  0  0
  -17.0229   -5.0737   -0.0000 O   0  0  0  0  0  0  0  0  0  0  0  0
  1  2  2  0  0  0  0
  1  3  2  0  0  0  0
  1  4  1  0  0  0  0
  1  5  1  0  0  0  0
  4  6  1  0  0  0  0
  5  7  1  0  0  0  0
  6  8  2  0  0  0  0
  6  9  1  0  0  0  0
  7 10  1  0  0  0  0
  8 11  1  0  0  0  0
  8 12  1  0  0  0  0
  9 13  2  0  0  0  0
 11 14  2  0  0  0  0
 13 15  1  0  0  0  0
 14 16  1  0  0  0  0
 15 17  1  0  0  0  0
 15 18  1  0  0  0  0
 15 19  1  0  0  0  0
 16 20  1  0  0  0  0
 20 21  2  0  0  0  0
 20 22  1  0  0  0  0
 21 23  1  0  0  0  0
 21 24  1  0  0  0  0
 22 25  2  0  0  0  0
 22 26  1  0  0  0  0
 23 27  1  0  0  0  0
 27 28  1  0  0  0  0
 27 29  1  0  0  0  0
 28 30  1  0  0  0  0
 30 31  1  0  0  0  0
 31 32  2  0  0  0  0
 31 33  1  0  0  0  0
 32 34  1  0  0  0  0
 33 35  2  0  0  0  0
 34 36  2  0  0  0  0
 36 37  1  0  0  0  0
 13 14  1  0  0  0  0
 26 27  1  0  0  0  0
 35 36  1  0  0  0  0
M  END
>  <MolRegNo>
111973

>  <m>
=

>  <Value>
6

>  <Unit>
%

>  <Type>
Inhibition

>  <pValue>
0

>  <Ligand Efficiency>
0

>  <Binding Efficiency>
0

>  <Surface Efficiency>
0

>  <Assay Index>
51472

>  <Assay Category>


>  <Assay Organism>


>  <Target ID>
12911

>  <Target Name>
Cytochrome P450 2C9

>  <Target Organism>
Homo sapiens

>  <Target Description>
Target is a single protein chain

>  <Sequence Accession>
P11712

>  <Reference>
Bioorg. Med. Chem. Lett. 9 (15), 2217-2222 (1999)

>  <Pubmed ID>
10465549

>  <DOI>
10.1016/s0960-894x(99)00360-1

$$$$
111973
Actelion Java MolfileCreator 1.0

 37 39  0  0  0  0  0  0  0  0999 V2000
    0.0000   -0.0000   -0.0000 S   0  0  0  0  0  0  0  0  0  0  0  0
    0.3793    1.4699   -0.0000 O   0  0  0  0  0  0  0  0  0  0  0  0
    1.4462   -0.3793   -0.0000 O   0  0  0  0  0  0  0  0  0  0  0  0
   -1.3040    0.7587   -0.0000 O   0  0  0  0  0  0  0  0  0  0  0  0
   -0.0119   -1.4818   -0.0000 N   0  0  0  0  0  0  0  0  0  0  0  0
   -2.6080    0.0119   -0.0000 C   0  0  0  0  0  0  0  0  0  0  0  0
    1.2803   -2.2168   -0.0000 C   0  0  0  0  0  0  0  0  0  0  0  0
   -3.9238    0.7705   -0.0000 C   0  0  0  0  0  0  0  0  0  0  0  0
   -2.6198   -1.4818   -0.0000 C   0  0  0  0  0  0  0  0  0  0  0  0
    1.2803   -3.6986   -0.0000 C   0  0  0  0  0  0  0  0  0  0  0  0
   -5.2278    0.0356   -0.0000 C   0  0  0  0  0  0  0  0  0  0  0  0
   -3.9475    2.2760   -0.0000 C   0  0  0  0  0  0  0  0  0  0  0  0
   -3.9357   -2.2168   -0.0000 C   0  0  0  0  0  0  0  0  0  0  0  0
   -5.2397   -1.4581   -0.0000 C   0  0  0  0  0  0  0  0  0  0  0  0
   -3.9475   -3.6986   -0.0000 C   0  0  0  0  0  0  0  0  0  0  0  0
   -6.5436   -2.1931   -0.0000 S   0  0  0  0  0  0  0  0  0  0  0  0
   -5.2515   -4.4336   -0.0000 C   0  0  0  0  0  0  0  0  0  0  0  0
   -2.6554   -4.4336   -0.0000 C   0  0  0  0  0  0  0  0  0  0  0  0
   -5.4056   -3.2955   -0.0000 C   0  0  0  0  0  0  0  0  0  0  0  0
   -7.8595   -1.4344   -0.0000 C   0  0  0  0  0  0  0  0  0  0  0  0
   -7.8713    0.0711   -0.0000 C   0  0  0  0  0  0  0  0  0  0  0  0
   -9.1635   -2.1694   -0.0000 C   0  0  0  0  0  0  0  0  0  0  0  0
   -9.1753    0.8417   -0.0000 O   0  0  0  0  0  0  0  0  0  0  0  0
   -6.5792    0.8298   -0.0000 O   0  0  0  0  0  0  0  0  0  0  0  0
   -9.1753   -3.6512   -0.0000 O   0  0  0  0  0  0  0  0  0  0  0  0
  -10.4556   -1.4107   -0.0000 C   0  0  0  0  0  0  0  0  0  0  0  0
  -10.4675    0.0948   -0.0000 C   0  0  0  0  0  0  0  0  0  0  0  0
  -11.7833   -0.6401   -0.0000 C   0  0  0  0  0  0  0  0  0  0  0  0
  -10.4793    1.6003   -0.0000 C   0  0  0  0  0  0  0  0  0  0  0  0
  -11.7833   -2.1219   -0.0000 C   0  0  0  0  0  0  0  0  0  0  0  0
  -13.0873   -2.8688   -0.0000 C   0  0  0  0  0  0  0  0  0  0  0  0
  -14.4031   -2.1101   -0.0000 C   0  0  0  0  0  0  0  0  0  0  0  0
  -13.0991   -4.3624   -0.0000 C   0  0  0  0  0  0  0  0  0  0  0  0
  -15.7071   -2.8451   -0.0000 C   0  0  0  0  0  0  0  0  0  0  0  0
  -14.4150   -5.0974   -0.0000 C   0  0  0  0  0  0  0  0  0  0  0  0
  -15.7190   -4.3387   -0.0000 C   0  0  0  0  0  0  0  0  0  0  0  0
  -17.0229   -5.0737   -0.0000 O   0  0  0  0  0  0  0  0  0  0  0  0
  1  2  2  0  0  0  0
  1  3  2  0  0  0  0
  1  4  1  0  0  0  0
  1  5  1  0  0  0  0
  4  6  1  0  0  0  0
  5  7  1  0  0  0  0
  6  8  2  0  0  0  0
  6  9  1  0  0  0  0
  7 10  1  0  0  0  0
  8 11  1  0  0  0  0
  8 12  1  0  0  0  0
  9 13  2  0  0  0  0
 11 14  2  0  0  0  0
 13 15  1  0  0  0  0
 14 16  1  0  0  0  0
 15 17  1  0  0  0  0
 15 18  1  0  0  0  0
 15 19  1  0  0  0  0
 16 20  1  0  0  0  0
 20 21  2  0  0  0  0
 20 22  1  0  0  0  0
 21 23  1  0  0  0  0
 21 24  1  0  0  0  0
 22 25  2  0  0  0  0
 22 26  1  0  0  0  0
 23 27  1  0  0  0  0
 27 28  1  0  0  0  0
 27 29  1  0  0  0  0
 28 30  1  0  0  0  0
 30 31  1  0  0  0  0
 31 32  2  0  0  0  0
 31 33  1  0  0  0  0
 32 34  1  0  0  0  0
 33 35  2  0  0  0  0
 34 36  2  0  0  0  0
 36 37  1  0  0  0  0
 13 14  1  0  0  0  0
 26 27  1  0  0  0  0
 35 36  1  0  0  0  0
M  END
>  <MolRegNo>
111973

>  <m>
=

>  <Value>
46

>  <Unit>
%

>  <Type>
Inhibition

>  <pValue>
0

>  <Ligand Efficiency>
0

>  <Binding Efficiency>
0

>  <Surface Efficiency>
0

>  <Assay Index>
51471

>  <Assay Category>


>  <Assay Organism>


>  <Target ID>
12911

>  <Target Name>
Cytochrome P450 2C9

>  <Target Organism>
Homo sapiens

>  <Target Description>
Target is a single protein chain

>  <Sequence Accession>
P11712

>  <Reference>
Bioorg. Med. Chem. Lett. 9 (15), 2217-2222 (1999)

>  <Pubmed ID>
10465549

>  <DOI>
10.1016/s0960-894x(99)00360-1

$$$$
3637
Actelion Java MolfileCreator 1.0

 39 43  0  0  0  0  0  0  0  0999 V2000
    0.0000   -0.0000   -0.0000 S   0  0  0  0  0  0  0  0  0  0  0  0
    0.3190   -1.4653   -0.0000 O   0  0  0  0  0  0  0  0  0  0  0  0
   -0.3309    1.4771   -0.0000 O   0  0  0  0  0  0  0  0  0  0  0  0
   -1.4889   -0.3309   -0.0000 N   0  0  0  0  0  0  0  0  0  0  0  0
    1.4653    0.3309   -0.0000 C   0  0  0  0  0  0  0  0  0  0  0  0
   -2.4342    0.8508   -0.0000 C   0  0  0  0  0  0  0  0  0  0  0  0
   -1.8198   -1.7725   -0.0000 C   0  0  0  0  0  0  0  0  0  0  0  0
    1.9025    1.7725   -0.0000 C   0  0  0  0  0  0  0  0  0  0  0  0
    2.4579   -0.7444   -0.0000 C   0  0  0  0  0  0  0  0  0  0  0  0
   -3.9468    0.8626   -0.0000 C   0  0  0  0  0  0  0  0  0  0  0  0
   -3.1905   -2.4106   -0.0000 C   0  0  0  0  0  0  0  0  0  0  0  0
    3.3441    2.1152   -0.0000 C   0  0  0  0  0  0  0  0  0  0  0  0
    3.8995   -0.4136   -0.0000 C   0  0  0  0  0  0  0  0  0  0  0  0
   -4.8921   -0.2954   -0.0000 C   0  0  0  0  0  0  0  0  0  0  0  0
   -4.5021    2.2806   -0.0000 C   0  0  0  0  0  0  0  0  0  0  0  0
   -4.5494   -1.7489   -0.0000 N   0  0  0  0  0  0  0  0  0  0  0  0
   -3.2259   -3.8995   -0.0000 C   0  0  0  0  0  0  0  0  0  0  0  0
    4.3485    1.0280   -0.0000 C   0  0  0  0  0  0  0  0  0  0  0  0
   -6.3810   -0.0591   -0.0000 C   0  0  0  0  0  0  0  0  0  0  0  0
   -5.9910    2.5169   -0.0000 C   0  0  0  0  0  0  0  0  0  0  0  0
   -5.7429   -2.6706   -0.0000 C   0  0  0  0  0  0  0  0  0  0  0  0
   -1.9379   -4.6439   -0.0000 C   0  0  0  0  0  0  0  0  0  0  0  0
    5.8374    1.0399   -0.0000 C   0  0  0  0  0  0  0  0  0  0  0  0
   -6.9482    1.3471   -0.0000 C   0  0  0  0  0  0  0  0  0  0  0  0
   -7.1491   -2.1034   -0.0000 C   0  0  0  0  0  0  0  0  0  0  0  0
   -1.9616   -6.1328   -0.0000 C   0  0  0  0  0  0  0  0  0  0  0  0
    5.8138   -0.4490   -0.0000 C   0  0  0  0  0  0  0  0  0  0  0  0
    5.8138    2.5524   -0.0000 C   0  0  0  0  0  0  0  0  0  0  0  0
    7.3263    1.0517   -0.0000 C   0  0  0  0  0  0  0  0  0  0  0  0
   -8.6380   -2.3042   -0.0000 N   0  0  0  0  0  0  0  0  0  0  0  0
   -6.9009   -0.6381   -0.0000 C   0  0  0  0  0  0  0  0  0  0  0  0
   -3.2850   -6.8773   -0.0000 C   0  0  0  0  0  0  0  0  0  0  0  0
   -0.6735   -6.8773   -0.0000 C   0  0  0  0  0  0  0  0  0  0  0  0
   -9.3115   -0.9690   -0.0000 C   0  0  0  0  0  0  0  0  0  0  0  0
   -8.2362    0.0827   -0.0000 N   0  0  0  0  0  0  0  0  0  0  0  0
   -5.4593   -1.0162   -0.0000 C   0  0  0  0  0  0  0  0  0  0  0  0
   -3.2968   -8.3662   -0.0000 C   0  0  0  0  0  0  0  0  0  0  0  0
   -0.6854   -8.3662   -0.0000 C   0  0  0  0  0  0  0  0  0  0  0  0
   -1.9970   -9.1106   -0.0000 C   0  0  0  0  0  0  0  0  0  0  0  0
  1  2  2  0  0  0  0
  1  3  2  0  0  0  0
  1  4  1  0  0  0  0
  1  5  1  0  0  0  0
  4  6  1  0  0  0  0
  4  7  1  0  0  0  0
  5  8  2  0  0  0  0
  5  9  1  0  0  0  0
  6 10  1  0  0  0  0
  7 11  1  0  0  0  0
  8 12  1  0  0  0  0
  9 13  2  0  0  0  0
 10 14  2  0  0  0  0
 10 15  1  0  0  0  0
 11 16  1  0  0  0  0
 11 17  1  0  0  0  0
 12 18  2  0  0  0  0
 14 19  1  0  0  0  0
 15 20  2  0  0  0  0
 16 21  1  0  0  0  0
 17 22  1  0  0  0  0
 18 23  1  0  0  0  0
 19 24  2  0  0  0  0
 21 25  1  0  0  0  0
 22 26  1  0  0  0  0
 23 27  1  0  0  0  0
 23 28  1  0  0  0  0
 23 29  1  0  0  0  0
 25 30  1  0  0  0  0
 25 31  2  0  0  0  0
 26 32  2  0  0  0  0
 26 33  1  0  0  0  0
 30 34  2  0  0  0  0
 31 35  1  0  0  0  0
 31 36  1  0  0  0  0
 32 37  1  0  0  0  0
 33 38  2  0  0  0  0
 37 39  2  0  0  0  0
 13 18  1  0  0  0  0
 14 16  1  0  0  0  0
 20 24  1  0  0  0  0
 34 35  1  0  0  0  0
 38 39  1  0  0  0  0
M  END
>  <MolRegNo>
3637

>  <m>
=

>  <Value>
3000

>  <Unit>
nM

>  <Type>
IC50

>  <pValue>
5.52

>  <Ligand Efficiency>
0

>  <Binding Efficiency>
0

>  <Surface Efficiency>
0

>  <Assay Index>
51465

>  <Assay Category>


>  <Assay Organism>


>  <Target ID>
12911

>  <Target Name>
Cytochrome P450 2C9

>  <Target Organism>
Homo sapiens

>  <Target Description>
Target is a single protein chain

>  <Sequence Accession>
P11712

>  <Reference>
Bioorg. Med. Chem. Lett. 14 (4), 1031-1034 (2004)

>  <Pubmed ID>
15013017

>  <DOI>
10.1016/j.bmcl.2003.11.052

$$$$
3544
Actelion Java MolfileCreator 1.0

 37 41  0  0  0  0  0  0  0  0999 V2000
    0.0000   -0.0000   -0.0000 Cl  0  0  0  0  0  0  0  0  0  0  0  0
   -0.4604   -1.4401   -0.0000 C   0  0  0  0  0  0  0  0  0  0  0  0
    0.5312   -2.5262   -0.0000 C   0  0  0  0  0  0  0  0  0  0  0  0
   -1.9359   -1.7589   -0.0000 C   0  0  0  0  0  0  0  0  0  0  0  0
    1.9950   -2.1956   -0.0000 Cl  0  0  0  0  0  0  0  0  0  0  0  0
    0.0472   -3.9427   -0.0000 C   0  0  0  0  0  0  0  0  0  0  0  0
   -2.3963   -3.1754   -0.0000 C   0  0  0  0  0  0  0  0  0  0  0  0
   -1.4047   -4.2496   -0.0000 C   0  0  0  0  0  0  0  0  0  0  0  0
   -3.8719   -3.4823   -0.0000 S   0  0  0  0  0  0  0  0  0  0  0  0
   -4.2142   -2.0068   -0.0000 O   0  0  0  0  0  0  0  0  0  0  0  0
   -3.5531   -4.9461   -0.0000 O   0  0  0  0  0  0  0  0  0  0  0  0
   -5.3592   -3.8128   -0.0000 N   0  0  0  0  0  0  0  0  0  0  0  0
   -6.3036   -2.6324   -0.0000 C   0  0  0  0  0  0  0  0  0  0  0  0
   -5.7016   -5.2530   -0.0000 C   0  0  0  0  0  0  0  0  0  0  0  0
   -7.8146   -2.6206   -0.0000 C   0  0  0  0  0  0  0  0  0  0  0  0
   -7.0709   -5.8904   -0.0000 C   0  0  0  0  0  0  0  0  0  0  0  0
   -8.7589   -3.7774   -0.0000 C   0  0  0  0  0  0  0  0  0  0  0  0
   -8.3694   -1.2041   -0.0000 C   0  0  0  0  0  0  0  0  0  0  0  0
   -8.4284   -5.2294   -0.0000 N   0  0  0  0  0  0  0  0  0  0  0  0
   -7.0945   -7.3778   -0.0000 C   0  0  0  0  0  0  0  0  0  0  0  0
  -10.2581   -3.5413   -0.0000 C   0  0  0  0  0  0  0  0  0  0  0  0
   -9.8685   -0.9680   -0.0000 C   0  0  0  0  0  0  0  0  0  0  0  0
   -9.6088   -6.1501   -0.0000 C   0  0  0  0  0  0  0  0  0  0  0  0
   -5.8314   -8.1215   -0.0000 C   0  0  0  0  0  0  0  0  0  0  0  0
  -10.8129   -2.1366   -0.0000 C   0  0  0  0  0  0  0  0  0  0  0  0
  -11.0254   -5.5953   -0.0000 C   0  0  0  0  0  0  0  0  0  0  0  0
   -5.8432   -9.6088   -0.0000 C   0  0  0  0  0  0  0  0  0  0  0  0
  -12.3829   -6.2564   -0.0000 N   0  0  0  0  0  0  0  0  0  0  0  0
  -11.2615   -4.1080   -0.0000 C   0  0  0  0  0  0  0  0  0  0  0  0
   -7.1535  -10.3407   -0.0000 C   0  0  0  0  0  0  0  0  0  0  0  0
   -4.5565  -10.3407   -0.0000 C   0  0  0  0  0  0  0  0  0  0  0  0
  -13.4453   -5.1585   -0.0000 C   0  0  0  0  0  0  0  0  0  0  0  0
  -12.7488   -3.8483   -0.0000 N   0  0  0  0  0  0  0  0  0  0  0  0
  -11.2733   -2.5970   -0.0000 C   0  0  0  0  0  0  0  0  0  0  0  0
   -7.1653  -11.8281   -0.0000 C   0  0  0  0  0  0  0  0  0  0  0  0
   -4.5683  -11.8281   -0.0000 C   0  0  0  0  0  0  0  0  0  0  0  0
   -5.8786  -12.5718   -0.0000 C   0  0  0  0  0  0  0  0  0  0  0  0
  1  2  1  0  0  0  0
  2  3  2  0  0  0  0
  2  4  1  0  0  0  0
  3  5  1  0  0  0  0
  3  6  1  0  0  0  0
  4  7  2  0  0  0  0
  6  8  2  0  0  0  0
  7  9  1  0  0  0  0
  9 10  2  0  0  0  0
  9 11  2  0  0  0  0
  9 12  1  0  0  0  0
 12 13  1  0  0  0  0
 12 14  1  0  0  0  0
 13 15  1  0  0  0  0
 14 16  1  0  0  0  0
 15 17  2  0  0  0  0
 15 18  1  0  0  0  0
 16 19  1  0  0  0  0
 16 20  1  0  0  0  0
 17 21  1  0  0  0  0
 18 22  2  0  0  0  0
 19 23  1  0  0  0  0
 20 24  1  0  0  0  0
 21 25  2  0  0  0  0
 23 26  1  0  0  0  0
 24 27  1  0  0  0  0
 26 28  1  0  0  0  0
 26 29  2  0  0  0  0
 27 30  2  0  0  0  0
 27 31  1  0  0  0  0
 28 32  2  0  0  0  0
 29 33  1  0  0  0  0
 29 34  1  0  0  0  0
 30 35  1  0  0  0  0
 31 36  2  0  0  0  0
 35 37  2  0  0  0  0
  7  8  1  0  0  0  0
 17 19  1  0  0  0  0
 22 25  1  0  0  0  0
 32 33  1  0  0  0  0
 36 37  1  0  0  0  0
M  END
>  <MolRegNo>
3544

>  <m>
=

>  <Value>
2000

>  <Unit>
nM

>  <Type>
IC50

>  <pValue>
5.7

>  <Ligand Efficiency>
0

>  <Binding Efficiency>
0

>  <Surface Efficiency>
0

>  <Assay Index>
51465

>  <Assay Category>


>  <Assay Organism>


>  <Target ID>
12911

>  <Target Name>
Cytochrome P450 2C9

>  <Target Organism>
Homo sapiens

>  <Target Description>
Target is a single protein chain

>  <Sequence Accession>
P11712

>  <Reference>
Bioorg. Med. Chem. Lett. 14 (4), 1031-1034 (2004)

>  <Pubmed ID>
15013017

>  <DOI>
10.1016/j.bmcl.2003.11.052

$$$$
112637
Actelion Java MolfileCreator 1.0

 43 46  0  0  0  0  0  0  0  0999 V2000
    0.0000   -0.0000   -0.0000 S   0  0  0  0  0  0  0  0  0  0  0  0
    0.3778    1.4757   -0.0000 O   0  0  0  0  0  0  0  0  0  0  0  0
    1.4403   -0.3542   -0.0000 O   0  0  0  0  0  0  0  0  0  0  0  0
   -1.3104    0.7556   -0.0000 O   0  0  0  0  0  0  0  0  0  0  0  0
    0.0000   -1.4875   -0.0000 N   0  0  0  0  0  0  0  0  0  0  0  0
   -2.6209    0.0118   -0.0000 C   0  0  0  0  0  0  0  0  0  0  0  0
   -1.2868   -2.2195   -0.0000 C   0  0  0  0  0  0  0  0  0  0  0  0
    1.2986   -2.2077   -0.0000 C   0  0  0  0  0  0  0  0  0  0  0  0
   -3.9431    0.7674   -0.0000 C   0  0  0  0  0  0  0  0  0  0  0  0
   -2.6327   -1.4757   -0.0000 C   0  0  0  0  0  0  0  0  0  0  0  0
   -1.2868   -3.7070   -0.0000 C   0  0  0  0  0  0  0  0  0  0  0  0
    1.3104   -3.6952   -0.0000 C   0  0  0  0  0  0  0  0  0  0  0  0
   -5.2535    0.0236   -0.0000 C   0  0  0  0  0  0  0  0  0  0  0  0
   -3.9549    2.2785   -0.0000 C   0  0  0  0  0  0  0  0  0  0  0  0
   -3.9549   -2.2077   -0.0000 C   0  0  0  0  0  0  0  0  0  0  0  0
    0.0000   -4.4271   -0.0000 N   0  0  0  0  0  0  0  0  0  0  0  0
   -5.2653   -1.4639   -0.0000 C   0  0  0  0  0  0  0  0  0  0  0  0
   -3.9667   -3.6952   -0.0000 C   0  0  0  0  0  0  0  0  0  0  0  0
    0.0000   -5.9146   -0.0000 C   0  0  0  0  0  0  0  0  0  0  0  0
   -6.5757   -2.1959   -0.0000 S   0  0  0  0  0  0  0  0  0  0  0  0
   -2.6681   -4.4389   -0.0000 C   0  0  0  0  0  0  0  0  0  0  0  0
   -5.4188   -3.2938   -0.0000 C   0  0  0  0  0  0  0  0  0  0  0  0
   -5.2771   -4.4389   -0.0000 C   0  0  0  0  0  0  0  0  0  0  0  0
   -7.8862   -1.4403   -0.0000 C   0  0  0  0  0  0  0  0  0  0  0  0
   -7.8980    0.0708   -0.0000 C   0  0  0  0  0  0  0  0  0  0  0  0
   -9.1966   -2.1722   -0.0000 C   0  0  0  0  0  0  0  0  0  0  0  0
   -9.2084    0.8264   -0.0000 O   0  0  0  0  0  0  0  0  0  0  0  0
   -6.6112    0.8264   -0.0000 O   0  0  0  0  0  0  0  0  0  0  0  0
   -9.2084   -3.6598   -0.0000 O   0  0  0  0  0  0  0  0  0  0  0  0
  -10.5070   -1.4167   -0.0000 C   0  0  0  0  0  0  0  0  0  0  0  0
  -10.5188    0.0826   -0.0000 C   0  0  0  0  0  0  0  0  0  0  0  0
  -10.5306    1.5938   -0.0000 C   0  0  0  0  0  0  0  0  0  0  0  0
  -11.8293   -0.6729   -0.0000 C   0  0  0  0  0  0  0  0  0  0  0  0
   -9.2438    2.3375   -0.0000 C   0  0  0  0  0  0  0  0  0  0  0  0
  -11.8411    2.3375   -0.0000 C   0  0  0  0  0  0  0  0  0  0  0  0
  -11.8411   -2.1604   -0.0000 C   0  0  0  0  0  0  0  0  0  0  0  0
  -13.1515   -2.9042   -0.0000 C   0  0  0  0  0  0  0  0  0  0  0  0
  -14.4619   -2.1486   -0.0000 C   0  0  0  0  0  0  0  0  0  0  0  0
  -13.1633   -4.3917   -0.0000 C   0  0  0  0  0  0  0  0  0  0  0  0
  -15.7724   -2.8924   -0.0000 C   0  0  0  0  0  0  0  0  0  0  0  0
  -14.4737   -5.1237   -0.0000 C   0  0  0  0  0  0  0  0  0  0  0  0
  -15.7842   -4.3799   -0.0000 C   0  0  0  0  0  0  0  0  0  0  0  0
  -17.0946   -5.1118   -0.0000 O   0  0  0  0  0  0  0  0  0  0  0  0
  1  2  2  0  0  0  0
  1  3  2  0  0  0  0
  1  4  1  0  0  0  0
  1  5  1  0  0  0  0
  4  6  1  0  0  0  0
  5  7  1  0  0  0  0
  5  8  1  0  0  0  0
  6  9  2  0  0  0  0
  6 10  1  0  0  0  0
  7 11  1  0  0  0  0
  8 12  1  0  0  0  0
  9 13  1  0  0  0  0
  9 14  1  0  0  0  0
 10 15  2  0  0  0  0
 11 16  1  0  0  0  0
 13 17  2  0  0  0  0
 15 18  1  0  0  0  0
 16 19  1  0  0  0  0
 17 20  1  0  0  0  0
 18 21  1  0  0  0  0
 18 22  1  0  0  0  0
 18 23  1  0  0  0  0
 20 24  1  0  0  0  0
 24 25  2  0  0  0  0
 24 26  1  0  0  0  0
 25 27  1  0  0  0  0
 25 28  1  0  0  0  0
 26 29  2  0  0  0  0
 26 30  1  0  0  0  0
 27 31  1  0  0  0  0
 31 32  1  0  0  0  0
 31 33  1  0  0  0  0
 32 34  1  0  0  0  0
 32 35  1  0  0  0  0
 33 36  1  0  0  0  0
 36 37  1  0  0  0  0
 37 38  2  0  0  0  0
 37 39  1  0  0  0  0
 38 40  1  0  0  0  0
 39 41  2  0  0  0  0
 40 42  2  0  0  0  0
 42 43  1  0  0  0  0
 12 16  1  0  0  0  0
 15 17  1  0  0  0  0
 30 31  1  0  0  0  0
 41 42  1  0  0  0  0
M  END
>  <MolRegNo>
112637

>  <m>


>  <Value>
0

>  <Unit>
%

>  <Type>
Inhibition

>  <pValue>
0

>  <Ligand Efficiency>
0

>  <Binding Efficiency>
0

>  <Surface Efficiency>
0

>  <Assay Index>
51617

>  <Assay Category>


>  <Assay Organism>


>  <Target ID>
12911

>  <Target Name>
Cytochrome P450 2C9

>  <Target Organism>
Homo sapiens

>  <Target Description>
Target is a single protein chain

>  <Sequence Accession>
P11712

>  <Reference>
Bioorg. Med. Chem. Lett. 9 (15), 2217-2222 (1999)

>  <Pubmed ID>
10465549

>  <DOI>
10.1016/s0960-894x(99)00360-1

$$$$
112637
Actelion Java MolfileCreator 1.0

 43 46  0  0  0  0  0  0  0  0999 V2000
    0.0000   -0.0000   -0.0000 S   0  0  0  0  0  0  0  0  0  0  0  0
    0.3778    1.4757   -0.0000 O   0  0  0  0  0  0  0  0  0  0  0  0
    1.4403   -0.3542   -0.0000 O   0  0  0  0  0  0  0  0  0  0  0  0
   -1.3104    0.7556   -0.0000 O   0  0  0  0  0  0  0  0  0  0  0  0
    0.0000   -1.4875   -0.0000 N   0  0  0  0  0  0  0  0  0  0  0  0
   -2.6209    0.0118   -0.0000 C   0  0  0  0  0  0  0  0  0  0  0  0
   -1.2868   -2.2195   -0.0000 C   0  0  0  0  0  0  0  0  0  0  0  0
    1.2986   -2.2077   -0.0000 C   0  0  0  0  0  0  0  0  0  0  0  0
   -3.9431    0.7674   -0.0000 C   0  0  0  0  0  0  0  0  0  0  0  0
   -2.6327   -1.4757   -0.0000 C   0  0  0  0  0  0  0  0  0  0  0  0
   -1.2868   -3.7070   -0.0000 C   0  0  0  0  0  0  0  0  0  0  0  0
    1.3104   -3.6952   -0.0000 C   0  0  0  0  0  0  0  0  0  0  0  0
   -5.2535    0.0236   -0.0000 C   0  0  0  0  0  0  0  0  0  0  0  0
   -3.9549    2.2785   -0.0000 C   0  0  0  0  0  0  0  0  0  0  0  0
   -3.9549   -2.2077   -0.0000 C   0  0  0  0  0  0  0  0  0  0  0  0
    0.0000   -4.4271   -0.0000 N   0  0  0  0  0  0  0  0  0  0  0  0
   -5.2653   -1.4639   -0.0000 C   0  0  0  0  0  0  0  0  0  0  0  0
   -3.9667   -3.6952   -0.0000 C   0  0  0  0  0  0  0  0  0  0  0  0
    0.0000   -5.9146   -0.0000 C   0  0  0  0  0  0  0  0  0  0  0  0
   -6.5757   -2.1959   -0.0000 S   0  0  0  0  0  0  0  0  0  0  0  0
   -2.6681   -4.4389   -0.0000 C   0  0  0  0  0  0  0  0  0  0  0  0
   -5.4188   -3.2938   -0.0000 C   0  0  0  0  0  0  0  0  0  0  0  0
   -5.2771   -4.4389   -0.0000 C   0  0  0  0  0  0  0  0  0  0  0  0
   -7.8862   -1.4403   -0.0000 C   0  0  0  0  0  0  0  0  0  0  0  0
   -7.8980    0.0708   -0.0000 C   0  0  0  0  0  0  0  0  0  0  0  0
   -9.1966   -2.1722   -0.0000 C   0  0  0  0  0  0  0  0  0  0  0  0
   -9.2084    0.8264   -0.0000 O   0  0  0  0  0  0  0  0  0  0  0  0
   -6.6112    0.8264   -0.0000 O   0  0  0  0  0  0  0  0  0  0  0  0
   -9.2084   -3.6598   -0.0000 O   0  0  0  0  0  0  0  0  0  0  0  0
  -10.5070   -1.4167   -0.0000 C   0  0  0  0  0  0  0  0  0  0  0  0
  -10.5188    0.0826   -0.0000 C   0  0  0  0  0  0  0  0  0  0  0  0
  -10.5306    1.5938   -0.0000 C   0  0  0  0  0  0  0  0  0  0  0  0
  -11.8293   -0.6729   -0.0000 C   0  0  0  0  0  0  0  0  0  0  0  0
   -9.2438    2.3375   -0.0000 C   0  0  0  0  0  0  0  0  0  0  0  0
  -11.8411    2.3375   -0.0000 C   0  0  0  0  0  0  0  0  0  0  0  0
  -11.8411   -2.1604   -0.0000 C   0  0  0  0  0  0  0  0  0  0  0  0
  -13.1515   -2.9042   -0.0000 C   0  0  0  0  0  0  0  0  0  0  0  0
  -14.4619   -2.1486   -0.0000 C   0  0  0  0  0  0  0  0  0  0  0  0
  -13.1633   -4.3917   -0.0000 C   0  0  0  0  0  0  0  0  0  0  0  0
  -15.7724   -2.8924   -0.0000 C   0  0  0  0  0  0  0  0  0  0  0  0
  -14.4737   -5.1237   -0.0000 C   0  0  0  0  0  0  0  0  0  0  0  0
  -15.7842   -4.3799   -0.0000 C   0  0  0  0  0  0  0  0  0  0  0  0
  -17.0946   -5.1118   -0.0000 O   0  0  0  0  0  0  0  0  0  0  0  0
  1  2  2  0  0  0  0
  1  3  2  0  0  0  0
  1  4  1  0  0  0  0
  1  5  1  0  0  0  0
  4  6  1  0  0  0  0
  5  7  1  0  0  0  0
  5  8  1  0  0  0  0
  6  9  2  0  0  0  0
  6 10  1  0  0  0  0
  7 11  1  0  0  0  0
  8 12  1  0  0  0  0
  9 13  1  0  0  0  0
  9 14  1  0  0  0  0
 10 15  2  0  0  0  0
 11 16  1  0  0  0  0
 13 17  2  0  0  0  0
 15 18  1  0  0  0  0
 16 19  1  0  0  0  0
 17 20  1  0  0  0  0
 18 21  1  0  0  0  0
 18 22  1  0  0  0  0
 18 23  1  0  0  0  0
 20 24  1  0  0  0  0
 24 25  2  0  0  0  0
 24 26  1  0  0  0  0
 25 27  1  0  0  0  0
 25 28  1  0  0  0  0
 26 29  2  0  0  0  0
 26 30  1  0  0  0  0
 27 31  1  0  0  0  0
 31 32  1  0  0  0  0
 31 33  1  0  0  0  0
 32 34  1  0  0  0  0
 32 35  1  0  0  0  0
 33 36  1  0  0  0  0
 36 37  1  0  0  0  0
 37 38  2  0  0  0  0
 37 39  1  0  0  0  0
 38 40  1  0  0  0  0
 39 41  2  0  0  0  0
 40 42  2  0  0  0  0
 42 43  1  0  0  0  0
 12 16  1  0  0  0  0
 15 17  1  0  0  0  0
 30 31  1  0  0  0  0
 41 42  1  0  0  0  0
M  END
>  <MolRegNo>
112637

>  <m>


>  <Value>
0

>  <Unit>
%

>  <Type>
Inhibition

>  <pValue>
0

>  <Ligand Efficiency>
0

>  <Binding Efficiency>
0

>  <Surface Efficiency>
0

>  <Assay Index>
51475

>  <Assay Category>


>  <Assay Organism>


>  <Target ID>
12911

>  <Target Name>
Cytochrome P450 2C9

>  <Target Organism>
Homo sapiens

>  <Target Description>
Target is a single protein chain

>  <Sequence Accession>
P11712

>  <Reference>
Bioorg. Med. Chem. Lett. 9 (15), 2217-2222 (1999)

>  <Pubmed ID>
10465549

>  <DOI>
10.1016/s0960-894x(99)00360-1

$$$$
112637
Actelion Java MolfileCreator 1.0

 43 46  0  0  0  0  0  0  0  0999 V2000
    0.0000   -0.0000   -0.0000 S   0  0  0  0  0  0  0  0  0  0  0  0
    0.3778    1.4757   -0.0000 O   0  0  0  0  0  0  0  0  0  0  0  0
    1.4403   -0.3542   -0.0000 O   0  0  0  0  0  0  0  0  0  0  0  0
   -1.3104    0.7556   -0.0000 O   0  0  0  0  0  0  0  0  0  0  0  0
    0.0000   -1.4875   -0.0000 N   0  0  0  0  0  0  0  0  0  0  0  0
   -2.6209    0.0118   -0.0000 C   0  0  0  0  0  0  0  0  0  0  0  0
   -1.2868   -2.2195   -0.0000 C   0  0  0  0  0  0  0  0  0  0  0  0
    1.2986   -2.2077   -0.0000 C   0  0  0  0  0  0  0  0  0  0  0  0
   -3.9431    0.7674   -0.0000 C   0  0  0  0  0  0  0  0  0  0  0  0
   -2.6327   -1.4757   -0.0000 C   0  0  0  0  0  0  0  0  0  0  0  0
   -1.2868   -3.7070   -0.0000 C   0  0  0  0  0  0  0  0  0  0  0  0
    1.3104   -3.6952   -0.0000 C   0  0  0  0  0  0  0  0  0  0  0  0
   -5.2535    0.0236   -0.0000 C   0  0  0  0  0  0  0  0  0  0  0  0
   -3.9549    2.2785   -0.0000 C   0  0  0  0  0  0  0  0  0  0  0  0
   -3.9549   -2.2077   -0.0000 C   0  0  0  0  0  0  0  0  0  0  0  0
    0.0000   -4.4271   -0.0000 N   0  0  0  0  0  0  0  0  0  0  0  0
   -5.2653   -1.4639   -0.0000 C   0  0  0  0  0  0  0  0  0  0  0  0
   -3.9667   -3.6952   -0.0000 C   0  0  0  0  0  0  0  0  0  0  0  0
    0.0000   -5.9146   -0.0000 C   0  0  0  0  0  0  0  0  0  0  0  0
   -6.5757   -2.1959   -0.0000 S   0  0  0  0  0  0  0  0  0  0  0  0
   -2.6681   -4.4389   -0.0000 C   0  0  0  0  0  0  0  0  0  0  0  0
   -5.4188   -3.2938   -0.0000 C   0  0  0  0  0  0  0  0  0  0  0  0
   -5.2771   -4.4389   -0.0000 C   0  0  0  0  0  0  0  0  0  0  0  0
   -7.8862   -1.4403   -0.0000 C   0  0  0  0  0  0  0  0  0  0  0  0
   -7.8980    0.0708   -0.0000 C   0  0  0  0  0  0  0  0  0  0  0  0
   -9.1966   -2.1722   -0.0000 C   0  0  0  0  0  0  0  0  0  0  0  0
   -9.2084    0.8264   -0.0000 O   0  0  0  0  0  0  0  0  0  0  0  0
   -6.6112    0.8264   -0.0000 O   0  0  0  0  0  0  0  0  0  0  0  0
   -9.2084   -3.6598   -0.0000 O   0  0  0  0  0  0  0  0  0  0  0  0
  -10.5070   -1.4167   -0.0000 C   0  0  0  0  0  0  0  0  0  0  0  0
  -10.5188    0.0826   -0.0000 C   0  0  0  0  0  0  0  0  0  0  0  0
  -10.5306    1.5938   -0.0000 C   0  0  0  0  0  0  0  0  0  0  0  0
  -11.8293   -0.6729   -0.0000 C   0  0  0  0  0  0  0  0  0  0  0  0
   -9.2438    2.3375   -0.0000 C   0  0  0  0  0  0  0  0  0  0  0  0
  -11.8411    2.3375   -0.0000 C   0  0  0  0  0  0  0  0  0  0  0  0
  -11.8411   -2.1604   -0.0000 C   0  0  0  0  0  0  0  0  0  0  0  0
  -13.1515   -2.9042   -0.0000 C   0  0  0  0  0  0  0  0  0  0  0  0
  -14.4619   -2.1486   -0.0000 C   0  0  0  0  0  0  0  0  0  0  0  0
  -13.1633   -4.3917   -0.0000 C   0  0  0  0  0  0  0  0  0  0  0  0
  -15.7724   -2.8924   -0.0000 C   0  0  0  0  0  0  0  0  0  0  0  0
  -14.4737   -5.1237   -0.0000 C   0  0  0  0  0  0  0  0  0  0  0  0
  -15.7842   -4.3799   -0.0000 C   0  0  0  0  0  0  0  0  0  0  0  0
  -17.0946   -5.1118   -0.0000 O   0  0  0  0  0  0  0  0  0  0  0  0
  1  2  2  0  0  0  0
  1  3  2  0  0  0  0
  1  4  1  0  0  0  0
  1  5  1  0  0  0  0
  4  6  1  0  0  0  0
  5  7  1  0  0  0  0
  5  8  1  0  0  0  0
  6  9  2  0  0  0  0
  6 10  1  0  0  0  0
  7 11  1  0  0  0  0
  8 12  1  0  0  0  0
  9 13  1  0  0  0  0
  9 14  1  0  0  0  0
 10 15  2  0  0  0  0
 11 16  1  0  0  0  0
 13 17  2  0  0  0  0
 15 18  1  0  0  0  0
 16 19  1  0  0  0  0
 17 20  1  0  0  0  0
 18 21  1  0  0  0  0
 18 22  1  0  0  0  0
 18 23  1  0  0  0  0
 20 24  1  0  0  0  0
 24 25  2  0  0  0  0
 24 26  1  0  0  0  0
 25 27  1  0  0  0  0
 25 28  1  0  0  0  0
 26 29  2  0  0  0  0
 26 30  1  0  0  0  0
 27 31  1  0  0  0  0
 31 32  1  0  0  0  0
 31 33  1  0  0  0  0
 32 34  1  0  0  0  0
 32 35  1  0  0  0  0
 33 36  1  0  0  0  0
 36 37  1  0  0  0  0
 37 38  2  0  0  0  0
 37 39  1  0  0  0  0
 38 40  1  0  0  0  0
 39 41  2  0  0  0  0
 40 42  2  0  0  0  0
 42 43  1  0  0  0  0
 12 16  1  0  0  0  0
 15 17  1  0  0  0  0
 30 31  1  0  0  0  0
 41 42  1  0  0  0  0
M  END
>  <MolRegNo>
112637

>  <m>


>  <Value>
0

>  <Unit>
%

>  <Type>
Inhibition

>  <pValue>
0

>  <Ligand Efficiency>
0

>  <Binding Efficiency>
0

>  <Surface Efficiency>
0

>  <Assay Index>
51474

>  <Assay Category>


>  <Assay Organism>


>  <Target ID>
12911

>  <Target Name>
Cytochrome P450 2C9

>  <Target Organism>
Homo sapiens

>  <Target Description>
Target is a single protein chain

>  <Sequence Accession>
P11712

>  <Reference>
Bioorg. Med. Chem. Lett. 9 (15), 2217-2222 (1999)

>  <Pubmed ID>
10465549

>  <DOI>
10.1016/s0960-894x(99)00360-1

$$$$
3852
Actelion Java MolfileCreator 1.0

 38 42  0  0  0  0  0  0  0  0999 V2000
    0.0000   -0.0000   -0.0000 S   0  0  0  0  0  0  0  0  0  0  0  0
    0.0240    1.5222   -0.0000 O   0  0  0  0  0  0  0  0  0  0  0  0
   -0.0360   -1.4983   -0.0000 O   0  0  0  0  0  0  0  0  0  0  0  0
   -1.5222    0.0360   -0.0000 N   0  0  0  0  0  0  0  0  0  0  0  0
    1.4863   -0.0240   -0.0000 C   0  0  0  0  0  0  0  0  0  0  0  0
   -2.4572    1.2346   -0.0000 C   0  0  0  0  0  0  0  0  0  0  0  0
   -1.8938   -1.3904   -0.0000 C   0  0  0  0  0  0  0  0  0  0  0  0
    2.2055   -1.3065   -0.0000 C   0  0  0  0  0  0  0  0  0  0  0  0
    2.2654    1.2825   -0.0000 C   0  0  0  0  0  0  0  0  0  0  0  0
   -3.9674    1.2705   -0.0000 C   0  0  0  0  0  0  0  0  0  0  0  0
   -3.2722   -2.0137   -0.0000 C   0  0  0  0  0  0  0  0  0  0  0  0
    3.6798   -1.3185   -0.0000 C   0  0  0  0  0  0  0  0  0  0  0  0
    3.7517    1.2586   -0.0000 C   0  0  0  0  0  0  0  0  0  0  0  0
   -4.9143    0.1438   -0.0000 C   0  0  0  0  0  0  0  0  0  0  0  0
   -4.5068    2.6849   -0.0000 C   0  0  0  0  0  0  0  0  0  0  0  0
   -4.6267   -1.3305   -0.0000 N   0  0  0  0  0  0  0  0  0  0  0  0
   -3.3322   -3.5000   -0.0000 C   0  0  0  0  0  0  0  0  0  0  0  0
    4.4469   -0.0360   -0.0000 C   0  0  0  0  0  0  0  0  0  0  0  0
   -6.4006    0.4075   -0.0000 C   0  0  0  0  0  0  0  0  0  0  0  0
   -5.9931    2.9486   -0.0000 C   0  0  0  0  0  0  0  0  0  0  0  0
   -5.8253   -2.2294   -0.0000 C   0  0  0  0  0  0  0  0  0  0  0  0
   -2.0616   -4.2551   -0.0000 C   0  0  0  0  0  0  0  0  0  0  0  0
    5.9571   -0.0599   -0.0000 C   0  0  0  0  0  0  0  0  0  0  0  0
   -6.9520    1.8099   -0.0000 C   0  0  0  0  0  0  0  0  0  0  0  0
   -7.2277   -1.6541   -0.0000 C   0  0  0  0  0  0  0  0  0  0  0  0
   -2.1096   -5.7414   -0.0000 C   0  0  0  0  0  0  0  0  0  0  0  0
    7.4554   -0.0959   -0.0000 C   0  0  0  0  0  0  0  0  0  0  0  0
    5.9931    1.4503   -0.0000 C   0  0  0  0  0  0  0  0  0  0  0  0
    5.8972   -1.5702   -0.0000 C   0  0  0  0  0  0  0  0  0  0  0  0
   -8.4263   -2.5650   -0.0000 N   0  0  0  0  0  0  0  0  0  0  0  0
   -7.7671   -0.2277   -0.0000 C   0  0  0  0  0  0  0  0  0  0  0  0
   -3.4400   -6.4606   -0.0000 C   0  0  0  0  0  0  0  0  0  0  0  0
   -0.8390   -6.4965   -0.0000 C   0  0  0  0  0  0  0  0  0  0  0  0
   -9.6849   -1.7140   -0.0000 C   0  0  0  0  0  0  0  0  0  0  0  0
   -9.2653   -0.2757   -0.0000 N   0  0  0  0  0  0  0  0  0  0  0  0
   -3.4760   -7.9588   -0.0000 C   0  0  0  0  0  0  0  0  0  0  0  0
   -0.8750   -7.9828   -0.0000 C   0  0  0  0  0  0  0  0  0  0  0  0
   -2.1935   -8.7140   -0.0000 C   0  0  0  0  0  0  0  0  0  0  0  0
  1  2  2  0  0  0  0
  1  3  2  0  0  0  0
  1  4  1  0  0  0  0
  1  5  1  0  0  0  0
  4  6  1  0  0  0  0
  4  7  1  0  0  0  0
  5  8  2  0  0  0  0
  5  9  1  0  0  0  0
  6 10  1  0  0  0  0
  7 11  1  0  0  0  0
  8 12  1  0  0  0  0
  9 13  2  0  0  0  0
 10 14  2  0  0  0  0
 10 15  1  0  0  0  0
 11 16  1  0  0  0  0
 11 17  1  0  0  0  0
 12 18  2  0  0  0  0
 14 19  1  0  0  0  0
 15 20  2  0  0  0  0
 16 21  1  0  0  0  0
 17 22  1  0  0  0  0
 18 23  1  0  0  0  0
 19 24  2  0  0  0  0
 21 25  1  0  0  0  0
 22 26  1  0  0  0  0
 23 27  1  0  0  0  0
 23 28  1  0  0  0  0
 23 29  1  0  0  0  0
 25 30  1  0  0  0  0
 25 31  2  0  0  0  0
 26 32  2  0  0  0  0
 26 33  1  0  0  0  0
 30 34  2  0  0  0  0
 31 35  1  0  0  0  0
 32 36  1  0  0  0  0
 33 37  2  0  0  0  0
 36 38  2  0  0  0  0
 13 18  1  0  0  0  0
 14 16  1  0  0  0  0
 20 24  1  0  0  0  0
 34 35  1  0  0  0  0
 37 38  1  0  0  0  0
M  END
>  <MolRegNo>
3852

>  <m>
=

>  <Value>
38

>  <Unit>
nM

>  <Type>
IC50

>  <pValue>
7.42

>  <Ligand Efficiency>
0

>  <Binding Efficiency>
0

>  <Surface Efficiency>
0

>  <Assay Index>
51463

>  <Assay Category>


>  <Assay Organism>


>  <Target ID>
12911

>  <Target Name>
Cytochrome P450 2C9

>  <Target Organism>
Homo sapiens

>  <Target Description>
Target is a single protein chain

>  <Sequence Accession>
P11712

>  <Reference>
Bioorg. Med. Chem. Lett. 14 (4), 1031-1034 (2004)

>  <Pubmed ID>
15013017

>  <DOI>
10.1016/j.bmcl.2003.11.052

$$$$
51783
Actelion Java MolfileCreator 1.0

 34 36  0  0  1  0  0  0  0  0999 V2000
    0.0000   -0.0000   -0.0000 S   0  0  0  0  0  0  0  0  0  0  0  0
   -1.3181    0.7600   -0.0000 C   0  0  0  0  0  0  0  0  0  0  0  0
    1.2825    0.7719   -0.0000 C   0  0  0  0  0  0  0  0  0  0  0  0
   -1.3300    2.2800   -0.0000 C   0  0  0  0  0  0  0  0  0  0  0  0
   -2.6243    0.0237   -0.0000 C   0  0  0  0  0  0  0  0  0  0  0  0
    2.5650    0.0356   -0.0000 C   0  0  0  0  0  0  0  0  0  0  0  0
    1.2587    2.2562   -0.0000 C   0  0  0  0  0  0  0  0  0  0  0  0
   -2.6362    3.0400   -0.0000 O   0  0  0  0  0  0  0  0  0  0  0  0
   -0.0475    3.0400   -0.0000 O   0  0  0  0  0  0  0  0  0  0  0  0
   -2.6362   -1.4606   -0.0000 O   0  0  0  0  0  0  0  0  0  0  0  0
   -3.9306    0.7837   -0.0000 C   0  0  0  0  0  0  0  0  0  0  0  0
    3.8474    0.7956   -0.0000 C   0  0  0  0  0  0  0  0  0  0  0  0
    2.5531   -1.4487   -0.0000 C   0  0  0  0  0  0  0  0  0  0  0  0
    2.5412    3.0281   -0.0000 C   0  0  0  0  0  0  0  0  0  0  0  0
   -3.9424    2.3037   -0.0000 C   0  0  0  0  0  0  0  0  0  0  0  0
    3.8356    2.3037   -0.0000 C   0  0  0  0  0  0  0  0  0  0  0  0
    1.2469   -2.1850   -0.0000 C   0  0  0  0  0  0  0  0  0  0  0  0
    3.8356   -2.1850   -0.0000 C   0  0  0  0  0  0  0  0  0  0  0  0
    1.1044   -1.0569   -0.0000 C   0  0  0  0  0  0  0  0  0  0  0  0
    2.5056    4.5362   -0.0000 C   0  0  0  0  0  0  0  0  0  0  0  0
   -5.2487    3.0518   -0.0000 C   0  0  0  0  0  0  0  0  0  0  0  0
   -5.2605    1.5675   -0.0000 C   0  0  0  0  0  0  0  0  0  0  0  0
    5.1180    3.0637   -0.0000 C   0  0  0  0  0  0  0  0  0  0  0  0
   -6.5549    2.3156   -0.0000 C   0  0  0  0  0  0  0  0  0  0  0  0
   -5.2724    4.5599   -0.0000 C   0  0  0  0  0  0  0  0  0  0  0  0
   -5.2724    0.0712   -0.0000 C   0  0  0  0  0  0  0  0  0  0  0  0
    6.4005    2.3275   -0.0000 O   0  0  0  0  0  0  0  0  0  0  0  0
   -6.5905   -0.6650   -0.0000 C   0  0  0  0  0  0  0  0  0  0  0  0
   -6.6024   -2.1493   -0.0000 C   0  0  0  0  0  0  0  0  0  0  0  0
   -7.8968    0.1069   -0.0000 C   0  0  0  0  0  0  0  0  0  0  0  0
   -7.9086   -2.8856   -0.0000 C   0  0  0  0  0  0  0  0  0  0  0  0
   -9.2149   -0.6294   -0.0000 C   0  0  0  0  0  0  0  0  0  0  0  0
   -9.2267   -2.1137   -0.0000 C   0  0  0  0  0  0  0  0  0  0  0  0
  -10.5448   -2.8500   -0.0000 N   0  0  0  0  0  0  0  0  0  0  0  0
  1  2  1  0  0  0  0
  1  3  1  0  0  0  0
  2  4  2  0  0  0  0
  2  5  1  0  0  0  0
  3  6  2  0  0  0  0
  3  7  1  0  0  0  0
  4  8  1  0  0  0  0
  4  9  1  0  0  0  0
  5 10  2  0  0  0  0
  5 11  1  0  0  0  0
  6 12  1  0  0  0  0
  6 13  1  0  0  0  0
  7 14  2  0  0  0  0
  8 15  1  0  0  0  0
 12 16  2  0  0  0  0
 13 17  1  0  0  0  0
 13 18  1  0  0  0  0
 13 19  1  0  0  0  0
 14 20  1  0  0  0  0
 15 21  1  0  0  0  0
 15 22  1  6  0  0  0
 16 23  1  0  0  0  0
 21 24  1  0  0  0  0
 21 25  1  0  0  0  0
 22 26  1  0  0  0  0
 23 27  1  0  0  0  0
 26 28  1  0  0  0  0
 28 29  2  0  0  0  0
 28 30  1  0  0  0  0
 29 31  1  0  0  0  0
 30 32  2  0  0  0  0
 31 33  2  0  0  0  0
 33 34  1  0  0  0  0
 11 15  1  0  0  0  0
 14 16  1  0  0  0  0
 32 33  1  0  0  0  0
M  END
>  <MolRegNo>
51783

>  <m>
=

>  <Value>
2

>  <Unit>
%

>  <Type>
Inhibition

>  <pValue>
0

>  <Ligand Efficiency>
0

>  <Binding Efficiency>
0

>  <Surface Efficiency>
0

>  <Assay Index>
51473

>  <Assay Category>


>  <Assay Organism>


>  <Target ID>
12911

>  <Target Name>
Cytochrome P450 2C9

>  <Target Organism>
Homo sapiens

>  <Target Description>
Target is a single protein chain

>  <Sequence Accession>
P11712

>  <Reference>
Bioorg. Med. Chem. Lett. 9 (15), 2217-2222 (1999)

>  <Pubmed ID>
10465549

>  <DOI>
10.1016/s0960-894x(99)00360-1

$$$$
51783
Actelion Java MolfileCreator 1.0

 34 36  0  0  1  0  0  0  0  0999 V2000
    0.0000   -0.0000   -0.0000 S   0  0  0  0  0  0  0  0  0  0  0  0
   -1.3181    0.7600   -0.0000 C   0  0  0  0  0  0  0  0  0  0  0  0
    1.2825    0.7719   -0.0000 C   0  0  0  0  0  0  0  0  0  0  0  0
   -1.3300    2.2800   -0.0000 C   0  0  0  0  0  0  0  0  0  0  0  0
   -2.6243    0.0237   -0.0000 C   0  0  0  0  0  0  0  0  0  0  0  0
    2.5650    0.0356   -0.0000 C   0  0  0  0  0  0  0  0  0  0  0  0
    1.2587    2.2562   -0.0000 C   0  0  0  0  0  0  0  0  0  0  0  0
   -2.6362    3.0400   -0.0000 O   0  0  0  0  0  0  0  0  0  0  0  0
   -0.0475    3.0400   -0.0000 O   0  0  0  0  0  0  0  0  0  0  0  0
   -2.6362   -1.4606   -0.0000 O   0  0  0  0  0  0  0  0  0  0  0  0
   -3.9306    0.7837   -0.0000 C   0  0  0  0  0  0  0  0  0  0  0  0
    3.8474    0.7956   -0.0000 C   0  0  0  0  0  0  0  0  0  0  0  0
    2.5531   -1.4487   -0.0000 C   0  0  0  0  0  0  0  0  0  0  0  0
    2.5412    3.0281   -0.0000 C   0  0  0  0  0  0  0  0  0  0  0  0
   -3.9424    2.3037   -0.0000 C   0  0  0  0  0  0  0  0  0  0  0  0
    3.8356    2.3037   -0.0000 C   0  0  0  0  0  0  0  0  0  0  0  0
    1.2469   -2.1850   -0.0000 C   0  0  0  0  0  0  0  0  0  0  0  0
    3.8356   -2.1850   -0.0000 C   0  0  0  0  0  0  0  0  0  0  0  0
    1.1044   -1.0569   -0.0000 C   0  0  0  0  0  0  0  0  0  0  0  0
    2.5056    4.5362   -0.0000 C   0  0  0  0  0  0  0  0  0  0  0  0
   -5.2487    3.0518   -0.0000 C   0  0  0  0  0  0  0  0  0  0  0  0
   -5.2605    1.5675   -0.0000 C   0  0  0  0  0  0  0  0  0  0  0  0
    5.1180    3.0637   -0.0000 C   0  0  0  0  0  0  0  0  0  0  0  0
   -6.5549    2.3156   -0.0000 C   0  0  0  0  0  0  0  0  0  0  0  0
   -5.2724    4.5599   -0.0000 C   0  0  0  0  0  0  0  0  0  0  0  0
   -5.2724    0.0712   -0.0000 C   0  0  0  0  0  0  0  0  0  0  0  0
    6.4005    2.3275   -0.0000 O   0  0  0  0  0  0  0  0  0  0  0  0
   -6.5905   -0.6650   -0.0000 C   0  0  0  0  0  0  0  0  0  0  0  0
   -6.6024   -2.1493   -0.0000 C   0  0  0  0  0  0  0  0  0  0  0  0
   -7.8968    0.1069   -0.0000 C   0  0  0  0  0  0  0  0  0  0  0  0
   -7.9086   -2.8856   -0.0000 C   0  0  0  0  0  0  0  0  0  0  0  0
   -9.2149   -0.6294   -0.0000 C   0  0  0  0  0  0  0  0  0  0  0  0
   -9.2267   -2.1137   -0.0000 C   0  0  0  0  0  0  0  0  0  0  0  0
  -10.5448   -2.8500   -0.0000 N   0  0  0  0  0  0  0  0  0  0  0  0
  1  2  1  0  0  0  0
  1  3  1  0  0  0  0
  2  4  2  0  0  0  0
  2  5  1  0  0  0  0
  3  6  2  0  0  0  0
  3  7  1  0  0  0  0
  4  8  1  0  0  0  0
  4  9  1  0  0  0  0
  5 10  2  0  0  0  0
  5 11  1  0  0  0  0
  6 12  1  0  0  0  0
  6 13  1  0  0  0  0
  7 14  2  0  0  0  0
  8 15  1  0  0  0  0
 12 16  2  0  0  0  0
 13 17  1  0  0  0  0
 13 18  1  0  0  0  0
 13 19  1  0  0  0  0
 14 20  1  0  0  0  0
 15 21  1  0  0  0  0
 15 22  1  6  0  0  0
 16 23  1  0  0  0  0
 21 24  1  0  0  0  0
 21 25  1  0  0  0  0
 22 26  1  0  0  0  0
 23 27  1  0  0  0  0
 26 28  1  0  0  0  0
 28 29  2  0  0  0  0
 28 30  1  0  0  0  0
 29 31  1  0  0  0  0
 30 32  2  0  0  0  0
 31 33  2  0  0  0  0
 33 34  1  0  0  0  0
 11 15  1  0  0  0  0
 14 16  1  0  0  0  0
 32 33  1  0  0  0  0
M  END
>  <MolRegNo>
51783

>  <m>
=

>  <Value>
12

>  <Unit>
%

>  <Type>
Inhibition

>  <pValue>
0

>  <Ligand Efficiency>
0

>  <Binding Efficiency>
0

>  <Surface Efficiency>
0

>  <Assay Index>
51469

>  <Assay Category>


>  <Assay Organism>


>  <Target ID>
12911

>  <Target Name>
Cytochrome P450 2C9

>  <Target Organism>
Homo sapiens

>  <Target Description>
Target is a single protein chain

>  <Sequence Accession>
P11712

>  <Reference>
Bioorg. Med. Chem. Lett. 9 (15), 2217-2222 (1999)

>  <Pubmed ID>
10465549

>  <DOI>
10.1016/s0960-894x(99)00360-1

$$$$
51783
Actelion Java MolfileCreator 1.0

 34 36  0  0  1  0  0  0  0  0999 V2000
    0.0000   -0.0000   -0.0000 S   0  0  0  0  0  0  0  0  0  0  0  0
   -1.3181    0.7600   -0.0000 C   0  0  0  0  0  0  0  0  0  0  0  0
    1.2825    0.7719   -0.0000 C   0  0  0  0  0  0  0  0  0  0  0  0
   -1.3300    2.2800   -0.0000 C   0  0  0  0  0  0  0  0  0  0  0  0
   -2.6243    0.0237   -0.0000 C   0  0  0  0  0  0  0  0  0  0  0  0
    2.5650    0.0356   -0.0000 C   0  0  0  0  0  0  0  0  0  0  0  0
    1.2587    2.2562   -0.0000 C   0  0  0  0  0  0  0  0  0  0  0  0
   -2.6362    3.0400   -0.0000 O   0  0  0  0  0  0  0  0  0  0  0  0
   -0.0475    3.0400   -0.0000 O   0  0  0  0  0  0  0  0  0  0  0  0
   -2.6362   -1.4606   -0.0000 O   0  0  0  0  0  0  0  0  0  0  0  0
   -3.9306    0.7837   -0.0000 C   0  0  0  0  0  0  0  0  0  0  0  0
    3.8474    0.7956   -0.0000 C   0  0  0  0  0  0  0  0  0  0  0  0
    2.5531   -1.4487   -0.0000 C   0  0  0  0  0  0  0  0  0  0  0  0
    2.5412    3.0281   -0.0000 C   0  0  0  0  0  0  0  0  0  0  0  0
   -3.9424    2.3037   -0.0000 C   0  0  0  0  0  0  0  0  0  0  0  0
    3.8356    2.3037   -0.0000 C   0  0  0  0  0  0  0  0  0  0  0  0
    1.2469   -2.1850   -0.0000 C   0  0  0  0  0  0  0  0  0  0  0  0
    3.8356   -2.1850   -0.0000 C   0  0  0  0  0  0  0  0  0  0  0  0
    1.1044   -1.0569   -0.0000 C   0  0  0  0  0  0  0  0  0  0  0  0
    2.5056    4.5362   -0.0000 C   0  0  0  0  0  0  0  0  0  0  0  0
   -5.2487    3.0518   -0.0000 C   0  0  0  0  0  0  0  0  0  0  0  0
   -5.2605    1.5675   -0.0000 C   0  0  0  0  0  0  0  0  0  0  0  0
    5.1180    3.0637   -0.0000 C   0  0  0  0  0  0  0  0  0  0  0  0
   -6.5549    2.3156   -0.0000 C   0  0  0  0  0  0  0  0  0  0  0  0
   -5.2724    4.5599   -0.0000 C   0  0  0  0  0  0  0  0  0  0  0  0
   -5.2724    0.0712   -0.0000 C   0  0  0  0  0  0  0  0  0  0  0  0
    6.4005    2.3275   -0.0000 O   0  0  0  0  0  0  0  0  0  0  0  0
   -6.5905   -0.6650   -0.0000 C   0  0  0  0  0  0  0  0  0  0  0  0
   -6.6024   -2.1493   -0.0000 C   0  0  0  0  0  0  0  0  0  0  0  0
   -7.8968    0.1069   -0.0000 C   0  0  0  0  0  0  0  0  0  0  0  0
   -7.9086   -2.8856   -0.0000 C   0  0  0  0  0  0  0  0  0  0  0  0
   -9.2149   -0.6294   -0.0000 C   0  0  0  0  0  0  0  0  0  0  0  0
   -9.2267   -2.1137   -0.0000 C   0  0  0  0  0  0  0  0  0  0  0  0
  -10.5448   -2.8500   -0.0000 N   0  0  0  0  0  0  0  0  0  0  0  0
  1  2  1  0  0  0  0
  1  3  1  0  0  0  0
  2  4  2  0  0  0  0
  2  5  1  0  0  0  0
  3  6  2  0  0  0  0
  3  7  1  0  0  0  0
  4  8  1  0  0  0  0
  4  9  1  0  0  0  0
  5 10  2  0  0  0  0
  5 11  1  0  0  0  0
  6 12  1  0  0  0  0
  6 13  1  0  0  0  0
  7 14  2  0  0  0  0
  8 15  1  0  0  0  0
 12 16  2  0  0  0  0
 13 17  1  0  0  0  0
 13 18  1  0  0  0  0
 13 19  1  0  0  0  0
 14 20  1  0  0  0  0
 15 21  1  0  0  0  0
 15 22  1  6  0  0  0
 16 23  1  0  0  0  0
 21 24  1  0  0  0  0
 21 25  1  0  0  0  0
 22 26  1  0  0  0  0
 23 27  1  0  0  0  0
 26 28  1  0  0  0  0
 28 29  2  0  0  0  0
 28 30  1  0  0  0  0
 29 31  1  0  0  0  0
 30 32  2  0  0  0  0
 31 33  2  0  0  0  0
 33 34  1  0  0  0  0
 11 15  1  0  0  0  0
 14 16  1  0  0  0  0
 32 33  1  0  0  0  0
M  END
>  <MolRegNo>
51783

>  <m>
=

>  <Value>
59

>  <Unit>
%

>  <Type>
Inhibition

>  <pValue>
0

>  <Ligand Efficiency>
0

>  <Binding Efficiency>
0

>  <Surface Efficiency>
0

>  <Assay Index>
51470

>  <Assay Category>


>  <Assay Organism>


>  <Target ID>
12911

>  <Target Name>
Cytochrome P450 2C9

>  <Target Organism>
Homo sapiens

>  <Target Description>
Target is a single protein chain

>  <Sequence Accession>
P11712

>  <Reference>
Bioorg. Med. Chem. Lett. 9 (15), 2217-2222 (1999)

>  <Pubmed ID>
10465549

>  <DOI>
10.1016/s0960-894x(99)00360-1

$$$$
14101
Actelion Java MolfileCreator 1.0

 24 26  0  0  0  0  0  0  0  0999 V2000
    0.0000   -0.0000   -0.0000 S   0  0  0  0  0  0  0  0  0  0  0  0
   -1.0023    1.1202   -0.0000 C   0  0  0  0  0  0  0  0  0  0  0  0
   -0.4717   -1.4150   -0.0000 C   0  0  0  0  0  0  0  0  0  0  0  0
   -0.5542    2.5587   -0.0000 C   0  0  0  0  0  0  0  0  0  0  0  0
   -2.4644    0.8372   -0.0000 C   0  0  0  0  0  0  0  0  0  0  0  0
   -1.5565    3.6907   -0.0000 C   0  0  0  0  0  0  0  0  0  0  0  0
    0.8961    2.8771   -0.0000 C   0  0  0  0  0  0  0  0  0  0  0  0
   -3.4667    1.9574   -0.0000 C   0  0  0  0  0  0  0  0  0  0  0  0
   -3.0186    3.3959   -0.0000 C   0  0  0  0  0  0  0  0  0  0  0  0
    1.8748    1.7687   -0.0000 F   0  0  0  0  0  0  0  0  0  0  0  0
    1.3442    4.3157   -0.0000 F   0  0  0  0  0  0  0  0  0  0  0  0
    2.3347    3.2898   -0.0000 F   0  0  0  0  0  0  0  0  0  0  0  0
   -4.9760    1.9456   -0.0000 C   0  0  0  0  0  0  0  0  0  0  0  0
   -4.2567    4.2803   -0.0000 N   0  0  0  0  0  0  0  0  0  0  0  0
   -5.4476    3.3841   -0.0000 C   0  0  0  0  0  0  0  0  0  0  0  0
   -4.2685    5.7778   -0.0000 C   0  0  0  0  0  0  0  0  0  0  0  0
   -2.9832    6.5324   -0.0000 O   0  0  0  0  0  0  0  0  0  0  0  0
   -5.5773    6.5324   -0.0000 N   0  0  0  0  0  0  0  0  0  0  0  0
   -6.8744    5.7778   -0.0000 C   0  0  0  0  0  0  0  0  0  0  0  0
   -6.8862    4.2921   -0.0000 C   0  0  0  0  0  0  0  0  0  0  0  0
   -8.1714    6.5560   -0.0000 C   0  0  0  0  0  0  0  0  0  0  0  0
   -8.1832    3.5610   -0.0000 N   0  0  0  0  0  0  0  0  0  0  0  0
   -9.4803    5.8014   -0.0000 C   0  0  0  0  0  0  0  0  0  0  0  0
   -9.4921    4.3157   -0.0000 C   0  0  0  0  0  0  0  0  0  0  0  0
  1  2  1  0  0  0  0
  1  3  1  0  0  0  0
  2  4  2  0  0  0  0
  2  5  1  0  0  0  0
  4  6  1  0  0  0  0
  4  7  1  0  0  0  0
  5  8  2  0  0  0  0
  6  9  2  0  0  0  0
  7 10  1  0  0  0  0
  7 11  1  0  0  0  0
  7 12  1  0  0  0  0
  8 13  1  0  0  0  0
  9 14  1  0  0  0  0
 13 15  1  0  0  0  0
 14 16  1  0  0  0  0
 16 17  2  0  0  0  0
 16 18  1  0  0  0  0
 18 19  1  0  0  0  0
 19 20  2  0  0  0  0
 19 21  1  0  0  0  0
 20 22  1  0  0  0  0
 21 23  2  0  0  0  0
 22 24  2  0  0  0  0
  8  9  1  0  0  0  0
 14 15  1  0  0  0  0
 23 24  1  0  0  0  0
M  END
>  <MolRegNo>
14101

>  <m>
>

>  <Value>
1.0e5

>  <Unit>
nM

>  <Type>
IC50

>  <pValue>
0

>  <Ligand Efficiency>
0

>  <Binding Efficiency>
0

>  <Surface Efficiency>
0

>  <Assay Index>
51457

>  <Assay Category>


>  <Assay Organism>
Homo sapiens

>  <Target ID>
12911

>  <Target Name>
Cytochrome P450 2C9

>  <Target Organism>
Homo sapiens

>  <Target Description>
Target is a single protein chain

>  <Sequence Accession>
P11712

>  <Reference>
J. Med. Chem. 40 (22), 3494-3496 (1997)

>  <Pubmed ID>
9357513

>  <DOI>
10.1021/jm970424c

$$$$
62720
Actelion Java MolfileCreator 1.0

 22 25  0  0  0  0  0  0  0  0999 V2000
    0.0000   -0.0000   -0.0000 O   0  0  0  0  0  0  0  0  0  0  0  0
    0.9913   -1.0975   -0.0000 C   0  0  0  0  0  0  0  0  0  0  0  0
    0.5192   -2.5136   -0.0000 N   0  0  0  0  0  0  0  0  0  0  0  0
    2.4428   -0.7789   -0.0000 N   0  0  0  0  0  0  0  0  0  0  0  0
   -0.9205   -2.9621   -0.0000 C   0  0  0  0  0  0  0  0  0  0  0  0
    1.3925   -3.7173   -0.0000 C   0  0  0  0  0  0  0  0  0  0  0  0
    2.8913    0.6609   -0.0000 C   0  0  0  0  0  0  0  0  0  0  0  0
   -0.9323   -4.4490   -0.0000 C   0  0  0  0  0  0  0  0  0  0  0  0
   -2.2304   -2.2068   -0.0000 C   0  0  0  0  0  0  0  0  0  0  0  0
    0.4956   -4.9210   -0.0000 C   0  0  0  0  0  0  0  0  0  0  0  0
    4.3428    0.9795   -0.0000 C   0  0  0  0  0  0  0  0  0  0  0  0
    1.8764    1.7820   -0.0000 C   0  0  0  0  0  0  0  0  0  0  0  0
   -2.2422   -5.1925   -0.0000 C   0  0  0  0  0  0  0  0  0  0  0  0
   -3.5403   -2.9385   -0.0000 C   0  0  0  0  0  0  0  0  0  0  0  0
    4.7912    2.4192   -0.0000 N   0  0  0  0  0  0  0  0  0  0  0  0
    2.3248    3.2217   -0.0000 C   0  0  0  0  0  0  0  0  0  0  0  0
   -3.5521   -4.4254   -0.0000 C   0  0  0  0  0  0  0  0  0  0  0  0
   -4.9801   -2.4664   -0.0000 C   0  0  0  0  0  0  0  0  0  0  0  0
    3.7763    3.5403   -0.0000 C   0  0  0  0  0  0  0  0  0  0  0  0
   -4.9919   -4.8738   -0.0000 N   0  0  0  0  0  0  0  0  0  0  0  0
   -5.8769   -3.6701   -0.0000 C   0  0  0  0  0  0  0  0  0  0  0  0
   -5.4639   -6.2900   -0.0000 C   0  0  0  0  0  0  0  0  0  0  0  0
  1  2  2  0  0  0  0
  2  3  1  0  0  0  0
  2  4  1  0  0  0  0
  3  5  1  0  0  0  0
  3  6  1  0  0  0  0
  4  7  1  0  0  0  0
  5  8  2  0  0  0  0
  5  9  1  0  0  0  0
  6 10  1  0  0  0  0
  7 11  2  0  0  0  0
  7 12  1  0  0  0  0
  8 13  1  0  0  0  0
  9 14  2  0  0  0  0
 11 15  1  0  0  0  0
 12 16  2  0  0  0  0
 13 17  2  0  0  0  0
 14 18  1  0  0  0  0
 15 19  2  0  0  0  0
 17 20  1  0  0  0  0
 18 21  2  0  0  0  0
 20 22  1  0  0  0  0
  8 10  1  0  0  0  0
 14 17  1  0  0  0  0
 16 19  1  0  0  0  0
 20 21  1  0  0  0  0
M  END
>  <MolRegNo>
62720

>  <m>
>

>  <Value>
1.0e5

>  <Unit>
nM

>  <Type>
IC50

>  <pValue>
0

>  <Ligand Efficiency>
0

>  <Binding Efficiency>
0

>  <Surface Efficiency>
0

>  <Assay Index>
51444

>  <Assay Category>


>  <Assay Organism>
Homo sapiens

>  <Target ID>
12911

>  <Target Name>
Cytochrome P450 2C9

>  <Target Organism>
Homo sapiens

>  <Target Description>
Target is a single protein chain

>  <Sequence Accession>
P11712

>  <Reference>
J. Med. Chem. 40 (22), 3494-3496 (1997)

>  <Pubmed ID>
9357513

>  <DOI>
10.1021/jm970424c

$$$$
14131
Actelion Java MolfileCreator 1.0

 28 31  0  0  0  0  0  0  0  0999 V2000
    0.0000   -0.0000   -0.0000 Cl  0  0  0  0  0  0  0  0  0  0  0  0
    1.2981    0.7622   -0.0000 C   0  0  0  0  0  0  0  0  0  0  0  0
    1.2862    2.2866   -0.0000 C   0  0  0  0  0  0  0  0  0  0  0  0
    2.5962    0.0238   -0.0000 C   0  0  0  0  0  0  0  0  0  0  0  0
    2.5724    3.0488   -0.0000 C   0  0  0  0  0  0  0  0  0  0  0  0
   -0.0357    3.0488   -0.0000 C   0  0  0  0  0  0  0  0  0  0  0  0
    3.8944    0.7979   -0.0000 C   0  0  0  0  0  0  0  0  0  0  0  0
    3.8705    2.3104   -0.0000 C   0  0  0  0  0  0  0  0  0  0  0  0
    5.3235    0.3573   -0.0000 N   0  0  0  0  0  0  0  0  0  0  0  0
    5.2878    2.7987   -0.0000 C   0  0  0  0  0  0  0  0  0  0  0  0
    6.0261   -0.9527   -0.0000 C   0  0  0  0  0  0  0  0  0  0  0  0
    6.1929    1.5959   -0.0000 C   0  0  0  0  0  0  0  0  0  0  0  0
    5.2282   -2.2270   -0.0000 O   0  0  0  0  0  0  0  0  0  0  0  0
    7.5267   -0.9766   -0.0000 N   0  0  0  0  0  0  0  0  0  0  0  0
    8.2294   -2.2866   -0.0000 C   0  0  0  0  0  0  0  0  0  0  0  0
    7.4195   -3.5490   -0.0000 C   0  0  0  0  0  0  0  0  0  0  0  0
    9.7180   -2.2985   -0.0000 C   0  0  0  0  0  0  0  0  0  0  0  0
    8.1222   -4.8590   -0.0000 N   0  0  0  0  0  0  0  0  0  0  0  0
   10.4326   -3.6085   -0.0000 C   0  0  0  0  0  0  0  0  0  0  0  0
    9.6228   -4.8828   -0.0000 C   0  0  0  0  0  0  0  0  0  0  0  0
   10.3373   -6.1929   -0.0000 O   0  0  0  0  0  0  0  0  0  0  0  0
   11.8379   -6.2167   -0.0000 C   0  0  0  0  0  0  0  0  0  0  0  0
   12.5406   -7.5267   -0.0000 C   0  0  0  0  0  0  0  0  0  0  0  0
   12.6001   -4.9186   -0.0000 C   0  0  0  0  0  0  0  0  0  0  0  0
   14.0292   -7.5505   -0.0000 N   0  0  0  0  0  0  0  0  0  0  0  0
   11.7426   -8.8010   -0.0000 C   0  0  0  0  0  0  0  0  0  0  0  0
   14.0888   -4.9424   -0.0000 C   0  0  0  0  0  0  0  0  0  0  0  0
   14.8033   -6.2524   -0.0000 C   0  0  0  0  0  0  0  0  0  0  0  0
  1  2  1  0  0  0  0
  2  3  2  0  0  0  0
  2  4  1  0  0  0  0
  3  5  1  0  0  0  0
  3  6  1  0  0  0  0
  4  7  2  0  0  0  0
  5  8  2  0  0  0  0
  7  9  1  0  0  0  0
  8 10  1  0  0  0  0
  9 11  1  0  0  0  0
  9 12  1  0  0  0  0
 11 13  2  0  0  0  0
 11 14  1  0  0  0  0
 14 15  1  0  0  0  0
 15 16  2  0  0  0  0
 15 17  1  0  0  0  0
 16 18  1  0  0  0  0
 17 19  2  0  0  0  0
 18 20  2  0  0  0  0
 20 21  1  0  0  0  0
 21 22  1  0  0  0  0
 22 23  2  0  0  0  0
 22 24  1  0  0  0  0
 23 25  1  0  0  0  0
 23 26  1  0  0  0  0
 24 27  2  0  0  0  0
 25 28  2  0  0  0  0
  7  8  1  0  0  0  0
 10 12  1  0  0  0  0
 19 20  1  0  0  0  0
 27 28  1  0  0  0  0
M  END
>  <MolRegNo>
14131

>  <m>
>

>  <Value>
1.0e5

>  <Unit>
nM

>  <Type>
IC50

>  <pValue>
0

>  <Ligand Efficiency>
0

>  <Binding Efficiency>
0

>  <Surface Efficiency>
0

>  <Assay Index>
51457

>  <Assay Category>


>  <Assay Organism>
Homo sapiens

>  <Target ID>
12911

>  <Target Name>
Cytochrome P450 2C9

>  <Target Organism>
Homo sapiens

>  <Target Description>
Target is a single protein chain

>  <Sequence Accession>
P11712

>  <Reference>
J. Med. Chem. 40 (22), 3494-3496 (1997)

>  <Pubmed ID>
9357513

>  <DOI>
10.1021/jm970424c

$$$$
171526
Actelion Java MolfileCreator 1.0

 41 47  0  0  1  0  0  0  0  0999 V2000
    0.0000   -0.0000   -0.0000 Cl  0  0  0  0  0  0  0  0  0  0  0  0
    1.0630   -0.8859   -0.0000 C   0  0  0  0  0  0  0  0  0  0  0  0
    2.3229   -0.3937   -0.0000 C   0  0  0  0  0  0  0  0  0  0  0  0
    0.8071   -2.2048   -0.0000 C   0  0  0  0  0  0  0  0  0  0  0  0
    3.3466   -1.2402   -0.0000 C   0  0  0  0  0  0  0  0  0  0  0  0
    1.8308   -3.0513   -0.0000 C   0  0  0  0  0  0  0  0  0  0  0  0
    3.0907   -2.5591   -0.0000 C   0  0  0  0  0  0  0  0  0  0  0  0
    4.6065   -0.3937   -0.0000 C   0  0  0  0  0  0  0  0  0  0  0  0
    3.9175   -3.6222   -0.0000 N   0  0  0  0  0  0  0  0  0  0  0  0
    6.2404   -1.2993   -0.0000 N   0  0  0  0  0  0  0  0  0  0  0  0
    3.2285   -4.9411   -0.0000 C   0  0  0  0  0  0  0  0  0  0  0  0
    5.1773   -3.4844   -0.0000 C   0  0  0  0  0  0  0  0  0  0  0  0
    6.1616   -2.4410   -0.0000 C   0  0  0  0  0  0  0  0  0  0  0  0
    8.7208    0.4134   -0.0000 C   0  0  0  0  0  0  0  0  0  0  0  0
    1.8898   -4.9411   -0.0000 O   0  0  0  0  0  0  0  0  0  0  0  0
    3.9962   -6.0829   -0.0000 C   0  0  0  0  0  0  0  0  0  0  0  0
    8.4255   -0.9252   -0.0000 C   0  0  0  0  0  0  0  0  0  0  0  0
    8.2089    1.5158   -0.0000 C   0  0  0  0  0  0  0  0  0  0  0  0
   10.5909   -0.7087   -0.0000 C   0  0  0  0  0  0  0  0  0  0  0  0
    5.4529   -5.8467   -0.0000 C   0  0  0  0  0  0  0  0  0  0  0  0
    3.4647   -7.2247   -0.0000 C   0  0  0  0  0  0  0  0  0  0  0  0
   10.1972   -1.9489   -0.0000 C   0  0  0  0  0  0  0  0  0  0  0  0
    6.2207   -6.9687   -0.0000 C   0  0  0  0  0  0  0  0  0  0  0  0
    4.2324   -8.3467   -0.0000 C   0  0  0  0  0  0  0  0  0  0  0  0
    5.6104   -8.2286   -0.0000 C   0  0  0  0  0  0  0  0  0  0  0  0
    6.3782   -9.3704   -0.0000 N   0  0  0  0  0  0  0  0  0  0  0  0
    7.7562   -9.2523   -0.0000 C   0  0  0  0  0  0  0  0  0  0  0  0
    8.3271   -7.9530   -0.0000 O   0  0  0  0  0  0  0  0  0  0  0  0
    8.5239  -10.3744   -0.0000 C   0  0  0  0  0  0  0  0  0  0  0  0
    9.9019  -10.2563   -0.0000 C   0  0  0  0  0  0  0  0  0  0  0  0
    7.9137  -11.6146   -0.0000 C   0  0  0  0  0  0  0  0  0  0  0  0
   10.4728   -8.9570   -0.0000 C   0  0  0  0  0  0  0  0  0  0  0  0
   10.6697  -11.3784   -0.0000 C   0  0  0  0  0  0  0  0  0  0  0  0
    8.6814  -12.7564   -0.0000 C   0  0  0  0  0  0  0  0  0  0  0  0
    9.6460   -7.7955   -0.0000 C   0  0  0  0  0  0  0  0  0  0  0  0
   11.8508   -8.8389   -0.0000 C   0  0  0  0  0  0  0  0  0  0  0  0
   10.0594  -12.6382   -0.0000 C   0  0  0  0  0  0  0  0  0  0  0  0
   10.2169   -6.4963   -0.0000 C   0  0  0  0  0  0  0  0  0  0  0  0
   12.4217   -7.5396   -0.0000 C   0  0  0  0  0  0  0  0  0  0  0  0
   11.5949   -6.3782   -0.0000 C   0  0  0  0  0  0  0  0  0  0  0  0
   12.1658   -5.0789   -0.0000 C   0  0  0  0  0  0  0  0  0  0  0  0
  1  2  1  0  0  0  0
  2  3  2  0  0  0  0
  2  4  1  0  0  0  0
  3  5  1  0  0  0  0
  4  6  2  0  0  0  0
  5  7  2  0  0  0  0
  5  8  1  0  0  0  0
  7  9  1  0  0  0  0
  8 10  1  0  0  0  0
  9 11  1  0  0  0  0
  9 12  1  0  0  0  0
 13 10  1  1  0  0  0
 10 14  1  0  0  0  0
 11 15  2  0  0  0  0
 11 16  1  0  0  0  0
 13 17  1  0  0  0  0
 14 18  1  0  0  0  0
 14 19  1  0  0  0  0
 16 20  2  0  0  0  0
 16 21  1  0  0  0  0
 17 22  1  0  0  0  0
 20 23  1  0  0  0  0
 21 24  2  0  0  0  0
 23 25  2  0  0  0  0
 25 26  1  0  0  0  0
 26 27  1  0  0  0  0
 27 28  2  0  0  0  0
 27 29  1  0  0  0  0
 29 30  2  0  0  0  0
 29 31  1  0  0  0  0
 30 32  1  0  0  0  0
 30 33  1  0  0  0  0
 31 34  2  0  0  0  0
 32 35  2  0  0  0  0
 32 36  1  0  0  0  0
 33 37  2  0  0  0  0
 35 38  1  0  0  0  0
 36 39  2  0  0  0  0
 38 40  2  0  0  0  0
 40 41  1  0  0  0  0
  6  7  1  0  0  0  0
 12 13  1  0  0  0  0
 17 18  1  0  0  0  0
 19 22  1  0  0  0  0
 24 25  1  0  0  0  0
 34 37  1  0  0  0  0
 39 40  1  0  0  0  0
M  END
>  <MolRegNo>
171526

>  <m>
=

>  <Value>
7400

>  <Unit>
nM

>  <Type>
IC50

>  <pValue>
5.13

>  <Ligand Efficiency>
0

>  <Binding Efficiency>
0

>  <Surface Efficiency>
0

>  <Assay Index>
44612

>  <Assay Category>


>  <Assay Organism>


>  <Target ID>
12911

>  <Target Name>
Cytochrome P450 2C9

>  <Target Organism>
Homo sapiens

>  <Target Description>
Target is a single protein chain

>  <Sequence Accession>
P11712

>  <Reference>
Bioorg. Med. Chem. Lett. 12 (21), 3081-3084 (2002)

>  <Pubmed ID>
12372506

>  <DOI>
10.1016/s0960-894x(02)00649-2

$$$$
1369731
Actelion Java MolfileCreator 1.0

 26 28  0  0  0  0  0  0  0  0999 V2000
    0.0000   -0.0000   -0.0000 S   0  0  0  0  0  0  0  0  0  0  0  0
   -0.0119    1.5069   -0.0000 O   0  0  0  0  0  0  0  0  0  0  0  0
    1.2933   -0.7357   -0.0000 C   0  0  0  0  0  0  0  0  0  0  0  0
   -1.3171   -0.7475   -0.0000 C   0  0  0  0  0  0  0  0  0  0  0  0
    2.6460   -0.1068   -0.0000 N   0  0  0  0  0  0  0  0  0  0  0  0
    1.4357   -2.2189   -0.0000 N   0  0  0  0  0  0  0  0  0  0  0  0
   -2.6342    0.0119   -0.0000 C   0  0  0  0  0  0  0  0  0  0  0  0
    3.6427   -1.2103   -0.0000 C   0  0  0  0  0  0  0  0  0  0  0  0
    2.9071   -2.5155   -0.0000 C   0  0  0  0  0  0  0  0  0  0  0  0
   -2.6460    1.5307   -0.0000 N   0  0  0  0  0  0  0  0  0  0  0  0
   -3.9512   -0.7357   -0.0000 C   0  0  0  0  0  0  0  0  0  0  0  0
    5.1259   -1.1984   -0.0000 C   0  0  0  0  0  0  0  0  0  0  0  0
    3.6427   -3.7970   -0.0000 C   0  0  0  0  0  0  0  0  0  0  0  0
   -3.9631    2.2901   -0.0000 C   0  0  0  0  0  0  0  0  0  0  0  0
   -3.9631   -2.2189   -0.0000 O   0  0  0  0  0  0  0  0  0  0  0  0
   -5.2683    0.0237   -0.0000 C   0  0  0  0  0  0  0  0  0  0  0  0
    5.8616   -2.4799   -0.0000 C   0  0  0  0  0  0  0  0  0  0  0  0
    5.1259   -3.7851   -0.0000 C   0  0  0  0  0  0  0  0  0  0  0  0
   -5.2802    1.5425   -0.0000 C   0  0  0  0  0  0  0  0  0  0  0  0
   -5.2683   -2.9545   -0.0000 C   0  0  0  0  0  0  0  0  0  0  0  0
   -6.5735   -0.7119   -0.0000 O   0  0  0  0  0  0  0  0  0  0  0  0
    5.8735   -5.0785   -0.0000 O   0  0  0  0  0  0  0  0  0  0  0  0
   -7.8906    0.0475   -0.0000 C   0  0  0  0  0  0  0  0  0  0  0  0
    7.3685   -5.0666   -0.0000 C   0  0  0  0  0  0  0  0  0  0  0  0
    8.1042   -3.7495   -0.0000 F   0  0  0  0  0  0  0  0  0  0  0  0
    8.1042   -6.3481   -0.0000 F   0  0  0  0  0  0  0  0  0  0  0  0
  1  2  2  0  0  0  0
  1  3  1  0  0  0  0
  1  4  1  0  0  0  0
  3  5  2  0  0  0  0
  3  6  1  0  0  0  0
  4  7  1  0  0  0  0
  5  8  1  0  0  0  0
  6  9  1  0  0  0  0
  7 10  2  0  0  0  0
  7 11  1  0  0  0  0
  8 12  1  0  0  0  0
  9 13  1  0  0  0  0
 10 14  1  0  0  0  0
 11 15  1  0  0  0  0
 11 16  2  0  0  0  0
 12 17  2  0  0  0  0
 13 18  2  0  0  0  0
 14 19  2  0  0  0  0
 15 20  1  0  0  0  0
 16 21  1  0  0  0  0
 18 22  1  0  0  0  0
 21 23  1  0  0  0  0
 22 24  1  0  0  0  0
 24 25  1  0  0  0  0
 24 26  1  0  0  0  0
  8  9  2  0  0  0  0
 16 19  1  0  0  0  0
 17 18  1  0  0  0  0
M  END
>  <MolRegNo>
1369731

>  <m>
=

>  <Value>
145000

>  <Unit>
nM

>  <Type>
Ki

>  <pValue>
0

>  <Ligand Efficiency>
0

>  <Binding Efficiency>
0

>  <Surface Efficiency>
0

>  <Assay Index>
51466

>  <Assay Category>


>  <Assay Organism>


>  <Target ID>
12911

>  <Target Name>
Cytochrome P450 2C9

>  <Target Organism>
Homo sapiens

>  <Target Description>
Target is a single protein chain

>  <Sequence Accession>
P11712

>  <Reference>
J. Med. Chem. 47 (4), 907-914 (2004)

>  <Pubmed ID>
14761192

>  <DOI>
10.1021/jm030972s

$$$$
199700
Actelion Java MolfileCreator 1.0

 29 31  0  0  0  0  0  0  0  0999 V2000
    0.0000   -0.0000   -0.0000 S   0  0  0  0  0  0  0  0  0  0  0  0
   -0.0236   -1.4877   -0.0000 O   0  0  0  0  0  0  0  0  0  0  0  0
   -0.0236    1.5113   -0.0000 O   0  0  0  0  0  0  0  0  0  0  0  0
    1.4877   -0.0000   -0.0000 N   0  0  0  0  0  0  0  0  0  0  0  0
   -1.5113    0.0118   -0.0000 C   0  0  0  0  0  0  0  0  0  0  0  0
    2.9282    0.3542   -0.0000 C   0  0  0  0  0  0  0  0  0  0  0  0
    2.2197   -1.2634   -0.0000 C   0  0  0  0  0  0  0  0  0  0  0  0
   -2.2670   -1.2634   -0.0000 C   0  0  0  0  0  0  0  0  0  0  0  0
   -2.2670    1.3342   -0.0000 C   0  0  0  0  0  0  0  0  0  0  0  0
    3.5067    1.7356   -0.0000 N   0  0  0  0  0  0  0  0  0  0  0  0
    4.0498   -0.6258   -0.0000 C   0  0  0  0  0  0  0  0  0  0  0  0
    1.4405   -2.5503   -0.0000 C   0  0  0  0  0  0  0  0  0  0  0  0
   -3.7783   -1.2516   -0.0000 C   0  0  0  0  0  0  0  0  0  0  0  0
   -3.7783    1.3460   -0.0000 C   0  0  0  0  0  0  0  0  0  0  0  0
    4.9708    1.6176   -0.0000 N   0  0  0  0  0  0  0  0  0  0  0  0
    2.7156    3.0226   -0.0000 C   0  0  0  0  0  0  0  0  0  0  0  0
    5.3132    0.1535   -0.0000 C   0  0  0  0  0  0  0  0  0  0  0  0
    2.1725   -3.8255   -0.0000 C   0  0  0  0  0  0  0  0  0  0  0  0
   -4.5339    0.0708   -0.0000 C   0  0  0  0  0  0  0  0  0  0  0  0
    3.4359    4.3450   -0.0000 C   0  0  0  0  0  0  0  0  0  0  0  0
    1.2043    2.9990   -0.0000 C   0  0  0  0  0  0  0  0  0  0  0  0
    1.4169   -5.1125   -0.0000 O   0  0  0  0  0  0  0  0  0  0  0  0
   -6.0452    0.0826   -0.0000 C   0  0  0  0  0  0  0  0  0  0  0  0
    2.6330    5.6438   -0.0000 C   0  0  0  0  0  0  0  0  0  0  0  0
    0.4251    4.2978   -0.0000 C   0  0  0  0  0  0  0  0  0  0  0  0
   -6.8009    1.3696   -0.0000 C   0  0  0  0  0  0  0  0  0  0  0  0
    1.1335    5.6202   -0.0000 C   0  0  0  0  0  0  0  0  0  0  0  0
   -8.3122    1.3814   -0.0000 C   0  0  0  0  0  0  0  0  0  0  0  0
   -9.0797    2.7038   -0.0000 N   0  0  0  0  0  0  0  0  0  0  0  0
  1  2  2  0  0  0  0
  1  3  2  0  0  0  0
  1  4  1  0  0  0  0
  1  5  1  0  0  0  0
  4  6  1  0  0  0  0
  4  7  1  0  0  0  0
  5  8  2  0  0  0  0
  5  9  1  0  0  0  0
  6 10  1  0  0  0  0
  6 11  2  0  0  0  0
  7 12  1  0  0  0  0
  8 13  1  0  0  0  0
  9 14  2  0  0  0  0
 10 15  1  0  0  0  0
 10 16  1  0  0  0  0
 11 17  1  0  0  0  0
 12 18  1  0  0  0  0
 13 19  2  0  0  0  0
 16 20  2  0  0  0  0
 16 21  1  0  0  0  0
 18 22  1  0  0  0  0
 19 23  1  0  0  0  0
 20 24  1  0  0  0  0
 21 25  2  0  0  0  0
 23 26  1  0  0  0  0
 24 27  2  0  0  0  0
 26 28  1  0  0  0  0
 28 29  1  0  0  0  0
 14 19  1  0  0  0  0
 15 17  2  0  0  0  0
 25 27  1  0  0  0  0
M  END
>  <MolRegNo>
199700

>  <m>
=

>  <Value>
50000

>  <Unit>
nM

>  <Type>
IC50

>  <pValue>
4.3

>  <Ligand Efficiency>
0

>  <Binding Efficiency>
0

>  <Surface Efficiency>
0

>  <Assay Index>
44611

>  <Assay Category>


>  <Assay Organism>


>  <Target ID>
12911

>  <Target Name>
Cytochrome P450 2C9

>  <Target Organism>
Homo sapiens

>  <Target Description>
Target is a single protein chain

>  <Sequence Accession>
P11712

>  <Reference>
J. Med. Chem. 44 (22), 3622-3631 (2001)

>  <Pubmed ID>
11606127

>  <DOI>
10.1021/jm010861y

$$$$
12417
Actelion Java MolfileCreator 1.0

 23 25  0  0  0  0  0  0  0  0999 V2000
    0.0000   -0.0000   -0.0000 O   0  0  0  0  0  0  0  0  0  0  0  0
    0.5205    1.5616   -0.0000 C   0  0  0  0  0  0  0  0  0  0  0  0
    1.9551    2.0567   -0.0000 N   0  0  0  0  0  0  0  0  0  0  0  0
   -0.4317    2.8438   -0.0000 C   0  0  0  0  0  0  0  0  0  0  0  0
    1.9424    3.6183   -0.0000 N   0  0  0  0  0  0  0  0  0  0  0  0
    3.1485    1.0284   -0.0000 C   0  0  0  0  0  0  0  0  0  0  0  0
    0.4063    4.1007   -0.0000 C   0  0  0  0  0  0  0  0  0  0  0  0
   -1.5235    2.8311   -0.0000 C   0  0  0  0  0  0  0  0  0  0  0  0
    3.1485    4.6339   -0.0000 C   0  0  0  0  0  0  0  0  0  0  0  0
    2.8058   -0.5205   -0.0000 C   0  0  0  0  0  0  0  0  0  0  0  0
    4.6212    1.5489   -0.0000 C   0  0  0  0  0  0  0  0  0  0  0  0
   -0.1904    5.5988   -0.0000 O   0  0  0  0  0  0  0  0  0  0  0  0
   -2.0694    1.9171   -0.0000 C   0  0  0  0  0  0  0  0  0  0  0  0
    4.6212    4.0753   -0.0000 C   0  0  0  0  0  0  0  0  0  0  0  0
    2.8946    6.2209   -0.0000 C   0  0  0  0  0  0  0  0  0  0  0  0
    3.9991   -1.5616   -0.0000 C   0  0  0  0  0  0  0  0  0  0  0  0
    5.7765    0.5205   -0.0000 C   0  0  0  0  0  0  0  0  0  0  0  0
   -3.1358    1.9171   -0.0000 C   0  0  0  0  0  0  0  0  0  0  0  0
    5.8527    5.0529   -0.0000 C   0  0  0  0  0  0  0  0  0  0  0  0
    4.1388    7.2493   -0.0000 C   0  0  0  0  0  0  0  0  0  0  0  0
    5.4719   -1.0410   -0.0000 C   0  0  0  0  0  0  0  0  0  0  0  0
   -3.6818    0.9903   -0.0000 C   0  0  0  0  0  0  0  0  0  0  0  0
    5.5734    6.6779   -0.0000 C   0  0  0  0  0  0  0  0  0  0  0  0
  1  2  2  0  0  0  0
  2  3  1  0  0  0  0
  2  4  1  0  0  0  0
  3  5  1  0  0  0  0
  3  6  1  0  0  0  0
  4  7  1  0  0  0  0
  4  8  1  0  0  0  0
  5  9  1  0  0  0  0
  6 10  2  0  0  0  0
  6 11  1  0  0  0  0
  7 12  2  0  0  0  0
  8 13  1  0  0  0  0
  9 14  2  0  0  0  0
  9 15  1  0  0  0  0
 10 16  1  0  0  0  0
 11 17  2  0  0  0  0
 13 18  1  0  0  0  0
 14 19  1  0  0  0  0
 15 20  2  0  0  0  0
 16 21  2  0  0  0  0
 18 22  1  0  0  0  0
 19 23  2  0  0  0  0
  5  7  1  0  0  0  0
 17 21  1  0  0  0  0
 20 23  1  0  0  0  0
M  END
>  <MolRegNo>
12417

>  <m>
=

>  <Value>
19000

>  <Unit>
nM

>  <Type>
Ki

>  <pValue>
4.72

>  <Ligand Efficiency>
0

>  <Binding Efficiency>
0

>  <Surface Efficiency>
0

>  <Assay Index>
51466

>  <Assay Category>


>  <Assay Organism>


>  <Target ID>
12911

>  <Target Name>
Cytochrome P450 2C9

>  <Target Organism>
Homo sapiens

>  <Target Description>
Target is a single protein chain

>  <Sequence Accession>
P11712

>  <Reference>
J. Med. Chem. 47 (4), 907-914 (2004)

>  <Pubmed ID>
14761192

>  <DOI>
10.1021/jm030972s

$$$$
199609
Actelion Java MolfileCreator 1.0

 27 29  0  0  0  0  0  0  0  0999 V2000
    0.0000   -0.0000   -0.0000 S   0  0  0  0  0  0  0  0  0  0  0  0
   -0.0236   -1.4892   -0.0000 O   0  0  0  0  0  0  0  0  0  0  0  0
   -0.0236    1.5129   -0.0000 O   0  0  0  0  0  0  0  0  0  0  0  0
    1.4892   -0.0000   -0.0000 N   0  0  0  0  0  0  0  0  0  0  0  0
   -1.5129    0.0118   -0.0000 C   0  0  0  0  0  0  0  0  0  0  0  0
    2.9312    0.3546   -0.0000 C   0  0  0  0  0  0  0  0  0  0  0  0
    2.2220   -1.2647   -0.0000 C   0  0  0  0  0  0  0  0  0  0  0  0
   -2.2693   -1.2647   -0.0000 C   0  0  0  0  0  0  0  0  0  0  0  0
   -2.2693    1.3356   -0.0000 C   0  0  0  0  0  0  0  0  0  0  0  0
    3.5103    1.7374   -0.0000 N   0  0  0  0  0  0  0  0  0  0  0  0
    4.0540   -0.6264   -0.0000 C   0  0  0  0  0  0  0  0  0  0  0  0
    1.4420   -2.5530   -0.0000 C   0  0  0  0  0  0  0  0  0  0  0  0
   -3.7822   -1.2528   -0.0000 C   0  0  0  0  0  0  0  0  0  0  0  0
   -3.7822    1.3474   -0.0000 C   0  0  0  0  0  0  0  0  0  0  0  0
    4.9759    1.6192   -0.0000 N   0  0  0  0  0  0  0  0  0  0  0  0
    2.7184    3.0257   -0.0000 C   0  0  0  0  0  0  0  0  0  0  0  0
    5.3187    0.1537   -0.0000 C   0  0  0  0  0  0  0  0  0  0  0  0
    2.1748   -3.8295   -0.0000 C   0  0  0  0  0  0  0  0  0  0  0  0
   -4.5386    0.0709   -0.0000 C   0  0  0  0  0  0  0  0  0  0  0  0
    3.4394    4.3495   -0.0000 C   0  0  0  0  0  0  0  0  0  0  0  0
    1.2056    3.0021   -0.0000 C   0  0  0  0  0  0  0  0  0  0  0  0
    1.4183   -5.1178   -0.0000 C   0  0  0  0  0  0  0  0  0  0  0  0
    3.6640   -3.8176   -0.0000 C   0  0  0  0  0  0  0  0  0  0  0  0
   -6.0515    0.0827   -0.0000 N   0  0  0  0  0  0  0  0  0  0  0  0
    2.6357    5.6496   -0.0000 C   0  0  0  0  0  0  0  0  0  0  0  0
    0.4255    4.3022   -0.0000 C   0  0  0  0  0  0  0  0  0  0  0  0
    1.1347    5.6260   -0.0000 C   0  0  0  0  0  0  0  0  0  0  0  0
  1  2  2  0  0  0  0
  1  3  2  0  0  0  0
  1  4  1  0  0  0  0
  1  5  1  0  0  0  0
  4  6  1  0  0  0  0
  4  7  1  0  0  0  0
  5  8  2  0  0  0  0
  5  9  1  0  0  0  0
  6 10  1  0  0  0  0
  6 11  2  0  0  0  0
  7 12  1  0  0  0  0
  8 13  1  0  0  0  0
  9 14  2  0  0  0  0
 10 15  1  0  0  0  0
 10 16  1  0  0  0  0
 11 17  1  0  0  0  0
 12 18  1  0  0  0  0
 13 19  2  0  0  0  0
 16 20  2  0  0  0  0
 16 21  1  0  0  0  0
 18 22  1  0  0  0  0
 18 23  1  0  0  0  0
 19 24  1  0  0  0  0
 20 25  1  0  0  0  0
 21 26  2  0  0  0  0
 25 27  2  0  0  0  0
 14 19  1  0  0  0  0
 15 17  2  0  0  0  0
 26 27  1  0  0  0  0
M  END
>  <MolRegNo>
199609

>  <m>
=

>  <Value>
60000

>  <Unit>
nM

>  <Type>
IC50

>  <pValue>
4.22

>  <Ligand Efficiency>
0

>  <Binding Efficiency>
0

>  <Surface Efficiency>
0

>  <Assay Index>
44611

>  <Assay Category>


>  <Assay Organism>


>  <Target ID>
12911

>  <Target Name>
Cytochrome P450 2C9

>  <Target Organism>
Homo sapiens

>  <Target Description>
Target is a single protein chain

>  <Sequence Accession>
P11712

>  <Reference>
J. Med. Chem. 44 (22), 3622-3631 (2001)

>  <Pubmed ID>
11606127

>  <DOI>
10.1021/jm010861y

$$$$
199521
Actelion Java MolfileCreator 1.0

 35 38  0  0  0  0  0  0  0  0999 V2000
    0.0000   -0.0000   -0.0000 S   0  0  0  0  0  0  0  0  0  0  0  0
   -0.0237   -1.4900   -0.0000 O   0  0  0  0  0  0  0  0  0  0  0  0
   -0.0237    1.5136   -0.0000 O   0  0  0  0  0  0  0  0  0  0  0  0
    1.4900   -0.0000   -0.0000 N   0  0  0  0  0  0  0  0  0  0  0  0
   -1.5136    0.0118   -0.0000 C   0  0  0  0  0  0  0  0  0  0  0  0
    2.9326    0.3548   -0.0000 C   0  0  0  0  0  0  0  0  0  0  0  0
    2.2231   -1.2653   -0.0000 C   0  0  0  0  0  0  0  0  0  0  0  0
   -2.2704   -1.2653   -0.0000 C   0  0  0  0  0  0  0  0  0  0  0  0
   -2.2704    1.3362   -0.0000 C   0  0  0  0  0  0  0  0  0  0  0  0
    3.5121    1.7383   -0.0000 N   0  0  0  0  0  0  0  0  0  0  0  0
    4.0560   -0.6267   -0.0000 C   0  0  0  0  0  0  0  0  0  0  0  0
    1.4427   -2.5542   -0.0000 C   0  0  0  0  0  0  0  0  0  0  0  0
   -3.7841   -1.2535   -0.0000 C   0  0  0  0  0  0  0  0  0  0  0  0
   -3.7841    1.3481   -0.0000 C   0  0  0  0  0  0  0  0  0  0  0  0
    4.9784    1.6200   -0.0000 N   0  0  0  0  0  0  0  0  0  0  0  0
    2.7198    3.0272   -0.0000 C   0  0  0  0  0  0  0  0  0  0  0  0
    5.3213    0.1537   -0.0000 C   0  0  0  0  0  0  0  0  0  0  0  0
    2.1758   -3.8314   -0.0000 C   0  0  0  0  0  0  0  0  0  0  0  0
   -4.5409    0.0710   -0.0000 C   0  0  0  0  0  0  0  0  0  0  0  0
    1.2062    3.0036   -0.0000 C   0  0  0  0  0  0  0  0  0  0  0  0
    3.4411    4.3517   -0.0000 C   0  0  0  0  0  0  0  0  0  0  0  0
    1.4190   -5.1203   -0.0000 C   0  0  0  0  0  0  0  0  0  0  0  0
   -6.0545    0.0828   -0.0000 C   0  0  0  0  0  0  0  0  0  0  0  0
    0.4257    4.3044   -0.0000 C   0  0  0  0  0  0  0  0  0  0  0  0
    2.6370    5.6524   -0.0000 C   0  0  0  0  0  0  0  0  0  0  0  0
    2.1522   -6.3974   -0.0000 O   0  0  0  0  0  0  0  0  0  0  0  0
   -6.8113   -1.2180   -0.0000 C   0  0  0  0  0  0  0  0  0  0  0  0
   -6.8113    1.3717   -0.0000 C   0  0  0  0  0  0  0  0  0  0  0  0
    1.1352    5.6288   -0.0000 C   0  0  0  0  0  0  0  0  0  0  0  0
   -8.3013   -1.2062   -0.0000 C   0  0  0  0  0  0  0  0  0  0  0  0
   -8.3249    1.3835   -0.0000 C   0  0  0  0  0  0  0  0  0  0  0  0
   -9.0581   -2.5069   -0.0000 N   0  0  0  0  0  0  0  0  0  0  0  0
   -9.0817    0.0946   -0.0000 C   0  0  0  0  0  0  0  0  0  0  0  0
   -8.3249   -3.7722   -0.0000 O   0  0  0  0  0  0  0  0  0  0  0  0
  -10.5717   -2.4951   -0.0000 O   0  0  0  0  0  0  0  0  0  0  0  0
  1  2  2  0  0  0  0
  1  3  2  0  0  0  0
  1  4  1  0  0  0  0
  1  5  1  0  0  0  0
  4  6  1  0  0  0  0
  4  7  1  0  0  0  0
  5  8  2  0  0  0  0
  5  9  1  0  0  0  0
  6 10  1  0  0  0  0
  6 11  2  0  0  0  0
  7 12  1  0  0  0  0
  8 13  1  0  0  0  0
  9 14  2  0  0  0  0
 10 15  1  0  0  0  0
 10 16  1  0  0  0  0
 11 17  1  0  0  0  0
 12 18  1  0  0  0  0
 13 19  2  0  0  0  0
 16 20  2  0  0  0  0
 16 21  1  0  0  0  0
 18 22  1  0  0  0  0
 19 23  1  0  0  0  0
 20 24  1  0  0  0  0
 21 25  2  0  0  0  0
 22 26  1  0  0  0  0
 23 27  2  0  0  0  0
 23 28  1  0  0  0  0
 24 29  2  0  0  0  0
 27 30  1  0  0  0  0
 28 31  2  0  0  0  0
 30 32  1  0  0  0  0
 30 33  2  0  0  0  0
 32 34  2  0  0  0  0
 32 35  1  0  0  0  0
 14 19  1  0  0  0  0
 15 17  2  0  0  0  0
 25 29  1  0  0  0  0
 31 33  1  0  0  0  0
M  CHG  2  32   1  35  -1
M  END
>  <MolRegNo>
199521

>  <m>
=

>  <Value>
15000

>  <Unit>
nM

>  <Type>
IC50

>  <pValue>
4.82

>  <Ligand Efficiency>
0

>  <Binding Efficiency>
0

>  <Surface Efficiency>
0

>  <Assay Index>
44611

>  <Assay Category>


>  <Assay Organism>


>  <Target ID>
12911

>  <Target Name>
Cytochrome P450 2C9

>  <Target Organism>
Homo sapiens

>  <Target Description>
Target is a single protein chain

>  <Sequence Accession>
P11712

>  <Reference>
J. Med. Chem. 44 (22), 3622-3631 (2001)

>  <Pubmed ID>
11606127

>  <DOI>
10.1021/jm010861y

$$$$
200345
Actelion Java MolfileCreator 1.0

 28 31  0  0  0  0  0  0  0  0999 V2000
    0.0000   -0.0000   -0.0000 S   0  0  0  0  0  0  0  0  0  0  0  0
   -0.0236   -1.4862   -0.0000 O   0  0  0  0  0  0  0  0  0  0  0  0
   -0.0236    1.5098   -0.0000 O   0  0  0  0  0  0  0  0  0  0  0  0
    1.4862   -0.0000   -0.0000 N   0  0  0  0  0  0  0  0  0  0  0  0
   -1.5098    0.0118   -0.0000 C   0  0  0  0  0  0  0  0  0  0  0  0
    2.9253    0.3539   -0.0000 C   0  0  0  0  0  0  0  0  0  0  0  0
   -2.2647   -1.2621   -0.0000 C   0  0  0  0  0  0  0  0  0  0  0  0
   -2.2647    1.3329   -0.0000 C   0  0  0  0  0  0  0  0  0  0  0  0
    3.5033    1.7339   -0.0000 N   0  0  0  0  0  0  0  0  0  0  0  0
    4.0459   -0.6252   -0.0000 C   0  0  0  0  0  0  0  0  0  0  0  0
   -3.7746   -1.2503   -0.0000 C   0  0  0  0  0  0  0  0  0  0  0  0
   -3.7746    1.3447   -0.0000 C   0  0  0  0  0  0  0  0  0  0  0  0
    4.9659    1.6160   -0.0000 N   0  0  0  0  0  0  0  0  0  0  0  0
    2.7130    3.0197   -0.0000 C   0  0  0  0  0  0  0  0  0  0  0  0
    5.3080    0.1533   -0.0000 C   0  0  0  0  0  0  0  0  0  0  0  0
   -4.5295    0.0708   -0.0000 C   0  0  0  0  0  0  0  0  0  0  0  0
    1.2031    2.9961   -0.0000 C   0  0  0  0  0  0  0  0  0  0  0  0
    3.4325    4.3408   -0.0000 C   0  0  0  0  0  0  0  0  0  0  0  0
   -6.0393    0.0826   -0.0000 C   0  0  0  0  0  0  0  0  0  0  0  0
    0.4246    4.2936   -0.0000 C   0  0  0  0  0  0  0  0  0  0  0  0
    2.6304    5.6383   -0.0000 C   0  0  0  0  0  0  0  0  0  0  0  0
   -6.7942   -1.2149   -0.0000 C   0  0  0  0  0  0  0  0  0  0  0  0
   -6.7942    1.3683   -0.0000 C   0  0  0  0  0  0  0  0  0  0  0  0
    1.1324    5.6147   -0.0000 C   0  0  0  0  0  0  0  0  0  0  0  0
   -8.2805   -1.2031   -0.0000 C   0  0  0  0  0  0  0  0  0  0  0  0
   -8.3041    1.3801   -0.0000 C   0  0  0  0  0  0  0  0  0  0  0  0
   -9.0590   -2.4889   -0.0000 N   0  0  0  0  0  0  0  0  0  0  0  0
   -9.0590    0.0944   -0.0000 C   0  0  0  0  0  0  0  0  0  0  0  0
  1  2  2  0  0  0  0
  1  3  2  0  0  0  0
  1  4  1  0  0  0  0
  1  5  1  0  0  0  0
  4  6  1  0  0  0  0
  5  7  2  0  0  0  0
  5  8  1  0  0  0  0
  6  9  1  0  0  0  0
  6 10  2  0  0  0  0
  7 11  1  0  0  0  0
  8 12  2  0  0  0  0
  9 13  1  0  0  0  0
  9 14  1  0  0  0  0
 10 15  1  0  0  0  0
 11 16  2  0  0  0  0
 14 17  2  0  0  0  0
 14 18  1  0  0  0  0
 16 19  1  0  0  0  0
 17 20  1  0  0  0  0
 18 21  2  0  0  0  0
 19 22  2  0  0  0  0
 19 23  1  0  0  0  0
 20 24  2  0  0  0  0
 22 25  1  0  0  0  0
 23 26  2  0  0  0  0
 25 27  1  0  0  0  0
 25 28  2  0  0  0  0
 12 16  1  0  0  0  0
 13 15  2  0  0  0  0
 21 24  1  0  0  0  0
 26 28  1  0  0  0  0
M  END
>  <MolRegNo>
200345

>  <m>
=

>  <Value>
12000

>  <Unit>
nM

>  <Type>
IC50

>  <pValue>
4.92

>  <Ligand Efficiency>
0

>  <Binding Efficiency>
0

>  <Surface Efficiency>
0

>  <Assay Index>
51455

>  <Assay Category>


>  <Assay Organism>
Homo sapiens

>  <Target ID>
12911

>  <Target Name>
Cytochrome P450 2C9

>  <Target Organism>
Homo sapiens

>  <Target Description>
Target is a single protein chain

>  <Sequence Accession>
P11712

>  <Reference>
J. Med. Chem. 44 (22), 3622-3631 (2001)

>  <Pubmed ID>
11606127

>  <DOI>
10.1021/jm010861y

$$$$
286643
Actelion Java MolfileCreator 1.0

 23 25  0  0  1  0  0  0  0  0999 V2000
    0.0000   -0.0000   -0.0000 O   0  0  0  0  0  0  0  0  0  0  0  0
   -1.3047    0.7709   -0.0000 C   0  0  0  0  0  0  0  0  0  0  0  0
   -2.6212    0.0356   -0.0000 O   0  0  0  0  0  0  0  0  0  0  0  0
   -1.3165    2.2891   -0.0000 C   0  0  0  0  0  0  0  0  0  0  0  0
   -3.9377    0.7947   -0.0000 C   0  0  0  0  0  0  0  0  0  0  0  0
   -2.6331    3.0719   -0.0000 C   0  0  0  0  0  0  0  0  0  0  0  0
   -0.0356    3.0482   -0.0000 C   0  0  0  0  0  0  0  0  0  0  0  0
   -3.9496    2.3128   -0.0000 C   0  0  0  0  0  0  0  0  0  0  0  0
   -5.2424    0.0712   -0.0000 C   0  0  0  0  0  0  0  0  0  0  0  0
   -2.6449    4.5782   -0.0000 O   0  0  0  0  0  0  0  0  0  0  0  0
    1.2454    2.3128   -0.0000 C   0  0  0  0  0  0  0  0  0  0  0  0
   -0.0474    4.5545   -0.0000 C   0  0  0  0  0  0  0  0  0  0  0  0
   -5.2543    3.0719   -0.0000 C   0  0  0  0  0  0  0  0  0  0  0  0
   -6.5471    0.8302   -0.0000 C   0  0  0  0  0  0  0  0  0  0  0  0
    2.5145    3.0719   -0.0000 C   0  0  0  0  0  0  0  0  0  0  0  0
    1.2098    0.8302   -0.0000 C   0  0  0  0  0  0  0  0  0  0  0  0
    1.2335    5.3136   -0.0000 C   0  0  0  0  0  0  0  0  0  0  0  0
   -6.5589    2.3365   -0.0000 C   0  0  0  0  0  0  0  0  0  0  0  0
    3.7954    2.3365   -0.0000 C   0  0  0  0  0  0  0  0  0  0  0  0
    2.4907    0.0949   -0.0000 C   0  0  0  0  0  0  0  0  0  0  0  0
    1.2335    6.8199   -0.0000 O   0  0  0  0  0  0  0  0  0  0  0  0
    2.5145    4.5782   -0.0000 C   0  0  0  0  0  0  0  0  0  0  0  0
    3.7835    0.8421   -0.0000 C   0  0  0  0  0  0  0  0  0  0  0  0
  1  2  2  0  0  0  0
  2  3  1  0  0  0  0
  2  4  1  0  0  0  0
  3  5  1  0  0  0  0
  4  6  1  0  0  0  0
  4  7  1  0  0  0  0
  5  8  2  0  0  0  0
  5  9  1  0  0  0  0
  6 10  1  0  0  0  0
  7 11  1  0  0  0  0
  7 12  1  6  0  0  0
  8 13  1  0  0  0  0
  9 14  2  0  0  0  0
 11 15  2  0  0  0  0
 11 16  1  0  0  0  0
 12 17  1  0  0  0  0
 13 18  2  0  0  0  0
 15 19  1  0  0  0  0
 16 20  2  0  0  0  0
 17 21  2  0  0  0  0
 17 22  1  0  0  0  0
 19 23  2  0  0  0  0
  6  8  1  0  0  0  0
 14 18  1  0  0  0  0
 20 23  1  0  0  0  0
M  END
>  <MolRegNo>
286643

>  <m>
=

>  <Value>
13600

>  <Unit>
nM

>  <Type>
Ki

>  <pValue>
4.87

>  <Ligand Efficiency>
0

>  <Binding Efficiency>
0

>  <Surface Efficiency>
0

>  <Assay Index>
51466

>  <Assay Category>


>  <Assay Organism>


>  <Target ID>
12911

>  <Target Name>
Cytochrome P450 2C9

>  <Target Organism>
Homo sapiens

>  <Target Description>
Target is a single protein chain

>  <Sequence Accession>
P11712

>  <Reference>
J. Med. Chem. 47 (4), 907-914 (2004)

>  <Pubmed ID>
14761192

>  <DOI>
10.1021/jm030972s

$$$$
285868
Actelion Java MolfileCreator 1.0

 24 27  0  0  1  0  0  0  0  0999 V2000
    0.0000   -0.0000   -0.0000 O   0  0  0  0  0  0  0  0  0  0  0  0
   -1.3050    0.7711   -0.0000 C   0  0  0  0  0  0  0  0  0  0  0  0
   -2.6218    0.0237   -0.0000 O   0  0  0  0  0  0  0  0  0  0  0  0
   -1.3169    2.2897   -0.0000 C   0  0  0  0  0  0  0  0  0  0  0  0
   -3.9268    0.7949   -0.0000 C   0  0  0  0  0  0  0  0  0  0  0  0
   -2.6337    3.0608   -0.0000 C   0  0  0  0  0  0  0  0  0  0  0  0
   -0.0356    3.0489   -0.0000 C   0  0  0  0  0  0  0  0  0  0  0  0
   -3.9387    2.3134   -0.0000 C   0  0  0  0  0  0  0  0  0  0  0  0
   -5.2318    0.0593   -0.0000 C   0  0  0  0  0  0  0  0  0  0  0  0
   -2.6218    4.5437   -0.0000 O   0  0  0  0  0  0  0  0  0  0  0  0
    1.2457    2.3134   -0.0000 C   0  0  0  0  0  0  0  0  0  0  0  0
   -0.0593    4.5319   -0.0000 C   0  0  0  0  0  0  0  0  0  0  0  0
   -5.2555    3.0727   -0.0000 C   0  0  0  0  0  0  0  0  0  0  0  0
   -6.5487    0.8304   -0.0000 C   0  0  0  0  0  0  0  0  0  0  0  0
   -1.3524    5.3149   -0.0000 C   0  0  0  0  0  0  0  0  0  0  0  0
    2.5151    3.0727   -0.0000 C   0  0  0  0  0  0  0  0  0  0  0  0
    1.2219    0.8304   -0.0000 C   0  0  0  0  0  0  0  0  0  0  0  0
   -6.5605    2.3371   -0.0000 C   0  0  0  0  0  0  0  0  0  0  0  0
   -0.3203    6.3944   -0.0000 O   0  0  0  0  0  0  0  0  0  0  0  0
   -2.1236    6.6199   -0.0000 C   0  0  0  0  0  0  0  0  0  0  0  0
    3.7963    2.3371   -0.0000 C   0  0  0  0  0  0  0  0  0  0  0  0
    2.5032    0.0830   -0.0000 C   0  0  0  0  0  0  0  0  0  0  0  0
    1.1152    6.0267   -0.0000 C   0  0  0  0  0  0  0  0  0  0  0  0
    3.7963    0.8423   -0.0000 C   0  0  0  0  0  0  0  0  0  0  0  0
  1  2  2  0  0  0  0
  2  3  1  0  0  0  0
  2  4  1  0  0  0  0
  3  5  1  0  0  0  0
  4  6  1  0  0  0  0
  4  7  1  0  0  0  0
  5  8  2  0  0  0  0
  5  9  1  0  0  0  0
  6 10  1  0  0  0  0
  7 11  1  6  0  0  0
  7 12  1  0  0  0  0
  8 13  1  0  0  0  0
  9 14  2  0  0  0  0
 10 15  1  0  0  0  0
 11 16  2  0  0  0  0
 11 17  1  0  0  0  0
 13 18  2  0  0  0  0
 15 19  1  6  0  0  0
 15 20  1  0  0  0  0
 16 21  1  0  0  0  0
 17 22  2  0  0  0  0
 19 23  1  0  0  0  0
 21 24  2  0  0  0  0
  6  8  1  0  0  0  0
 12 15  1  0  0  0  0
 14 18  1  0  0  0  0
 22 24  1  0  0  0  0
M  END
>  <MolRegNo>
285868

>  <m>
=

>  <Value>
16000

>  <Unit>
nM

>  <Type>
Ki

>  <pValue>
4.8

>  <Ligand Efficiency>
0

>  <Binding Efficiency>
0

>  <Surface Efficiency>
0

>  <Assay Index>
51466

>  <Assay Category>


>  <Assay Organism>


>  <Target ID>
12911

>  <Target Name>
Cytochrome P450 2C9

>  <Target Organism>
Homo sapiens

>  <Target Description>
Target is a single protein chain

>  <Sequence Accession>
P11712

>  <Reference>
J. Med. Chem. 47 (4), 907-914 (2004)

>  <Pubmed ID>
14761192

>  <DOI>
10.1021/jm030972s

$$$$
199666
Actelion Java MolfileCreator 1.0

 28 30  0  0  0  0  0  0  0  0999 V2000
    0.0000   -0.0000   -0.0000 S   0  0  0  0  0  0  0  0  0  0  0  0
   -0.0236   -1.4887   -0.0000 O   0  0  0  0  0  0  0  0  0  0  0  0
   -0.0236    1.5123   -0.0000 O   0  0  0  0  0  0  0  0  0  0  0  0
    1.4887   -0.0000   -0.0000 N   0  0  0  0  0  0  0  0  0  0  0  0
   -1.5123    0.0118   -0.0000 C   0  0  0  0  0  0  0  0  0  0  0  0
    2.9300    0.3544   -0.0000 C   0  0  0  0  0  0  0  0  0  0  0  0
    2.2212   -1.2642   -0.0000 C   0  0  0  0  0  0  0  0  0  0  0  0
   -2.2684   -1.2642   -0.0000 C   0  0  0  0  0  0  0  0  0  0  0  0
   -2.2684    1.3351   -0.0000 C   0  0  0  0  0  0  0  0  0  0  0  0
    3.5090    1.7368   -0.0000 N   0  0  0  0  0  0  0  0  0  0  0  0
    4.0524   -0.6262   -0.0000 C   0  0  0  0  0  0  0  0  0  0  0  0
    1.4414   -2.5520   -0.0000 C   0  0  0  0  0  0  0  0  0  0  0  0
   -3.7807   -1.2524   -0.0000 C   0  0  0  0  0  0  0  0  0  0  0  0
   -3.7807    1.3469   -0.0000 C   0  0  0  0  0  0  0  0  0  0  0  0
    4.9740    1.6186   -0.0000 N   0  0  0  0  0  0  0  0  0  0  0  0
    2.7174    3.0246   -0.0000 C   0  0  0  0  0  0  0  0  0  0  0  0
    5.3166    0.1536   -0.0000 C   0  0  0  0  0  0  0  0  0  0  0  0
    2.1739   -3.8280   -0.0000 C   0  0  0  0  0  0  0  0  0  0  0  0
   -4.5368    0.0709   -0.0000 C   0  0  0  0  0  0  0  0  0  0  0  0
    1.2051    3.0009   -0.0000 C   0  0  0  0  0  0  0  0  0  0  0  0
    3.4381    4.3478   -0.0000 C   0  0  0  0  0  0  0  0  0  0  0  0
    1.4178   -5.1158   -0.0000 O   0  0  0  0  0  0  0  0  0  0  0  0
   -6.0491    0.0827   -0.0000 C   0  0  0  0  0  0  0  0  0  0  0  0
    0.4253    4.3006   -0.0000 C   0  0  0  0  0  0  0  0  0  0  0  0
    2.6347    5.6474   -0.0000 C   0  0  0  0  0  0  0  0  0  0  0  0
   -6.8053    1.3705   -0.0000 C   0  0  0  0  0  0  0  0  0  0  0  0
    1.1342    5.6238   -0.0000 C   0  0  0  0  0  0  0  0  0  0  0  0
   -8.3176    1.3823   -0.0000 C   0  0  0  0  0  0  0  0  0  0  0  0
  1  2  2  0  0  0  0
  1  3  2  0  0  0  0
  1  4  1  0  0  0  0
  1  5  1  0  0  0  0
  4  6  1  0  0  0  0
  4  7  1  0  0  0  0
  5  8  2  0  0  0  0
  5  9  1  0  0  0  0
  6 10  1  0  0  0  0
  6 11  2  0  0  0  0
  7 12  1  0  0  0  0
  8 13  1  0  0  0  0
  9 14  2  0  0  0  0
 10 15  1  0  0  0  0
 10 16  1  0  0  0  0
 11 17  1  0  0  0  0
 12 18  1  0  0  0  0
 13 19  2  0  0  0  0
 16 20  2  0  0  0  0
 16 21  1  0  0  0  0
 18 22  1  0  0  0  0
 19 23  1  0  0  0  0
 20 24  1  0  0  0  0
 21 25  2  0  0  0  0
 23 26  1  0  0  0  0
 24 27  2  0  0  0  0
 26 28  2  0  0  0  0
 14 19  1  0  0  0  0
 15 17  2  0  0  0  0
 25 27  1  0  0  0  0
M  END
>  <MolRegNo>
199666

>  <m>
=

>  <Value>
80000

>  <Unit>
nM

>  <Type>
IC50

>  <pValue>
4.1

>  <Ligand Efficiency>
0

>  <Binding Efficiency>
0

>  <Surface Efficiency>
0

>  <Assay Index>
44611

>  <Assay Category>


>  <Assay Organism>


>  <Target ID>
12911

>  <Target Name>
Cytochrome P450 2C9

>  <Target Organism>
Homo sapiens

>  <Target Description>
Target is a single protein chain

>  <Sequence Accession>
P11712

>  <Reference>
J. Med. Chem. 44 (22), 3622-3631 (2001)

>  <Pubmed ID>
11606127

>  <DOI>
10.1021/jm010861y

$$$$
21523
Actelion Java MolfileCreator 1.0

 41 45  0  0  0  0  0  0  0  0999 V2000
    0.0000   -0.0000   -0.0000 S   0  0  0  0  0  0  0  0  0  0  0  0
   -0.7729   -1.2752   -0.0000 O   0  0  0  0  0  0  0  0  0  0  0  0
    0.7213   -1.2752   -0.0000 O   0  0  0  0  0  0  0  0  0  0  0  0
   -1.2495    0.7471   -0.0000 N   0  0  0  0  0  0  0  0  0  0  0  0
    1.2752    0.7986   -0.0000 C   0  0  0  0  0  0  0  0  0  0  0  0
   -2.5762    0.0258   -0.0000 C   0  0  0  0  0  0  0  0  0  0  0  0
    2.5505    0.0773   -0.0000 C   0  0  0  0  0  0  0  0  0  0  0  0
    1.2624    2.3186   -0.0000 C   0  0  0  0  0  0  0  0  0  0  0  0
   -2.5891   -1.4942   -0.0000 O   0  0  0  0  0  0  0  0  0  0  0  0
   -3.9159    0.7729   -0.0000 C   0  0  0  0  0  0  0  0  0  0  0  0
    3.7999    0.8244   -0.0000 C   0  0  0  0  0  0  0  0  0  0  0  0
    2.5376   -1.5457   -0.0000 C   0  0  0  0  0  0  0  0  0  0  0  0
    2.5376    3.0657   -0.0000 C   0  0  0  0  0  0  0  0  0  0  0  0
   -3.9287    2.2671   -0.0000 C   0  0  0  0  0  0  0  0  0  0  0  0
   -5.2169    0.0515   -0.0000 C   0  0  0  0  0  0  0  0  0  0  0  0
    3.7871    2.3444   -0.0000 C   0  0  0  0  0  0  0  0  0  0  0  0
   -5.2297    2.9884   -0.0000 C   0  0  0  0  0  0  0  0  0  0  0  0
   -6.5179    0.7986   -0.0000 C   0  0  0  0  0  0  0  0  0  0  0  0
   -5.2426    4.4826   -0.0000 O   0  0  0  0  0  0  0  0  0  0  0  0
   -6.5307    2.2928   -0.0000 C   0  0  0  0  0  0  0  0  0  0  0  0
   -4.0189    5.2040   -0.0000 C   0  0  0  0  0  0  0  0  0  0  0  0
   -7.7931    3.0915   -0.0000 C   0  0  0  0  0  0  0  0  0  0  0  0
   -7.8060    4.4440   -0.0000 C   0  0  0  0  0  0  0  0  0  0  0  0
   -9.3002    4.9335   -0.0000 C   0  0  0  0  0  0  0  0  0  0  0  0
   -6.9687    5.6677   -0.0000 C   0  0  0  0  0  0  0  0  0  0  0  0
   -9.3131    6.4277   -0.0000 C   0  0  0  0  0  0  0  0  0  0  0  0
  -10.6012    4.1606   -0.0000 C   0  0  0  0  0  0  0  0  0  0  0  0
   -7.8317    6.9172   -0.0000 N   0  0  0  0  0  0  0  0  0  0  0  0
  -10.6140    7.2006   -0.0000 C   0  0  0  0  0  0  0  0  0  0  0  0
  -11.9022    4.9592   -0.0000 C   0  0  0  0  0  0  0  0  0  0  0  0
   -7.1104    8.4887   -0.0000 C   0  0  0  0  0  0  0  0  0  0  0  0
  -11.9150    6.4534   -0.0000 C   0  0  0  0  0  0  0  0  0  0  0  0
  -13.2160    4.2379   -0.0000 N   0  0  0  0  0  0  0  0  0  0  0  0
  -14.5170    4.9850   -0.0000 C   0  0  0  0  0  0  0  0  0  0  0  0
  -14.5299    6.4792   -0.0000 O   0  0  0  0  0  0  0  0  0  0  0  0
  -15.8695    4.2637   -0.0000 O   0  0  0  0  0  0  0  0  0  0  0  0
  -17.1963    5.0108   -0.0000 C   0  0  0  0  0  0  0  0  0  0  0  0
  -18.3943    4.2121   -0.0000 C   0  0  0  0  0  0  0  0  0  0  0  0
  -17.6858    6.4534   -0.0000 C   0  0  0  0  0  0  0  0  0  0  0  0
  -19.6051    5.0365   -0.0000 C   0  0  0  0  0  0  0  0  0  0  0  0
  -19.1027    6.4663   -0.0000 C   0  0  0  0  0  0  0  0  0  0  0  0
  1  2  2  0  0  0  0
  1  3  2  0  0  0  0
  1  4  1  0  0  0  0
  1  5  1  0  0  0  0
  4  6  1  0  0  0  0
  5  7  2  0  0  0  0
  5  8  1  0  0  0  0
  6  9  2  0  0  0  0
  6 10  1  0  0  0  0
  7 11  1  0  0  0  0
  7 12  1  0  0  0  0
  8 13  2  0  0  0  0
 10 14  2  0  0  0  0
 10 15  1  0  0  0  0
 11 16  2  0  0  0  0
 14 17  1  0  0  0  0
 15 18  2  0  0  0  0
 17 19  1  0  0  0  0
 17 20  2  0  0  0  0
 19 21  1  0  0  0  0
 20 22  1  0  0  0  0
 22 23  1  0  0  0  0
 23 24  1  0  0  0  0
 23 25  2  0  0  0  0
 24 26  2  0  0  0  0
 24 27  1  0  0  0  0
 25 28  1  0  0  0  0
 26 29  1  0  0  0  0
 27 30  2  0  0  0  0
 28 31  1  0  0  0  0
 29 32  2  0  0  0  0
 30 33  1  0  0  0  0
 33 34  1  0  0  0  0
 34 35  2  0  0  0  0
 34 36  1  0  0  0  0
 36 37  1  0  0  0  0
 37 38  1  0  0  0  0
 37 39  1  0  0  0  0
 38 40  1  0  0  0  0
 39 41  1  0  0  0  0
 13 16  1  0  0  0  0
 18 20  1  0  0  0  0
 26 28  1  0  0  0  0
 30 32  1  0  0  0  0
 40 41  1  0  0  0  0
M  END
>  <MolRegNo>
21523

>  <m>
=

>  <Value>
2500

>  <Unit>
nM

>  <Type>
Ki

>  <pValue>
5.6

>  <Ligand Efficiency>
0

>  <Binding Efficiency>
0

>  <Surface Efficiency>
0

>  <Assay Index>
51466

>  <Assay Category>


>  <Assay Organism>


>  <Target ID>
12911

>  <Target Name>
Cytochrome P450 2C9

>  <Target Organism>
Homo sapiens

>  <Target Description>
Target is a single protein chain

>  <Sequence Accession>
P11712

>  <Reference>
J. Med. Chem. 47 (4), 907-914 (2004)

>  <Pubmed ID>
14761192

>  <DOI>
10.1021/jm030972s

$$$$
3666
Actelion Java MolfileCreator 1.0

 22 24  0  0  0  0  0  0  0  0999 V2000
    0.0000   -0.0000   -0.0000 O   0  0  0  0  0  0  0  0  0  0  0  0
   -0.0124    1.2773   -0.0000 C   0  0  0  0  0  0  0  0  0  0  0  0
    1.3393    2.0710   -0.0000 C   0  0  0  0  0  0  0  0  0  0  0  0
   -1.3889    2.0710   -0.0000 C   0  0  0  0  0  0  0  0  0  0  0  0
    2.4182    1.4509   -0.0000 O   0  0  0  0  0  0  0  0  0  0  0  0
    1.3269    3.6584   -0.0000 C   0  0  0  0  0  0  0  0  0  0  0  0
   -1.4013    3.6584   -0.0000 C   0  0  0  0  0  0  0  0  0  0  0  0
   -2.7655    1.3021   -0.0000 C   0  0  0  0  0  0  0  0  0  0  0  0
   -0.0496    4.4520   -0.0000 O   0  0  0  0  0  0  0  0  0  0  0  0
    2.6787    4.4644   -0.0000 C   0  0  0  0  0  0  0  0  0  0  0  0
   -2.7779    4.4520   -0.0000 C   0  0  0  0  0  0  0  0  0  0  0  0
   -2.7779    0.0496   -0.0000 O   0  0  0  0  0  0  0  0  0  0  0  0
   -4.1420    2.0958   -0.0000 C   0  0  0  0  0  0  0  0  0  0  0  0
    2.6663    6.0518   -0.0000 C   0  0  0  0  0  0  0  0  0  0  0  0
    4.0304    3.6956   -0.0000 C   0  0  0  0  0  0  0  0  0  0  0  0
   -4.1544    3.6832   -0.0000 C   0  0  0  0  0  0  0  0  0  0  0  0
    4.0180    6.8579   -0.0000 C   0  0  0  0  0  0  0  0  0  0  0  0
    5.3821    4.5016   -0.0000 C   0  0  0  0  0  0  0  0  0  0  0  0
   -5.2581    4.3280   -0.0000 O   0  0  0  0  0  0  0  0  0  0  0  0
    4.0056    8.1352   -0.0000 O   0  0  0  0  0  0  0  0  0  0  0  0
    5.3697    6.0890   -0.0000 C   0  0  0  0  0  0  0  0  0  0  0  0
    6.4486    6.7339   -0.0000 O   0  0  0  0  0  0  0  0  0  0  0  0
  1  2  2  0  0  0  0
  2  3  1  0  0  0  0
  2  4  1  0  0  0  0
  3  5  1  0  0  0  0
  3  6  2  0  0  0  0
  4  7  2  0  0  0  0
  4  8  1  0  0  0  0
  6  9  1  0  0  0  0
  6 10  1  0  0  0  0
  7 11  1  0  0  0  0
  8 12  1  0  0  0  0
  8 13  2  0  0  0  0
 10 14  2  0  0  0  0
 10 15  1  0  0  0  0
 11 16  2  0  0  0  0
 14 17  1  0  0  0  0
 15 18  2  0  0  0  0
 16 19  1  0  0  0  0
 17 20  1  0  0  0  0
 17 21  2  0  0  0  0
 21 22  1  0  0  0  0
  7  9  1  0  0  0  0
 13 16  1  0  0  0  0
 18 21  1  0  0  0  0
M  END
>  <MolRegNo>
3666

>  <m>
=

>  <Value>
27000

>  <Unit>
nM

>  <Type>
Ki

>  <pValue>
4.57

>  <Ligand Efficiency>
0

>  <Binding Efficiency>
0

>  <Surface Efficiency>
0

>  <Assay Index>
51466

>  <Assay Category>


>  <Assay Organism>


>  <Target ID>
12911

>  <Target Name>
Cytochrome P450 2C9

>  <Target Organism>
Homo sapiens

>  <Target Description>
Target is a single protein chain

>  <Sequence Accession>
P11712

>  <Reference>
J. Med. Chem. 47 (4), 907-914 (2004)

>  <Pubmed ID>
14761192

>  <DOI>
10.1021/jm030972s

$$$$
1382779
Actelion Java MolfileCreator 1.0

 26 28  0  0  0  0  0  0  0  0999 V2000
    0.0000   -0.0000   -0.0000 S   0  0  0  0  0  0  0  0  0  0  0  0
   -0.0238    1.5207   -0.0000 O   0  0  0  0  0  0  0  0  0  0  0  0
    1.2831   -0.7485   -0.0000 C   0  0  0  0  0  0  0  0  0  0  0  0
   -1.3069   -0.7485   -0.0000 C   0  0  0  0  0  0  0  0  0  0  0  0
    2.6375   -0.1069   -0.0000 N   0  0  0  0  0  0  0  0  0  0  0  0
    1.4376   -2.2217   -0.0000 N   0  0  0  0  0  0  0  0  0  0  0  0
   -2.6256    0.0119   -0.0000 C   0  0  0  0  0  0  0  0  0  0  0  0
    3.6355   -1.2118   -0.0000 C   0  0  0  0  0  0  0  0  0  0  0  0
    2.8870   -2.5187   -0.0000 C   0  0  0  0  0  0  0  0  0  0  0  0
   -3.9444   -0.7247   -0.0000 N   0  0  0  0  0  0  0  0  0  0  0  0
   -2.6494    1.5326   -0.0000 C   0  0  0  0  0  0  0  0  0  0  0  0
    5.1206   -1.1881   -0.0000 C   0  0  0  0  0  0  0  0  0  0  0  0
    3.6355   -3.8018   -0.0000 C   0  0  0  0  0  0  0  0  0  0  0  0
   -5.2631    0.0356   -0.0000 C   0  0  0  0  0  0  0  0  0  0  0  0
   -1.3663    2.3049   -0.0000 O   0  0  0  0  0  0  0  0  0  0  0  0
   -3.9682    2.2930   -0.0000 C   0  0  0  0  0  0  0  0  0  0  0  0
    5.8572   -2.4712   -0.0000 C   0  0  0  0  0  0  0  0  0  0  0  0
    5.1206   -3.7781   -0.0000 C   0  0  0  0  0  0  0  0  0  0  0  0
   -5.2750    1.5326   -0.0000 C   0  0  0  0  0  0  0  0  0  0  0  0
   -1.3900    3.8137   -0.0000 C   0  0  0  0  0  0  0  0  0  0  0  0
   -3.9800    3.7899   -0.0000 O   0  0  0  0  0  0  0  0  0  0  0  0
    7.3423   -2.4474   -0.0000 C   0  0  0  0  0  0  0  0  0  0  0  0
   -2.6969    4.5622   -0.0000 C   0  0  0  0  0  0  0  0  0  0  0  0
    8.0789   -1.1287   -0.0000 O   0  0  0  0  0  0  0  0  0  0  0  0
    8.1026   -3.7305   -0.0000 O   0  0  0  0  0  0  0  0  0  0  0  0
    7.3423   -5.0255   -0.0000 C   0  0  0  0  0  0  0  0  0  0  0  0
  1  2  2  0  0  0  0
  1  3  1  0  0  0  0
  1  4  1  0  0  0  0
  3  5  2  0  0  0  0
  3  6  1  0  0  0  0
  4  7  1  0  0  0  0
  5  8  1  0  0  0  0
  6  9  1  0  0  0  0
  7 10  2  0  0  0  0
  7 11  1  0  0  0  0
  8 12  1  0  0  0  0
  9 13  1  0  0  0  0
 10 14  1  0  0  0  0
 11 15  1  0  0  0  0
 11 16  2  0  0  0  0
 12 17  2  0  0  0  0
 13 18  2  0  0  0  0
 14 19  2  0  0  0  0
 15 20  1  0  0  0  0
 16 21  1  0  0  0  0
 17 22  1  0  0  0  0
 21 23  1  0  0  0  0
 22 24  2  0  0  0  0
 22 25  1  0  0  0  0
 25 26  1  0  0  0  0
  8  9  2  0  0  0  0
 16 19  1  0  0  0  0
 17 18  1  0  0  0  0
M  END
>  <MolRegNo>
1382779

>  <m>
=

>  <Value>
64000

>  <Unit>
nM

>  <Type>
Ki

>  <pValue>
4.19

>  <Ligand Efficiency>
0

>  <Binding Efficiency>
0

>  <Surface Efficiency>
0

>  <Assay Index>
51466

>  <Assay Category>


>  <Assay Organism>


>  <Target ID>
12911

>  <Target Name>
Cytochrome P450 2C9

>  <Target Organism>
Homo sapiens

>  <Target Description>
Target is a single protein chain

>  <Sequence Accession>
P11712

>  <Reference>
J. Med. Chem. 47 (4), 907-914 (2004)

>  <Pubmed ID>
14761192

>  <DOI>
10.1021/jm030972s

$$$$
419601
Actelion Java MolfileCreator 1.0

 24 26  0  0  0  0  0  0  0  0999 V2000
    0.0000   -0.0000   -0.0000 S   0  0  0  0  0  0  0  0  0  0  0  0
   -0.0118    1.5126   -0.0000 O   0  0  0  0  0  0  0  0  0  0  0  0
    1.2881   -0.7327   -0.0000 C   0  0  0  0  0  0  0  0  0  0  0  0
   -1.3117   -0.7445   -0.0000 C   0  0  0  0  0  0  0  0  0  0  0  0
    2.6471   -0.1064   -0.0000 N   0  0  0  0  0  0  0  0  0  0  0  0
    1.4417   -2.2098   -0.0000 N   0  0  0  0  0  0  0  0  0  0  0  0
   -2.6235    0.0118   -0.0000 C   0  0  0  0  0  0  0  0  0  0  0  0
    3.6397   -1.2054   -0.0000 C   0  0  0  0  0  0  0  0  0  0  0  0
    2.8953   -2.5053   -0.0000 C   0  0  0  0  0  0  0  0  0  0  0  0
   -3.9352   -0.7327   -0.0000 N   0  0  0  0  0  0  0  0  0  0  0  0
   -2.6353    1.5244   -0.0000 C   0  0  0  0  0  0  0  0  0  0  0  0
    5.1287   -1.1936   -0.0000 C   0  0  0  0  0  0  0  0  0  0  0  0
    3.6397   -3.7934   -0.0000 C   0  0  0  0  0  0  0  0  0  0  0  0
   -5.2469    0.0236   -0.0000 C   0  0  0  0  0  0  0  0  0  0  0  0
   -3.9470    2.2808   -0.0000 C   0  0  0  0  0  0  0  0  0  0  0  0
   -1.3472    2.2926   -0.0000 C   0  0  0  0  0  0  0  0  0  0  0  0
    5.8732   -2.4816   -0.0000 C   0  0  0  0  0  0  0  0  0  0  0  0
    5.1287   -3.7816   -0.0000 C   0  0  0  0  0  0  0  0  0  0  0  0
   -5.2587    1.5363   -0.0000 C   0  0  0  0  0  0  0  0  0  0  0  0
   -3.9588    3.7934   -0.0000 O   0  0  0  0  0  0  0  0  0  0  0  0
    7.3622   -2.4698   -0.0000 O   0  0  0  0  0  0  0  0  0  0  0  0
   -6.5705    2.2926   -0.0000 C   0  0  0  0  0  0  0  0  0  0  0  0
   -5.2705    4.5497   -0.0000 C   0  0  0  0  0  0  0  0  0  0  0  0
    8.1067   -3.7579   -0.0000 C   0  0  0  0  0  0  0  0  0  0  0  0
  1  2  2  0  0  0  0
  1  3  1  0  0  0  0
  1  4  1  0  0  0  0
  3  5  2  0  0  0  0
  3  6  1  0  0  0  0
  4  7  1  0  0  0  0
  5  8  1  0  0  0  0
  6  9  1  0  0  0  0
  7 10  2  0  0  0  0
  7 11  1  0  0  0  0
  8 12  1  0  0  0  0
  9 13  1  0  0  0  0
 10 14  1  0  0  0  0
 11 15  2  0  0  0  0
 11 16  1  0  0  0  0
 12 17  2  0  0  0  0
 13 18  2  0  0  0  0
 14 19  2  0  0  0  0
 15 20  1  0  0  0  0
 17 21  1  0  0  0  0
 19 22  1  0  0  0  0
 20 23  1  0  0  0  0
 21 24  1  0  0  0  0
  8  9  2  0  0  0  0
 15 19  1  0  0  0  0
 17 18  1  0  0  0  0
M  END
>  <MolRegNo>
419601

>  <m>
=

>  <Value>
45000

>  <Unit>
nM

>  <Type>
Ki

>  <pValue>
4.35

>  <Ligand Efficiency>
0

>  <Binding Efficiency>
0

>  <Surface Efficiency>
0

>  <Assay Index>
51466

>  <Assay Category>


>  <Assay Organism>


>  <Target ID>
12911

>  <Target Name>
Cytochrome P450 2C9

>  <Target Organism>
Homo sapiens

>  <Target Description>
Target is a single protein chain

>  <Sequence Accession>
P11712

>  <Reference>
J. Med. Chem. 47 (4), 907-914 (2004)

>  <Pubmed ID>
14761192

>  <DOI>
10.1021/jm030972s

$$$$
1382687
Actelion Java MolfileCreator 1.0

 26 28  0  0  0  0  0  0  0  0999 V2000
    0.0000   -0.0000   -0.0000 S   0  0  0  0  0  0  0  0  0  0  0  0
   -0.0238    1.5207   -0.0000 O   0  0  0  0  0  0  0  0  0  0  0  0
    1.2831   -0.7485   -0.0000 C   0  0  0  0  0  0  0  0  0  0  0  0
   -1.3069   -0.7485   -0.0000 C   0  0  0  0  0  0  0  0  0  0  0  0
    2.6375   -0.1069   -0.0000 N   0  0  0  0  0  0  0  0  0  0  0  0
    1.4376   -2.2217   -0.0000 N   0  0  0  0  0  0  0  0  0  0  0  0
   -2.6256    0.0119   -0.0000 C   0  0  0  0  0  0  0  0  0  0  0  0
    3.6355   -1.2118   -0.0000 C   0  0  0  0  0  0  0  0  0  0  0  0
    2.8870   -2.5187   -0.0000 C   0  0  0  0  0  0  0  0  0  0  0  0
   -3.9444   -0.7247   -0.0000 N   0  0  0  0  0  0  0  0  0  0  0  0
   -2.6494    1.5326   -0.0000 C   0  0  0  0  0  0  0  0  0  0  0  0
    5.1206   -1.1881   -0.0000 C   0  0  0  0  0  0  0  0  0  0  0  0
    3.6355   -3.8018   -0.0000 C   0  0  0  0  0  0  0  0  0  0  0  0
   -5.2631    0.0356   -0.0000 C   0  0  0  0  0  0  0  0  0  0  0  0
   -1.3663    2.3049   -0.0000 O   0  0  0  0  0  0  0  0  0  0  0  0
   -3.9682    2.2930   -0.0000 C   0  0  0  0  0  0  0  0  0  0  0  0
    5.8572   -2.4712   -0.0000 C   0  0  0  0  0  0  0  0  0  0  0  0
    5.1206   -3.7781   -0.0000 C   0  0  0  0  0  0  0  0  0  0  0  0
   -5.2750    1.5326   -0.0000 C   0  0  0  0  0  0  0  0  0  0  0  0
   -1.3900    3.8137   -0.0000 C   0  0  0  0  0  0  0  0  0  0  0  0
   -3.9800    3.7899   -0.0000 O   0  0  0  0  0  0  0  0  0  0  0  0
    7.3423   -2.4474   -0.0000 C   0  0  0  0  0  0  0  0  0  0  0  0
   -2.6969    4.5622   -0.0000 C   0  0  0  0  0  0  0  0  0  0  0  0
    8.0789   -1.1287   -0.0000 O   0  0  0  0  0  0  0  0  0  0  0  0
    8.1026   -3.7305   -0.0000 O   0  0  0  0  0  0  0  0  0  0  0  0
    7.3423   -5.0255   -0.0000 C   0  0  0  0  0  0  0  0  0  0  0  0
  1  2  2  0  0  0  0
  1  3  1  0  0  0  0
  1  4  1  0  0  0  0
  3  5  2  0  0  0  0
  3  6  1  0  0  0  0
  4  7  1  0  0  0  0
  5  8  1  0  0  0  0
  6  9  1  0  0  0  0
  7 10  2  0  0  0  0
  7 11  1  0  0  0  0
  8 12  1  0  0  0  0
  9 13  1  0  0  0  0
 10 14  1  0  0  0  0
 11 15  1  0  0  0  0
 11 16  2  0  0  0  0
 12 17  2  0  0  0  0
 13 18  2  0  0  0  0
 14 19  2  0  0  0  0
 15 20  1  0  0  0  0
 16 21  1  0  0  0  0
 17 22  1  0  0  0  0
 21 23  1  0  0  0  0
 22 24  2  0  0  0  0
 22 25  1  0  0  0  0
 25 26  1  0  0  0  0
  8  9  2  0  0  0  0
 16 19  1  0  0  0  0
 17 18  1  0  0  0  0
M  END
>  <MolRegNo>
1382687

>  <m>
=

>  <Value>
140000

>  <Unit>
nM

>  <Type>
Ki

>  <pValue>
0

>  <Ligand Efficiency>
0

>  <Binding Efficiency>
0

>  <Surface Efficiency>
0

>  <Assay Index>
51466

>  <Assay Category>


>  <Assay Organism>


>  <Target ID>
12911

>  <Target Name>
Cytochrome P450 2C9

>  <Target Organism>
Homo sapiens

>  <Target Description>
Target is a single protein chain

>  <Sequence Accession>
P11712

>  <Reference>
J. Med. Chem. 47 (4), 907-914 (2004)

>  <Pubmed ID>
14761192

>  <DOI>
10.1021/jm030972s

$$$$
1386668
Actelion Java MolfileCreator 1.0

 24 27  0  0  1  0  0  0  0  0999 V2000
    0.0000   -0.0000   -0.0000 O   0  0  0  0  0  0  0  0  0  0  0  0
   -1.3075    0.7489   -0.0000 C   0  0  0  0  0  0  0  0  0  0  0  0
   -2.6151    0.0119   -0.0000 O   0  0  0  0  0  0  0  0  0  0  0  0
   -1.3432    2.2704   -0.0000 C   0  0  0  0  0  0  0  0  0  0  0  0
   -3.9226    0.7726   -0.0000 C   0  0  0  0  0  0  0  0  0  0  0  0
   -2.6507    3.0192   -0.0000 C   0  0  0  0  0  0  0  0  0  0  0  0
   -0.0594    3.0192   -0.0000 C   0  0  0  0  0  0  0  0  0  0  0  0
   -3.9345    2.2823   -0.0000 C   0  0  0  0  0  0  0  0  0  0  0  0
   -5.2420    0.0357   -0.0000 C   0  0  0  0  0  0  0  0  0  0  0  0
   -2.6626    4.5170   -0.0000 O   0  0  0  0  0  0  0  0  0  0  0  0
    1.2243    2.2941   -0.0000 C   0  0  0  0  0  0  0  0  0  0  0  0
   -0.0713    4.5170   -0.0000 C   0  0  0  0  0  0  0  0  0  0  0  0
   -5.2539    3.0430   -0.0000 C   0  0  0  0  0  0  0  0  0  0  0  0
   -6.5496    0.7964   -0.0000 C   0  0  0  0  0  0  0  0  0  0  0  0
   -1.3907    5.2777   -0.0000 C   0  0  0  0  0  0  0  0  0  0  0  0
    2.5081    3.0549   -0.0000 C   0  0  0  0  0  0  0  0  0  0  0  0
    1.2124    0.8083   -0.0000 C   0  0  0  0  0  0  0  0  0  0  0  0
   -6.5615    2.3060   -0.0000 C   0  0  0  0  0  0  0  0  0  0  0  0
   -2.7102    6.0385   -0.0000 O   0  0  0  0  0  0  0  0  0  0  0  0
   -0.1070    6.0385   -0.0000 C   0  0  0  0  0  0  0  0  0  0  0  0
    3.7919    2.3298   -0.0000 C   0  0  0  0  0  0  0  0  0  0  0  0
    2.4962    0.0713   -0.0000 C   0  0  0  0  0  0  0  0  0  0  0  0
   -2.7221    7.5481   -0.0000 C   0  0  0  0  0  0  0  0  0  0  0  0
    3.7800    0.8440   -0.0000 C   0  0  0  0  0  0  0  0  0  0  0  0
  1  2  2  0  0  0  0
  2  3  1  0  0  0  0
  2  4  1  0  0  0  0
  3  5  1  0  0  0  0
  4  6  2  0  0  0  0
  4  7  1  0  0  0  0
  5  8  2  0  0  0  0
  5  9  1  0  0  0  0
  6 10  1  0  0  0  0
  7 11  1  6  0  0  0
  7 12  1  0  0  0  0
  8 13  1  0  0  0  0
  9 14  2  0  0  0  0
 15 10  1  6  0  0  0
 11 16  2  0  0  0  0
 11 17  1  0  0  0  0
 13 18  2  0  0  0  0
 15 19  1  0  0  0  0
 15 20  1  0  0  0  0
 16 21  1  0  0  0  0
 17 22  2  0  0  0  0
 19 23  1  0  0  0  0
 21 24  2  0  0  0  0
  6  8  1  0  0  0  0
 12 15  1  0  0  0  0
 14 18  1  0  0  0  0
 22 24  1  0  0  0  0
M  END
>  <MolRegNo>
1386668

>  <m>
=

>  <Value>
16000

>  <Unit>
nM

>  <Type>
Ki

>  <pValue>
4.8

>  <Ligand Efficiency>
0

>  <Binding Efficiency>
0

>  <Surface Efficiency>
0

>  <Assay Index>
51466

>  <Assay Category>


>  <Assay Organism>


>  <Target ID>
12911

>  <Target Name>
Cytochrome P450 2C9

>  <Target Organism>
Homo sapiens

>  <Target Description>
Target is a single protein chain

>  <Sequence Accession>
P11712

>  <Reference>
J. Med. Chem. 47 (4), 907-914 (2004)

>  <Pubmed ID>
14761192

>  <DOI>
10.1021/jm030972s

$$$$
198863
Actelion Java MolfileCreator 1.0

 29 32  0  0  0  0  0  0  0  0999 V2000
    0.0000   -0.0000   -0.0000 S   0  0  0  0  0  0  0  0  0  0  0  0
   -0.0239   -1.4807   -0.0000 O   0  0  0  0  0  0  0  0  0  0  0  0
   -0.0239    1.5046   -0.0000 O   0  0  0  0  0  0  0  0  0  0  0  0
    1.4807   -0.0000   -0.0000 N   0  0  0  0  0  0  0  0  0  0  0  0
   -1.5046    0.0119   -0.0000 C   0  0  0  0  0  0  0  0  0  0  0  0
    2.9256    0.3582   -0.0000 C   0  0  0  0  0  0  0  0  0  0  0  0
    2.2092   -1.2658   -0.0000 C   0  0  0  0  0  0  0  0  0  0  0  0
   -2.2689   -1.2658   -0.0000 C   0  0  0  0  0  0  0  0  0  0  0  0
   -2.2689    1.3374   -0.0000 C   0  0  0  0  0  0  0  0  0  0  0  0
    3.5108    1.7434   -0.0000 N   0  0  0  0  0  0  0  0  0  0  0  0
    4.0481   -0.6210   -0.0000 C   0  0  0  0  0  0  0  0  0  0  0  0
    1.4330   -2.5555   -0.0000 C   0  0  0  0  0  0  0  0  0  0  0  0
   -3.7735   -1.2538   -0.0000 C   0  0  0  0  0  0  0  0  0  0  0  0
   -3.7735    1.3494   -0.0000 C   0  0  0  0  0  0  0  0  0  0  0  0
    4.9795    1.6360   -0.0000 N   0  0  0  0  0  0  0  0  0  0  0  0
    2.7226    3.0331   -0.0000 C   0  0  0  0  0  0  0  0  0  0  0  0
    5.3139    0.1552   -0.0000 C   0  0  0  0  0  0  0  0  0  0  0  0
    2.1733   -3.8332   -0.0000 C   0  0  0  0  0  0  0  0  0  0  0  0
   -0.0716   -2.5196   -0.0000 C   0  0  0  0  0  0  0  0  0  0  0  0
   -4.5377    0.0716   -0.0000 C   0  0  0  0  0  0  0  0  0  0  0  0
    1.2180    3.0092   -0.0000 C   0  0  0  0  0  0  0  0  0  0  0  0
    3.4391    4.3586   -0.0000 C   0  0  0  0  0  0  0  0  0  0  0  0
    1.4330   -5.1228   -0.0000 C   0  0  0  0  0  0  0  0  0  0  0  0
   -0.8359   -3.8212   -0.0000 C   0  0  0  0  0  0  0  0  0  0  0  0
   -6.0423    0.0836   -0.0000 N   0  0  0  0  0  0  0  0  0  0  0  0
    0.4418    4.3108   -0.0000 C   0  0  0  0  0  0  0  0  0  0  0  0
    2.6390    5.6602   -0.0000 C   0  0  0  0  0  0  0  0  0  0  0  0
   -0.0955   -5.1109   -0.0000 C   0  0  0  0  0  0  0  0  0  0  0  0
    1.1464    5.6363   -0.0000 C   0  0  0  0  0  0  0  0  0  0  0  0
  1  2  2  0  0  0  0
  1  3  2  0  0  0  0
  1  4  1  0  0  0  0
  1  5  1  0  0  0  0
  4  6  1  0  0  0  0
  4  7  1  0  0  0  0
  5  8  2  0  0  0  0
  5  9  1  0  0  0  0
  6 10  1  0  0  0  0
  6 11  2  0  0  0  0
  7 12  1  0  0  0  0
  8 13  1  0  0  0  0
  9 14  2  0  0  0  0
 10 15  1  0  0  0  0
 10 16  1  0  0  0  0
 11 17  1  0  0  0  0
 12 18  2  0  0  0  0
 12 19  1  0  0  0  0
 13 20  2  0  0  0  0
 16 21  2  0  0  0  0
 16 22  1  0  0  0  0
 18 23  1  0  0  0  0
 19 24  2  0  0  0  0
 20 25  1  0  0  0  0
 21 26  1  0  0  0  0
 22 27  2  0  0  0  0
 23 28  2  0  0  0  0
 26 29  2  0  0  0  0
 14 20  1  0  0  0  0
 15 17  2  0  0  0  0
 24 28  1  0  0  0  0
 27 29  1  0  0  0  0
M  END
>  <MolRegNo>
198863

>  <m>
=

>  <Value>
55000

>  <Unit>
nM

>  <Type>
IC50

>  <pValue>
4.26

>  <Ligand Efficiency>
0

>  <Binding Efficiency>
0

>  <Surface Efficiency>
0

>  <Assay Index>
44611

>  <Assay Category>


>  <Assay Organism>


>  <Target ID>
12911

>  <Target Name>
Cytochrome P450 2C9

>  <Target Organism>
Homo sapiens

>  <Target Description>
Target is a single protein chain

>  <Sequence Accession>
P11712

>  <Reference>
J. Med. Chem. 44 (22), 3622-3631 (2001)

>  <Pubmed ID>
11606127

>  <DOI>
10.1021/jm010861y

$$$$
198977
Actelion Java MolfileCreator 1.0

 30 33  0  0  0  0  0  0  0  0999 V2000
    0.0000   -0.0000   -0.0000 S   0  0  0  0  0  0  0  0  0  0  0  0
   -0.0236   -1.4872   -0.0000 O   0  0  0  0  0  0  0  0  0  0  0  0
   -0.0236    1.5108   -0.0000 O   0  0  0  0  0  0  0  0  0  0  0  0
    1.4872   -0.0000   -0.0000 N   0  0  0  0  0  0  0  0  0  0  0  0
   -1.5108    0.0118   -0.0000 C   0  0  0  0  0  0  0  0  0  0  0  0
    2.9273    0.3541   -0.0000 C   0  0  0  0  0  0  0  0  0  0  0  0
   -2.2663   -1.2630   -0.0000 C   0  0  0  0  0  0  0  0  0  0  0  0
   -2.2663    1.3338   -0.0000 C   0  0  0  0  0  0  0  0  0  0  0  0
    3.5056    1.7351   -0.0000 N   0  0  0  0  0  0  0  0  0  0  0  0
    4.0486   -0.6256   -0.0000 C   0  0  0  0  0  0  0  0  0  0  0  0
   -3.7771   -1.2512   -0.0000 C   0  0  0  0  0  0  0  0  0  0  0  0
   -3.7771    1.3456   -0.0000 C   0  0  0  0  0  0  0  0  0  0  0  0
    4.9693    1.6171   -0.0000 N   0  0  0  0  0  0  0  0  0  0  0  0
    2.7148    3.0217   -0.0000 C   0  0  0  0  0  0  0  0  0  0  0  0
    5.3116    0.1534   -0.0000 C   0  0  0  0  0  0  0  0  0  0  0  0
   -4.5325    0.0708   -0.0000 C   0  0  0  0  0  0  0  0  0  0  0  0
    1.2040    2.9981   -0.0000 C   0  0  0  0  0  0  0  0  0  0  0  0
    3.4348    4.3437   -0.0000 C   0  0  0  0  0  0  0  0  0  0  0  0
   -6.0434    0.0826   -0.0000 C   0  0  0  0  0  0  0  0  0  0  0  0
    0.4249    4.2965   -0.0000 C   0  0  0  0  0  0  0  0  0  0  0  0
    2.6322    5.6421   -0.0000 C   0  0  0  0  0  0  0  0  0  0  0  0
   -6.7988   -1.2158   -0.0000 C   0  0  0  0  0  0  0  0  0  0  0  0
   -6.7988    1.3692   -0.0000 C   0  0  0  0  0  0  0  0  0  0  0  0
    1.1331    5.6185   -0.0000 C   0  0  0  0  0  0  0  0  0  0  0  0
   -8.2861   -1.2040   -0.0000 C   0  0  0  0  0  0  0  0  0  0  0  0
   -8.3097    1.3810   -0.0000 C   0  0  0  0  0  0  0  0  0  0  0  0
   -9.0415   -2.5023   -0.0000 N   0  0  0  0  0  0  0  0  0  0  0  0
   -9.0651    0.0944   -0.0000 C   0  0  0  0  0  0  0  0  0  0  0  0
   -8.3097   -3.7653   -0.0000 O   0  0  0  0  0  0  0  0  0  0  0  0
  -10.5523   -2.4905   -0.0000 O   0  0  0  0  0  0  0  0  0  0  0  0
  1  2  2  0  0  0  0
  1  3  2  0  0  0  0
  1  4  1  0  0  0  0
  1  5  1  0  0  0  0
  4  6  1  0  0  0  0
  5  7  2  0  0  0  0
  5  8  1  0  0  0  0
  6  9  1  0  0  0  0
  6 10  2  0  0  0  0
  7 11  1  0  0  0  0
  8 12  2  0  0  0  0
  9 13  1  0  0  0  0
  9 14  1  0  0  0  0
 10 15  1  0  0  0  0
 11 16  2  0  0  0  0
 14 17  2  0  0  0  0
 14 18  1  0  0  0  0
 16 19  1  0  0  0  0
 17 20  1  0  0  0  0
 18 21  2  0  0  0  0
 19 22  2  0  0  0  0
 19 23  1  0  0  0  0
 20 24  2  0  0  0  0
 22 25  1  0  0  0  0
 23 26  2  0  0  0  0
 25 27  1  0  0  0  0
 25 28  2  0  0  0  0
 27 29  2  0  0  0  0
 27 30  1  0  0  0  0
 12 16  1  0  0  0  0
 13 15  2  0  0  0  0
 21 24  1  0  0  0  0
 26 28  1  0  0  0  0
M  CHG  2  27   1  30  -1
M  END
>  <MolRegNo>
198977

>  <m>
=

>  <Value>
4000

>  <Unit>
nM

>  <Type>
IC50

>  <pValue>
5.4

>  <Ligand Efficiency>
0

>  <Binding Efficiency>
0

>  <Surface Efficiency>
0

>  <Assay Index>
44611

>  <Assay Category>


>  <Assay Organism>


>  <Target ID>
12911

>  <Target Name>
Cytochrome P450 2C9

>  <Target Organism>
Homo sapiens

>  <Target Description>
Target is a single protein chain

>  <Sequence Accession>
P11712

>  <Reference>
J. Med. Chem. 44 (22), 3622-3631 (2001)

>  <Pubmed ID>
11606127

>  <DOI>
10.1021/jm010861y

$$$$
1050190
Actelion Java MolfileCreator 1.0

 25 27  0  0  0  0  0  0  0  0999 V2000
    0.0000   -0.0000   -0.0000 S   0  0  0  0  0  0  0  0  0  0  0  0
   -0.0118    1.5112   -0.0000 O   0  0  0  0  0  0  0  0  0  0  0  0
    1.2869   -0.7320   -0.0000 C   0  0  0  0  0  0  0  0  0  0  0  0
   -1.3105   -0.7438   -0.0000 C   0  0  0  0  0  0  0  0  0  0  0  0
    2.6446   -0.1063   -0.0000 N   0  0  0  0  0  0  0  0  0  0  0  0
    1.4403   -2.2077   -0.0000 N   0  0  0  0  0  0  0  0  0  0  0  0
   -2.6209    0.0118   -0.0000 C   0  0  0  0  0  0  0  0  0  0  0  0
    3.6363   -1.2042   -0.0000 C   0  0  0  0  0  0  0  0  0  0  0  0
    2.8925   -2.5029   -0.0000 C   0  0  0  0  0  0  0  0  0  0  0  0
   -2.6327    1.5230   -0.0000 N   0  0  0  0  0  0  0  0  0  0  0  0
   -3.9314   -0.7320   -0.0000 C   0  0  0  0  0  0  0  0  0  0  0  0
    5.1238   -1.1924   -0.0000 C   0  0  0  0  0  0  0  0  0  0  0  0
    3.6363   -3.7897   -0.0000 C   0  0  0  0  0  0  0  0  0  0  0  0
   -3.9432    2.2786   -0.0000 C   0  0  0  0  0  0  0  0  0  0  0  0
   -5.2419    0.0236   -0.0000 C   0  0  0  0  0  0  0  0  0  0  0  0
   -3.9432   -2.2195   -0.0000 C   0  0  0  0  0  0  0  0  0  0  0  0
    5.8676   -2.4793   -0.0000 C   0  0  0  0  0  0  0  0  0  0  0  0
    5.1238   -3.7779   -0.0000 C   0  0  0  0  0  0  0  0  0  0  0  0
   -5.2537    1.5348   -0.0000 C   0  0  0  0  0  0  0  0  0  0  0  0
   -6.5524   -0.7202   -0.0000 O   0  0  0  0  0  0  0  0  0  0  0  0
   -7.8628    0.0354   -0.0000 C   0  0  0  0  0  0  0  0  0  0  0  0
   -9.1733   -0.7084   -0.0000 C   0  0  0  0  0  0  0  0  0  0  0  0
  -10.4838    0.0472   -0.0000 C   0  0  0  0  0  0  0  0  0  0  0  0
  -11.7942   -0.6966   -0.0000 O   0  0  0  0  0  0  0  0  0  0  0  0
  -13.1047    0.0590   -0.0000 C   0  0  0  0  0  0  0  0  0  0  0  0
  1  2  2  0  0  0  0
  1  3  1  0  0  0  0
  1  4  1  0  0  0  0
  3  5  2  0  0  0  0
  3  6  1  0  0  0  0
  4  7  1  0  0  0  0
  5  8  1  0  0  0  0
  6  9  1  0  0  0  0
  7 10  2  0  0  0  0
  7 11  1  0  0  0  0
  8 12  1  0  0  0  0
  9 13  1  0  0  0  0
 10 14  1  0  0  0  0
 11 15  2  0  0  0  0
 11 16  1  0  0  0  0
 12 17  2  0  0  0  0
 13 18  2  0  0  0  0
 14 19  2  0  0  0  0
 15 20  1  0  0  0  0
 20 21  1  0  0  0  0
 21 22  1  0  0  0  0
 22 23  1  0  0  0  0
 23 24  1  0  0  0  0
 24 25  1  0  0  0  0
  8  9  2  0  0  0  0
 15 19  1  0  0  0  0
 17 18  1  0  0  0  0
M  END
>  <MolRegNo>
1050190

>  <m>
=

>  <Value>
37000

>  <Unit>
nM

>  <Type>
Ki

>  <pValue>
4.43

>  <Ligand Efficiency>
0

>  <Binding Efficiency>
0

>  <Surface Efficiency>
0

>  <Assay Index>
51466

>  <Assay Category>


>  <Assay Organism>


>  <Target ID>
12911

>  <Target Name>
Cytochrome P450 2C9

>  <Target Organism>
Homo sapiens

>  <Target Description>
Target is a single protein chain

>  <Sequence Accession>
P11712

>  <Reference>
J. Med. Chem. 47 (4), 907-914 (2004)

>  <Pubmed ID>
14761192

>  <DOI>
10.1021/jm030972s

$$$$
199562
Actelion Java MolfileCreator 1.0

 31 34  0  0  0  0  0  0  0  0999 V2000
    0.0000   -0.0000   -0.0000 S   0  0  0  0  0  0  0  0  0  0  0  0
   -0.0239   -1.4806   -0.0000 O   0  0  0  0  0  0  0  0  0  0  0  0
   -0.0239    1.5045   -0.0000 O   0  0  0  0  0  0  0  0  0  0  0  0
    1.4806   -0.0000   -0.0000 N   0  0  0  0  0  0  0  0  0  0  0  0
   -1.5045    0.0119   -0.0000 C   0  0  0  0  0  0  0  0  0  0  0  0
    2.9254    0.3582   -0.0000 C   0  0  0  0  0  0  0  0  0  0  0  0
    2.2090   -1.2657   -0.0000 C   0  0  0  0  0  0  0  0  0  0  0  0
   -2.2687    1.3373   -0.0000 C   0  0  0  0  0  0  0  0  0  0  0  0
   -2.2687   -1.2657   -0.0000 C   0  0  0  0  0  0  0  0  0  0  0  0
    3.5105    1.7433   -0.0000 N   0  0  0  0  0  0  0  0  0  0  0  0
    4.0478   -0.6209   -0.0000 C   0  0  0  0  0  0  0  0  0  0  0  0
    1.4329   -2.5553   -0.0000 C   0  0  0  0  0  0  0  0  0  0  0  0
   -3.7732    1.3493   -0.0000 C   0  0  0  0  0  0  0  0  0  0  0  0
   -3.7732   -1.2537   -0.0000 C   0  0  0  0  0  0  0  0  0  0  0  0
    4.9792    1.6358   -0.0000 N   0  0  0  0  0  0  0  0  0  0  0  0
    2.7224    3.0329   -0.0000 C   0  0  0  0  0  0  0  0  0  0  0  0
    5.3135    0.1552   -0.0000 C   0  0  0  0  0  0  0  0  0  0  0  0
    2.1732   -3.8329   -0.0000 C   0  0  0  0  0  0  0  0  0  0  0  0
   -0.0716   -2.5194   -0.0000 C   0  0  0  0  0  0  0  0  0  0  0  0
   -4.5374    0.0716   -0.0000 C   0  0  0  0  0  0  0  0  0  0  0  0
    1.2179    3.0090   -0.0000 C   0  0  0  0  0  0  0  0  0  0  0  0
    3.4389    4.3583   -0.0000 C   0  0  0  0  0  0  0  0  0  0  0  0
    1.4329   -5.1225   -0.0000 C   0  0  0  0  0  0  0  0  0  0  0  0
   -0.8358   -3.8210   -0.0000 C   0  0  0  0  0  0  0  0  0  0  0  0
   -6.0419    0.0836   -0.0000 C   0  0  0  0  0  0  0  0  0  0  0  0
    0.4418    4.3105   -0.0000 C   0  0  0  0  0  0  0  0  0  0  0  0
    2.6388    5.6598   -0.0000 C   0  0  0  0  0  0  0  0  0  0  0  0
   -0.0955   -5.1105   -0.0000 C   0  0  0  0  0  0  0  0  0  0  0  0
   -6.8061    1.3732   -0.0000 C   0  0  0  0  0  0  0  0  0  0  0  0
    1.1463    5.6359   -0.0000 C   0  0  0  0  0  0  0  0  0  0  0  0
   -8.3106    1.3851   -0.0000 C   0  0  0  0  0  0  0  0  0  0  0  0
  1  2  2  0  0  0  0
  1  3  2  0  0  0  0
  1  4  1  0  0  0  0
  1  5  1  0  0  0  0
  4  6  1  0  0  0  0
  4  7  1  0  0  0  0
  5  8  2  0  0  0  0
  5  9  1  0  0  0  0
  6 10  1  0  0  0  0
  6 11  2  0  0  0  0
  7 12  1  0  0  0  0
  8 13  1  0  0  0  0
  9 14  2  0  0  0  0
 10 15  1  0  0  0  0
 10 16  1  0  0  0  0
 11 17  1  0  0  0  0
 12 18  2  0  0  0  0
 12 19  1  0  0  0  0
 13 20  2  0  0  0  0
 16 21  2  0  0  0  0
 16 22  1  0  0  0  0
 18 23  1  0  0  0  0
 19 24  2  0  0  0  0
 20 25  1  0  0  0  0
 21 26  1  0  0  0  0
 22 27  2  0  0  0  0
 23 28  2  0  0  0  0
 25 29  1  0  0  0  0
 26 30  2  0  0  0  0
 29 31  2  0  0  0  0
 14 20  1  0  0  0  0
 15 17  2  0  0  0  0
 24 28  1  0  0  0  0
 27 30  1  0  0  0  0
M  END
>  <MolRegNo>
199562

>  <m>
>

>  <Value>
2.0e5

>  <Unit>
nM

>  <Type>
IC50

>  <pValue>
0

>  <Ligand Efficiency>
0

>  <Binding Efficiency>
0

>  <Surface Efficiency>
0

>  <Assay Index>
44611

>  <Assay Category>


>  <Assay Organism>


>  <Target ID>
12911

>  <Target Name>
Cytochrome P450 2C9

>  <Target Organism>
Homo sapiens

>  <Target Description>
Target is a single protein chain

>  <Sequence Accession>
P11712

>  <Reference>
J. Med. Chem. 44 (22), 3622-3631 (2001)

>  <Pubmed ID>
11606127

>  <DOI>
10.1021/jm010861y

$$$$
12825
Actelion Java MolfileCreator 1.0

 23 26  0  0  0  0  0  0  0  0999 V2000
    0.0000   -0.0000   -0.0000 O   0  0  0  0  0  0  0  0  0  0  0  0
   -1.4820   -0.2470   -0.0000 C   0  0  0  0  0  0  0  0  0  0  0  0
   -2.4582    0.9056   -0.0000 C   0  0  0  0  0  0  0  0  0  0  0  0
   -1.9995   -1.6466   -0.0000 C   0  0  0  0  0  0  0  0  0  0  0  0
   -3.9401    0.6586   -0.0000 C   0  0  0  0  0  0  0  0  0  0  0  0
   -3.4814   -1.8936   -0.0000 C   0  0  0  0  0  0  0  0  0  0  0  0
   -4.4576   -0.7410   -0.0000 C   0  0  0  0  0  0  0  0  0  0  0  0
   -4.9163    1.8113   -0.0000 C   0  0  0  0  0  0  0  0  0  0  0  0
   -5.9396   -0.9880   -0.0000 C   0  0  0  0  0  0  0  0  0  0  0  0
   -4.9751   -2.1406   -0.0000 C   0  0  0  0  0  0  0  0  0  0  0  0
   -6.3983    1.5643   -0.0000 C   0  0  0  0  0  0  0  0  0  0  0  0
   -6.9158    0.1647   -0.0000 C   0  0  0  0  0  0  0  0  0  0  0  0
   -6.4571   -2.3876   -0.0000 C   0  0  0  0  0  0  0  0  0  0  0  0
   -8.3977   -0.0823   -0.0000 C   0  0  0  0  0  0  0  0  0  0  0  0
   -7.9390   -2.6346   -0.0000 C   0  0  0  0  0  0  0  0  0  0  0  0
   -8.9152   -1.4820   -0.0000 C   0  0  0  0  0  0  0  0  0  0  0  0
   -9.5856    0.8468   -0.0000 C   0  0  0  0  0  0  0  0  0  0  0  0
  -10.4207   -1.4231   -0.0000 C   0  0  0  0  0  0  0  0  0  0  0  0
   -9.5739   -2.8110   -0.0000 C   0  0  0  0  0  0  0  0  0  0  0  0
  -10.8324    0.0235   -0.0000 C   0  0  0  0  0  0  0  0  0  0  0  0
  -11.3499   -2.5875   -0.0000 C   0  0  0  0  0  0  0  0  0  0  0  0
  -10.7971   -3.9636   -0.0000 O   0  0  0  0  0  0  0  0  0  0  0  0
  -12.8436   -2.3758   -0.0000 C   0  0  0  0  0  0  0  0  0  0  0  0
  1  2  2  0  0  0  0
  2  3  1  0  0  0  0
  2  4  1  0  0  0  0
  3  5  2  0  0  0  0
  4  6  1  0  0  0  0
  5  7  1  0  0  0  0
  5  8  1  0  0  0  0
  7  9  1  0  0  0  0
  7 10  1  6  0  0  0
  8 11  1  0  0  0  0
  9 12  1  0  0  0  0
  9 13  1  6  0  0  0
 12 14  1  0  0  0  0
 13 15  1  0  0  0  0
 14 16  1  0  0  0  0
 14 17  1  6  0  0  0
 16 18  1  0  0  0  0
 16 19  1  6  0  0  0
 17 20  1  0  0  0  0
 18 21  1  6  0  0  0
 21 22  2  0  0  0  0
 21 23  1  0  0  0  0
  6  7  1  0  0  0  0
 12 11  1  1  0  0  0
 15 16  1  0  0  0  0
 18 20  1  0  0  0  0
M  END
>  <MolRegNo>
12825

>  <m>
=

>  <Value>
5500

>  <Unit>
nM

>  <Type>
Ki

>  <pValue>
5.26

>  <Ligand Efficiency>
0

>  <Binding Efficiency>
0

>  <Surface Efficiency>
0

>  <Assay Index>
51466

>  <Assay Category>


>  <Assay Organism>


>  <Target ID>
12911

>  <Target Name>
Cytochrome P450 2C9

>  <Target Organism>
Homo sapiens

>  <Target Description>
Target is a single protein chain

>  <Sequence Accession>
P11712

>  <Reference>
J. Med. Chem. 47 (4), 907-914 (2004)

>  <Pubmed ID>
14761192

>  <DOI>
10.1021/jm030972s

$$$$
199110
Actelion Java MolfileCreator 1.0

 28 30  0  0  0  0  0  0  0  0999 V2000
    0.0000   -0.0000   -0.0000 S   0  0  0  0  0  0  0  0  0  0  0  0
   -0.0236   -1.4887   -0.0000 O   0  0  0  0  0  0  0  0  0  0  0  0
   -0.0236    1.5123   -0.0000 O   0  0  0  0  0  0  0  0  0  0  0  0
    1.4887   -0.0000   -0.0000 N   0  0  0  0  0  0  0  0  0  0  0  0
   -1.5123    0.0118   -0.0000 C   0  0  0  0  0  0  0  0  0  0  0  0
    2.9300    0.3544   -0.0000 C   0  0  0  0  0  0  0  0  0  0  0  0
    2.2212   -1.2642   -0.0000 C   0  0  0  0  0  0  0  0  0  0  0  0
   -2.2684   -1.2642   -0.0000 C   0  0  0  0  0  0  0  0  0  0  0  0
   -2.2684    1.3351   -0.0000 C   0  0  0  0  0  0  0  0  0  0  0  0
    3.5090    1.7368   -0.0000 N   0  0  0  0  0  0  0  0  0  0  0  0
    4.0524   -0.6262   -0.0000 C   0  0  0  0  0  0  0  0  0  0  0  0
    1.4414   -2.5520   -0.0000 C   0  0  0  0  0  0  0  0  0  0  0  0
   -3.7807   -1.2524   -0.0000 C   0  0  0  0  0  0  0  0  0  0  0  0
   -3.7807    1.3469   -0.0000 C   0  0  0  0  0  0  0  0  0  0  0  0
    4.9740    1.6186   -0.0000 N   0  0  0  0  0  0  0  0  0  0  0  0
    2.7174    3.0246   -0.0000 C   0  0  0  0  0  0  0  0  0  0  0  0
    5.3166    0.1536   -0.0000 C   0  0  0  0  0  0  0  0  0  0  0  0
    2.1739   -3.8280   -0.0000 C   0  0  0  0  0  0  0  0  0  0  0  0
   -4.5368    0.0709   -0.0000 C   0  0  0  0  0  0  0  0  0  0  0  0
    1.2051    3.0009   -0.0000 C   0  0  0  0  0  0  0  0  0  0  0  0
    3.4381    4.3478   -0.0000 C   0  0  0  0  0  0  0  0  0  0  0  0
    1.4178   -5.1158   -0.0000 O   0  0  0  0  0  0  0  0  0  0  0  0
   -6.0491    0.0827   -0.0000 C   0  0  0  0  0  0  0  0  0  0  0  0
    0.4253    4.3006   -0.0000 C   0  0  0  0  0  0  0  0  0  0  0  0
    2.6347    5.6474   -0.0000 C   0  0  0  0  0  0  0  0  0  0  0  0
   -6.8053    1.3705   -0.0000 C   0  0  0  0  0  0  0  0  0  0  0  0
    1.1342    5.6238   -0.0000 C   0  0  0  0  0  0  0  0  0  0  0  0
   -8.3176    1.3823   -0.0000 N   0  0  0  0  0  0  0  0  0  0  0  0
  1  2  2  0  0  0  0
  1  3  2  0  0  0  0
  1  4  1  0  0  0  0
  1  5  1  0  0  0  0
  4  6  1  0  0  0  0
  4  7  1  0  0  0  0
  5  8  2  0  0  0  0
  5  9  1  0  0  0  0
  6 10  1  0  0  0  0
  6 11  2  0  0  0  0
  7 12  1  0  0  0  0
  8 13  1  0  0  0  0
  9 14  2  0  0  0  0
 10 15  1  0  0  0  0
 10 16  1  0  0  0  0
 11 17  1  0  0  0  0
 12 18  1  0  0  0  0
 13 19  2  0  0  0  0
 16 20  2  0  0  0  0
 16 21  1  0  0  0  0
 18 22  1  0  0  0  0
 19 23  1  0  0  0  0
 20 24  1  0  0  0  0
 21 25  2  0  0  0  0
 23 26  1  0  0  0  0
 24 27  2  0  0  0  0
 26 28  1  0  0  0  0
 14 19  1  0  0  0  0
 15 17  2  0  0  0  0
 25 27  1  0  0  0  0
M  END
>  <MolRegNo>
199110

>  <m>
=

>  <Value>
10000

>  <Unit>
nM

>  <Type>
IC50

>  <pValue>
5

>  <Ligand Efficiency>
0

>  <Binding Efficiency>
0

>  <Surface Efficiency>
0

>  <Assay Index>
44611

>  <Assay Category>


>  <Assay Organism>


>  <Target ID>
12911

>  <Target Name>
Cytochrome P450 2C9

>  <Target Organism>
Homo sapiens

>  <Target Description>
Target is a single protein chain

>  <Sequence Accession>
P11712

>  <Reference>
J. Med. Chem. 44 (22), 3622-3631 (2001)

>  <Pubmed ID>
11606127

>  <DOI>
10.1021/jm010861y

$$$$
199552
Actelion Java MolfileCreator 1.0

 34 37  0  0  0  0  0  0  0  0999 V2000
    0.0000   -0.0000   -0.0000 S   0  0  0  0  0  0  0  0  0  0  0  0
   -0.0236   -1.4892   -0.0000 O   0  0  0  0  0  0  0  0  0  0  0  0
   -0.0236    1.5129   -0.0000 O   0  0  0  0  0  0  0  0  0  0  0  0
    1.4892   -0.0000   -0.0000 N   0  0  0  0  0  0  0  0  0  0  0  0
   -1.5129    0.0118   -0.0000 C   0  0  0  0  0  0  0  0  0  0  0  0
    2.9312    0.3546   -0.0000 C   0  0  0  0  0  0  0  0  0  0  0  0
    2.2220   -1.2647   -0.0000 C   0  0  0  0  0  0  0  0  0  0  0  0
   -2.2693   -1.2647   -0.0000 C   0  0  0  0  0  0  0  0  0  0  0  0
   -2.2693    1.3356   -0.0000 C   0  0  0  0  0  0  0  0  0  0  0  0
    3.5103    1.7374   -0.0000 N   0  0  0  0  0  0  0  0  0  0  0  0
    4.0540   -0.6264   -0.0000 C   0  0  0  0  0  0  0  0  0  0  0  0
    1.4420   -2.5530   -0.0000 C   0  0  0  0  0  0  0  0  0  0  0  0
   -3.7822   -1.2529   -0.0000 C   0  0  0  0  0  0  0  0  0  0  0  0
   -3.7822    1.3474   -0.0000 C   0  0  0  0  0  0  0  0  0  0  0  0
    4.9759    1.6192   -0.0000 N   0  0  0  0  0  0  0  0  0  0  0  0
    2.7184    3.0258   -0.0000 C   0  0  0  0  0  0  0  0  0  0  0  0
    5.3187    0.1537   -0.0000 C   0  0  0  0  0  0  0  0  0  0  0  0
    2.1748   -3.8295   -0.0000 C   0  0  0  0  0  0  0  0  0  0  0  0
   -4.5386    0.0709   -0.0000 C   0  0  0  0  0  0  0  0  0  0  0  0
    1.2056    3.0021   -0.0000 C   0  0  0  0  0  0  0  0  0  0  0  0
    3.4394    4.3495   -0.0000 C   0  0  0  0  0  0  0  0  0  0  0  0
    1.4183   -5.1178   -0.0000 O   0  0  0  0  0  0  0  0  0  0  0  0
   -6.0515    0.0827   -0.0000 C   0  0  0  0  0  0  0  0  0  0  0  0
    0.4255    4.3022   -0.0000 C   0  0  0  0  0  0  0  0  0  0  0  0
    2.6357    5.6496   -0.0000 C   0  0  0  0  0  0  0  0  0  0  0  0
   -6.8079   -1.2174   -0.0000 C   0  0  0  0  0  0  0  0  0  0  0  0
   -6.8079    1.3710   -0.0000 C   0  0  0  0  0  0  0  0  0  0  0  0
    1.1347    5.6260   -0.0000 C   0  0  0  0  0  0  0  0  0  0  0  0
   -8.2972   -1.2056   -0.0000 C   0  0  0  0  0  0  0  0  0  0  0  0
   -8.3208    1.3829   -0.0000 C   0  0  0  0  0  0  0  0  0  0  0  0
   -9.0536   -2.5057   -0.0000 N   0  0  0  0  0  0  0  0  0  0  0  0
   -9.0773    0.0946   -0.0000 C   0  0  0  0  0  0  0  0  0  0  0  0
   -8.3208   -3.7704   -0.0000 O   0  0  0  0  0  0  0  0  0  0  0  0
  -10.5665   -2.4939   -0.0000 O   0  0  0  0  0  0  0  0  0  0  0  0
  1  2  2  0  0  0  0
  1  3  2  0  0  0  0
  1  4  1  0  0  0  0
  1  5  1  0  0  0  0
  4  6  1  0  0  0  0
  4  7  1  0  0  0  0
  5  8  2  0  0  0  0
  5  9  1  0  0  0  0
  6 10  1  0  0  0  0
  6 11  2  0  0  0  0
  7 12  1  0  0  0  0
  8 13  1  0  0  0  0
  9 14  2  0  0  0  0
 10 15  1  0  0  0  0
 10 16  1  0  0  0  0
 11 17  1  0  0  0  0
 12 18  1  0  0  0  0
 13 19  2  0  0  0  0
 16 20  2  0  0  0  0
 16 21  1  0  0  0  0
 18 22  1  0  0  0  0
 19 23  1  0  0  0  0
 20 24  1  0  0  0  0
 21 25  2  0  0  0  0
 23 26  2  0  0  0  0
 23 27  1  0  0  0  0
 24 28  2  0  0  0  0
 26 29  1  0  0  0  0
 27 30  2  0  0  0  0
 29 31  1  0  0  0  0
 29 32  2  0  0  0  0
 31 33  2  0  0  0  0
 31 34  1  0  0  0  0
 14 19  1  0  0  0  0
 15 17  2  0  0  0  0
 25 28  1  0  0  0  0
 30 32  1  0  0  0  0
M  CHG  2  31   1  34  -1
M  END
>  <MolRegNo>
199552

>  <m>
=

>  <Value>
28000

>  <Unit>
nM

>  <Type>
IC50

>  <pValue>
4.55

>  <Ligand Efficiency>
0

>  <Binding Efficiency>
0

>  <Surface Efficiency>
0

>  <Assay Index>
44611

>  <Assay Category>


>  <Assay Organism>


>  <Target ID>
12911

>  <Target Name>
Cytochrome P450 2C9

>  <Target Organism>
Homo sapiens

>  <Target Description>
Target is a single protein chain

>  <Sequence Accession>
P11712

>  <Reference>
J. Med. Chem. 44 (22), 3622-3631 (2001)

>  <Pubmed ID>
11606127

>  <DOI>
10.1021/jm010861y

$$$$
199564
Actelion Java MolfileCreator 1.0

 25 27  0  0  0  0  0  0  0  0999 V2000
    0.0000   -0.0000   -0.0000 S   0  0  0  0  0  0  0  0  0  0  0  0
   -0.0236   -1.4876   -0.0000 O   0  0  0  0  0  0  0  0  0  0  0  0
   -0.0236    1.5112   -0.0000 O   0  0  0  0  0  0  0  0  0  0  0  0
    1.4876   -0.0000   -0.0000 N   0  0  0  0  0  0  0  0  0  0  0  0
   -1.5112    0.0118   -0.0000 C   0  0  0  0  0  0  0  0  0  0  0  0
    2.9279    0.3542   -0.0000 C   0  0  0  0  0  0  0  0  0  0  0  0
    2.2195   -1.2632   -0.0000 C   0  0  0  0  0  0  0  0  0  0  0  0
   -2.2668   -1.2632   -0.0000 C   0  0  0  0  0  0  0  0  0  0  0  0
   -2.2668    1.3341   -0.0000 C   0  0  0  0  0  0  0  0  0  0  0  0
    3.5064    1.7355   -0.0000 N   0  0  0  0  0  0  0  0  0  0  0  0
    4.0495   -0.6257   -0.0000 C   0  0  0  0  0  0  0  0  0  0  0  0
   -3.7779   -1.2514   -0.0000 C   0  0  0  0  0  0  0  0  0  0  0  0
   -3.7779    1.3459   -0.0000 C   0  0  0  0  0  0  0  0  0  0  0  0
    4.9703    1.6174   -0.0000 N   0  0  0  0  0  0  0  0  0  0  0  0
    2.7154    3.0223   -0.0000 C   0  0  0  0  0  0  0  0  0  0  0  0
    5.3127    0.1535   -0.0000 C   0  0  0  0  0  0  0  0  0  0  0  0
   -4.5335    0.0708   -0.0000 C   0  0  0  0  0  0  0  0  0  0  0  0
    3.4355    4.3446   -0.0000 C   0  0  0  0  0  0  0  0  0  0  0  0
    1.2042    2.9987   -0.0000 C   0  0  0  0  0  0  0  0  0  0  0  0
   -6.0447    0.0826   -0.0000 C   0  0  0  0  0  0  0  0  0  0  0  0
    2.6327    5.6433   -0.0000 C   0  0  0  0  0  0  0  0  0  0  0  0
    0.4250    4.2974   -0.0000 C   0  0  0  0  0  0  0  0  0  0  0  0
   -6.8003    1.3695   -0.0000 C   0  0  0  0  0  0  0  0  0  0  0  0
    1.1334    5.6197   -0.0000 C   0  0  0  0  0  0  0  0  0  0  0  0
   -8.3114    1.3813   -0.0000 C   0  0  0  0  0  0  0  0  0  0  0  0
  1  2  2  0  0  0  0
  1  3  2  0  0  0  0
  1  4  1  0  0  0  0
  1  5  1  0  0  0  0
  4  6  1  0  0  0  0
  4  7  1  0  0  0  0
  5  8  2  0  0  0  0
  5  9  1  0  0  0  0
  6 10  1  0  0  0  0
  6 11  2  0  0  0  0
  8 12  1  0  0  0  0
  9 13  2  0  0  0  0
 10 14  1  0  0  0  0
 10 15  1  0  0  0  0
 11 16  1  0  0  0  0
 12 17  2  0  0  0  0
 15 18  2  0  0  0  0
 15 19  1  0  0  0  0
 17 20  1  0  0  0  0
 18 21  1  0  0  0  0
 19 22  2  0  0  0  0
 20 23  1  0  0  0  0
 21 24  2  0  0  0  0
 23 25  2  0  0  0  0
 13 17  1  0  0  0  0
 14 16  2  0  0  0  0
 22 24  1  0  0  0  0
M  END
>  <MolRegNo>
199564

>  <m>
>

>  <Value>
2.0e5

>  <Unit>
nM

>  <Type>
IC50

>  <pValue>
0

>  <Ligand Efficiency>
0

>  <Binding Efficiency>
0

>  <Surface Efficiency>
0

>  <Assay Index>
44611

>  <Assay Category>


>  <Assay Organism>


>  <Target ID>
12911

>  <Target Name>
Cytochrome P450 2C9

>  <Target Organism>
Homo sapiens

>  <Target Description>
Target is a single protein chain

>  <Sequence Accession>
P11712

>  <Reference>
J. Med. Chem. 44 (22), 3622-3631 (2001)

>  <Pubmed ID>
11606127

>  <DOI>
10.1021/jm010861y

$$$$
199554
Actelion Java MolfileCreator 1.0

 32 35  0  0  0  0  0  0  0  0999 V2000
    0.0000   -0.0000   -0.0000 S   0  0  0  0  0  0  0  0  0  0  0  0
   -0.0236   -1.4885   -0.0000 O   0  0  0  0  0  0  0  0  0  0  0  0
   -0.0236    1.5121   -0.0000 O   0  0  0  0  0  0  0  0  0  0  0  0
    1.4885   -0.0000   -0.0000 N   0  0  0  0  0  0  0  0  0  0  0  0
   -1.5121    0.0118   -0.0000 C   0  0  0  0  0  0  0  0  0  0  0  0
    2.9298    0.3544   -0.0000 C   0  0  0  0  0  0  0  0  0  0  0  0
    2.2210   -1.2641   -0.0000 C   0  0  0  0  0  0  0  0  0  0  0  0
   -2.2682   -1.2641   -0.0000 C   0  0  0  0  0  0  0  0  0  0  0  0
   -2.2682    1.3349   -0.0000 C   0  0  0  0  0  0  0  0  0  0  0  0
    3.5086    1.7366   -0.0000 N   0  0  0  0  0  0  0  0  0  0  0  0
    4.0521   -0.6261   -0.0000 C   0  0  0  0  0  0  0  0  0  0  0  0
    1.4413   -2.5517   -0.0000 C   0  0  0  0  0  0  0  0  0  0  0  0
   -3.7804   -1.2522   -0.0000 C   0  0  0  0  0  0  0  0  0  0  0  0
   -3.7804    1.3468   -0.0000 C   0  0  0  0  0  0  0  0  0  0  0  0
    4.9735    1.6185   -0.0000 N   0  0  0  0  0  0  0  0  0  0  0  0
    2.7171    3.0243   -0.0000 C   0  0  0  0  0  0  0  0  0  0  0  0
    5.3161    0.1536   -0.0000 C   0  0  0  0  0  0  0  0  0  0  0  0
    2.1737   -3.8276   -0.0000 C   0  0  0  0  0  0  0  0  0  0  0  0
   -4.5364    0.0709   -0.0000 C   0  0  0  0  0  0  0  0  0  0  0  0
    1.2050    3.0007   -0.0000 C   0  0  0  0  0  0  0  0  0  0  0  0
    3.4378    4.3474   -0.0000 C   0  0  0  0  0  0  0  0  0  0  0  0
    1.4176   -5.1153   -0.0000 O   0  0  0  0  0  0  0  0  0  0  0  0
   -6.0486    0.0827   -0.0000 C   0  0  0  0  0  0  0  0  0  0  0  0
    0.4253    4.3002   -0.0000 C   0  0  0  0  0  0  0  0  0  0  0  0
    2.6344    5.6469   -0.0000 C   0  0  0  0  0  0  0  0  0  0  0  0
   -6.8046   -1.2168   -0.0000 C   0  0  0  0  0  0  0  0  0  0  0  0
   -6.8046    1.3704   -0.0000 C   0  0  0  0  0  0  0  0  0  0  0  0
    1.1341    5.6233   -0.0000 C   0  0  0  0  0  0  0  0  0  0  0  0
   -8.2932   -1.2050   -0.0000 C   0  0  0  0  0  0  0  0  0  0  0  0
   -8.3168    1.3822   -0.0000 C   0  0  0  0  0  0  0  0  0  0  0  0
   -9.0492   -2.5045   -0.0000 N   0  0  0  0  0  0  0  0  0  0  0  0
   -9.0729    0.0945   -0.0000 C   0  0  0  0  0  0  0  0  0  0  0  0
  1  2  2  0  0  0  0
  1  3  2  0  0  0  0
  1  4  1  0  0  0  0
  1  5  1  0  0  0  0
  4  6  1  0  0  0  0
  4  7  1  0  0  0  0
  5  8  2  0  0  0  0
  5  9  1  0  0  0  0
  6 10  1  0  0  0  0
  6 11  2  0  0  0  0
  7 12  1  0  0  0  0
  8 13  1  0  0  0  0
  9 14  2  0  0  0  0
 10 15  1  0  0  0  0
 10 16  1  0  0  0  0
 11 17  1  0  0  0  0
 12 18  1  0  0  0  0
 13 19  2  0  0  0  0
 16 20  2  0  0  0  0
 16 21  1  0  0  0  0
 18 22  1  0  0  0  0
 19 23  1  0  0  0  0
 20 24  1  0  0  0  0
 21 25  2  0  0  0  0
 23 26  2  0  0  0  0
 23 27  1  0  0  0  0
 24 28  2  0  0  0  0
 26 29  1  0  0  0  0
 27 30  2  0  0  0  0
 29 31  1  0  0  0  0
 29 32  2  0  0  0  0
 14 19  1  0  0  0  0
 15 17  2  0  0  0  0
 25 28  1  0  0  0  0
 30 32  1  0  0  0  0
M  END
>  <MolRegNo>
199554

>  <m>
=

>  <Value>
12000

>  <Unit>
nM

>  <Type>
IC50

>  <pValue>
4.92

>  <Ligand Efficiency>
0

>  <Binding Efficiency>
0

>  <Surface Efficiency>
0

>  <Assay Index>
44611

>  <Assay Category>


>  <Assay Organism>


>  <Target ID>
12911

>  <Target Name>
Cytochrome P450 2C9

>  <Target Organism>
Homo sapiens

>  <Target Description>
Target is a single protein chain

>  <Sequence Accession>
P11712

>  <Reference>
J. Med. Chem. 44 (22), 3622-3631 (2001)

>  <Pubmed ID>
11606127

>  <DOI>
10.1021/jm010861y

$$$$
276349
Actelion Java MolfileCreator 1.0

 19 22  0  0  0  0  0  0  0  0999 V2000
    0.0000   -0.0000   -0.0000 O   0  0  0  0  0  0  0  0  0  0  0  0
    0.8741    1.2285   -0.0000 C   0  0  0  0  0  0  0  0  0  0  0  0
    2.3626    1.2403   -0.0000 N   0  0  0  0  0  0  0  0  0  0  0  0
    0.4016    2.6697   -0.0000 N   0  0  0  0  0  0  0  0  0  0  0  0
    2.8114    2.6815   -0.0000 C   0  0  0  0  0  0  0  0  0  0  0  0
    1.5947    3.5675   -0.0000 C   0  0  0  0  0  0  0  0  0  0  0  0
    4.2290    3.1540   -0.0000 O   0  0  0  0  0  0  0  0  0  0  0  0
    2.6343    4.6424   -0.0000 C   0  0  0  0  0  0  0  0  0  0  0  0
    0.2481    4.2526   -0.0000 C   0  0  0  0  0  0  0  0  0  0  0  0
    1.9373    5.9891   -0.0000 C   0  0  0  0  0  0  0  0  0  0  0  0
    4.1109    4.5834   -0.0000 C   0  0  0  0  0  0  0  0  0  0  0  0
    0.4725    5.7410   -0.0000 C   0  0  0  0  0  0  0  0  0  0  0  0
   -1.1458    3.7210   -0.0000 C   0  0  0  0  0  0  0  0  0  0  0  0
    2.7288    7.2531   -0.0000 C   0  0  0  0  0  0  0  0  0  0  0  0
    4.9141    5.8473   -0.0000 C   0  0  0  0  0  0  0  0  0  0  0  0
   -0.6970    6.6860   -0.0000 C   0  0  0  0  0  0  0  0  0  0  0  0
   -2.3153    4.6661   -0.0000 C   0  0  0  0  0  0  0  0  0  0  0  0
    4.2054    7.1940   -0.0000 C   0  0  0  0  0  0  0  0  0  0  0  0
   -2.1027    6.1545   -0.0000 C   0  0  0  0  0  0  0  0  0  0  0  0
  1  2  2  0  0  0  0
  2  3  1  0  0  0  0
  2  4  1  0  0  0  0
  3  5  1  0  0  0  0
  4  6  1  0  0  0  0
  5  7  2  0  0  0  0
  6  8  1  0  0  0  0
  6  9  1  0  0  0  0
  8 10  2  0  0  0  0
  8 11  1  0  0  0  0
  9 12  2  0  0  0  0
  9 13  1  0  0  0  0
 10 14  1  0  0  0  0
 11 15  2  0  0  0  0
 12 16  1  0  0  0  0
 13 17  2  0  0  0  0
 14 18  2  0  0  0  0
 16 19  2  0  0  0  0
  5  6  1  0  0  0  0
 10 12  1  0  0  0  0
 15 18  1  0  0  0  0
 17 19  1  0  0  0  0
M  END
>  <MolRegNo>
276349

>  <m>
=

>  <Value>
125000

>  <Unit>
nM

>  <Type>
Ki

>  <pValue>
0

>  <Ligand Efficiency>
0

>  <Binding Efficiency>
0

>  <Surface Efficiency>
0

>  <Assay Index>
51466

>  <Assay Category>


>  <Assay Organism>


>  <Target ID>
12911

>  <Target Name>
Cytochrome P450 2C9

>  <Target Organism>
Homo sapiens

>  <Target Description>
Target is a single protein chain

>  <Sequence Accession>
P11712

>  <Reference>
J. Med. Chem. 47 (4), 907-914 (2004)

>  <Pubmed ID>
14761192

>  <DOI>
10.1021/jm030972s

$$$$
46884
Actelion Java MolfileCreator 1.0

 21 23  0  0  0  0  0  0  0  0999 V2000
    0.0000   -0.0000   -0.0000 O   0  0  0  0  0  0  0  0  0  0  0  0
   -0.0118    1.5084   -0.0000 C   0  0  0  0  0  0  0  0  0  0  0  0
    1.2727    2.2744   -0.0000 C   0  0  0  0  0  0  0  0  0  0  0  0
   -1.3199    2.2744   -0.0000 C   0  0  0  0  0  0  0  0  0  0  0  0
    2.5572    1.5320   -0.0000 O   0  0  0  0  0  0  0  0  0  0  0  0
    1.2609    3.7828   -0.0000 C   0  0  0  0  0  0  0  0  0  0  0  0
   -1.3316    3.7828   -0.0000 C   0  0  0  0  0  0  0  0  0  0  0  0
   -2.6279    1.5320   -0.0000 C   0  0  0  0  0  0  0  0  0  0  0  0
   -0.0471    4.5370   -0.0000 O   0  0  0  0  0  0  0  0  0  0  0  0
    2.5455    4.5370   -0.0000 C   0  0  0  0  0  0  0  0  0  0  0  0
   -2.6397    4.5370   -0.0000 C   0  0  0  0  0  0  0  0  0  0  0  0
   -2.6397    0.0471   -0.0000 O   0  0  0  0  0  0  0  0  0  0  0  0
   -3.9360    2.2980   -0.0000 C   0  0  0  0  0  0  0  0  0  0  0  0
    2.5337    6.0455   -0.0000 C   0  0  0  0  0  0  0  0  0  0  0  0
    3.8300    3.8064   -0.0000 C   0  0  0  0  0  0  0  0  0  0  0  0
   -3.9478    3.8064   -0.0000 C   0  0  0  0  0  0  0  0  0  0  0  0
    3.8182    6.8114   -0.0000 C   0  0  0  0  0  0  0  0  0  0  0  0
    5.1145    4.5606   -0.0000 C   0  0  0  0  0  0  0  0  0  0  0  0
   -5.2559    4.5606   -0.0000 O   0  0  0  0  0  0  0  0  0  0  0  0
    5.1027    6.0690   -0.0000 C   0  0  0  0  0  0  0  0  0  0  0  0
    6.3872    6.8350   -0.0000 O   0  0  0  0  0  0  0  0  0  0  0  0
  1  2  2  0  0  0  0
  2  3  1  0  0  0  0
  2  4  1  0  0  0  0
  3  5  1  0  0  0  0
  3  6  2  0  0  0  0
  4  7  2  0  0  0  0
  4  8  1  0  0  0  0
  6  9  1  0  0  0  0
  6 10  1  0  0  0  0
  7 11  1  0  0  0  0
  8 12  1  0  0  0  0
  8 13  2  0  0  0  0
 10 14  2  0  0  0  0
 10 15  1  0  0  0  0
 11 16  2  0  0  0  0
 14 17  1  0  0  0  0
 15 18  2  0  0  0  0
 16 19  1  0  0  0  0
 17 20  2  0  0  0  0
 20 21  1  0  0  0  0
  7  9  1  0  0  0  0
 13 16  1  0  0  0  0
 18 20  1  0  0  0  0
M  END
>  <MolRegNo>
46884

>  <m>
=

>  <Value>
6000

>  <Unit>
nM

>  <Type>
Ki

>  <pValue>
5.22

>  <Ligand Efficiency>
0

>  <Binding Efficiency>
0

>  <Surface Efficiency>
0

>  <Assay Index>
51466

>  <Assay Category>


>  <Assay Organism>


>  <Target ID>
12911

>  <Target Name>
Cytochrome P450 2C9

>  <Target Organism>
Homo sapiens

>  <Target Description>
Target is a single protein chain

>  <Sequence Accession>
P11712

>  <Reference>
J. Med. Chem. 47 (4), 907-914 (2004)

>  <Pubmed ID>
14761192

>  <DOI>
10.1021/jm030972s

$$$$
199523
Actelion Java MolfileCreator 1.0

 33 36  0  0  0  0  0  0  0  0999 V2000
    0.0000   -0.0000   -0.0000 S   0  0  0  0  0  0  0  0  0  0  0  0
   -0.0236   -1.4891   -0.0000 O   0  0  0  0  0  0  0  0  0  0  0  0
   -0.0236    1.5127   -0.0000 O   0  0  0  0  0  0  0  0  0  0  0  0
    1.4891   -0.0000   -0.0000 N   0  0  0  0  0  0  0  0  0  0  0  0
   -1.5127    0.0118   -0.0000 C   0  0  0  0  0  0  0  0  0  0  0  0
    2.9309    0.3545   -0.0000 C   0  0  0  0  0  0  0  0  0  0  0  0
    2.2218   -1.2645   -0.0000 C   0  0  0  0  0  0  0  0  0  0  0  0
   -2.2691   -1.2645   -0.0000 C   0  0  0  0  0  0  0  0  0  0  0  0
   -2.2691    1.3354   -0.0000 C   0  0  0  0  0  0  0  0  0  0  0  0
    3.5100    1.7372   -0.0000 N   0  0  0  0  0  0  0  0  0  0  0  0
    4.0536   -0.6264   -0.0000 C   0  0  0  0  0  0  0  0  0  0  0  0
    1.4418   -2.5527   -0.0000 C   0  0  0  0  0  0  0  0  0  0  0  0
   -3.7818   -1.2527   -0.0000 C   0  0  0  0  0  0  0  0  0  0  0  0
   -3.7818    1.3473   -0.0000 C   0  0  0  0  0  0  0  0  0  0  0  0
    4.9754    1.6191   -0.0000 N   0  0  0  0  0  0  0  0  0  0  0  0
    2.7181    3.0254   -0.0000 C   0  0  0  0  0  0  0  0  0  0  0  0
    5.3181    0.1536   -0.0000 C   0  0  0  0  0  0  0  0  0  0  0  0
    2.1745   -3.8290   -0.0000 O   0  0  0  0  0  0  0  0  0  0  0  0
   -4.5381    0.0709   -0.0000 C   0  0  0  0  0  0  0  0  0  0  0  0
    1.2054    3.0018   -0.0000 C   0  0  0  0  0  0  0  0  0  0  0  0
    3.4390    4.3490   -0.0000 C   0  0  0  0  0  0  0  0  0  0  0  0
   -6.0508    0.0827   -0.0000 C   0  0  0  0  0  0  0  0  0  0  0  0
    0.4254    4.3018   -0.0000 C   0  0  0  0  0  0  0  0  0  0  0  0
    2.6354    5.6490   -0.0000 C   0  0  0  0  0  0  0  0  0  0  0  0
   -6.8072   -1.2173   -0.0000 C   0  0  0  0  0  0  0  0  0  0  0  0
   -6.8072    1.3709   -0.0000 C   0  0  0  0  0  0  0  0  0  0  0  0
    1.1345    5.6254   -0.0000 C   0  0  0  0  0  0  0  0  0  0  0  0
   -8.2963   -1.2054   -0.0000 C   0  0  0  0  0  0  0  0  0  0  0  0
   -8.3199    1.3827   -0.0000 C   0  0  0  0  0  0  0  0  0  0  0  0
   -9.0526   -2.5054   -0.0000 N   0  0  0  0  0  0  0  0  0  0  0  0
   -9.0762    0.0945   -0.0000 C   0  0  0  0  0  0  0  0  0  0  0  0
   -8.3199   -3.7699   -0.0000 O   0  0  0  0  0  0  0  0  0  0  0  0
  -10.5653   -2.4936   -0.0000 O   0  0  0  0  0  0  0  0  0  0  0  0
  1  2  2  0  0  0  0
  1  3  2  0  0  0  0
  1  4  1  0  0  0  0
  1  5  1  0  0  0  0
  4  6  1  0  0  0  0
  4  7  1  0  0  0  0
  5  8  2  0  0  0  0
  5  9  1  0  0  0  0
  6 10  1  0  0  0  0
  6 11  2  0  0  0  0
  7 12  1  0  0  0  0
  8 13  1  0  0  0  0
  9 14  2  0  0  0  0
 10 15  1  0  0  0  0
 10 16  1  0  0  0  0
 11 17  1  0  0  0  0
 12 18  1  0  0  0  0
 13 19  2  0  0  0  0
 16 20  2  0  0  0  0
 16 21  1  0  0  0  0
 19 22  1  0  0  0  0
 20 23  1  0  0  0  0
 21 24  2  0  0  0  0
 22 25  2  0  0  0  0
 22 26  1  0  0  0  0
 23 27  2  0  0  0  0
 25 28  1  0  0  0  0
 26 29  2  0  0  0  0
 28 30  1  0  0  0  0
 28 31  2  0  0  0  0
 30 32  2  0  0  0  0
 30 33  1  0  0  0  0
 14 19  1  0  0  0  0
 15 17  2  0  0  0  0
 24 27  1  0  0  0  0
 29 31  1  0  0  0  0
M  CHG  2  30   1  33  -1
M  END
>  <MolRegNo>
199523

>  <m>
=

>  <Value>
20000

>  <Unit>
nM

>  <Type>
IC50

>  <pValue>
4.7

>  <Ligand Efficiency>
0

>  <Binding Efficiency>
0

>  <Surface Efficiency>
0

>  <Assay Index>
44611

>  <Assay Category>


>  <Assay Organism>


>  <Target ID>
12911

>  <Target Name>
Cytochrome P450 2C9

>  <Target Organism>
Homo sapiens

>  <Target Description>
Target is a single protein chain

>  <Sequence Accession>
P11712

>  <Reference>
J. Med. Chem. 44 (22), 3622-3631 (2001)

>  <Pubmed ID>
11606127

>  <DOI>
10.1021/jm010861y

$$$$
198943
Actelion Java MolfileCreator 1.0

 24 26  0  0  0  0  0  0  0  0999 V2000
    0.0000   -0.0000   -0.0000 S   0  0  0  0  0  0  0  0  0  0  0  0
   -0.0236   -1.4860   -0.0000 O   0  0  0  0  0  0  0  0  0  0  0  0
   -0.0236    1.5096   -0.0000 O   0  0  0  0  0  0  0  0  0  0  0  0
    1.4860   -0.0000   -0.0000 N   0  0  0  0  0  0  0  0  0  0  0  0
   -1.5096    0.0118   -0.0000 C   0  0  0  0  0  0  0  0  0  0  0  0
    2.9249    0.3538   -0.0000 C   0  0  0  0  0  0  0  0  0  0  0  0
   -2.2644   -1.2619   -0.0000 C   0  0  0  0  0  0  0  0  0  0  0  0
   -2.2644    1.3327   -0.0000 C   0  0  0  0  0  0  0  0  0  0  0  0
    3.5028    1.7337   -0.0000 N   0  0  0  0  0  0  0  0  0  0  0  0
    4.0453   -0.6251   -0.0000 C   0  0  0  0  0  0  0  0  0  0  0  0
   -3.7741   -1.2502   -0.0000 C   0  0  0  0  0  0  0  0  0  0  0  0
   -3.7741    1.3445   -0.0000 C   0  0  0  0  0  0  0  0  0  0  0  0
    4.9652    1.6158   -0.0000 N   0  0  0  0  0  0  0  0  0  0  0  0
    2.7126    3.0192   -0.0000 C   0  0  0  0  0  0  0  0  0  0  0  0
    5.3073    0.1533   -0.0000 C   0  0  0  0  0  0  0  0  0  0  0  0
   -4.5289    0.0708   -0.0000 C   0  0  0  0  0  0  0  0  0  0  0  0
    1.2030    2.9957   -0.0000 C   0  0  0  0  0  0  0  0  0  0  0  0
    3.4320    4.3402   -0.0000 C   0  0  0  0  0  0  0  0  0  0  0  0
   -6.0385    0.0826   -0.0000 C   0  0  0  0  0  0  0  0  0  0  0  0
    0.4246    4.2930   -0.0000 C   0  0  0  0  0  0  0  0  0  0  0  0
    2.6300    5.6375   -0.0000 C   0  0  0  0  0  0  0  0  0  0  0  0
   -6.7933    1.3681   -0.0000 C   0  0  0  0  0  0  0  0  0  0  0  0
    1.1322    5.6139   -0.0000 C   0  0  0  0  0  0  0  0  0  0  0  0
   -8.3029    1.3799   -0.0000 C   0  0  0  0  0  0  0  0  0  0  0  0
  1  2  2  0  0  0  0
  1  3  2  0  0  0  0
  1  4  1  0  0  0  0
  1  5  1  0  0  0  0
  4  6  1  0  0  0  0
  5  7  2  0  0  0  0
  5  8  1  0  0  0  0
  6  9  1  0  0  0  0
  6 10  2  0  0  0  0
  7 11  1  0  0  0  0
  8 12  2  0  0  0  0
  9 13  1  0  0  0  0
  9 14  1  0  0  0  0
 10 15  1  0  0  0  0
 11 16  2  0  0  0  0
 14 17  2  0  0  0  0
 14 18  1  0  0  0  0
 16 19  1  0  0  0  0
 17 20  1  0  0  0  0
 18 21  2  0  0  0  0
 19 22  1  0  0  0  0
 20 23  2  0  0  0  0
 22 24  2  0  0  0  0
 12 16  1  0  0  0  0
 13 15  2  0  0  0  0
 21 23  1  0  0  0  0
M  END
>  <MolRegNo>
198943

>  <m>
=

>  <Value>
1000

>  <Unit>
nM

>  <Type>
IC50

>  <pValue>
6

>  <Ligand Efficiency>
0

>  <Binding Efficiency>
0

>  <Surface Efficiency>
0

>  <Assay Index>
44611

>  <Assay Category>


>  <Assay Organism>


>  <Target ID>
12911

>  <Target Name>
Cytochrome P450 2C9

>  <Target Organism>
Homo sapiens

>  <Target Description>
Target is a single protein chain

>  <Sequence Accession>
P11712

>  <Reference>
J. Med. Chem. 44 (22), 3622-3631 (2001)

>  <Pubmed ID>
11606127

>  <DOI>
10.1021/jm010861y

$$$$
394231
Actelion Java MolfileCreator 1.0

 25 28  0  0  0  0  0  0  0  0999 V2000
    0.0000   -0.0000   -0.0000 O   0  0  0  0  0  0  0  0  0  0  0  0
    1.0594   -0.6159   -0.0000 C   0  0  0  0  0  0  0  0  0  0  0  0
    2.4022    0.1725   -0.0000 O   0  0  0  0  0  0  0  0  0  0  0  0
    1.0471   -2.1558   -0.0000 C   0  0  0  0  0  0  0  0  0  0  0  0
    3.7326   -0.5913   -0.0000 C   0  0  0  0  0  0  0  0  0  0  0  0
    2.3898   -2.9195   -0.0000 C   0  0  0  0  0  0  0  0  0  0  0  0
   -0.3080   -2.9195   -0.0000 C   0  0  0  0  0  0  0  0  0  0  0  0
    3.7203   -2.1311   -0.0000 C   0  0  0  0  0  0  0  0  0  0  0  0
    5.0630    0.1971   -0.0000 C   0  0  0  0  0  0  0  0  0  0  0  0
    2.3775   -4.1514   -0.0000 O   0  0  0  0  0  0  0  0  0  0  0  0
   -0.3203   -4.4594   -0.0000 C   0  0  0  0  0  0  0  0  0  0  0  0
    5.0507   -2.8949   -0.0000 C   0  0  0  0  0  0  0  0  0  0  0  0
    6.3934   -0.5667   -0.0000 C   0  0  0  0  0  0  0  0  0  0  0  0
   -1.6753   -5.2231   -0.0000 C   0  0  0  0  0  0  0  0  0  0  0  0
    1.0225   -5.2355   -0.0000 C   0  0  0  0  0  0  0  0  0  0  0  0
    6.3811   -2.1065   -0.0000 C   0  0  0  0  0  0  0  0  0  0  0  0
   -2.7717   -4.5949   -0.0000 O   0  0  0  0  0  0  0  0  0  0  0  0
   -1.6753   -6.7753   -0.0000 O   0  0  0  0  0  0  0  0  0  0  0  0
    2.0819   -4.5949   -0.0000 O   0  0  0  0  0  0  0  0  0  0  0  0
    1.0225   -6.7753   -0.0000 C   0  0  0  0  0  0  0  0  0  0  0  0
   -0.3449   -7.5267   -0.0000 C   0  0  0  0  0  0  0  0  0  0  0  0
    2.3529   -7.5267   -0.0000 C   0  0  0  0  0  0  0  0  0  0  0  0
   -0.3449   -9.0666   -0.0000 C   0  0  0  0  0  0  0  0  0  0  0  0
    2.3529   -9.0666   -0.0000 C   0  0  0  0  0  0  0  0  0  0  0  0
    0.9855   -9.8180   -0.0000 C   0  0  0  0  0  0  0  0  0  0  0  0
  1  2  2  0  0  0  0
  2  3  1  0  0  0  0
  2  4  1  0  0  0  0
  3  5  1  0  0  0  0
  4  6  2  0  0  0  0
  4  7  1  0  0  0  0
  5  8  2  0  0  0  0
  5  9  1  0  0  0  0
  6 10  1  0  0  0  0
  7 11  1  0  0  0  0
  8 12  1  0  0  0  0
  9 13  2  0  0  0  0
 11 14  1  0  0  0  0
 11 15  2  0  0  0  0
 12 16  2  0  0  0  0
 14 17  2  0  0  0  0
 14 18  1  0  0  0  0
 15 19  1  0  0  0  0
 15 20  1  0  0  0  0
 18 21  1  0  0  0  0
 20 22  1  0  0  0  0
 21 23  1  0  0  0  0
 22 24  2  0  0  0  0
 23 25  2  0  0  0  0
  6  8  1  0  0  0  0
 13 16  1  0  0  0  0
 20 21  2  0  0  0  0
 24 25  1  0  0  0  0
M  END
>  <MolRegNo>
394231

>  <m>
=

>  <Value>
1900

>  <Unit>
nM

>  <Type>
Ki

>  <pValue>
5.72

>  <Ligand Efficiency>
0

>  <Binding Efficiency>
0

>  <Surface Efficiency>
0

>  <Assay Index>
51466

>  <Assay Category>


>  <Assay Organism>


>  <Target ID>
12911

>  <Target Name>
Cytochrome P450 2C9

>  <Target Organism>
Homo sapiens

>  <Target Description>
Target is a single protein chain

>  <Sequence Accession>
P11712

>  <Reference>
J. Med. Chem. 47 (4), 907-914 (2004)

>  <Pubmed ID>
14761192

>  <DOI>
10.1021/jm030972s

$$$$
199561
Actelion Java MolfileCreator 1.0

 25 27  0  0  0  0  0  0  0  0999 V2000
    0.0000   -0.0000   -0.0000 S   0  0  0  0  0  0  0  0  0  0  0  0
   -0.0236   -1.4886   -0.0000 O   0  0  0  0  0  0  0  0  0  0  0  0
   -0.0236    1.5122   -0.0000 O   0  0  0  0  0  0  0  0  0  0  0  0
    1.4886   -0.0000   -0.0000 N   0  0  0  0  0  0  0  0  0  0  0  0
   -1.5122    0.0118   -0.0000 C   0  0  0  0  0  0  0  0  0  0  0  0
    2.9300    0.3544   -0.0000 C   0  0  0  0  0  0  0  0  0  0  0  0
    2.2211   -1.2641   -0.0000 C   0  0  0  0  0  0  0  0  0  0  0  0
   -2.2684   -1.2641   -0.0000 C   0  0  0  0  0  0  0  0  0  0  0  0
   -2.2684    1.3350   -0.0000 C   0  0  0  0  0  0  0  0  0  0  0  0
    3.5089    1.7367   -0.0000 N   0  0  0  0  0  0  0  0  0  0  0  0
    4.0524   -0.6262   -0.0000 C   0  0  0  0  0  0  0  0  0  0  0  0
    1.4414   -2.5519   -0.0000 C   0  0  0  0  0  0  0  0  0  0  0  0
   -3.7806   -1.2523   -0.0000 C   0  0  0  0  0  0  0  0  0  0  0  0
   -3.7806    1.3468   -0.0000 C   0  0  0  0  0  0  0  0  0  0  0  0
    4.9739    1.6186   -0.0000 N   0  0  0  0  0  0  0  0  0  0  0  0
    2.7173    3.0245   -0.0000 C   0  0  0  0  0  0  0  0  0  0  0  0
    5.3165    0.1536   -0.0000 C   0  0  0  0  0  0  0  0  0  0  0  0
    2.1739   -3.8279   -0.0000 C   0  0  0  0  0  0  0  0  0  0  0  0
   -4.5367    0.0709   -0.0000 C   0  0  0  0  0  0  0  0  0  0  0  0
    3.4380    4.3477   -0.0000 C   0  0  0  0  0  0  0  0  0  0  0  0
    1.2051    3.0009   -0.0000 C   0  0  0  0  0  0  0  0  0  0  0  0
   -6.0490    0.0827   -0.0000 C   0  0  0  0  0  0  0  0  0  0  0  0
    2.6346    5.6473   -0.0000 C   0  0  0  0  0  0  0  0  0  0  0  0
    0.4253    4.3005   -0.0000 C   0  0  0  0  0  0  0  0  0  0  0  0
    1.1342    5.6237   -0.0000 C   0  0  0  0  0  0  0  0  0  0  0  0
  1  2  2  0  0  0  0
  1  3  2  0  0  0  0
  1  4  1  0  0  0  0
  1  5  1  0  0  0  0
  4  6  1  0  0  0  0
  4  7  1  0  0  0  0
  5  8  2  0  0  0  0
  5  9  1  0  0  0  0
  6 10  1  0  0  0  0
  6 11  2  0  0  0  0
  7 12  1  0  0  0  0
  8 13  1  0  0  0  0
  9 14  2  0  0  0  0
 10 15  1  0  0  0  0
 10 16  1  0  0  0  0
 11 17  1  0  0  0  0
 12 18  1  0  0  0  0
 13 19  2  0  0  0  0
 16 20  2  0  0  0  0
 16 21  1  0  0  0  0
 19 22  1  0  0  0  0
 20 23  1  0  0  0  0
 21 24  2  0  0  0  0
 23 25  2  0  0  0  0
 14 19  1  0  0  0  0
 15 17  2  0  0  0  0
 24 25  1  0  0  0  0
M  END
>  <MolRegNo>
199561

>  <m>
=

>  <Value>
20000

>  <Unit>
nM

>  <Type>
IC50

>  <pValue>
4.7

>  <Ligand Efficiency>
0

>  <Binding Efficiency>
0

>  <Surface Efficiency>
0

>  <Assay Index>
44611

>  <Assay Category>


>  <Assay Organism>


>  <Target ID>
12911

>  <Target Name>
Cytochrome P450 2C9

>  <Target Organism>
Homo sapiens

>  <Target Description>
Target is a single protein chain

>  <Sequence Accession>
P11712

>  <Reference>
J. Med. Chem. 44 (22), 3622-3631 (2001)

>  <Pubmed ID>
11606127

>  <DOI>
10.1021/jm010861y

$$$$
153470
Actelion Java MolfileCreator 1.0

 22 24  0  0  0  0  0  0  0  0999 V2000
    0.0000   -0.0000   -0.0000 S   0  0  0  0  0  0  0  0  0  0  0  0
    0.7311    1.3206   -0.0000 O   0  0  0  0  0  0  0  0  0  0  0  0
    0.7311   -1.2852   -0.0000 O   0  0  0  0  0  0  0  0  0  0  0  0
    1.4857    0.0118   -0.0000 N   0  0  0  0  0  0  0  0  0  0  0  0
   -1.5093    0.0236   -0.0000 C   0  0  0  0  0  0  0  0  0  0  0  0
    2.2167    1.3324   -0.0000 C   0  0  0  0  0  0  0  0  0  0  0  0
   -2.2639   -1.2734   -0.0000 C   0  0  0  0  0  0  0  0  0  0  0  0
   -2.2639    1.3088   -0.0000 C   0  0  0  0  0  0  0  0  0  0  0  0
    1.5918    2.7002   -0.0000 N   0  0  0  0  0  0  0  0  0  0  0  0
    3.6906    1.4975   -0.0000 C   0  0  0  0  0  0  0  0  0  0  0  0
   -3.7732   -1.2499   -0.0000 C   0  0  0  0  0  0  0  0  0  0  0  0
   -3.7496    1.3324   -0.0000 C   0  0  0  0  0  0  0  0  0  0  0  0
    2.6884    3.7142   -0.0000 N   0  0  0  0  0  0  0  0  0  0  0  0
    0.1179    3.0303   -0.0000 C   0  0  0  0  0  0  0  0  0  0  0  0
    3.9972    2.9714   -0.0000 C   0  0  0  0  0  0  0  0  0  0  0  0
   -4.5160    0.0590   -0.0000 C   0  0  0  0  0  0  0  0  0  0  0  0
   -0.3419    4.4689   -0.0000 C   0  0  0  0  0  0  0  0  0  0  0  0
   -0.8843    1.9338   -0.0000 C   0  0  0  0  0  0  0  0  0  0  0  0
   -6.0253    0.0825   -0.0000 C   0  0  0  0  0  0  0  0  0  0  0  0
   -1.8158    4.7872   -0.0000 C   0  0  0  0  0  0  0  0  0  0  0  0
   -2.3582    2.2521   -0.0000 C   0  0  0  0  0  0  0  0  0  0  0  0
   -2.8299    3.6906   -0.0000 C   0  0  0  0  0  0  0  0  0  0  0  0
  1  2  2  0  0  0  0
  1  3  2  0  0  0  0
  1  4  1  0  0  0  0
  1  5  1  0  0  0  0
  4  6  1  0  0  0  0
  5  7  2  0  0  0  0
  5  8  1  0  0  0  0
  6  9  1  0  0  0  0
  6 10  2  0  0  0  0
  7 11  1  0  0  0  0
  8 12  2  0  0  0  0
  9 13  1  0  0  0  0
  9 14  1  0  0  0  0
 10 15  1  0  0  0  0
 11 16  2  0  0  0  0
 14 17  2  0  0  0  0
 14 18  1  0  0  0  0
 16 19  1  0  0  0  0
 17 20  1  0  0  0  0
 18 21  2  0  0  0  0
 20 22  2  0  0  0  0
 12 16  1  0  0  0  0
 13 15  2  0  0  0  0
 21 22  1  0  0  0  0
M  END
>  <MolRegNo>
153470

>  <m>
=

>  <Value>
600

>  <Unit>
nM

>  <Type>
IC50

>  <pValue>
6.22

>  <Ligand Efficiency>
0

>  <Binding Efficiency>
0

>  <Surface Efficiency>
0

>  <Assay Index>
44611

>  <Assay Category>


>  <Assay Organism>


>  <Target ID>
12911

>  <Target Name>
Cytochrome P450 2C9

>  <Target Organism>
Homo sapiens

>  <Target Description>
Target is a single protein chain

>  <Sequence Accession>
P11712

>  <Reference>
J. Med. Chem. 44 (22), 3622-3631 (2001)

>  <Pubmed ID>
11606127

>  <DOI>
10.1021/jm010861y

$$$$
199648
Actelion Java MolfileCreator 1.0

 25 27  0  0  0  0  0  0  0  0999 V2000
    0.0000   -0.0000   -0.0000 S   0  0  0  0  0  0  0  0  0  0  0  0
   -0.0236   -1.4887   -0.0000 O   0  0  0  0  0  0  0  0  0  0  0  0
   -0.0236    1.5123   -0.0000 O   0  0  0  0  0  0  0  0  0  0  0  0
    1.4887   -0.0000   -0.0000 N   0  0  0  0  0  0  0  0  0  0  0  0
   -1.5123    0.0118   -0.0000 C   0  0  0  0  0  0  0  0  0  0  0  0
    2.9300    0.3544   -0.0000 C   0  0  0  0  0  0  0  0  0  0  0  0
    2.2212   -1.2642   -0.0000 C   0  0  0  0  0  0  0  0  0  0  0  0
   -2.2684    1.3351   -0.0000 C   0  0  0  0  0  0  0  0  0  0  0  0
   -2.2684   -1.2642   -0.0000 C   0  0  0  0  0  0  0  0  0  0  0  0
    3.5090    1.7368   -0.0000 N   0  0  0  0  0  0  0  0  0  0  0  0
    4.0524   -0.6262   -0.0000 C   0  0  0  0  0  0  0  0  0  0  0  0
    1.4414   -2.5520   -0.0000 C   0  0  0  0  0  0  0  0  0  0  0  0
    3.2490   -2.3157   -0.0000 C   0  0  0  0  0  0  0  0  0  0  0  0
   -3.7807    1.3469   -0.0000 C   0  0  0  0  0  0  0  0  0  0  0  0
   -3.7807   -1.2524   -0.0000 C   0  0  0  0  0  0  0  0  0  0  0  0
    4.9740    1.6186   -0.0000 N   0  0  0  0  0  0  0  0  0  0  0  0
    2.7174    3.0246   -0.0000 C   0  0  0  0  0  0  0  0  0  0  0  0
    5.3166    0.1536   -0.0000 C   0  0  0  0  0  0  0  0  0  0  0  0
   -4.5368    0.0709   -0.0000 C   0  0  0  0  0  0  0  0  0  0  0  0
    3.4381    4.3478   -0.0000 C   0  0  0  0  0  0  0  0  0  0  0  0
    1.2051    3.0009   -0.0000 C   0  0  0  0  0  0  0  0  0  0  0  0
   -6.0491    0.0827   -0.0000 N   0  0  0  0  0  0  0  0  0  0  0  0
    2.6347    5.6474   -0.0000 C   0  0  0  0  0  0  0  0  0  0  0  0
    0.4253    4.3005   -0.0000 C   0  0  0  0  0  0  0  0  0  0  0  0
    1.1342    5.6238   -0.0000 C   0  0  0  0  0  0  0  0  0  0  0  0
  1  2  2  0  0  0  0
  1  3  2  0  0  0  0
  1  4  1  0  0  0  0
  1  5  1  0  0  0  0
  4  6  1  0  0  0  0
  4  7  1  0  0  0  0
  5  8  2  0  0  0  0
  5  9  1  0  0  0  0
  6 10  1  0  0  0  0
  6 11  2  0  0  0  0
  7 12  1  0  0  0  0
  7 13  1  0  0  0  0
  8 14  1  0  0  0  0
  9 15  2  0  0  0  0
 10 16  1  0  0  0  0
 10 17  1  0  0  0  0
 11 18  1  0  0  0  0
 14 19  2  0  0  0  0
 17 20  2  0  0  0  0
 17 21  1  0  0  0  0
 19 22  1  0  0  0  0
 20 23  1  0  0  0  0
 21 24  2  0  0  0  0
 23 25  2  0  0  0  0
 15 19  1  0  0  0  0
 16 18  2  0  0  0  0
 24 25  1  0  0  0  0
M  END
>  <MolRegNo>
199648

>  <m>
=

>  <Value>
80000

>  <Unit>
nM

>  <Type>
IC50

>  <pValue>
4.1

>  <Ligand Efficiency>
0

>  <Binding Efficiency>
0

>  <Surface Efficiency>
0

>  <Assay Index>
44611

>  <Assay Category>


>  <Assay Organism>


>  <Target ID>
12911

>  <Target Name>
Cytochrome P450 2C9

>  <Target Organism>
Homo sapiens

>  <Target Description>
Target is a single protein chain

>  <Sequence Accession>
P11712

>  <Reference>
J. Med. Chem. 44 (22), 3622-3631 (2001)

>  <Pubmed ID>
11606127

>  <DOI>
10.1021/jm010861y

$$$$
921
Actelion Java MolfileCreator 1.0

 19 21  0  0  0  0  0  0  0  0999 V2000
    0.0000   -0.0000   -0.0000 O   0  0  0  0  0  0  0  0  0  0  0  0
   -0.2061    1.0182   -0.0000 C   0  0  0  0  0  0  0  0  0  0  0  0
    0.8121    2.1697   -0.0000 N   0  0  0  0  0  0  0  0  0  0  0  0
   -1.5636    1.6848   -0.0000 C   0  0  0  0  0  0  0  0  0  0  0  0
    0.0364    3.5151   -0.0000 C   0  0  0  0  0  0  0  0  0  0  0  0
   -1.4666    3.1999   -0.0000 N   0  0  0  0  0  0  0  0  0  0  0  0
   -2.9090    2.4727   -0.0000 C   0  0  0  0  0  0  0  0  0  0  0  0
   -1.5757    0.1576   -0.0000 C   0  0  0  0  0  0  0  0  0  0  0  0
    0.5212    4.6545   -0.0000 O   0  0  0  0  0  0  0  0  0  0  0  0
   -4.2545    1.7212   -0.0000 C   0  0  0  0  0  0  0  0  0  0  0  0
   -2.9212    4.0242   -0.0000 C   0  0  0  0  0  0  0  0  0  0  0  0
   -0.2545   -0.6060   -0.0000 C   0  0  0  0  0  0  0  0  0  0  0  0
   -2.9212   -0.5939   -0.0000 C   0  0  0  0  0  0  0  0  0  0  0  0
   -5.5999    2.4969   -0.0000 C   0  0  0  0  0  0  0  0  0  0  0  0
   -4.2666    4.7999   -0.0000 C   0  0  0  0  0  0  0  0  0  0  0  0
   -0.2667   -2.1333   -0.0000 C   0  0  0  0  0  0  0  0  0  0  0  0
   -2.9333   -2.1212   -0.0000 C   0  0  0  0  0  0  0  0  0  0  0  0
   -5.6120    4.0484   -0.0000 C   0  0  0  0  0  0  0  0  0  0  0  0
   -1.6121   -2.8848   -0.0000 C   0  0  0  0  0  0  0  0  0  0  0  0
  1  2  2  0  0  0  0
  2  3  1  0  0  0  0
  2  4  1  0  0  0  0
  3  5  2  0  0  0  0
  4  6  1  0  0  0  0
  4  7  1  0  0  0  0
  4  8  1  0  0  0  0
  5  9  1  0  0  0  0
  7 10  2  0  0  0  0
  7 11  1  0  0  0  0
  8 12  2  0  0  0  0
  8 13  1  0  0  0  0
 10 14  1  0  0  0  0
 11 15  2  0  0  0  0
 12 16  1  0  0  0  0
 13 17  2  0  0  0  0
 14 18  2  0  0  0  0
 16 19  2  0  0  0  0
  5  6  1  0  0  0  0
 15 18  1  0  0  0  0
 17 19  1  0  0  0  0
M  END
>  <MolRegNo>
921

>  <m>
=

>  <Value>
6000

>  <Unit>
nM

>  <Type>
Ki

>  <pValue>
5.22

>  <Ligand Efficiency>
0

>  <Binding Efficiency>
0

>  <Surface Efficiency>
0

>  <Assay Index>
51466

>  <Assay Category>


>  <Assay Organism>


>  <Target ID>
12911

>  <Target Name>
Cytochrome P450 2C9

>  <Target Organism>
Homo sapiens

>  <Target Description>
Target is a single protein chain

>  <Sequence Accession>
P11712

>  <Reference>
J. Med. Chem. 47 (4), 907-914 (2004)

>  <Pubmed ID>
14761192

>  <DOI>
10.1021/jm030972s

$$$$
288445
Actelion Java MolfileCreator 1.0

 30 32  0  0  1  0  0  0  0  0999 V2000
    0.0000   -0.0000   -0.0000 F   0  0  0  0  0  0  0  0  0  0  0  0
   -0.1660   -1.4938   -0.0000 C   0  0  0  0  0  0  0  0  0  0  0  0
   -1.5650   -2.0866   -0.0000 C   0  0  0  0  0  0  0  0  0  0  0  0
    1.0315   -2.3712   -0.0000 C   0  0  0  0  0  0  0  0  0  0  0  0
   -1.7309   -3.5686   -0.0000 C   0  0  0  0  0  0  0  0  0  0  0  0
    0.8418   -3.8650   -0.0000 C   0  0  0  0  0  0  0  0  0  0  0  0
   -0.5335   -4.4459   -0.0000 C   0  0  0  0  0  0  0  0  0  0  0  0
   -0.7232   -5.9279   -0.0000 C   0  0  0  0  0  0  0  0  0  0  0  0
   -2.0392   -6.6511   -0.0000 C   0  0  0  0  0  0  0  0  0  0  0  0
    0.3794   -6.9238   -0.0000 C   0  0  0  0  0  0  0  0  0  0  0  0
   -1.7547   -8.1212   -0.0000 C   0  0  0  0  0  0  0  0  0  0  0  0
   -3.4856   -6.1650   -0.0000 C   0  0  0  0  0  0  0  0  0  0  0  0
   -0.2608   -8.2753   -0.0000 N   0  0  0  0  0  0  0  0  0  0  0  0
    1.8495   -6.6155   -0.0000 C   0  0  0  0  0  0  0  0  0  0  0  0
   -2.8928   -9.1171   -0.0000 C   0  0  0  0  0  0  0  0  0  0  0  0
   -4.6119   -7.1609   -0.0000 C   0  0  0  0  0  0  0  0  0  0  0  0
    0.0119   -9.7455   -0.0000 C   0  0  0  0  0  0  0  0  0  0  0  0
    2.8335   -7.7181   -0.0000 C   0  0  0  0  0  0  0  0  0  0  0  0
   -4.3392   -8.6310   -0.0000 C   0  0  0  0  0  0  0  0  0  0  0  0
   -1.1382  -10.7176   -0.0000 C   0  0  0  0  0  0  0  0  0  0  0  0
    1.4345  -10.2315   -0.0000 C   0  0  0  0  0  0  0  0  0  0  0  0
    4.2918   -7.4099   -0.0000 C   0  0  0  0  0  0  0  0  0  0  0  0
    4.7542   -5.9753   -0.0000 O   0  0  0  0  0  0  0  0  0  0  0  0
    5.2877   -8.5362   -0.0000 C   0  0  0  0  0  0  0  0  0  0  0  0
    6.7459   -8.2279   -0.0000 C   0  0  0  0  0  0  0  0  0  0  0  0
    7.2083   -6.7815   -0.0000 O   0  0  0  0  0  0  0  0  0  0  0  0
    7.7181   -9.3424   -0.0000 C   0  0  0  0  0  0  0  0  0  0  0  0
    9.1882   -9.0341   -0.0000 C   0  0  0  0  0  0  0  0  0  0  0  0
    9.6506   -7.5877   -0.0000 O   0  0  0  0  0  0  0  0  0  0  0  0
   10.1841  -10.1367   -0.0000 O   0  0  0  0  0  0  0  0  0  0  0  0
  1  2  1  0  0  0  0
  2  3  2  0  0  0  0
  2  4  1  0  0  0  0
  3  5  1  0  0  0  0
  4  6  2  0  0  0  0
  5  7  2  0  0  0  0
  7  8  1  0  0  0  0
  8  9  1  0  0  0  0
  8 10  2  0  0  0  0
  9 11  2  0  0  0  0
  9 12  1  0  0  0  0
 10 13  1  0  0  0  0
 10 14  1  0  0  0  0
 11 15  1  0  0  0  0
 12 16  2  0  0  0  0
 13 17  1  0  0  0  0
 14 18  2  0  0  0  0
 15 19  2  0  0  0  0
 17 20  1  0  0  0  0
 17 21  1  0  0  0  0
 18 22  1  0  0  0  0
 22 23  1  1  0  0  0
 22 24  1  0  0  0  0
 24 25  1  0  0  0  0
 25 26  1  6  0  0  0
 25 27  1  0  0  0  0
 27 28  1  0  0  0  0
 28 29  2  0  0  0  0
 28 30  1  0  0  0  0
  6  7  1  0  0  0  0
 11 13  1  0  0  0  0
 16 19  1  0  0  0  0
M  END
>  <MolRegNo>
288445

>  <m>
=

>  <Value>
3300

>  <Unit>
nM

>  <Type>
Ki

>  <pValue>
5.48

>  <Ligand Efficiency>
0

>  <Binding Efficiency>
0

>  <Surface Efficiency>
0

>  <Assay Index>
51466

>  <Assay Category>


>  <Assay Organism>


>  <Target ID>
12911

>  <Target Name>
Cytochrome P450 2C9

>  <Target Organism>
Homo sapiens

>  <Target Description>
Target is a single protein chain

>  <Sequence Accession>
P11712

>  <Reference>
J. Med. Chem. 47 (4), 907-914 (2004)

>  <Pubmed ID>
14761192

>  <DOI>
10.1021/jm030972s

$$$$
394165
Actelion Java MolfileCreator 1.0

 23 25  0  0  0  0  0  0  0  0999 V2000
    0.0000   -0.0000   -0.0000 O   0  0  0  0  0  0  0  0  0  0  0  0
   -1.2955   -0.7369   -0.0000 C   0  0  0  0  0  0  0  0  0  0  0  0
   -2.6148    0.0238   -0.0000 O   0  0  0  0  0  0  0  0  0  0  0  0
   -1.3074   -2.2345   -0.0000 C   0  0  0  0  0  0  0  0  0  0  0  0
   -3.9460   -0.7131   -0.0000 C   0  0  0  0  0  0  0  0  0  0  0  0
   -2.6267   -2.9832   -0.0000 C   0  0  0  0  0  0  0  0  0  0  0  0
   -0.0357   -2.9832   -0.0000 C   0  0  0  0  0  0  0  0  0  0  0  0
   -3.9578   -2.2107   -0.0000 C   0  0  0  0  0  0  0  0  0  0  0  0
   -5.2533    0.0475   -0.0000 C   0  0  0  0  0  0  0  0  0  0  0  0
   -2.6386   -4.4689   -0.0000 O   0  0  0  0  0  0  0  0  0  0  0  0
   -0.0475   -4.4689   -0.0000 C   0  0  0  0  0  0  0  0  0  0  0  0
    1.2599   -2.2107   -0.0000 C   0  0  0  0  0  0  0  0  0  0  0  0
   -5.2652   -2.9595   -0.0000 C   0  0  0  0  0  0  0  0  0  0  0  0
   -6.5607   -0.6894   -0.0000 C   0  0  0  0  0  0  0  0  0  0  0  0
    1.2480   -5.2296   -0.0000 C   0  0  0  0  0  0  0  0  0  0  0  0
   -1.3430   -5.2296   -0.0000 C   0  0  0  0  0  0  0  0  0  0  0  0
    2.5316   -2.9357   -0.0000 C   0  0  0  0  0  0  0  0  0  0  0  0
   -6.5726   -2.1869   -0.0000 C   0  0  0  0  0  0  0  0  0  0  0  0
    1.2361   -6.7271   -0.0000 C   0  0  0  0  0  0  0  0  0  0  0  0
   -1.3549   -6.7271   -0.0000 C   0  0  0  0  0  0  0  0  0  0  0  0
    2.4722   -4.4333   -0.0000 O   0  0  0  0  0  0  0  0  0  0  0  0
    3.8271   -2.1988   -0.0000 C   0  0  0  0  0  0  0  0  0  0  0  0
   -0.0832   -7.4521   -0.0000 C   0  0  0  0  0  0  0  0  0  0  0  0
  1  2  2  0  0  0  0
  2  3  1  0  0  0  0
  2  4  1  0  0  0  0
  3  5  1  0  0  0  0
  4  6  2  0  0  0  0
  4  7  1  0  0  0  0
  5  8  2  0  0  0  0
  5  9  1  0  0  0  0
  6 10  1  0  0  0  0
  7 11  1  0  0  0  0
  7 12  1  0  0  0  0
  8 13  1  0  0  0  0
  9 14  2  0  0  0  0
 11 15  2  0  0  0  0
 11 16  1  0  0  0  0
 12 17  1  0  0  0  0
 13 18  2  0  0  0  0
 15 19  1  0  0  0  0
 16 20  2  0  0  0  0
 17 21  2  0  0  0  0
 17 22  1  0  0  0  0
 19 23  2  0  0  0  0
  6  8  1  0  0  0  0
 14 18  1  0  0  0  0
 20 23  1  0  0  0  0
M  END
>  <MolRegNo>
394165

>  <m>
=

>  <Value>
20000

>  <Unit>
nM

>  <Type>
Ki

>  <pValue>
4.7

>  <Ligand Efficiency>
0

>  <Binding Efficiency>
0

>  <Surface Efficiency>
0

>  <Assay Index>
51466

>  <Assay Category>


>  <Assay Organism>


>  <Target ID>
12911

>  <Target Name>
Cytochrome P450 2C9

>  <Target Organism>
Homo sapiens

>  <Target Description>
Target is a single protein chain

>  <Sequence Accession>
P11712

>  <Reference>
J. Med. Chem. 47 (4), 907-914 (2004)

>  <Pubmed ID>
14761192

>  <DOI>
10.1021/jm030972s

$$$$
285867
Actelion Java MolfileCreator 1.0

 28 30  0  0  0  0  0  0  0  0999 V2000
    0.0000   -0.0000   -0.0000 Cl  0  0  0  0  0  0  0  0  0  0  0  0
   -0.3099   -1.4539   -0.0000 C   0  0  0  0  0  0  0  0  0  0  0  0
    0.6793   -2.5503   -0.0000 S   0  0  0  0  0  0  0  0  0  0  0  0
   -1.6804   -2.0498   -0.0000 C   0  0  0  0  0  0  0  0  0  0  0  0
   -0.0834   -3.8374   -0.0000 C   0  0  0  0  0  0  0  0  0  0  0  0
   -3.0032   -1.2871   -0.0000 S   0  0  0  0  0  0  0  0  0  0  0  0
   -1.5374   -3.5395   -0.0000 C   0  0  0  0  0  0  0  0  0  0  0  0
    0.5125   -5.2079   -0.0000 Cl  0  0  0  0  0  0  0  0  0  0  0  0
   -1.7161   -0.5244   -0.0000 O   0  0  0  0  0  0  0  0  0  0  0  0
   -4.0877   -0.2026   -0.0000 O   0  0  0  0  0  0  0  0  0  0  0  0
   -4.3141   -2.0379   -0.0000 N   0  0  0  0  0  0  0  0  0  0  0  0
   -5.6250   -1.2752   -0.0000 C   0  0  0  0  0  0  0  0  0  0  0  0
   -6.9360   -2.0141   -0.0000 C   0  0  0  0  0  0  0  0  0  0  0  0
   -5.6370    0.2503   -0.0000 C   0  0  0  0  0  0  0  0  0  0  0  0
   -6.9479   -3.5037   -0.0000 C   0  0  0  0  0  0  0  0  0  0  0  0
   -8.2469   -1.2513   -0.0000 C   0  0  0  0  0  0  0  0  0  0  0  0
   -6.9479    1.0130   -0.0000 C   0  0  0  0  0  0  0  0  0  0  0  0
   -5.6608   -4.2426   -0.0000 O   0  0  0  0  0  0  0  0  0  0  0  0
   -8.2588   -4.2426   -0.0000 N   0  0  0  0  0  0  0  0  0  0  0  0
   -8.2588    0.2622   -0.0000 C   0  0  0  0  0  0  0  0  0  0  0  0
   -8.2707   -5.7323   -0.0000 C   0  0  0  0  0  0  0  0  0  0  0  0
   -9.4982   -6.5904   -0.0000 C   0  0  0  0  0  0  0  0  0  0  0  0
   -7.0671   -6.5904   -0.0000 C   0  0  0  0  0  0  0  0  0  0  0  0
   -9.0454   -8.0085   -0.0000 N   0  0  0  0  0  0  0  0  0  0  0  0
  -10.9402   -6.1137   -0.0000 C   0  0  0  0  0  0  0  0  0  0  0  0
   -7.5438   -8.0085   -0.0000 N   0  0  0  0  0  0  0  0  0  0  0  0
   -5.6608   -6.1256   -0.0000 C   0  0  0  0  0  0  0  0  0  0  0  0
   -6.6857   -9.2003   -0.0000 C   0  0  0  0  0  0  0  0  0  0  0  0
  1  2  1  0  0  0  0
  2  3  1  0  0  0  0
  2  4  2  0  0  0  0
  3  5  1  0  0  0  0
  4  6  1  0  0  0  0
  4  7  1  0  0  0  0
  5  8  1  0  0  0  0
  6  9  2  0  0  0  0
  6 10  2  0  0  0  0
  6 11  1  0  0  0  0
 11 12  1  0  0  0  0
 12 13  2  0  0  0  0
 12 14  1  0  0  0  0
 13 15  1  0  0  0  0
 13 16  1  0  0  0  0
 14 17  2  0  0  0  0
 15 18  2  0  0  0  0
 15 19  1  0  0  0  0
 16 20  2  0  0  0  0
 19 21  1  0  0  0  0
 21 22  1  0  0  0  0
 21 23  2  0  0  0  0
 22 24  2  0  0  0  0
 22 25  1  0  0  0  0
 23 26  1  0  0  0  0
 23 27  1  0  0  0  0
 26 28  1  0  0  0  0
  5  7  2  0  0  0  0
 17 20  1  0  0  0  0
 24 26  1  0  0  0  0
M  END
>  <MolRegNo>
285867

>  <m>
=

>  <Value>
17000

>  <Unit>
nM

>  <Type>
Ki

>  <pValue>
4.77

>  <Ligand Efficiency>
0

>  <Binding Efficiency>
0

>  <Surface Efficiency>
0

>  <Assay Index>
51466

>  <Assay Category>


>  <Assay Organism>


>  <Target ID>
12911

>  <Target Name>
Cytochrome P450 2C9

>  <Target Organism>
Homo sapiens

>  <Target Description>
Target is a single protein chain

>  <Sequence Accession>
P11712

>  <Reference>
J. Med. Chem. 47 (4), 907-914 (2004)

>  <Pubmed ID>
14761192

>  <DOI>
10.1021/jm030972s

$$$$
198888
Actelion Java MolfileCreator 1.0

 23 25  0  0  0  0  0  0  0  0999 V2000
    0.0000   -0.0000   -0.0000 S   0  0  0  0  0  0  0  0  0  0  0  0
   -0.0236   -1.4877   -0.0000 O   0  0  0  0  0  0  0  0  0  0  0  0
   -0.0236    1.5113   -0.0000 O   0  0  0  0  0  0  0  0  0  0  0  0
    1.4877   -0.0000   -0.0000 N   0  0  0  0  0  0  0  0  0  0  0  0
   -1.5113    0.0118   -0.0000 C   0  0  0  0  0  0  0  0  0  0  0  0
    2.9282    0.3542   -0.0000 C   0  0  0  0  0  0  0  0  0  0  0  0
    2.2197   -1.2634   -0.0000 C   0  0  0  0  0  0  0  0  0  0  0  0
   -2.2670    1.3342   -0.0000 C   0  0  0  0  0  0  0  0  0  0  0  0
   -2.2670   -1.2634   -0.0000 C   0  0  0  0  0  0  0  0  0  0  0  0
    3.5067    1.7356   -0.0000 N   0  0  0  0  0  0  0  0  0  0  0  0
    4.0498   -0.6258   -0.0000 C   0  0  0  0  0  0  0  0  0  0  0  0
   -3.7783    1.3460   -0.0000 C   0  0  0  0  0  0  0  0  0  0  0  0
   -3.7783   -1.2516   -0.0000 C   0  0  0  0  0  0  0  0  0  0  0  0
    4.9708    1.6176   -0.0000 N   0  0  0  0  0  0  0  0  0  0  0  0
    2.7156    3.0226   -0.0000 C   0  0  0  0  0  0  0  0  0  0  0  0
    5.3132    0.1535   -0.0000 C   0  0  0  0  0  0  0  0  0  0  0  0
   -4.5339    0.0708   -0.0000 C   0  0  0  0  0  0  0  0  0  0  0  0
    3.4359    4.3450   -0.0000 C   0  0  0  0  0  0  0  0  0  0  0  0
    1.2043    2.9990   -0.0000 C   0  0  0  0  0  0  0  0  0  0  0  0
   -6.0452    0.0826   -0.0000 N   0  0  0  0  0  0  0  0  0  0  0  0
    2.6330    5.6438   -0.0000 C   0  0  0  0  0  0  0  0  0  0  0  0
    0.4251    4.2978   -0.0000 C   0  0  0  0  0  0  0  0  0  0  0  0
    1.1335    5.6202   -0.0000 C   0  0  0  0  0  0  0  0  0  0  0  0
  1  2  2  0  0  0  0
  1  3  2  0  0  0  0
  1  4  1  0  0  0  0
  1  5  1  0  0  0  0
  4  6  1  0  0  0  0
  4  7  1  0  0  0  0
  5  8  2  0  0  0  0
  5  9  1  0  0  0  0
  6 10  1  0  0  0  0
  6 11  2  0  0  0  0
  8 12  1  0  0  0  0
  9 13  2  0  0  0  0
 10 14  1  0  0  0  0
 10 15  1  0  0  0  0
 11 16  1  0  0  0  0
 12 17  2  0  0  0  0
 15 18  2  0  0  0  0
 15 19  1  0  0  0  0
 17 20  1  0  0  0  0
 18 21  1  0  0  0  0
 19 22  2  0  0  0  0
 21 23  2  0  0  0  0
 13 17  1  0  0  0  0
 14 16  2  0  0  0  0
 22 23  1  0  0  0  0
M  END
>  <MolRegNo>
198888

>  <m>
=

>  <Value>
1.0e5

>  <Unit>
nM

>  <Type>
IC50

>  <pValue>
4

>  <Ligand Efficiency>
0

>  <Binding Efficiency>
0

>  <Surface Efficiency>
0

>  <Assay Index>
44611

>  <Assay Category>


>  <Assay Organism>


>  <Target ID>
12911

>  <Target Name>
Cytochrome P450 2C9

>  <Target Organism>
Homo sapiens

>  <Target Description>
Target is a single protein chain

>  <Sequence Accession>
P11712

>  <Reference>
J. Med. Chem. 44 (22), 3622-3631 (2001)

>  <Pubmed ID>
11606127

>  <DOI>
10.1021/jm010861y

$$$$
255477
Actelion Java MolfileCreator 1.0

 24 27  0  0  1  0  0  0  0  0999 V2000
    0.0000   -0.0000   -0.0000 O   0  0  0  0  0  0  0  0  0  0  0  0
   -1.3528    0.7832   -0.0000 C   0  0  0  0  0  0  0  0  0  0  0  0
   -0.0142   -1.2246   -0.0000 C   0  0  0  0  0  0  0  0  0  0  0  0
   -2.7056    0.0285   -0.0000 C   0  0  0  0  0  0  0  0  0  0  0  0
   -1.3670    2.3353   -0.0000 C   0  0  0  0  0  0  0  0  0  0  0  0
   -4.0584    0.8117   -0.0000 C   0  0  0  0  0  0  0  0  0  0  0  0
   -2.7198    3.1185   -0.0000 C   0  0  0  0  0  0  0  0  0  0  0  0
   -4.0726    2.3638   -0.0000 C   0  0  0  0  0  0  0  0  0  0  0  0
   -5.4112    0.0570   -0.0000 C   0  0  0  0  0  0  0  0  0  0  0  0
   -5.4254    3.1470   -0.0000 N   0  0  0  0  0  0  0  0  0  0  0  0
   -6.7639    0.8402   -0.0000 C   0  0  0  0  0  0  0  0  0  0  0  0
   -5.4254   -1.4667   -0.0000 C   0  0  0  0  0  0  0  0  0  0  0  0
   -6.7782    2.3923   -0.0000 C   0  0  0  0  0  0  0  0  0  0  0  0
   -6.5076   -2.0648   -0.0000 O   0  0  0  0  0  0  0  0  0  0  0  0
   -4.1011   -2.2214   -0.0000 C   0  0  0  0  0  0  0  0  0  0  0  0
   -3.3891   -3.4318   -0.0000 N   0  0  0  0  0  0  0  0  0  0  0  0
   -2.7198   -2.2357   -0.0000 C   0  0  0  0  0  0  0  0  0  0  0  0
   -1.5949   -2.9192   -0.0000 C   0  0  0  0  0  0  0  0  0  0  0  0
   -3.8590   -5.0124   -0.0000 C   0  0  0  0  0  0  0  0  0  0  0  0
   -2.0221   -3.3606   -0.0000 C   0  0  0  0  0  0  0  0  0  0  0  0
   -0.4272   -3.1328   -0.0000 C   0  0  0  0  0  0  0  0  0  0  0  0
   -2.3923   -4.9982   -0.0000 C   0  0  0  0  0  0  0  0  0  0  0  0
    1.0822   -3.2467   -0.0000 C   0  0  0  0  0  0  0  0  0  0  0  0
    1.7800   -2.2214   -0.0000 C   0  0  0  0  0  0  0  0  0  0  0  0
  1  2  1  0  0  0  0
  1  3  1  0  0  0  0
  2  4  2  0  0  0  0
  2  5  1  0  0  0  0
  4  6  1  0  0  0  0
  5  7  2  0  0  0  0
  6  8  1  0  0  0  0
  6  9  2  0  0  0  0
  8 10  2  0  0  0  0
  9 11  1  0  0  0  0
  9 12  1  0  0  0  0
 10 13  1  0  0  0  0
 12 14  1  1  0  0  0
 12 15  1  0  0  0  0
 15 16  1  1  0  0  0
 15 17  1  0  0  0  0
 16 18  1  0  0  0  0
 16 19  1  0  0  0  0
 20 17  1  1  0  0  0
 18 21  1  0  0  0  0
 19 22  1  0  0  0  0
 21 23  1  6  0  0  0
 23 24  2  0  0  0  0
  7  8  1  0  0  0  0
 11 13  2  0  0  0  0
 20 21  1  0  0  0  0
 20 22  1  0  0  0  0
M  END
>  <MolRegNo>
255477

>  <m>
=

>  <Value>
32000

>  <Unit>
nM

>  <Type>
Ki

>  <pValue>
4.5

>  <Ligand Efficiency>
0

>  <Binding Efficiency>
0

>  <Surface Efficiency>
0

>  <Assay Index>
51466

>  <Assay Category>


>  <Assay Organism>


>  <Target ID>
12911

>  <Target Name>
Cytochrome P450 2C9

>  <Target Organism>
Homo sapiens

>  <Target Description>
Target is a single protein chain

>  <Sequence Accession>
P11712

>  <Reference>
J. Med. Chem. 47 (4), 907-914 (2004)

>  <Pubmed ID>
14761192

>  <DOI>
10.1021/jm030972s

$$$$
1038220
Actelion Java MolfileCreator 1.0

 25 27  0  0  0  0  0  0  0  0999 V2000
    0.0000   -0.0000   -0.0000 S   0  0  0  0  0  0  0  0  0  0  0  0
   -0.0118    1.5162   -0.0000 O   0  0  0  0  0  0  0  0  0  0  0  0
   -1.3148   -0.7344   -0.0000 C   0  0  0  0  0  0  0  0  0  0  0  0
    1.2911   -0.7344   -0.0000 C   0  0  0  0  0  0  0  0  0  0  0  0
   -2.7007   -0.1066   -0.0000 N   0  0  0  0  0  0  0  0  0  0  0  0
   -1.4806   -2.2150   -0.0000 N   0  0  0  0  0  0  0  0  0  0  0  0
    2.5822    0.0237   -0.0000 C   0  0  0  0  0  0  0  0  0  0  0  0
   -3.7193   -1.2082   -0.0000 C   0  0  0  0  0  0  0  0  0  0  0  0
   -2.9613   -2.5111   -0.0000 C   0  0  0  0  0  0  0  0  0  0  0  0
    2.5704    1.5399   -0.0000 N   0  0  0  0  0  0  0  0  0  0  0  0
    3.8733   -0.7107   -0.0000 C   0  0  0  0  0  0  0  0  0  0  0  0
   -5.2355   -1.1963   -0.0000 C   0  0  0  0  0  0  0  0  0  0  0  0
   -3.7193   -3.8023   -0.0000 C   0  0  0  0  0  0  0  0  0  0  0  0
    3.8615    2.2979   -0.0000 C   0  0  0  0  0  0  0  0  0  0  0  0
    5.1644    0.0474   -0.0000 C   0  0  0  0  0  0  0  0  0  0  0  0
    3.8615   -2.2032   -0.0000 C   0  0  0  0  0  0  0  0  0  0  0  0
   -5.9936   -2.4875   -0.0000 C   0  0  0  0  0  0  0  0  0  0  0  0
   -5.2355   -3.7904   -0.0000 C   0  0  0  0  0  0  0  0  0  0  0  0
    5.1526    1.5517   -0.0000 C   0  0  0  0  0  0  0  0  0  0  0  0
    6.4555   -0.6870   -0.0000 O   0  0  0  0  0  0  0  0  0  0  0  0
    7.7466    0.0711   -0.0000 C   0  0  0  0  0  0  0  0  0  0  0  0
    9.0378   -0.6633   -0.0000 C   0  0  0  0  0  0  0  0  0  0  0  0
   10.3289    0.0948   -0.0000 C   0  0  0  0  0  0  0  0  0  0  0  0
   11.6200   -0.6396   -0.0000 O   0  0  0  0  0  0  0  0  0  0  0  0
   12.9111    0.1185   -0.0000 C   0  0  0  0  0  0  0  0  0  0  0  0
  1  2  2  0  0  0  0
  1  3  1  0  0  0  0
  1  4  1  1  0  0  0
  3  5  2  0  0  0  0
  3  6  1  0  0  0  0
  4  7  1  0  0  0  0
  5  8  1  0  0  0  0
  6  9  1  0  0  0  0
  7 10  2  0  0  0  0
  7 11  1  0  0  0  0
  8 12  1  0  0  0  0
  9 13  1  0  0  0  0
 10 14  1  0  0  0  0
 11 15  2  0  0  0  0
 11 16  1  0  0  0  0
 12 17  2  0  0  0  0
 13 18  2  0  0  0  0
 14 19  2  0  0  0  0
 15 20  1  0  0  0  0
 20 21  1  0  0  0  0
 21 22  1  0  0  0  0
 22 23  1  0  0  0  0
 23 24  1  0  0  0  0
 24 25  1  0  0  0  0
  8  9  2  0  0  0  0
 15 19  1  0  0  0  0
 17 18  1  0  0  0  0
M  END
>  <MolRegNo>
1038220

>  <m>
=

>  <Value>
36000

>  <Unit>
nM

>  <Type>
Ki

>  <pValue>
4.44

>  <Ligand Efficiency>
0

>  <Binding Efficiency>
0

>  <Surface Efficiency>
0

>  <Assay Index>
51466

>  <Assay Category>


>  <Assay Organism>


>  <Target ID>
12911

>  <Target Name>
Cytochrome P450 2C9

>  <Target Organism>
Homo sapiens

>  <Target Description>
Target is a single protein chain

>  <Sequence Accession>
P11712

>  <Reference>
J. Med. Chem. 47 (4), 907-914 (2004)

>  <Pubmed ID>
14761192

>  <DOI>
10.1021/jm030972s

$$$$
287741
Actelion Java MolfileCreator 1.0

 25 27  0  0  1  0  0  0  0  0999 V2000
    0.0000   -0.0000   -0.0000 Cl  0  0  0  0  0  0  0  0  0  0  0  0
    1.3016    0.7642   -0.0000 C   0  0  0  0  0  0  0  0  0  0  0  0
    2.5912    0.0239   -0.0000 C   0  0  0  0  0  0  0  0  0  0  0  0
    1.2896    2.2927   -0.0000 C   0  0  0  0  0  0  0  0  0  0  0  0
    3.8808    0.7881   -0.0000 C   0  0  0  0  0  0  0  0  0  0  0  0
    2.5673   -1.4688   -0.0000 C   0  0  0  0  0  0  0  0  0  0  0  0
    2.5793    3.0569   -0.0000 C   0  0  0  0  0  0  0  0  0  0  0  0
    3.8689    2.3166   -0.0000 C   0  0  0  0  0  0  0  0  0  0  0  0
    3.8450   -2.2091   -0.0000 O   0  0  0  0  0  0  0  0  0  0  0  0
    1.2419   -2.1852   -0.0000 C   0  0  0  0  0  0  0  0  0  0  0  0
    2.5554    4.5734   -0.0000 Cl  0  0  0  0  0  0  0  0  0  0  0  0
    5.1466   -1.4688   -0.0000 C   0  0  0  0  0  0  0  0  0  0  0  0
    1.2180   -3.6778   -0.0000 N   0  0  0  0  0  0  0  0  0  0  0  0
    6.4362   -2.2210   -0.0000 C   0  0  0  0  0  0  0  0  0  0  0  0
    2.4121   -4.5734   -0.0000 C   0  0  0  0  0  0  0  0  0  0  0  0
   -0.0239   -4.5495   -0.0000 C   0  0  0  0  0  0  0  0  0  0  0  0
    7.7259   -1.4568   -0.0000 C   0  0  0  0  0  0  0  0  0  0  0  0
    6.4004   -3.7137   -0.0000 C   0  0  0  0  0  0  0  0  0  0  0  0
    1.9225   -5.9825   -0.0000 N   0  0  0  0  0  0  0  0  0  0  0  0
    0.4179   -5.9825   -0.0000 C   0  0  0  0  0  0  0  0  0  0  0  0
    7.7020    0.0597   -0.0000 Cl  0  0  0  0  0  0  0  0  0  0  0  0
    9.0036   -2.1972   -0.0000 C   0  0  0  0  0  0  0  0  0  0  0  0
    7.6781   -4.4660   -0.0000 C   0  0  0  0  0  0  0  0  0  0  0  0
    8.9916   -3.6898   -0.0000 C   0  0  0  0  0  0  0  0  0  0  0  0
   10.2813   -4.4421   -0.0000 Cl  0  0  0  0  0  0  0  0  0  0  0  0
  1  2  1  0  0  0  0
  2  3  2  0  0  0  0
  2  4  1  0  0  0  0
  3  5  1  0  0  0  0
  3  6  1  0  0  0  0
  4  7  2  0  0  0  0
  5  8  2  0  0  0  0
  6  9  1  1  0  0  0
  6 10  1  0  0  0  0
  7 11  1  0  0  0  0
  9 12  1  0  0  0  0
 10 13  1  0  0  0  0
 12 14  1  0  0  0  0
 13 15  1  0  0  0  0
 13 16  1  0  0  0  0
 14 17  2  0  0  0  0
 14 18  1  0  0  0  0
 15 19  2  0  0  0  0
 16 20  2  0  0  0  0
 17 21  1  0  0  0  0
 17 22  1  0  0  0  0
 18 23  2  0  0  0  0
 22 24  2  0  0  0  0
 24 25  1  0  0  0  0
  7  8  1  0  0  0  0
 19 20  1  0  0  0  0
 23 24  1  0  0  0  0
M  END
>  <MolRegNo>
287741

>  <m>
=

>  <Value>
6000

>  <Unit>
nM

>  <Type>
Ki

>  <pValue>
5.22

>  <Ligand Efficiency>
0

>  <Binding Efficiency>
0

>  <Surface Efficiency>
0

>  <Assay Index>
51466

>  <Assay Category>


>  <Assay Organism>


>  <Target ID>
12911

>  <Target Name>
Cytochrome P450 2C9

>  <Target Organism>
Homo sapiens

>  <Target Description>
Target is a single protein chain

>  <Sequence Accession>
P11712

>  <Reference>
J. Med. Chem. 47 (4), 907-914 (2004)

>  <Pubmed ID>
14761192

>  <DOI>
10.1021/jm030972s

$$$$
286583
Actelion Java MolfileCreator 1.0

 21 22  0  0  0  0  0  0  0  0999 V2000
    0.0000   -0.0000   -0.0000 Cl  0  0  0  0  0  0  0  0  0  0  0  0
   -0.0124    1.5038   -0.0000 C   0  0  0  0  0  0  0  0  0  0  0  0
   -1.3050    2.2619   -0.0000 C   0  0  0  0  0  0  0  0  0  0  0  0
    1.2552    2.2619   -0.0000 C   0  0  0  0  0  0  0  0  0  0  0  0
   -2.5975    1.5162   -0.0000 O   0  0  0  0  0  0  0  0  0  0  0  0
   -1.3174    3.7533   -0.0000 C   0  0  0  0  0  0  0  0  0  0  0  0
    1.2428    3.7657   -0.0000 C   0  0  0  0  0  0  0  0  0  0  0  0
   -3.8900    2.2744   -0.0000 C   0  0  0  0  0  0  0  0  0  0  0  0
   -0.0497    4.5238   -0.0000 C   0  0  0  0  0  0  0  0  0  0  0  0
    2.5105    4.5238   -0.0000 Cl  0  0  0  0  0  0  0  0  0  0  0  0
   -5.1950    1.5411   -0.0000 C   0  0  0  0  0  0  0  0  0  0  0  0
   -3.9024    3.7906   -0.0000 C   0  0  0  0  0  0  0  0  0  0  0  0
   -5.2074    0.0621   -0.0000 N   0  0  0  0  0  0  0  0  0  0  0  0
   -6.4875    2.2992   -0.0000 C   0  0  0  0  0  0  0  0  0  0  0  0
   -5.2074    4.5487   -0.0000 C   0  0  0  0  0  0  0  0  0  0  0  0
   -7.8049    1.5659   -0.0000 S   0  0  0  0  0  0  0  0  0  0  0  0
   -6.4999    3.8030   -0.0000 C   0  0  0  0  0  0  0  0  0  0  0  0
   -9.3957    1.5659   -0.0000 O   0  0  0  0  0  0  0  0  0  0  0  0
   -7.8173    3.0698   -0.0000 O   0  0  0  0  0  0  0  0  0  0  0  0
   -7.8173    0.0870   -0.0000 O   0  0  0  0  0  0  0  0  0  0  0  0
   -7.7924    4.5611   -0.0000 Cl  0  0  0  0  0  0  0  0  0  0  0  0
  1  2  1  0  0  0  0
  2  3  2  0  0  0  0
  2  4  1  0  0  0  0
  3  5  1  0  0  0  0
  3  6  1  0  0  0  0
  4  7  2  0  0  0  0
  5  8  1  0  0  0  0
  6  9  2  0  0  0  0
  7 10  1  0  0  0  0
  8 11  2  0  0  0  0
  8 12  1  0  0  0  0
 11 13  1  0  0  0  0
 11 14  1  0  0  0  0
 12 15  2  0  0  0  0
 14 16  1  0  0  0  0
 14 17  2  0  0  0  0
 16 18  2  0  0  0  0
 16 19  2  0  0  0  0
 16 20  1  0  0  0  0
 17 21  1  0  0  0  0
  7  9  1  0  0  0  0
 15 17  1  0  0  0  0
M  END
>  <MolRegNo>
286583

>  <m>
=

>  <Value>
20000

>  <Unit>
nM

>  <Type>
Ki

>  <pValue>
4.7

>  <Ligand Efficiency>
0

>  <Binding Efficiency>
0

>  <Surface Efficiency>
0

>  <Assay Index>
51466

>  <Assay Category>


>  <Assay Organism>


>  <Target ID>
12911

>  <Target Name>
Cytochrome P450 2C9

>  <Target Organism>
Homo sapiens

>  <Target Description>
Target is a single protein chain

>  <Sequence Accession>
P11712

>  <Reference>
J. Med. Chem. 47 (4), 907-914 (2004)

>  <Pubmed ID>
14761192

>  <DOI>
10.1021/jm030972s

$$$$
199687
Actelion Java MolfileCreator 1.0

 24 26  0  0  0  0  0  0  0  0999 V2000
    0.0000   -0.0000   -0.0000 S   0  0  0  0  0  0  0  0  0  0  0  0
   -0.0236   -1.4875   -0.0000 O   0  0  0  0  0  0  0  0  0  0  0  0
   -0.0236    1.5111   -0.0000 O   0  0  0  0  0  0  0  0  0  0  0  0
    1.4875   -0.0000   -0.0000 N   0  0  0  0  0  0  0  0  0  0  0  0
   -1.5111    0.0118   -0.0000 C   0  0  0  0  0  0  0  0  0  0  0  0
    2.9278    0.3542   -0.0000 C   0  0  0  0  0  0  0  0  0  0  0  0
    2.2195   -1.2632   -0.0000 C   0  0  0  0  0  0  0  0  0  0  0  0
   -2.2667    1.3340   -0.0000 C   0  0  0  0  0  0  0  0  0  0  0  0
   -2.2667   -1.2632   -0.0000 C   0  0  0  0  0  0  0  0  0  0  0  0
    3.5063    1.7354   -0.0000 N   0  0  0  0  0  0  0  0  0  0  0  0
    4.0494   -0.6257   -0.0000 C   0  0  0  0  0  0  0  0  0  0  0  0
    1.4403   -2.5500   -0.0000 C   0  0  0  0  0  0  0  0  0  0  0  0
   -3.7778    1.3459   -0.0000 C   0  0  0  0  0  0  0  0  0  0  0  0
   -3.7778   -1.2514   -0.0000 C   0  0  0  0  0  0  0  0  0  0  0  0
    4.9702    1.6174   -0.0000 N   0  0  0  0  0  0  0  0  0  0  0  0
    2.7153    3.0223   -0.0000 C   0  0  0  0  0  0  0  0  0  0  0  0
    5.3126    0.1535   -0.0000 C   0  0  0  0  0  0  0  0  0  0  0  0
   -4.5334    0.0708   -0.0000 C   0  0  0  0  0  0  0  0  0  0  0  0
    1.2042    2.9987   -0.0000 C   0  0  0  0  0  0  0  0  0  0  0  0
    3.4355    4.3445   -0.0000 C   0  0  0  0  0  0  0  0  0  0  0  0
   -6.0445    0.0826   -0.0000 N   0  0  0  0  0  0  0  0  0  0  0  0
    0.4250    4.2973   -0.0000 C   0  0  0  0  0  0  0  0  0  0  0  0
    2.6327    5.6431   -0.0000 C   0  0  0  0  0  0  0  0  0  0  0  0
    1.1334    5.6195   -0.0000 C   0  0  0  0  0  0  0  0  0  0  0  0
  1  2  2  0  0  0  0
  1  3  2  0  0  0  0
  1  4  1  0  0  0  0
  1  5  1  0  0  0  0
  4  6  1  0  0  0  0
  4  7  1  0  0  0  0
  5  8  2  0  0  0  0
  5  9  1  0  0  0  0
  6 10  1  0  0  0  0
  6 11  2  0  0  0  0
  7 12  1  0  0  0  0
  8 13  1  0  0  0  0
  9 14  2  0  0  0  0
 10 15  1  0  0  0  0
 10 16  1  0  0  0  0
 11 17  1  0  0  0  0
 13 18  2  0  0  0  0
 16 19  2  0  0  0  0
 16 20  1  0  0  0  0
 18 21  1  0  0  0  0
 19 22  1  0  0  0  0
 20 23  2  0  0  0  0
 22 24  2  0  0  0  0
 14 18  1  0  0  0  0
 15 17  2  0  0  0  0
 23 24  1  0  0  0  0
M  END
>  <MolRegNo>
199687

>  <m>
=

>  <Value>
90000

>  <Unit>
nM

>  <Type>
IC50

>  <pValue>
4.05

>  <Ligand Efficiency>
0

>  <Binding Efficiency>
0

>  <Surface Efficiency>
0

>  <Assay Index>
44611

>  <Assay Category>


>  <Assay Organism>


>  <Target ID>
12911

>  <Target Name>
Cytochrome P450 2C9

>  <Target Organism>
Homo sapiens

>  <Target Description>
Target is a single protein chain

>  <Sequence Accession>
P11712

>  <Reference>
J. Med. Chem. 44 (22), 3622-3631 (2001)

>  <Pubmed ID>
11606127

>  <DOI>
10.1021/jm010861y

$$$$
198860
Actelion Java MolfileCreator 1.0

 26 28  0  0  0  0  0  0  0  0999 V2000
    0.0000   -0.0000   -0.0000 S   0  0  0  0  0  0  0  0  0  0  0  0
   -0.0236   -1.4889   -0.0000 O   0  0  0  0  0  0  0  0  0  0  0  0
   -0.0236    1.5125   -0.0000 O   0  0  0  0  0  0  0  0  0  0  0  0
    1.4889   -0.0000   -0.0000 N   0  0  0  0  0  0  0  0  0  0  0  0
   -1.5125    0.0118   -0.0000 C   0  0  0  0  0  0  0  0  0  0  0  0
    2.9304    0.3545   -0.0000 C   0  0  0  0  0  0  0  0  0  0  0  0
    2.2215   -1.2643   -0.0000 C   0  0  0  0  0  0  0  0  0  0  0  0
   -2.2687    1.3352   -0.0000 C   0  0  0  0  0  0  0  0  0  0  0  0
   -2.2687   -1.2643   -0.0000 C   0  0  0  0  0  0  0  0  0  0  0  0
    3.5094    1.7370   -0.0000 N   0  0  0  0  0  0  0  0  0  0  0  0
    4.0530   -0.6263   -0.0000 C   0  0  0  0  0  0  0  0  0  0  0  0
    1.4416   -2.5523   -0.0000 C   0  0  0  0  0  0  0  0  0  0  0  0
   -3.7812    1.3471   -0.0000 C   0  0  0  0  0  0  0  0  0  0  0  0
   -3.7812   -1.2525   -0.0000 C   0  0  0  0  0  0  0  0  0  0  0  0
    4.9747    1.6188   -0.0000 N   0  0  0  0  0  0  0  0  0  0  0  0
    2.7178    3.0250   -0.0000 C   0  0  0  0  0  0  0  0  0  0  0  0
    5.3173    0.1536   -0.0000 C   0  0  0  0  0  0  0  0  0  0  0  0
    2.1742   -3.8285   -0.0000 C   0  0  0  0  0  0  0  0  0  0  0  0
   -4.5375    0.0709   -0.0000 C   0  0  0  0  0  0  0  0  0  0  0  0
    1.2053    3.0013   -0.0000 C   0  0  0  0  0  0  0  0  0  0  0  0
    3.4385    4.3484   -0.0000 C   0  0  0  0  0  0  0  0  0  0  0  0
    1.4180   -5.1165   -0.0000 C   0  0  0  0  0  0  0  0  0  0  0  0
   -6.0500    0.0827   -0.0000 N   0  0  0  0  0  0  0  0  0  0  0  0
    0.4254    4.3011   -0.0000 C   0  0  0  0  0  0  0  0  0  0  0  0
    2.6350    5.6482   -0.0000 C   0  0  0  0  0  0  0  0  0  0  0  0
    1.1344    5.6246   -0.0000 C   0  0  0  0  0  0  0  0  0  0  0  0
  1  2  2  0  0  0  0
  1  3  2  0  0  0  0
  1  4  1  0  0  0  0
  1  5  1  0  0  0  0
  4  6  1  0  0  0  0
  4  7  1  0  0  0  0
  5  8  2  0  0  0  0
  5  9  1  0  0  0  0
  6 10  1  0  0  0  0
  6 11  2  0  0  0  0
  7 12  1  0  0  0  0
  8 13  1  0  0  0  0
  9 14  2  0  0  0  0
 10 15  1  0  0  0  0
 10 16  1  0  0  0  0
 11 17  1  0  0  0  0
 12 18  1  0  0  0  0
 13 19  2  0  0  0  0
 16 20  2  0  0  0  0
 16 21  1  0  0  0  0
 18 22  1  0  0  0  0
 19 23  1  0  0  0  0
 20 24  1  0  0  0  0
 21 25  2  0  0  0  0
 24 26  2  0  0  0  0
 14 19  1  0  0  0  0
 15 17  2  0  0  0  0
 25 26  1  0  0  0  0
M  END
>  <MolRegNo>
198860

>  <m>
=

>  <Value>
50000

>  <Unit>
nM

>  <Type>
IC50

>  <pValue>
4.3

>  <Ligand Efficiency>
0

>  <Binding Efficiency>
0

>  <Surface Efficiency>
0

>  <Assay Index>
44611

>  <Assay Category>


>  <Assay Organism>


>  <Target ID>
12911

>  <Target Name>
Cytochrome P450 2C9

>  <Target Organism>
Homo sapiens

>  <Target Description>
Target is a single protein chain

>  <Sequence Accession>
P11712

>  <Reference>
J. Med. Chem. 44 (22), 3622-3631 (2001)

>  <Pubmed ID>
11606127

>  <DOI>
10.1021/jm010861y

$$$$
199537
Actelion Java MolfileCreator 1.0

 23 25  0  0  0  0  0  0  0  0999 V2000
    0.0000   -0.0000   -0.0000 S   0  0  0  0  0  0  0  0  0  0  0  0
   -0.7556    1.3105   -0.0000 O   0  0  0  0  0  0  0  0  0  0  0  0
    0.7438   -1.2869   -0.0000 O   0  0  0  0  0  0  0  0  0  0  0  0
   -1.3105   -0.7320   -0.0000 N   0  0  0  0  0  0  0  0  0  0  0  0
    1.2869    0.7556   -0.0000 C   0  0  0  0  0  0  0  0  0  0  0  0
   -1.3223   -2.2196   -0.0000 C   0  0  0  0  0  0  0  0  0  0  0  0
   -2.6210    0.0236   -0.0000 C   0  0  0  0  0  0  0  0  0  0  0  0
    1.2751    2.2668   -0.0000 C   0  0  0  0  0  0  0  0  0  0  0  0
    2.5738    0.0236   -0.0000 C   0  0  0  0  0  0  0  0  0  0  0  0
   -2.5501   -3.0932   -0.0000 N   0  0  0  0  0  0  0  0  0  0  0  0
   -0.1181   -3.0932   -0.0000 C   0  0  0  0  0  0  0  0  0  0  0  0
    2.5620    3.0224   -0.0000 C   0  0  0  0  0  0  0  0  0  0  0  0
    3.8606    0.7792   -0.0000 C   0  0  0  0  0  0  0  0  0  0  0  0
   -2.1015   -4.5100   -0.0000 N   0  0  0  0  0  0  0  0  0  0  0  0
   -3.9905   -2.6210   -0.0000 C   0  0  0  0  0  0  0  0  0  0  0  0
   -0.5903   -4.5100   -0.0000 C   0  0  0  0  0  0  0  0  0  0  0  0
    3.8488    2.2904   -0.0000 C   0  0  0  0  0  0  0  0  0  0  0  0
   -5.1121   -3.6127   -0.0000 C   0  0  0  0  0  0  0  0  0  0  0  0
   -4.3093   -1.1452   -0.0000 C   0  0  0  0  0  0  0  0  0  0  0  0
    5.1357    3.0460   -0.0000 C   0  0  0  0  0  0  0  0  0  0  0  0
   -6.5525   -3.1405   -0.0000 C   0  0  0  0  0  0  0  0  0  0  0  0
   -5.7496   -0.6730   -0.0000 C   0  0  0  0  0  0  0  0  0  0  0  0
   -6.8712   -1.6647   -0.0000 C   0  0  0  0  0  0  0  0  0  0  0  0
  1  2  2  0  0  0  0
  1  3  2  0  0  0  0
  1  4  1  0  0  0  0
  1  5  1  0  0  0  0
  4  6  1  0  0  0  0
  4  7  1  0  0  0  0
  5  8  2  0  0  0  0
  5  9  1  0  0  0  0
  6 10  1  0  0  0  0
  6 11  2  0  0  0  0
  8 12  1  0  0  0  0
  9 13  2  0  0  0  0
 10 14  1  0  0  0  0
 10 15  1  0  0  0  0
 11 16  1  0  0  0  0
 12 17  2  0  0  0  0
 15 18  2  0  0  0  0
 15 19  1  0  0  0  0
 17 20  1  0  0  0  0
 18 21  1  0  0  0  0
 19 22  2  0  0  0  0
 21 23  2  0  0  0  0
 13 17  1  0  0  0  0
 14 16  2  0  0  0  0
 22 23  1  0  0  0  0
M  END
>  <MolRegNo>
199537

>  <m>
=

>  <Value>
10000

>  <Unit>
nM

>  <Type>
IC50

>  <pValue>
5

>  <Ligand Efficiency>
0

>  <Binding Efficiency>
0

>  <Surface Efficiency>
0

>  <Assay Index>
44611

>  <Assay Category>


>  <Assay Organism>


>  <Target ID>
12911

>  <Target Name>
Cytochrome P450 2C9

>  <Target Organism>
Homo sapiens

>  <Target Description>
Target is a single protein chain

>  <Sequence Accession>
P11712

>  <Reference>
J. Med. Chem. 44 (22), 3622-3631 (2001)

>  <Pubmed ID>
11606127

>  <DOI>
10.1021/jm010861y

$$$$
286155
Actelion Java MolfileCreator 1.0

 25 27  0  0  1  0  0  0  0  0999 V2000
    0.0000   -0.0000   -0.0000 Cl  0  0  0  0  0  0  0  0  0  0  0  0
    1.2898    0.7643   -0.0000 C   0  0  0  0  0  0  0  0  0  0  0  0
    2.5795    0.0239   -0.0000 C   0  0  0  0  0  0  0  0  0  0  0  0
    1.2778    2.2810   -0.0000 C   0  0  0  0  0  0  0  0  0  0  0  0
    3.8812    0.7882   -0.0000 C   0  0  0  0  0  0  0  0  0  0  0  0
    2.5676   -1.4689   -0.0000 C   0  0  0  0  0  0  0  0  0  0  0  0
    2.5676    3.0453   -0.0000 C   0  0  0  0  0  0  0  0  0  0  0  0
    3.8693    2.3049   -0.0000 C   0  0  0  0  0  0  0  0  0  0  0  0
    3.8454   -2.2213   -0.0000 O   0  0  0  0  0  0  0  0  0  0  0  0
    1.2301   -2.2093   -0.0000 C   0  0  0  0  0  0  0  0  0  0  0  0
    2.5556    4.5620   -0.0000 Cl  0  0  0  0  0  0  0  0  0  0  0  0
    5.1471   -1.4570   -0.0000 C   0  0  0  0  0  0  0  0  0  0  0  0
    1.2181   -3.7021   -0.0000 N   0  0  0  0  0  0  0  0  0  0  0  0
    6.4369   -2.2213   -0.0000 C   0  0  0  0  0  0  0  0  0  0  0  0
    2.4123   -4.5858   -0.0000 C   0  0  0  0  0  0  0  0  0  0  0  0
   -0.0239   -4.5620   -0.0000 C   0  0  0  0  0  0  0  0  0  0  0  0
    7.7267   -1.4570   -0.0000 C   0  0  0  0  0  0  0  0  0  0  0  0
    6.4011   -3.7141   -0.0000 C   0  0  0  0  0  0  0  0  0  0  0  0
    1.9227   -5.9950   -0.0000 N   0  0  0  0  0  0  0  0  0  0  0  0
    0.4180   -5.9950   -0.0000 C   0  0  0  0  0  0  0  0  0  0  0  0
    7.7028    0.0597   -0.0000 Cl  0  0  0  0  0  0  0  0  0  0  0  0
    9.0045   -2.2093   -0.0000 C   0  0  0  0  0  0  0  0  0  0  0  0
    7.6789   -4.4545   -0.0000 C   0  0  0  0  0  0  0  0  0  0  0  0
    8.9806   -3.7141   -0.0000 C   0  0  0  0  0  0  0  0  0  0  0  0
   10.2704   -4.4545   -0.0000 Cl  0  0  0  0  0  0  0  0  0  0  0  0
  1  2  1  0  0  0  0
  2  3  2  0  0  0  0
  2  4  1  0  0  0  0
  3  5  1  0  0  0  0
  3  6  1  0  0  0  0
  4  7  2  0  0  0  0
  5  8  2  0  0  0  0
  6  9  1  6  0  0  0
  6 10  1  0  0  0  0
  7 11  1  0  0  0  0
  9 12  1  0  0  0  0
 10 13  1  0  0  0  0
 12 14  1  0  0  0  0
 13 15  1  0  0  0  0
 13 16  1  0  0  0  0
 14 17  2  0  0  0  0
 14 18  1  0  0  0  0
 15 19  2  0  0  0  0
 16 20  2  0  0  0  0
 17 21  1  0  0  0  0
 17 22  1  0  0  0  0
 18 23  2  0  0  0  0
 22 24  2  0  0  0  0
 24 25  1  0  0  0  0
  7  8  1  0  0  0  0
 19 20  1  0  0  0  0
 23 24  1  0  0  0  0
M  END
>  <MolRegNo>
286155

>  <m>
=

>  <Value>
6000

>  <Unit>
nM

>  <Type>
Ki

>  <pValue>
5.22

>  <Ligand Efficiency>
0

>  <Binding Efficiency>
0

>  <Surface Efficiency>
0

>  <Assay Index>
51466

>  <Assay Category>


>  <Assay Organism>


>  <Target ID>
12911

>  <Target Name>
Cytochrome P450 2C9

>  <Target Organism>
Homo sapiens

>  <Target Description>
Target is a single protein chain

>  <Sequence Accession>
P11712

>  <Reference>
J. Med. Chem. 47 (4), 907-914 (2004)

>  <Pubmed ID>
14761192

>  <DOI>
10.1021/jm030972s

$$$$
199148
Actelion Java MolfileCreator 1.0

 26 28  0  0  0  0  0  0  0  0999 V2000
    0.0000   -0.0000   -0.0000 S   0  0  0  0  0  0  0  0  0  0  0  0
   -0.0236   -1.4889   -0.0000 O   0  0  0  0  0  0  0  0  0  0  0  0
   -0.0236    1.5125   -0.0000 O   0  0  0  0  0  0  0  0  0  0  0  0
    1.4889   -0.0000   -0.0000 N   0  0  0  0  0  0  0  0  0  0  0  0
   -1.5125    0.0118   -0.0000 C   0  0  0  0  0  0  0  0  0  0  0  0
    2.9304    0.3545   -0.0000 C   0  0  0  0  0  0  0  0  0  0  0  0
    2.2215   -1.2643   -0.0000 C   0  0  0  0  0  0  0  0  0  0  0  0
   -2.2687    1.3352   -0.0000 C   0  0  0  0  0  0  0  0  0  0  0  0
   -2.2687   -1.2643   -0.0000 C   0  0  0  0  0  0  0  0  0  0  0  0
    3.5094    1.7370   -0.0000 N   0  0  0  0  0  0  0  0  0  0  0  0
    4.0530   -0.6263   -0.0000 C   0  0  0  0  0  0  0  0  0  0  0  0
    1.4416   -2.5523   -0.0000 C   0  0  0  0  0  0  0  0  0  0  0  0
   -3.7812    1.3471   -0.0000 C   0  0  0  0  0  0  0  0  0  0  0  0
   -3.7812   -1.2525   -0.0000 C   0  0  0  0  0  0  0  0  0  0  0  0
    4.9747    1.6188   -0.0000 N   0  0  0  0  0  0  0  0  0  0  0  0
    2.7178    3.0250   -0.0000 C   0  0  0  0  0  0  0  0  0  0  0  0
    5.3173    0.1536   -0.0000 C   0  0  0  0  0  0  0  0  0  0  0  0
    2.1742   -3.8285   -0.0000 C   0  0  0  0  0  0  0  0  0  0  0  0
   -4.5375    0.0709   -0.0000 C   0  0  0  0  0  0  0  0  0  0  0  0
    1.2053    3.0013   -0.0000 C   0  0  0  0  0  0  0  0  0  0  0  0
    3.4385    4.3484   -0.0000 C   0  0  0  0  0  0  0  0  0  0  0  0
    1.4180   -5.1165   -0.0000 O   0  0  0  0  0  0  0  0  0  0  0  0
   -6.0500    0.0827   -0.0000 N   0  0  0  0  0  0  0  0  0  0  0  0
    0.4254    4.3011   -0.0000 C   0  0  0  0  0  0  0  0  0  0  0  0
    2.6350    5.6482   -0.0000 C   0  0  0  0  0  0  0  0  0  0  0  0
    1.1344    5.6246   -0.0000 C   0  0  0  0  0  0  0  0  0  0  0  0
  1  2  2  0  0  0  0
  1  3  2  0  0  0  0
  1  4  1  0  0  0  0
  1  5  1  0  0  0  0
  4  6  1  0  0  0  0
  4  7  1  0  0  0  0
  5  8  2  0  0  0  0
  5  9  1  0  0  0  0
  6 10  1  0  0  0  0
  6 11  2  0  0  0  0
  7 12  1  0  0  0  0
  8 13  1  0  0  0  0
  9 14  2  0  0  0  0
 10 15  1  0  0  0  0
 10 16  1  0  0  0  0
 11 17  1  0  0  0  0
 12 18  1  0  0  0  0
 13 19  2  0  0  0  0
 16 20  2  0  0  0  0
 16 21  1  0  0  0  0
 18 22  1  0  0  0  0
 19 23  1  0  0  0  0
 20 24  1  0  0  0  0
 21 25  2  0  0  0  0
 24 26  2  0  0  0  0
 14 19  1  0  0  0  0
 15 17  2  0  0  0  0
 25 26  1  0  0  0  0
M  END
>  <MolRegNo>
199148

>  <m>
>

>  <Value>
1.0e5

>  <Unit>
nM

>  <Type>
IC50

>  <pValue>
0

>  <Ligand Efficiency>
0

>  <Binding Efficiency>
0

>  <Surface Efficiency>
0

>  <Assay Index>
44611

>  <Assay Category>


>  <Assay Organism>


>  <Target ID>
12911

>  <Target Name>
Cytochrome P450 2C9

>  <Target Organism>
Homo sapiens

>  <Target Description>
Target is a single protein chain

>  <Sequence Accession>
P11712

>  <Reference>
J. Med. Chem. 44 (22), 3622-3631 (2001)

>  <Pubmed ID>
11606127

>  <DOI>
10.1021/jm010861y

$$$$
153330
Actelion Java MolfileCreator 1.0

 22 24  0  0  0  0  0  0  0  0999 V2000
    0.0000   -0.0000   -0.0000 S   0  0  0  0  0  0  0  0  0  0  0  0
   -1.0793   -0.6063   -0.0000 O   0  0  0  0  0  0  0  0  0  0  0  0
   -1.0793    0.6306   -0.0000 O   0  0  0  0  0  0  0  0  0  0  0  0
   -0.0121    1.5522   -0.0000 N   0  0  0  0  0  0  0  0  0  0  0  0
    1.3218   -0.7519   -0.0000 C   0  0  0  0  0  0  0  0  0  0  0  0
   -1.3582    2.3405   -0.0000 C   0  0  0  0  0  0  0  0  0  0  0  0
    2.6437    0.0243   -0.0000 C   0  0  0  0  0  0  0  0  0  0  0  0
    1.3097   -2.2799   -0.0000 C   0  0  0  0  0  0  0  0  0  0  0  0
   -1.5159    3.8685   -0.0000 N   0  0  0  0  0  0  0  0  0  0  0  0
   -2.7528    1.7099   -0.0000 C   0  0  0  0  0  0  0  0  0  0  0  0
    3.9655   -0.7276   -0.0000 C   0  0  0  0  0  0  0  0  0  0  0  0
    2.6315   -3.0317   -0.0000 C   0  0  0  0  0  0  0  0  0  0  0  0
   -3.0317    4.1959   -0.0000 N   0  0  0  0  0  0  0  0  0  0  0  0
   -0.3759    4.9114   -0.0000 C   0  0  0  0  0  0  0  0  0  0  0  0
   -3.7957    2.8619   -0.0000 C   0  0  0  0  0  0  0  0  0  0  0  0
    3.9534   -2.2556   -0.0000 C   0  0  0  0  0  0  0  0  0  0  0  0
    1.1035    4.5597   -0.0000 C   0  0  0  0  0  0  0  0  0  0  0  0
   -0.8246    6.4030   -0.0000 C   0  0  0  0  0  0  0  0  0  0  0  0
    5.0084   -2.8619   -0.0000 N   0  0  0  0  0  0  0  0  0  0  0  0
    2.1586    5.6875   -0.0000 C   0  0  0  0  0  0  0  0  0  0  0  0
    0.2304    7.5308   -0.0000 C   0  0  0  0  0  0  0  0  0  0  0  0
    1.7099    7.1791   -0.0000 C   0  0  0  0  0  0  0  0  0  0  0  0
  1  2  2  0  0  0  0
  1  3  2  0  0  0  0
  1  4  1  0  0  0  0
  1  5  1  0  0  0  0
  4  6  1  0  0  0  0
  5  7  2  0  0  0  0
  5  8  1  0  0  0  0
  6  9  1  0  0  0  0
  6 10  2  0  0  0  0
  7 11  1  0  0  0  0
  8 12  2  0  0  0  0
  9 13  1  0  0  0  0
  9 14  1  0  0  0  0
 10 15  1  0  0  0  0
 11 16  2  0  0  0  0
 14 17  2  0  0  0  0
 14 18  1  0  0  0  0
 16 19  1  0  0  0  0
 17 20  1  0  0  0  0
 18 21  2  0  0  0  0
 20 22  2  0  0  0  0
 12 16  1  0  0  0  0
 13 15  2  0  0  0  0
 21 22  1  0  0  0  0
M  END
>  <MolRegNo>
153330

>  <m>
=

>  <Value>
500

>  <Unit>
nM

>  <Type>
Ki

>  <pValue>
6.3

>  <Ligand Efficiency>
0

>  <Binding Efficiency>
0

>  <Surface Efficiency>
0

>  <Assay Index>
51466

>  <Assay Category>


>  <Assay Organism>


>  <Target ID>
12911

>  <Target Name>
Cytochrome P450 2C9

>  <Target Organism>
Homo sapiens

>  <Target Description>
Target is a single protein chain

>  <Sequence Accession>
P11712

>  <Reference>
J. Med. Chem. 47 (4), 907-914 (2004)

>  <Pubmed ID>
14761192

>  <DOI>
10.1021/jm030972s

$$$$
1382780
Actelion Java MolfileCreator 1.0

 24 27  0  0  0  0  0  0  0  0999 V2000
    0.0000   -0.0000   -0.0000 S   0  0  0  0  0  0  0  0  0  0  0  0
   -0.0120    1.5200   -0.0000 O   0  0  0  0  0  0  0  0  0  0  0  0
    1.2926   -0.7301   -0.0000 C   0  0  0  0  0  0  0  0  0  0  0  0
   -1.3046   -0.7421   -0.0000 C   0  0  0  0  0  0  0  0  0  0  0  0
    2.6451   -0.0957   -0.0000 N   0  0  0  0  0  0  0  0  0  0  0  0
    1.4482   -2.2022   -0.0000 N   0  0  0  0  0  0  0  0  0  0  0  0
   -2.6211    0.0120   -0.0000 C   0  0  0  0  0  0  0  0  0  0  0  0
    3.6504   -1.1969   -0.0000 C   0  0  0  0  0  0  0  0  0  0  0  0
    2.8964   -2.5015   -0.0000 C   0  0  0  0  0  0  0  0  0  0  0  0
   -3.9377   -0.7301   -0.0000 N   0  0  0  0  0  0  0  0  0  0  0  0
   -2.6331    1.5440   -0.0000 C   0  0  0  0  0  0  0  0  0  0  0  0
    5.1226   -1.1849   -0.0000 C   0  0  0  0  0  0  0  0  0  0  0  0
    3.6385   -3.7821   -0.0000 C   0  0  0  0  0  0  0  0  0  0  0  0
   -5.2423    0.0359   -0.0000 C   0  0  0  0  0  0  0  0  0  0  0  0
   -3.9377    2.2980   -0.0000 C   0  0  0  0  0  0  0  0  0  0  0  0
    5.8527   -2.4536   -0.0000 C   0  0  0  0  0  0  0  0  0  0  0  0
    5.1226   -3.7701   -0.0000 C   0  0  0  0  0  0  0  0  0  0  0  0
   -5.2542    1.5440   -0.0000 C   0  0  0  0  0  0  0  0  0  0  0  0
   -3.9497    3.8060   -0.0000 O   0  0  0  0  0  0  0  0  0  0  0  0
    7.3368   -2.4296   -0.0000 F   0  0  0  0  0  0  0  0  0  0  0  0
   -5.2662    4.5601   -0.0000 C   0  0  0  0  0  0  0  0  0  0  0  0
   -5.2902    6.0681   -0.0000 C   0  0  0  0  0  0  0  0  0  0  0  0
   -4.5720    7.3847   -0.0000 C   0  0  0  0  0  0  0  0  0  0  0  0
   -6.0681    7.3727   -0.0000 C   0  0  0  0  0  0  0  0  0  0  0  0
  1  2  2  0  0  0  0
  1  3  1  0  0  0  0
  1  4  1  0  0  0  0
  3  5  2  0  0  0  0
  3  6  1  0  0  0  0
  4  7  1  0  0  0  0
  5  8  1  0  0  0  0
  6  9  1  0  0  0  0
  7 10  2  0  0  0  0
  7 11  1  0  0  0  0
  8 12  1  0  0  0  0
  9 13  1  0  0  0  0
 10 14  1  0  0  0  0
 11 15  2  0  0  0  0
 12 16  2  0  0  0  0
 13 17  2  0  0  0  0
 14 18  2  0  0  0  0
 15 19  1  0  0  0  0
 16 20  1  0  0  0  0
 19 21  1  0  0  0  0
 21 22  1  0  0  0  0
 22 23  1  0  0  0  0
 22 24  1  0  0  0  0
  8  9  2  0  0  0  0
 15 18  1  0  0  0  0
 16 17  1  0  0  0  0
 23 24  1  0  0  0  0
M  END
>  <MolRegNo>
1382780

>  <m>
=

>  <Value>
93000

>  <Unit>
nM

>  <Type>
Ki

>  <pValue>
4.03

>  <Ligand Efficiency>
0

>  <Binding Efficiency>
0

>  <Surface Efficiency>
0

>  <Assay Index>
51466

>  <Assay Category>


>  <Assay Organism>


>  <Target ID>
12911

>  <Target Name>
Cytochrome P450 2C9

>  <Target Organism>
Homo sapiens

>  <Target Description>
Target is a single protein chain

>  <Sequence Accession>
P11712

>  <Reference>
J. Med. Chem. 47 (4), 907-914 (2004)

>  <Pubmed ID>
14761192

>  <DOI>
10.1021/jm030972s

$$$$
153330
Actelion Java MolfileCreator 1.0

 22 24  0  0  0  0  0  0  0  0999 V2000
    0.0000   -0.0000   -0.0000 S   0  0  0  0  0  0  0  0  0  0  0  0
   -1.0793   -0.6063   -0.0000 O   0  0  0  0  0  0  0  0  0  0  0  0
   -1.0793    0.6306   -0.0000 O   0  0  0  0  0  0  0  0  0  0  0  0
   -0.0121    1.5522   -0.0000 N   0  0  0  0  0  0  0  0  0  0  0  0
    1.3218   -0.7519   -0.0000 C   0  0  0  0  0  0  0  0  0  0  0  0
   -1.3582    2.3405   -0.0000 C   0  0  0  0  0  0  0  0  0  0  0  0
    2.6437    0.0243   -0.0000 C   0  0  0  0  0  0  0  0  0  0  0  0
    1.3097   -2.2799   -0.0000 C   0  0  0  0  0  0  0  0  0  0  0  0
   -1.5159    3.8685   -0.0000 N   0  0  0  0  0  0  0  0  0  0  0  0
   -2.7528    1.7099   -0.0000 C   0  0  0  0  0  0  0  0  0  0  0  0
    3.9655   -0.7276   -0.0000 C   0  0  0  0  0  0  0  0  0  0  0  0
    2.6315   -3.0317   -0.0000 C   0  0  0  0  0  0  0  0  0  0  0  0
   -3.0317    4.1959   -0.0000 N   0  0  0  0  0  0  0  0  0  0  0  0
   -0.3759    4.9114   -0.0000 C   0  0  0  0  0  0  0  0  0  0  0  0
   -3.7957    2.8619   -0.0000 C   0  0  0  0  0  0  0  0  0  0  0  0
    3.9534   -2.2556   -0.0000 C   0  0  0  0  0  0  0  0  0  0  0  0
    1.1035    4.5597   -0.0000 C   0  0  0  0  0  0  0  0  0  0  0  0
   -0.8246    6.4030   -0.0000 C   0  0  0  0  0  0  0  0  0  0  0  0
    5.0084   -2.8619   -0.0000 N   0  0  0  0  0  0  0  0  0  0  0  0
    2.1586    5.6875   -0.0000 C   0  0  0  0  0  0  0  0  0  0  0  0
    0.2304    7.5308   -0.0000 C   0  0  0  0  0  0  0  0  0  0  0  0
    1.7099    7.1791   -0.0000 C   0  0  0  0  0  0  0  0  0  0  0  0
  1  2  2  0  0  0  0
  1  3  2  0  0  0  0
  1  4  1  0  0  0  0
  1  5  1  0  0  0  0
  4  6  1  0  0  0  0
  5  7  2  0  0  0  0
  5  8  1  0  0  0  0
  6  9  1  0  0  0  0
  6 10  2  0  0  0  0
  7 11  1  0  0  0  0
  8 12  2  0  0  0  0
  9 13  1  0  0  0  0
  9 14  1  0  0  0  0
 10 15  1  0  0  0  0
 11 16  2  0  0  0  0
 14 17  2  0  0  0  0
 14 18  1  0  0  0  0
 16 19  1  0  0  0  0
 17 20  1  0  0  0  0
 18 21  2  0  0  0  0
 20 22  2  0  0  0  0
 12 16  1  0  0  0  0
 13 15  2  0  0  0  0
 21 22  1  0  0  0  0
M  END
>  <MolRegNo>
153330

>  <m>
=

>  <Value>
600

>  <Unit>
nM

>  <Type>
IC50

>  <pValue>
6.22

>  <Ligand Efficiency>
0

>  <Binding Efficiency>
0

>  <Surface Efficiency>
0

>  <Assay Index>
44611

>  <Assay Category>


>  <Assay Organism>


>  <Target ID>
12911

>  <Target Name>
Cytochrome P450 2C9

>  <Target Organism>
Homo sapiens

>  <Target Description>
Target is a single protein chain

>  <Sequence Accession>
P11712

>  <Reference>
J. Med. Chem. 44 (22), 3622-3631 (2001)

>  <Pubmed ID>
11606127

>  <DOI>
10.1021/jm010861y

$$$$
198859
Actelion Java MolfileCreator 1.0

 25 27  0  0  0  0  0  0  0  0999 V2000
    0.0000   -0.0000   -0.0000 S   0  0  0  0  0  0  0  0  0  0  0  0
   -0.0236   -1.4886   -0.0000 O   0  0  0  0  0  0  0  0  0  0  0  0
   -0.0236    1.5122   -0.0000 O   0  0  0  0  0  0  0  0  0  0  0  0
    1.4886   -0.0000   -0.0000 N   0  0  0  0  0  0  0  0  0  0  0  0
   -1.5122    0.0118   -0.0000 C   0  0  0  0  0  0  0  0  0  0  0  0
    2.9300    0.3544   -0.0000 C   0  0  0  0  0  0  0  0  0  0  0  0
    2.2211   -1.2641   -0.0000 C   0  0  0  0  0  0  0  0  0  0  0  0
   -2.2684    1.3350   -0.0000 C   0  0  0  0  0  0  0  0  0  0  0  0
   -2.2684   -1.2641   -0.0000 C   0  0  0  0  0  0  0  0  0  0  0  0
    3.5089    1.7367   -0.0000 N   0  0  0  0  0  0  0  0  0  0  0  0
    4.0524   -0.6262   -0.0000 C   0  0  0  0  0  0  0  0  0  0  0  0
    1.4414   -2.5519   -0.0000 C   0  0  0  0  0  0  0  0  0  0  0  0
   -3.7806    1.3468   -0.0000 C   0  0  0  0  0  0  0  0  0  0  0  0
   -3.7806   -1.2523   -0.0000 C   0  0  0  0  0  0  0  0  0  0  0  0
    4.9739    1.6186   -0.0000 N   0  0  0  0  0  0  0  0  0  0  0  0
    2.7173    3.0245   -0.0000 C   0  0  0  0  0  0  0  0  0  0  0  0
    5.3165    0.1536   -0.0000 C   0  0  0  0  0  0  0  0  0  0  0  0
    2.1739   -3.8279   -0.0000 C   0  0  0  0  0  0  0  0  0  0  0  0
   -4.5367    0.0709   -0.0000 C   0  0  0  0  0  0  0  0  0  0  0  0
    3.4380    4.3477   -0.0000 C   0  0  0  0  0  0  0  0  0  0  0  0
    1.2051    3.0009   -0.0000 C   0  0  0  0  0  0  0  0  0  0  0  0
   -6.0490    0.0827   -0.0000 N   0  0  0  0  0  0  0  0  0  0  0  0
    2.6346    5.6473   -0.0000 C   0  0  0  0  0  0  0  0  0  0  0  0
    0.4253    4.3005   -0.0000 C   0  0  0  0  0  0  0  0  0  0  0  0
    1.1342    5.6237   -0.0000 C   0  0  0  0  0  0  0  0  0  0  0  0
  1  2  2  0  0  0  0
  1  3  2  0  0  0  0
  1  4  1  0  0  0  0
  1  5  1  0  0  0  0
  4  6  1  0  0  0  0
  4  7  1  0  0  0  0
  5  8  2  0  0  0  0
  5  9  1  0  0  0  0
  6 10  1  0  0  0  0
  6 11  2  0  0  0  0
  7 12  1  0  0  0  0
  8 13  1  0  0  0  0
  9 14  2  0  0  0  0
 10 15  1  0  0  0  0
 10 16  1  0  0  0  0
 11 17  1  0  0  0  0
 12 18  1  0  0  0  0
 13 19  2  0  0  0  0
 16 20  2  0  0  0  0
 16 21  1  0  0  0  0
 19 22  1  0  0  0  0
 20 23  1  0  0  0  0
 21 24  2  0  0  0  0
 23 25  2  0  0  0  0
 14 19  1  0  0  0  0
 15 17  2  0  0  0  0
 24 25  1  0  0  0  0
M  END
>  <MolRegNo>
198859

>  <m>
=

>  <Value>
55000

>  <Unit>
nM

>  <Type>
IC50

>  <pValue>
4.26

>  <Ligand Efficiency>
0

>  <Binding Efficiency>
0

>  <Surface Efficiency>
0

>  <Assay Index>
44611

>  <Assay Category>


>  <Assay Organism>


>  <Target ID>
12911

>  <Target Name>
Cytochrome P450 2C9

>  <Target Organism>
Homo sapiens

>  <Target Description>
Target is a single protein chain

>  <Sequence Accession>
P11712

>  <Reference>
J. Med. Chem. 44 (22), 3622-3631 (2001)

>  <Pubmed ID>
11606127

>  <DOI>
10.1021/jm010861y

$$$$
288428
Actelion Java MolfileCreator 1.0

 25 27  0  0  0  0  0  0  0  0999 V2000
    0.0000   -0.0000   -0.0000 S   0  0  0  0  0  0  0  0  0  0  0  0
   -1.3321    0.9146   -0.0000 O   0  0  0  0  0  0  0  0  0  0  0  0
    1.0140    0.9146   -0.0000 O   0  0  0  0  0  0  0  0  0  0  0  0
    1.2526   -0.7158   -0.0000 C   0  0  0  0  0  0  0  0  0  0  0  0
   -1.2924   -0.7158   -0.0000 C   0  0  0  0  0  0  0  0  0  0  0  0
    1.2327   -2.1672   -0.0000 N   0  0  0  0  0  0  0  0  0  0  0  0
    2.5052    0.0398   -0.0000 N   0  0  0  0  0  0  0  0  0  0  0  0
   -1.3123   -2.1672   -0.0000 C   0  0  0  0  0  0  0  0  0  0  0  0
    3.7380   -2.1473   -0.0000 C   0  0  0  0  0  0  0  0  0  0  0  0
    3.7380   -0.6760   -0.0000 C   0  0  0  0  0  0  0  0  0  0  0  0
   -0.0596   -2.8830   -0.0000 N   0  0  0  0  0  0  0  0  0  0  0  0
   -2.6046   -2.8830   -0.0000 C   0  0  0  0  0  0  0  0  0  0  0  0
    4.9906   -2.8631   -0.0000 C   0  0  0  0  0  0  0  0  0  0  0  0
    4.9906    0.0795   -0.0000 C   0  0  0  0  0  0  0  0  0  0  0  0
   -0.0795   -4.3344   -0.0000 C   0  0  0  0  0  0  0  0  0  0  0  0
   -2.6245   -4.3344   -0.0000 C   0  0  0  0  0  0  0  0  0  0  0  0
   -3.9169   -2.0877   -0.0000 C   0  0  0  0  0  0  0  0  0  0  0  0
    6.2233   -2.1076   -0.0000 C   0  0  0  0  0  0  0  0  0  0  0  0
    6.2233   -0.6362   -0.0000 C   0  0  0  0  0  0  0  0  0  0  0  0
   -1.3719   -5.0303   -0.0000 C   0  0  0  0  0  0  0  0  0  0  0  0
   -3.9368   -5.0502   -0.0000 O   0  0  0  0  0  0  0  0  0  0  0  0
    7.4759   -2.8432   -0.0000 O   0  0  0  0  0  0  0  0  0  0  0  0
   -1.3918   -6.4818   -0.0000 C   0  0  0  0  0  0  0  0  0  0  0  0
   -3.9567   -6.5017   -0.0000 C   0  0  0  0  0  0  0  0  0  0  0  0
    8.7285   -2.0678   -0.0000 C   0  0  0  0  0  0  0  0  0  0  0  0
  1  2  2  0  0  0  0
  1  3  2  0  0  0  0
  1  4  1  0  0  0  0
  1  5  1  0  0  0  0
  4  6  2  0  0  0  0
  4  7  1  0  0  0  0
  5  8  1  0  0  0  0
  6  9  1  0  0  0  0
  7 10  1  0  0  0  0
  8 11  2  0  0  0  0
  8 12  1  0  0  0  0
  9 13  1  0  0  0  0
 10 14  1  0  0  0  0
 11 15  1  0  0  0  0
 12 16  2  0  0  0  0
 12 17  1  0  0  0  0
 13 18  2  0  0  0  0
 14 19  2  0  0  0  0
 15 20  2  0  0  0  0
 16 21  1  0  0  0  0
 18 22  1  0  0  0  0
 20 23  1  0  0  0  0
 21 24  1  0  0  0  0
 22 25  1  0  0  0  0
  9 10  2  0  0  0  0
 16 20  1  0  0  0  0
 18 19  1  0  0  0  0
M  END
>  <MolRegNo>
288428

>  <m>
=

>  <Value>
35000

>  <Unit>
nM

>  <Type>
Ki

>  <pValue>
4.46

>  <Ligand Efficiency>
0

>  <Binding Efficiency>
0

>  <Surface Efficiency>
0

>  <Assay Index>
51466

>  <Assay Category>


>  <Assay Organism>


>  <Target ID>
12911

>  <Target Name>
Cytochrome P450 2C9

>  <Target Organism>
Homo sapiens

>  <Target Description>
Target is a single protein chain

>  <Sequence Accession>
P11712

>  <Reference>
J. Med. Chem. 47 (4), 907-914 (2004)

>  <Pubmed ID>
14761192

>  <DOI>
10.1021/jm030972s

$$$$
26590
Actelion Java MolfileCreator 1.0

 14 16  0  0  0  0  0  0  0  0999 V2000
    0.0000   -0.0000   -0.0000 S   0  0  0  0  0  0  0  0  0  0  0  0
   -0.0118    1.5161   -0.0000 C   0  0  0  0  0  0  0  0  0  0  0  0
    1.4214   -0.4501   -0.0000 C   0  0  0  0  0  0  0  0  0  0  0  0
    1.4095    1.9899   -0.0000 N   0  0  0  0  0  0  0  0  0  0  0  0
    2.2979    0.7817   -0.0000 C   0  0  0  0  0  0  0  0  0  0  0  0
    3.7903    0.7936   -0.0000 C   0  0  0  0  0  0  0  0  0  0  0  0
    4.6668   -0.4146   -0.0000 N   0  0  0  0  0  0  0  0  0  0  0  0
    4.6668    2.0254   -0.0000 N   0  0  0  0  0  0  0  0  0  0  0  0
    6.0881    0.0592   -0.0000 C   0  0  0  0  0  0  0  0  0  0  0  0
    6.0881    1.5753   -0.0000 C   0  0  0  0  0  0  0  0  0  0  0  0
    7.3792   -0.6751   -0.0000 C   0  0  0  0  0  0  0  0  0  0  0  0
    7.3792    2.3334   -0.0000 C   0  0  0  0  0  0  0  0  0  0  0  0
    8.6703    0.0829   -0.0000 C   0  0  0  0  0  0  0  0  0  0  0  0
    8.6703    1.5990   -0.0000 C   0  0  0  0  0  0  0  0  0  0  0  0
  1  2  1  0  0  0  0
  1  3  1  0  0  0  0
  2  4  2  0  0  0  0
  3  5  2  0  0  0  0
  5  6  1  0  0  0  0
  6  7  2  0  0  0  0
  6  8  1  0  0  0  0
  7  9  1  0  0  0  0
  8 10  1  0  0  0  0
  9 11  1  0  0  0  0
 10 12  1  0  0  0  0
 11 13  2  0  0  0  0
 12 14  2  0  0  0  0
  4  5  1  0  0  0  0
  9 10  2  0  0  0  0
 13 14  1  0  0  0  0
M  END
>  <MolRegNo>
26590

>  <m>
=

>  <Value>
245000

>  <Unit>
nM

>  <Type>
Ki

>  <pValue>
0

>  <Ligand Efficiency>
0

>  <Binding Efficiency>
0

>  <Surface Efficiency>
0

>  <Assay Index>
51466

>  <Assay Category>


>  <Assay Organism>


>  <Target ID>
12911

>  <Target Name>
Cytochrome P450 2C9

>  <Target Organism>
Homo sapiens

>  <Target Description>
Target is a single protein chain

>  <Sequence Accession>
P11712

>  <Reference>
J. Med. Chem. 47 (4), 907-914 (2004)

>  <Pubmed ID>
14761192

>  <DOI>
10.1021/jm030972s

$$$$
1382688
Actelion Java MolfileCreator 1.0

 24 27  0  0  0  0  0  0  0  0999 V2000
    0.0000   -0.0000   -0.0000 S   0  0  0  0  0  0  0  0  0  0  0  0
   -0.0120    1.5200   -0.0000 O   0  0  0  0  0  0  0  0  0  0  0  0
    1.2926   -0.7301   -0.0000 C   0  0  0  0  0  0  0  0  0  0  0  0
   -1.3046   -0.7421   -0.0000 C   0  0  0  0  0  0  0  0  0  0  0  0
    2.6451   -0.0957   -0.0000 N   0  0  0  0  0  0  0  0  0  0  0  0
    1.4482   -2.2022   -0.0000 N   0  0  0  0  0  0  0  0  0  0  0  0
   -2.6211    0.0120   -0.0000 C   0  0  0  0  0  0  0  0  0  0  0  0
    3.6504   -1.1969   -0.0000 C   0  0  0  0  0  0  0  0  0  0  0  0
    2.8964   -2.5015   -0.0000 C   0  0  0  0  0  0  0  0  0  0  0  0
   -3.9377   -0.7301   -0.0000 N   0  0  0  0  0  0  0  0  0  0  0  0
   -2.6331    1.5440   -0.0000 C   0  0  0  0  0  0  0  0  0  0  0  0
    5.1226   -1.1849   -0.0000 C   0  0  0  0  0  0  0  0  0  0  0  0
    3.6385   -3.7821   -0.0000 C   0  0  0  0  0  0  0  0  0  0  0  0
   -5.2423    0.0359   -0.0000 C   0  0  0  0  0  0  0  0  0  0  0  0
   -3.9377    2.2980   -0.0000 C   0  0  0  0  0  0  0  0  0  0  0  0
    5.8527   -2.4536   -0.0000 C   0  0  0  0  0  0  0  0  0  0  0  0
    5.1226   -3.7701   -0.0000 C   0  0  0  0  0  0  0  0  0  0  0  0
   -5.2542    1.5440   -0.0000 C   0  0  0  0  0  0  0  0  0  0  0  0
   -3.9497    3.8060   -0.0000 O   0  0  0  0  0  0  0  0  0  0  0  0
    7.3368   -2.4296   -0.0000 F   0  0  0  0  0  0  0  0  0  0  0  0
   -5.2662    4.5601   -0.0000 C   0  0  0  0  0  0  0  0  0  0  0  0
   -5.2902    6.0681   -0.0000 C   0  0  0  0  0  0  0  0  0  0  0  0
   -4.5720    7.3847   -0.0000 C   0  0  0  0  0  0  0  0  0  0  0  0
   -6.0681    7.3727   -0.0000 C   0  0  0  0  0  0  0  0  0  0  0  0
  1  2  2  0  0  0  0
  1  3  1  0  0  0  0
  1  4  1  0  0  0  0
  3  5  2  0  0  0  0
  3  6  1  0  0  0  0
  4  7  1  0  0  0  0
  5  8  1  0  0  0  0
  6  9  1  0  0  0  0
  7 10  2  0  0  0  0
  7 11  1  0  0  0  0
  8 12  1  0  0  0  0
  9 13  1  0  0  0  0
 10 14  1  0  0  0  0
 11 15  2  0  0  0  0
 12 16  2  0  0  0  0
 13 17  2  0  0  0  0
 14 18  2  0  0  0  0
 15 19  1  0  0  0  0
 16 20  1  0  0  0  0
 19 21  1  0  0  0  0
 21 22  1  0  0  0  0
 22 23  1  0  0  0  0
 22 24  1  0  0  0  0
  8  9  2  0  0  0  0
 15 18  1  0  0  0  0
 16 17  1  0  0  0  0
 23 24  1  0  0  0  0
M  END
>  <MolRegNo>
1382688

>  <m>
=

>  <Value>
60000

>  <Unit>
nM

>  <Type>
Ki

>  <pValue>
4.22

>  <Ligand Efficiency>
0

>  <Binding Efficiency>
0

>  <Surface Efficiency>
0

>  <Assay Index>
51466

>  <Assay Category>


>  <Assay Organism>


>  <Target ID>
12911

>  <Target Name>
Cytochrome P450 2C9

>  <Target Organism>
Homo sapiens

>  <Target Description>
Target is a single protein chain

>  <Sequence Accession>
P11712

>  <Reference>
J. Med. Chem. 47 (4), 907-914 (2004)

>  <Pubmed ID>
14761192

>  <DOI>
10.1021/jm030972s

$$$$
1924396
Actelion Java MolfileCreator 1.0

 26 28  0  0  0  0  0  0  0  0999 V2000
    0.0000   -0.0000   -0.0000 S   0  0  0  0  0  0  0  0  0  0  0  0
   -0.0119    1.5117   -0.0000 O   0  0  0  0  0  0  0  0  0  0  0  0
    1.2855   -0.7380   -0.0000 C   0  0  0  0  0  0  0  0  0  0  0  0
   -1.3212   -0.7499   -0.0000 C   0  0  0  0  0  0  0  0  0  0  0  0
    2.6424   -0.1190   -0.0000 N   0  0  0  0  0  0  0  0  0  0  0  0
    1.4283   -2.2258   -0.0000 N   0  0  0  0  0  0  0  0  0  0  0  0
   -2.6305    0.0119   -0.0000 C   0  0  0  0  0  0  0  0  0  0  0  0
    3.6422   -1.2260   -0.0000 C   0  0  0  0  0  0  0  0  0  0  0  0
    2.8924   -2.5234   -0.0000 C   0  0  0  0  0  0  0  0  0  0  0  0
   -2.6424    1.5355   -0.0000 N   0  0  0  0  0  0  0  0  0  0  0  0
   -3.9398   -0.7261   -0.0000 C   0  0  0  0  0  0  0  0  0  0  0  0
    5.1301   -1.2141   -0.0000 C   0  0  0  0  0  0  0  0  0  0  0  0
    3.6303   -3.8089   -0.0000 C   0  0  0  0  0  0  0  0  0  0  0  0
   -3.9517    2.2972   -0.0000 C   0  0  0  0  0  0  0  0  0  0  0  0
   -3.9517   -2.2139   -0.0000 O   0  0  0  0  0  0  0  0  0  0  0  0
   -5.2491    0.0357   -0.0000 C   0  0  0  0  0  0  0  0  0  0  0  0
    5.8681   -2.4996   -0.0000 C   0  0  0  0  0  0  0  0  0  0  0  0
    5.1182   -3.7970   -0.0000 C   0  0  0  0  0  0  0  0  0  0  0  0
   -5.2729    1.5474   -0.0000 C   0  0  0  0  0  0  0  0  0  0  0  0
   -5.2610   -2.9519   -0.0000 C   0  0  0  0  0  0  0  0  0  0  0  0
   -6.5584   -0.7023   -0.0000 O   0  0  0  0  0  0  0  0  0  0  0  0
    5.8562   -5.0825   -0.0000 O   0  0  0  0  0  0  0  0  0  0  0  0
   -7.8677    0.0595   -0.0000 C   0  0  0  0  0  0  0  0  0  0  0  0
    7.3559   -5.0706   -0.0000 C   0  0  0  0  0  0  0  0  0  0  0  0
    8.0939   -3.7613   -0.0000 F   0  0  0  0  0  0  0  0  0  0  0  0
    8.0939   -6.3561   -0.0000 F   0  0  0  0  0  0  0  0  0  0  0  0
  1  2  2  0  0  0  0
  1  3  1  0  0  0  0
  1  4  1  0  0  0  0
  3  5  2  0  0  0  0
  3  6  1  0  0  0  0
  4  7  1  0  0  0  0
  5  8  1  0  0  0  0
  6  9  1  0  0  0  0
  7 10  2  0  0  0  0
  7 11  1  0  0  0  0
  8 12  1  0  0  0  0
  9 13  1  0  0  0  0
 10 14  1  0  0  0  0
 11 15  1  0  0  0  0
 11 16  2  0  0  0  0
 12 17  2  0  0  0  0
 13 18  2  0  0  0  0
 14 19  2  0  0  0  0
 15 20  1  0  0  0  0
 16 21  1  0  0  0  0
 18 22  1  0  0  0  0
 21 23  1  0  0  0  0
 22 24  1  0  0  0  0
 24 25  1  0  0  0  0
 24 26  1  0  0  0  0
  8  9  2  0  0  0  0
 16 19  1  0  0  0  0
 17 18  1  0  0  0  0
M  END
>  <MolRegNo>
1924396

>  <m>
=

>  <Value>
64000

>  <Unit>
nM

>  <Type>
Ki

>  <pValue>
4.19

>  <Ligand Efficiency>
0

>  <Binding Efficiency>
0

>  <Surface Efficiency>
0

>  <Assay Index>
51466

>  <Assay Category>


>  <Assay Organism>


>  <Target ID>
12911

>  <Target Name>
Cytochrome P450 2C9

>  <Target Organism>
Homo sapiens

>  <Target Description>
Target is a single protein chain

>  <Sequence Accession>
P11712

>  <Reference>
J. Med. Chem. 47 (4), 907-914 (2004)

>  <Pubmed ID>
14761192

>  <DOI>
10.1021/jm030972s

$$$$
54722
Actelion Java MolfileCreator 1.0

 22 22  0  0  0  0  0  0  0  0999 V2000
    0.0000   -0.0000   -0.0000 F   0  0  0  0  0  0  0  0  0  0  0  0
    0.7520    1.3011   -0.0000 C   0  0  0  0  0  0  0  0  0  0  0  0
   -0.5730    2.0650   -0.0000 F   0  0  0  0  0  0  0  0  0  0  0  0
    1.4801    0.0239   -0.0000 F   0  0  0  0  0  0  0  0  0  0  0  0
    2.0412    2.0650   -0.0000 C   0  0  0  0  0  0  0  0  0  0  0  0
    2.0292    3.5929   -0.0000 C   0  0  0  0  0  0  0  0  0  0  0  0
    3.3303    1.3250   -0.0000 C   0  0  0  0  0  0  0  0  0  0  0  0
    3.3184    4.3569   -0.0000 C   0  0  0  0  0  0  0  0  0  0  0  0
    4.6195    2.0889   -0.0000 C   0  0  0  0  0  0  0  0  0  0  0  0
    4.6075    3.6168   -0.0000 C   0  0  0  0  0  0  0  0  0  0  0  0
    5.8967    4.3927   -0.0000 C   0  0  0  0  0  0  0  0  0  0  0  0
    5.8728    5.9086   -0.0000 N   0  0  0  0  0  0  0  0  0  0  0  0
    7.1859    3.6526   -0.0000 C   0  0  0  0  0  0  0  0  0  0  0  0
    7.1620    6.6726   -0.0000 O   0  0  0  0  0  0  0  0  0  0  0  0
    8.4750    4.4285   -0.0000 C   0  0  0  0  0  0  0  0  0  0  0  0
    8.4631    5.9444   -0.0000 C   0  0  0  0  0  0  0  0  0  0  0  0
    9.7761    3.6884   -0.0000 C   0  0  0  0  0  0  0  0  0  0  0  0
    9.7403    6.7084   -0.0000 C   0  0  0  0  0  0  0  0  0  0  0  0
   11.0653    4.4643   -0.0000 C   0  0  0  0  0  0  0  0  0  0  0  0
   11.0414    5.9803   -0.0000 N   0  0  0  0  0  0  0  0  0  0  0  0
   12.3544    3.7242   -0.0000 O   0  0  0  0  0  0  0  0  0  0  0  0
   13.6436    4.5001   -0.0000 C   0  0  0  0  0  0  0  0  0  0  0  0
  1  2  1  0  0  0  0
  2  3  1  0  0  0  0
  2  4  1  0  0  0  0
  2  5  1  0  0  0  0
  5  6  2  0  0  0  0
  5  7  1  0  0  0  0
  6  8  1  0  0  0  0
  7  9  2  0  0  0  0
  8 10  2  0  0  0  0
 10 11  1  0  0  0  0
 11 12  2  0  0  0  0
 11 13  1  0  0  0  0
 12 14  1  0  0  0  0
 13 15  1  0  0  0  0
 14 16  1  0  0  0  0
 15 17  1  0  0  0  0
 16 18  1  0  0  0  0
 17 19  1  0  0  0  0
 18 20  1  0  0  0  0
 19 21  1  0  0  0  0
 21 22  1  0  0  0  0
  9 10  1  0  0  0  0
M  END
>  <MolRegNo>
54722

>  <m>
=

>  <Value>
8500

>  <Unit>
nM

>  <Type>
Ki

>  <pValue>
5.07

>  <Ligand Efficiency>
0

>  <Binding Efficiency>
0

>  <Surface Efficiency>
0

>  <Assay Index>
51466

>  <Assay Category>


>  <Assay Organism>


>  <Target ID>
12911

>  <Target Name>
Cytochrome P450 2C9

>  <Target Organism>
Homo sapiens

>  <Target Description>
Target is a single protein chain

>  <Sequence Accession>
P11712

>  <Reference>
J. Med. Chem. 47 (4), 907-914 (2004)

>  <Pubmed ID>
14761192

>  <DOI>
10.1021/jm030972s

$$$$
2080
Actelion Java MolfileCreator 1.0

 17 18  0  0  0  0  0  0  0  0999 V2000
    0.0000   -0.0000   -0.0000 Cl  0  0  0  0  0  0  0  0  0  0  0  0
   -0.0118    1.5054   -0.0000 C   0  0  0  0  0  0  0  0  0  0  0  0
    1.2701    2.2580   -0.0000 C   0  0  0  0  0  0  0  0  0  0  0  0
   -1.3172    2.2580   -0.0000 C   0  0  0  0  0  0  0  0  0  0  0  0
    1.2584    3.7634   -0.0000 C   0  0  0  0  0  0  0  0  0  0  0  0
   -1.3289    3.7634   -0.0000 C   0  0  0  0  0  0  0  0  0  0  0  0
   -0.0470    4.5161   -0.0000 C   0  0  0  0  0  0  0  0  0  0  0  0
   -0.0588    6.0214   -0.0000 C   0  0  0  0  0  0  0  0  0  0  0  0
    1.2231    6.7741   -0.0000 C   0  0  0  0  0  0  0  0  0  0  0  0
   -1.3642    6.7741   -0.0000 C   0  0  0  0  0  0  0  0  0  0  0  0
    1.2113    8.2795   -0.0000 N   0  0  0  0  0  0  0  0  0  0  0  0
    2.5050    6.0332   -0.0000 N   0  0  0  0  0  0  0  0  0  0  0  0
   -1.3760    8.2795   -0.0000 N   0  0  0  0  0  0  0  0  0  0  0  0
   -2.6697    6.0332   -0.0000 C   0  0  0  0  0  0  0  0  0  0  0  0
   -0.0941    9.0321   -0.0000 C   0  0  0  0  0  0  0  0  0  0  0  0
   -3.9751    6.7859   -0.0000 C   0  0  0  0  0  0  0  0  0  0  0  0
   -0.1058   10.5375   -0.0000 N   0  0  0  0  0  0  0  0  0  0  0  0
  1  2  1  0  0  0  0
  2  3  2  0  0  0  0
  2  4  1  0  0  0  0
  3  5  1  0  0  0  0
  4  6  2  0  0  0  0
  5  7  2  0  0  0  0
  7  8  1  0  0  0  0
  8  9  2  0  0  0  0
  8 10  1  0  0  0  0
  9 11  1  0  0  0  0
  9 12  1  0  0  0  0
 10 13  2  0  0  0  0
 10 14  1  0  0  0  0
 11 15  2  0  0  0  0
 14 16  1  0  0  0  0
 15 17  1  0  0  0  0
  6  7  1  0  0  0  0
 13 15  1  0  0  0  0
M  END
>  <MolRegNo>
2080

>  <m>
=

>  <Value>
51500

>  <Unit>
nM

>  <Type>
Ki

>  <pValue>
4.29

>  <Ligand Efficiency>
0

>  <Binding Efficiency>
0

>  <Surface Efficiency>
0

>  <Assay Index>
51466

>  <Assay Category>


>  <Assay Organism>


>  <Target ID>
12911

>  <Target Name>
Cytochrome P450 2C9

>  <Target Organism>
Homo sapiens

>  <Target Description>
Target is a single protein chain

>  <Sequence Accession>
P11712

>  <Reference>
J. Med. Chem. 47 (4), 907-914 (2004)

>  <Pubmed ID>
14761192

>  <DOI>
10.1021/jm030972s

$$$$
407549
Actelion Java MolfileCreator 1.0

 35 37  0  0  0  0  0  0  0  0999 V2000
    0.0000   -0.0000   -0.0000 O   0  0  0  0  0  0  0  0  0  0  0  0
   -1.0376   -0.5671   -0.0000 N   0  0  0  0  0  0  0  0  0  0  0  0
   -1.0738   -2.0874   -0.0000 O   0  0  0  0  0  0  0  0  0  0  0  0
   -2.4493    0.2172   -0.0000 C   0  0  0  0  0  0  0  0  0  0  0  0
   -2.4373    1.7495   -0.0000 C   0  0  0  0  0  0  0  0  0  0  0  0
   -3.7283   -0.5430   -0.0000 C   0  0  0  0  0  0  0  0  0  0  0  0
   -3.7404    2.4855   -0.0000 C   0  0  0  0  0  0  0  0  0  0  0  0
   -5.0435    0.2413   -0.0000 C   0  0  0  0  0  0  0  0  0  0  0  0
   -5.0555    1.7616   -0.0000 C   0  0  0  0  0  0  0  0  0  0  0  0
   -3.7524    3.9937   -0.0000 C   0  0  0  0  0  0  0  0  0  0  0  0
   -2.4735    4.7780   -0.0000 C   0  0  0  0  0  0  0  0  0  0  0  0
   -5.0676    4.7418   -0.0000 C   0  0  0  0  0  0  0  0  0  0  0  0
   -2.4855    6.2983   -0.0000 C   0  0  0  0  0  0  0  0  0  0  0  0
   -1.1100    4.0179   -0.0000 C   0  0  0  0  0  0  0  0  0  0  0  0
   -5.0797    6.2862   -0.0000 C   0  0  0  0  0  0  0  0  0  0  0  0
   -6.3707    3.9937   -0.0000 C   0  0  0  0  0  0  0  0  0  0  0  0
   -3.7886    7.0705   -0.0000 N   0  0  0  0  0  0  0  0  0  0  0  0
   -1.1824    7.1067   -0.0000 C   0  0  0  0  0  0  0  0  0  0  0  0
   -1.1462    2.5338   -0.0000 O   0  0  0  0  0  0  0  0  0  0  0  0
    0.1207    4.8263   -0.0000 O   0  0  0  0  0  0  0  0  0  0  0  0
   -6.4431    7.0946   -0.0000 C   0  0  0  0  0  0  0  0  0  0  0  0
   -6.4069    2.4976   -0.0000 O   0  0  0  0  0  0  0  0  0  0  0  0
   -7.6858    4.7418   -0.0000 O   0  0  0  0  0  0  0  0  0  0  0  0
    1.4599    4.1265   -0.0000 C   0  0  0  0  0  0  0  0  0  0  0  0
   -8.9889    4.0420   -0.0000 C   0  0  0  0  0  0  0  0  0  0  0  0
    2.7389    4.9107   -0.0000 C   0  0  0  0  0  0  0  0  0  0  0  0
    4.0420    4.2109   -0.0000 N   0  0  0  0  0  0  0  0  0  0  0  0
    5.3330    5.0314   -0.0000 C   0  0  0  0  0  0  0  0  0  0  0  0
    4.0299    2.7389   -0.0000 C   0  0  0  0  0  0  0  0  0  0  0  0
    6.6361    4.3437   -0.0000 C   0  0  0  0  0  0  0  0  0  0  0  0
    6.6482    2.8354   -0.0000 C   0  0  0  0  0  0  0  0  0  0  0  0
    7.9030    5.1159   -0.0000 C   0  0  0  0  0  0  0  0  0  0  0  0
    7.9151    2.1115   -0.0000 C   0  0  0  0  0  0  0  0  0  0  0  0
    9.1820    4.4160   -0.0000 C   0  0  0  0  0  0  0  0  0  0  0  0
    9.1941    2.9440   -0.0000 C   0  0  0  0  0  0  0  0  0  0  0  0
  1  2  2  0  0  0  0
  2  3  1  0  0  0  0
  2  4  1  0  0  0  0
  4  5  2  0  0  0  0
  4  6  1  0  0  0  0
  5  7  1  0  0  0  0
  6  8  2  0  0  0  0
  7  9  2  0  0  0  0
  7 10  1  0  0  0  0
 10 11  1  0  0  0  0
 10 12  1  0  0  0  0
 11 13  2  0  0  0  0
 11 14  1  0  0  0  0
 12 15  2  0  0  0  0
 12 16  1  0  0  0  0
 13 17  1  0  0  0  0
 13 18  1  0  0  0  0
 14 19  2  0  0  0  0
 14 20  1  0  0  0  0
 15 21  1  0  0  0  0
 16 22  2  0  0  0  0
 16 23  1  0  0  0  0
 20 24  1  0  0  0  0
 23 25  1  0  0  0  0
 24 26  1  0  0  0  0
 26 27  1  0  0  0  0
 27 28  1  0  0  0  0
 27 29  1  0  0  0  0
 28 30  1  0  0  0  0
 30 31  2  0  0  0  0
 30 32  1  0  0  0  0
 31 33  1  0  0  0  0
 32 34  2  0  0  0  0
 33 35  2  0  0  0  0
  8  9  1  0  0  0  0
 15 17  1  0  0  0  0
 34 35  1  0  0  0  0
M  CHG  2   2   1   3  -1
M  END
>  <MolRegNo>
407549

>  <m>
=

>  <Value>
280

>  <Unit>
nM

>  <Type>
Ki

>  <pValue>
6.55

>  <Ligand Efficiency>
0

>  <Binding Efficiency>
0

>  <Surface Efficiency>
0

>  <Assay Index>
51467

>  <Assay Category>


>  <Assay Organism>
Homo sapiens

>  <Target ID>
12911

>  <Target Name>
Cytochrome P450 2C9

>  <Target Organism>
Homo sapiens

>  <Target Description>
Target is a single protein chain

>  <Sequence Accession>
P11712

>  <Reference>
J. Med. Chem. 47 (4), 907-914 (2004)

>  <Pubmed ID>
14761192

>  <DOI>
10.1021/jm030972s

$$$$
286536
Actelion Java MolfileCreator 1.0

 30 32  0  0  1  0  0  0  0  0999 V2000
    0.0000   -0.0000   -0.0000 F   0  0  0  0  0  0  0  0  0  0  0  0
   -0.1660   -1.4938   -0.0000 C   0  0  0  0  0  0  0  0  0  0  0  0
   -1.5650   -2.0866   -0.0000 C   0  0  0  0  0  0  0  0  0  0  0  0
    1.0315   -2.3712   -0.0000 C   0  0  0  0  0  0  0  0  0  0  0  0
   -1.7309   -3.5686   -0.0000 C   0  0  0  0  0  0  0  0  0  0  0  0
    0.8418   -3.8650   -0.0000 C   0  0  0  0  0  0  0  0  0  0  0  0
   -0.5335   -4.4459   -0.0000 C   0  0  0  0  0  0  0  0  0  0  0  0
   -0.7232   -5.9279   -0.0000 C   0  0  0  0  0  0  0  0  0  0  0  0
   -2.0392   -6.6511   -0.0000 C   0  0  0  0  0  0  0  0  0  0  0  0
    0.3794   -6.9238   -0.0000 C   0  0  0  0  0  0  0  0  0  0  0  0
   -1.7547   -8.1212   -0.0000 C   0  0  0  0  0  0  0  0  0  0  0  0
   -3.4856   -6.1650   -0.0000 C   0  0  0  0  0  0  0  0  0  0  0  0
   -0.2608   -8.2753   -0.0000 N   0  0  0  0  0  0  0  0  0  0  0  0
    1.8495   -6.6155   -0.0000 C   0  0  0  0  0  0  0  0  0  0  0  0
   -2.8928   -9.1171   -0.0000 C   0  0  0  0  0  0  0  0  0  0  0  0
   -4.6119   -7.1609   -0.0000 C   0  0  0  0  0  0  0  0  0  0  0  0
    0.0119   -9.7455   -0.0000 C   0  0  0  0  0  0  0  0  0  0  0  0
    2.8335   -7.7181   -0.0000 C   0  0  0  0  0  0  0  0  0  0  0  0
   -4.3392   -8.6310   -0.0000 C   0  0  0  0  0  0  0  0  0  0  0  0
   -1.1382  -10.7176   -0.0000 C   0  0  0  0  0  0  0  0  0  0  0  0
    1.4345  -10.2315   -0.0000 C   0  0  0  0  0  0  0  0  0  0  0  0
    4.2918   -7.4099   -0.0000 C   0  0  0  0  0  0  0  0  0  0  0  0
    4.7542   -5.9753   -0.0000 O   0  0  0  0  0  0  0  0  0  0  0  0
    5.2877   -8.5362   -0.0000 C   0  0  0  0  0  0  0  0  0  0  0  0
    6.7459   -8.2279   -0.0000 C   0  0  0  0  0  0  0  0  0  0  0  0
    7.2083   -6.7815   -0.0000 O   0  0  0  0  0  0  0  0  0  0  0  0
    7.7181   -9.3424   -0.0000 C   0  0  0  0  0  0  0  0  0  0  0  0
    9.1882   -9.0341   -0.0000 C   0  0  0  0  0  0  0  0  0  0  0  0
    9.6506   -7.5877   -0.0000 O   0  0  0  0  0  0  0  0  0  0  0  0
   10.1841  -10.1367   -0.0000 O   0  0  0  0  0  0  0  0  0  0  0  0
  1  2  1  0  0  0  0
  2  3  2  0  0  0  0
  2  4  1  0  0  0  0
  3  5  1  0  0  0  0
  4  6  2  0  0  0  0
  5  7  2  0  0  0  0
  7  8  1  0  0  0  0
  8  9  1  0  0  0  0
  8 10  2  0  0  0  0
  9 11  2  0  0  0  0
  9 12  1  0  0  0  0
 10 13  1  0  0  0  0
 10 14  1  0  0  0  0
 11 15  1  0  0  0  0
 12 16  2  0  0  0  0
 13 17  1  0  0  0  0
 14 18  2  0  0  0  0
 15 19  2  0  0  0  0
 17 20  1  0  0  0  0
 17 21  1  0  0  0  0
 18 22  1  0  0  0  0
 22 23  1  6  0  0  0
 22 24  1  0  0  0  0
 24 25  1  0  0  0  0
 25 26  1  1  0  0  0
 25 27  1  0  0  0  0
 27 28  1  0  0  0  0
 28 29  2  0  0  0  0
 28 30  1  0  0  0  0
  6  7  1  0  0  0  0
 11 13  1  0  0  0  0
 16 19  1  0  0  0  0
M  END
>  <MolRegNo>
286536

>  <m>
=

>  <Value>
2200

>  <Unit>
nM

>  <Type>
Ki

>  <pValue>
5.66

>  <Ligand Efficiency>
0

>  <Binding Efficiency>
0

>  <Surface Efficiency>
0

>  <Assay Index>
51466

>  <Assay Category>


>  <Assay Organism>


>  <Target ID>
12911

>  <Target Name>
Cytochrome P450 2C9

>  <Target Organism>
Homo sapiens

>  <Target Description>
Target is a single protein chain

>  <Sequence Accession>
P11712

>  <Reference>
J. Med. Chem. 47 (4), 907-914 (2004)

>  <Pubmed ID>
14761192

>  <DOI>
10.1021/jm030972s

$$$$
1386795
Actelion Java MolfileCreator 1.0

 33 35  0  0  0  0  0  0  0  0999 V2000
    0.0000   -0.0000   -0.0000 S   0  0  0  0  0  0  0  0  0  0  0  0
   -1.3019    0.7575   -0.0000 C   0  0  0  0  0  0  0  0  0  0  0  0
    1.2783    0.7693   -0.0000 C   0  0  0  0  0  0  0  0  0  0  0  0
   -1.3138    2.2725   -0.0000 C   0  0  0  0  0  0  0  0  0  0  0  0
   -2.6157    0.0237   -0.0000 C   0  0  0  0  0  0  0  0  0  0  0  0
    2.5565    0.0355   -0.0000 C   0  0  0  0  0  0  0  0  0  0  0  0
    1.2664    2.2725   -0.0000 C   0  0  0  0  0  0  0  0  0  0  0  0
   -2.6276    3.0300   -0.0000 O   0  0  0  0  0  0  0  0  0  0  0  0
   -0.0355    3.0418   -0.0000 O   0  0  0  0  0  0  0  0  0  0  0  0
   -2.6276   -1.4558   -0.0000 O   0  0  0  0  0  0  0  0  0  0  0  0
   -3.9177    0.7812   -0.0000 C   0  0  0  0  0  0  0  0  0  0  0  0
    3.8348    0.7930   -0.0000 C   0  0  0  0  0  0  0  0  0  0  0  0
    2.5447   -1.4440   -0.0000 C   0  0  0  0  0  0  0  0  0  0  0  0
    2.5329    3.0418   -0.0000 C   0  0  0  0  0  0  0  0  0  0  0  0
   -3.9295    2.2962   -0.0000 C   0  0  0  0  0  0  0  0  0  0  0  0
    3.8230    2.2962   -0.0000 C   0  0  0  0  0  0  0  0  0  0  0  0
    1.2428   -2.1778   -0.0000 C   0  0  0  0  0  0  0  0  0  0  0  0
    3.8348   -2.1778   -0.0000 C   0  0  0  0  0  0  0  0  0  0  0  0
    1.1007   -1.0416   -0.0000 C   0  0  0  0  0  0  0  0  0  0  0  0
    2.5092    4.5450   -0.0000 C   0  0  0  0  0  0  0  0  0  0  0  0
   -3.9532    3.7993   -0.0000 C   0  0  0  0  0  0  0  0  0  0  0  0
   -5.2315    3.0537   -0.0000 C   0  0  0  0  0  0  0  0  0  0  0  0
    5.1013    3.0655   -0.0000 N   0  0  0  0  0  0  0  0  0  0  0  0
   -5.2788    4.5568   -0.0000 C   0  0  0  0  0  0  0  0  0  0  0  0
   -2.6749    4.5686   -0.0000 C   0  0  0  0  0  0  0  0  0  0  0  0
   -6.5452    2.3198   -0.0000 C   0  0  0  0  0  0  0  0  0  0  0  0
   -7.8472    3.0773   -0.0000 C   0  0  0  0  0  0  0  0  0  0  0  0
   -7.8472    4.5923   -0.0000 C   0  0  0  0  0  0  0  0  0  0  0  0
   -9.1373    2.3435   -0.0000 C   0  0  0  0  0  0  0  0  0  0  0  0
   -9.1610    5.3498   -0.0000 C   0  0  0  0  0  0  0  0  0  0  0  0
  -10.4511    3.1010   -0.0000 C   0  0  0  0  0  0  0  0  0  0  0  0
  -10.4629    4.6160   -0.0000 C   0  0  0  0  0  0  0  0  0  0  0  0
  -11.7649    5.3735   -0.0000 O   0  0  0  0  0  0  0  0  0  0  0  0
  1  2  1  0  0  0  0
  1  3  1  0  0  0  0
  2  4  2  0  0  0  0
  2  5  1  0  0  0  0
  3  6  2  0  0  0  0
  3  7  1  0  0  0  0
  4  8  1  0  0  0  0
  4  9  1  0  0  0  0
  5 10  2  0  0  0  0
  5 11  1  0  0  0  0
  6 12  1  0  0  0  0
  6 13  1  0  0  0  0
  7 14  2  0  0  0  0
  8 15  1  0  0  0  0
 12 16  2  0  0  0  0
 13 17  1  0  0  0  0
 13 18  1  0  0  0  0
 13 19  1  0  0  0  0
 14 20  1  0  0  0  0
 15 21  1  1  0  0  0
 15 22  1  0  0  0  0
 16 23  1  0  0  0  0
 21 24  1  0  0  0  0
 21 25  1  0  0  0  0
 22 26  1  0  0  0  0
 26 27  1  0  0  0  0
 27 28  2  0  0  0  0
 27 29  1  0  0  0  0
 28 30  1  0  0  0  0
 29 31  2  0  0  0  0
 30 32  2  0  0  0  0
 32 33  1  0  0  0  0
 11 15  1  0  0  0  0
 14 16  1  0  0  0  0
 31 32  1  0  0  0  0
M  END
>  <MolRegNo>
1386795

>  <m>
=

>  <Value>
93.2

>  <Unit>
%

>  <Type>
Inhibition

>  <pValue>
0

>  <Ligand Efficiency>
0

>  <Binding Efficiency>
0

>  <Surface Efficiency>
0

>  <Assay Index>
217162

>  <Assay Category>


>  <Assay Organism>


>  <Target ID>
12911

>  <Target Name>
Cytochrome P450 2C9

>  <Target Organism>
Homo sapiens

>  <Target Description>
Target is a single protein chain

>  <Sequence Accession>
P11712

>  <Reference>
J. Med. Chem. 43 (5), 843-858 (2000)

>  <Pubmed ID>
10715152

>  <DOI>
10.1021/jm990281p

$$$$
1386795
Actelion Java MolfileCreator 1.0

 33 35  0  0  0  0  0  0  0  0999 V2000
    0.0000   -0.0000   -0.0000 S   0  0  0  0  0  0  0  0  0  0  0  0
   -1.3019    0.7575   -0.0000 C   0  0  0  0  0  0  0  0  0  0  0  0
    1.2783    0.7693   -0.0000 C   0  0  0  0  0  0  0  0  0  0  0  0
   -1.3138    2.2725   -0.0000 C   0  0  0  0  0  0  0  0  0  0  0  0
   -2.6157    0.0237   -0.0000 C   0  0  0  0  0  0  0  0  0  0  0  0
    2.5565    0.0355   -0.0000 C   0  0  0  0  0  0  0  0  0  0  0  0
    1.2664    2.2725   -0.0000 C   0  0  0  0  0  0  0  0  0  0  0  0
   -2.6276    3.0300   -0.0000 O   0  0  0  0  0  0  0  0  0  0  0  0
   -0.0355    3.0418   -0.0000 O   0  0  0  0  0  0  0  0  0  0  0  0
   -2.6276   -1.4558   -0.0000 O   0  0  0  0  0  0  0  0  0  0  0  0
   -3.9177    0.7812   -0.0000 C   0  0  0  0  0  0  0  0  0  0  0  0
    3.8348    0.7930   -0.0000 C   0  0  0  0  0  0  0  0  0  0  0  0
    2.5447   -1.4440   -0.0000 C   0  0  0  0  0  0  0  0  0  0  0  0
    2.5329    3.0418   -0.0000 C   0  0  0  0  0  0  0  0  0  0  0  0
   -3.9295    2.2962   -0.0000 C   0  0  0  0  0  0  0  0  0  0  0  0
    3.8230    2.2962   -0.0000 C   0  0  0  0  0  0  0  0  0  0  0  0
    1.2428   -2.1778   -0.0000 C   0  0  0  0  0  0  0  0  0  0  0  0
    3.8348   -2.1778   -0.0000 C   0  0  0  0  0  0  0  0  0  0  0  0
    1.1007   -1.0416   -0.0000 C   0  0  0  0  0  0  0  0  0  0  0  0
    2.5092    4.5450   -0.0000 C   0  0  0  0  0  0  0  0  0  0  0  0
   -3.9532    3.7993   -0.0000 C   0  0  0  0  0  0  0  0  0  0  0  0
   -5.2315    3.0537   -0.0000 C   0  0  0  0  0  0  0  0  0  0  0  0
    5.1013    3.0655   -0.0000 N   0  0  0  0  0  0  0  0  0  0  0  0
   -5.2788    4.5568   -0.0000 C   0  0  0  0  0  0  0  0  0  0  0  0
   -2.6749    4.5686   -0.0000 C   0  0  0  0  0  0  0  0  0  0  0  0
   -6.5452    2.3198   -0.0000 C   0  0  0  0  0  0  0  0  0  0  0  0
   -7.8472    3.0773   -0.0000 C   0  0  0  0  0  0  0  0  0  0  0  0
   -7.8472    4.5923   -0.0000 C   0  0  0  0  0  0  0  0  0  0  0  0
   -9.1373    2.3435   -0.0000 C   0  0  0  0  0  0  0  0  0  0  0  0
   -9.1610    5.3498   -0.0000 C   0  0  0  0  0  0  0  0  0  0  0  0
  -10.4511    3.1010   -0.0000 C   0  0  0  0  0  0  0  0  0  0  0  0
  -10.4629    4.6160   -0.0000 C   0  0  0  0  0  0  0  0  0  0  0  0
  -11.7649    5.3735   -0.0000 O   0  0  0  0  0  0  0  0  0  0  0  0
  1  2  1  0  0  0  0
  1  3  1  0  0  0  0
  2  4  2  0  0  0  0
  2  5  1  0  0  0  0
  3  6  2  0  0  0  0
  3  7  1  0  0  0  0
  4  8  1  0  0  0  0
  4  9  1  0  0  0  0
  5 10  2  0  0  0  0
  5 11  1  0  0  0  0
  6 12  1  0  0  0  0
  6 13  1  0  0  0  0
  7 14  2  0  0  0  0
  8 15  1  0  0  0  0
 12 16  2  0  0  0  0
 13 17  1  0  0  0  0
 13 18  1  0  0  0  0
 13 19  1  0  0  0  0
 14 20  1  0  0  0  0
 15 21  1  1  0  0  0
 15 22  1  0  0  0  0
 16 23  1  0  0  0  0
 21 24  1  0  0  0  0
 21 25  1  0  0  0  0
 22 26  1  0  0  0  0
 26 27  1  0  0  0  0
 27 28  2  0  0  0  0
 27 29  1  0  0  0  0
 28 30  1  0  0  0  0
 29 31  2  0  0  0  0
 30 32  2  0  0  0  0
 32 33  1  0  0  0  0
 11 15  1  0  0  0  0
 14 16  1  0  0  0  0
 31 32  1  0  0  0  0
M  END
>  <MolRegNo>
1386795

>  <m>
=

>  <Value>
75.5

>  <Unit>
%

>  <Type>
Inhibition

>  <pValue>
0

>  <Ligand Efficiency>
0

>  <Binding Efficiency>
0

>  <Surface Efficiency>
0

>  <Assay Index>
217161

>  <Assay Category>


>  <Assay Organism>


>  <Target ID>
12911

>  <Target Name>
Cytochrome P450 2C9

>  <Target Organism>
Homo sapiens

>  <Target Description>
Target is a single protein chain

>  <Sequence Accession>
P11712

>  <Reference>
J. Med. Chem. 43 (5), 843-858 (2000)

>  <Pubmed ID>
10715152

>  <DOI>
10.1021/jm990281p

$$$$
1386795
Actelion Java MolfileCreator 1.0

 33 35  0  0  0  0  0  0  0  0999 V2000
    0.0000   -0.0000   -0.0000 S   0  0  0  0  0  0  0  0  0  0  0  0
   -1.3019    0.7575   -0.0000 C   0  0  0  0  0  0  0  0  0  0  0  0
    1.2783    0.7693   -0.0000 C   0  0  0  0  0  0  0  0  0  0  0  0
   -1.3138    2.2725   -0.0000 C   0  0  0  0  0  0  0  0  0  0  0  0
   -2.6157    0.0237   -0.0000 C   0  0  0  0  0  0  0  0  0  0  0  0
    2.5565    0.0355   -0.0000 C   0  0  0  0  0  0  0  0  0  0  0  0
    1.2664    2.2725   -0.0000 C   0  0  0  0  0  0  0  0  0  0  0  0
   -2.6276    3.0300   -0.0000 O   0  0  0  0  0  0  0  0  0  0  0  0
   -0.0355    3.0418   -0.0000 O   0  0  0  0  0  0  0  0  0  0  0  0
   -2.6276   -1.4558   -0.0000 O   0  0  0  0  0  0  0  0  0  0  0  0
   -3.9177    0.7812   -0.0000 C   0  0  0  0  0  0  0  0  0  0  0  0
    3.8348    0.7930   -0.0000 C   0  0  0  0  0  0  0  0  0  0  0  0
    2.5447   -1.4440   -0.0000 C   0  0  0  0  0  0  0  0  0  0  0  0
    2.5329    3.0418   -0.0000 C   0  0  0  0  0  0  0  0  0  0  0  0
   -3.9295    2.2962   -0.0000 C   0  0  0  0  0  0  0  0  0  0  0  0
    3.8230    2.2962   -0.0000 C   0  0  0  0  0  0  0  0  0  0  0  0
    1.2428   -2.1778   -0.0000 C   0  0  0  0  0  0  0  0  0  0  0  0
    3.8348   -2.1778   -0.0000 C   0  0  0  0  0  0  0  0  0  0  0  0
    1.1007   -1.0416   -0.0000 C   0  0  0  0  0  0  0  0  0  0  0  0
    2.5092    4.5450   -0.0000 C   0  0  0  0  0  0  0  0  0  0  0  0
   -3.9532    3.7993   -0.0000 C   0  0  0  0  0  0  0  0  0  0  0  0
   -5.2315    3.0537   -0.0000 C   0  0  0  0  0  0  0  0  0  0  0  0
    5.1013    3.0655   -0.0000 N   0  0  0  0  0  0  0  0  0  0  0  0
   -5.2788    4.5568   -0.0000 C   0  0  0  0  0  0  0  0  0  0  0  0
   -2.6749    4.5686   -0.0000 C   0  0  0  0  0  0  0  0  0  0  0  0
   -6.5452    2.3198   -0.0000 C   0  0  0  0  0  0  0  0  0  0  0  0
   -7.8472    3.0773   -0.0000 C   0  0  0  0  0  0  0  0  0  0  0  0
   -7.8472    4.5923   -0.0000 C   0  0  0  0  0  0  0  0  0  0  0  0
   -9.1373    2.3435   -0.0000 C   0  0  0  0  0  0  0  0  0  0  0  0
   -9.1610    5.3498   -0.0000 C   0  0  0  0  0  0  0  0  0  0  0  0
  -10.4511    3.1010   -0.0000 C   0  0  0  0  0  0  0  0  0  0  0  0
  -10.4629    4.6160   -0.0000 C   0  0  0  0  0  0  0  0  0  0  0  0
  -11.7649    5.3735   -0.0000 O   0  0  0  0  0  0  0  0  0  0  0  0
  1  2  1  0  0  0  0
  1  3  1  0  0  0  0
  2  4  2  0  0  0  0
  2  5  1  0  0  0  0
  3  6  2  0  0  0  0
  3  7  1  0  0  0  0
  4  8  1  0  0  0  0
  4  9  1  0  0  0  0
  5 10  2  0  0  0  0
  5 11  1  0  0  0  0
  6 12  1  0  0  0  0
  6 13  1  0  0  0  0
  7 14  2  0  0  0  0
  8 15  1  0  0  0  0
 12 16  2  0  0  0  0
 13 17  1  0  0  0  0
 13 18  1  0  0  0  0
 13 19  1  0  0  0  0
 14 20  1  0  0  0  0
 15 21  1  1  0  0  0
 15 22  1  0  0  0  0
 16 23  1  0  0  0  0
 21 24  1  0  0  0  0
 21 25  1  0  0  0  0
 22 26  1  0  0  0  0
 26 27  1  0  0  0  0
 27 28  2  0  0  0  0
 27 29  1  0  0  0  0
 28 30  1  0  0  0  0
 29 31  2  0  0  0  0
 30 32  2  0  0  0  0
 32 33  1  0  0  0  0
 11 15  1  0  0  0  0
 14 16  1  0  0  0  0
 31 32  1  0  0  0  0
M  END
>  <MolRegNo>
1386795

>  <m>
=

>  <Value>
21.6

>  <Unit>
%

>  <Type>
Inhibition

>  <pValue>
0

>  <Ligand Efficiency>
0

>  <Binding Efficiency>
0

>  <Surface Efficiency>
0

>  <Assay Index>
217160

>  <Assay Category>


>  <Assay Organism>


>  <Target ID>
12911

>  <Target Name>
Cytochrome P450 2C9

>  <Target Organism>
Homo sapiens

>  <Target Description>
Target is a single protein chain

>  <Sequence Accession>
P11712

>  <Reference>
J. Med. Chem. 43 (5), 843-858 (2000)

>  <Pubmed ID>
10715152

>  <DOI>
10.1021/jm990281p

$$$$
17170
Actelion Java MolfileCreator 1.0

 45 49  0  0  0  0  0  0  0  0999 V2000
    0.0000   -0.0000   -0.0000 O   0  0  0  0  0  0  0  0  0  0  0  0
   -1.3041   -0.7537   -0.0000 C   0  0  0  0  0  0  0  0  0  0  0  0
   -2.6440    0.0120   -0.0000 N   0  0  0  0  0  0  0  0  0  0  0  0
   -1.3160   -2.2133   -0.0000 C   0  0  0  0  0  0  0  0  0  0  0  0
   -2.6560    1.5314   -0.0000 C   0  0  0  0  0  0  0  0  0  0  0  0
   -2.6321   -2.9671   -0.0000 N   0  0  0  0  0  0  0  0  0  0  0  0
   -0.0239   -2.9551   -0.0000 C   0  0  0  0  0  0  0  0  0  0  0  0
   -1.1725    1.5673   -0.0000 C   0  0  0  0  0  0  0  0  0  0  0  0
   -4.1635    1.5314   -0.0000 C   0  0  0  0  0  0  0  0  0  0  0  0
   -2.6799    3.0508   -0.0000 C   0  0  0  0  0  0  0  0  0  0  0  0
   -2.6201   -4.4626   -0.0000 C   0  0  0  0  0  0  0  0  0  0  0  0
   -3.9362   -2.2133   -0.0000 C   0  0  0  0  0  0  0  0  0  0  0  0
   -0.0120   -4.4267   -0.0000 N   0  0  0  0  0  0  0  0  0  0  0  0
   -1.3041   -5.1804   -0.0000 C   0  0  0  0  0  0  0  0  0  0  0  0
   -5.2283   -2.9671   -0.0000 C   0  0  0  0  0  0  0  0  0  0  0  0
    1.2801   -5.1804   -0.0000 C   0  0  0  0  0  0  0  0  0  0  0  0
   -5.2402   -4.4626   -0.0000 O   0  0  0  0  0  0  0  0  0  0  0  0
   -6.5563   -2.2253   -0.0000 C   0  0  0  0  0  0  0  0  0  0  0  0
    1.2801   -6.6520   -0.0000 C   0  0  0  0  0  0  0  0  0  0  0  0
   -7.8604   -2.9671   -0.0000 C   0  0  0  0  0  0  0  0  0  0  0  0
    2.5723   -7.3818   -0.0000 C   0  0  0  0  0  0  0  0  0  0  0  0
   -0.0239   -7.3938   -0.0000 C   0  0  0  0  0  0  0  0  0  0  0  0
   -9.1764   -2.2014   -0.0000 C   0  0  0  0  0  0  0  0  0  0  0  0
   -7.8604   -4.4506   -0.0000 C   0  0  0  0  0  0  0  0  0  0  0  0
    2.5842   -8.8773   -0.0000 N   0  0  0  0  0  0  0  0  0  0  0  0
   -0.0359   -8.9012   -0.0000 C   0  0  0  0  0  0  0  0  0  0  0  0
   -9.2123   -0.7059   -0.0000 O   0  0  0  0  0  0  0  0  0  0  0  0
  -10.4326   -3.0149   -0.0000 N   0  0  0  0  0  0  0  0  0  0  0  0
   -9.1644   -5.1924   -0.0000 C   0  0  0  0  0  0  0  0  0  0  0  0
    1.2682   -9.6191   -0.0000 C   0  0  0  0  0  0  0  0  0  0  0  0
  -11.7846   -2.3449   -0.0000 C   0  0  0  0  0  0  0  0  0  0  0  0
   -9.1644   -6.6879   -0.0000 C   0  0  0  0  0  0  0  0  0  0  0  0
  -10.4685   -4.4506   -0.0000 C   0  0  0  0  0  0  0  0  0  0  0  0
  -13.1245   -3.0149   -0.0000 C   0  0  0  0  0  0  0  0  0  0  0  0
  -12.0478   -0.8494   -0.0000 C   0  0  0  0  0  0  0  0  0  0  0  0
  -10.4565   -7.4297   -0.0000 C   0  0  0  0  0  0  0  0  0  0  0  0
  -11.7846   -5.1924   -0.0000 C   0  0  0  0  0  0  0  0  0  0  0  0
  -14.2132   -1.9501   -0.0000 C   0  0  0  0  0  0  0  0  0  0  0  0
  -13.5193   -4.4626   -0.0000 C   0  0  0  0  0  0  0  0  0  0  0  0
  -10.9830    0.2393   -0.0000 O   0  0  0  0  0  0  0  0  0  0  0  0
  -13.5313   -0.6221   -0.0000 C   0  0  0  0  0  0  0  0  0  0  0  0
  -11.7726   -6.6640   -0.0000 C   0  0  0  0  0  0  0  0  0  0  0  0
  -15.6370   -2.3330   -0.0000 C   0  0  0  0  0  0  0  0  0  0  0  0
  -14.9670   -4.8335   -0.0000 C   0  0  0  0  0  0  0  0  0  0  0  0
  -16.0318   -3.7687   -0.0000 C   0  0  0  0  0  0  0  0  0  0  0  0
  1  2  2  0  0  0  0
  2  3  1  0  0  0  0
  4  2  1  6  0  0  0
  3  5  1  0  0  0  0
  4  6  1  0  0  0  0
  4  7  1  0  0  0  0
  5  8  1  0  0  0  0
  5  9  1  0  0  0  0
  5 10  1  0  0  0  0
  6 11  1  0  0  0  0
  6 12  1  0  0  0  0
  7 13  1  0  0  0  0
 11 14  1  0  0  0  0
 12 15  1  0  0  0  0
 13 16  1  0  0  0  0
 15 17  1  1  0  0  0
 15 18  1  0  0  0  0
 16 19  1  0  0  0  0
 20 18  1  1  0  0  0
 19 21  2  0  0  0  0
 19 22  1  0  0  0  0
 20 23  1  0  0  0  0
 20 24  1  0  0  0  0
 21 25  1  0  0  0  0
 22 26  2  0  0  0  0
 23 27  2  0  0  0  0
 23 28  1  0  0  0  0
 24 29  1  0  0  0  0
 25 30  2  0  0  0  0
 31 28  1  1  0  0  0
 29 32  2  0  0  0  0
 29 33  1  0  0  0  0
 31 34  1  0  0  0  0
 31 35  1  0  0  0  0
 32 36  1  0  0  0  0
 33 37  2  0  0  0  0
 34 38  2  0  0  0  0
 34 39  1  0  0  0  0
 35 40  1  1  0  0  0
 35 41  1  0  0  0  0
 36 42  2  0  0  0  0
 38 43  1  0  0  0  0
 39 44  2  0  0  0  0
 43 45  2  0  0  0  0
 13 14  1  0  0  0  0
 26 30  1  0  0  0  0
 37 42  1  0  0  0  0
 38 41  1  0  0  0  0
 44 45  1  0  0  0  0
M  END
>  <MolRegNo>
17170

>  <m>
=

>  <Value>
93

>  <Unit>
%

>  <Type>
Inhibition

>  <pValue>
0

>  <Ligand Efficiency>
0

>  <Binding Efficiency>
0

>  <Surface Efficiency>
0

>  <Assay Index>
217162

>  <Assay Category>


>  <Assay Organism>


>  <Target ID>
12911

>  <Target Name>
Cytochrome P450 2C9

>  <Target Organism>
Homo sapiens

>  <Target Description>
Target is a single protein chain

>  <Sequence Accession>
P11712

>  <Reference>
J. Med. Chem. 43 (5), 843-858 (2000)

>  <Pubmed ID>
10715152

>  <DOI>
10.1021/jm990281p

$$$$
17170
Actelion Java MolfileCreator 1.0

 45 49  0  0  0  0  0  0  0  0999 V2000
    0.0000   -0.0000   -0.0000 O   0  0  0  0  0  0  0  0  0  0  0  0
   -1.3041   -0.7537   -0.0000 C   0  0  0  0  0  0  0  0  0  0  0  0
   -2.6440    0.0120   -0.0000 N   0  0  0  0  0  0  0  0  0  0  0  0
   -1.3160   -2.2133   -0.0000 C   0  0  0  0  0  0  0  0  0  0  0  0
   -2.6560    1.5314   -0.0000 C   0  0  0  0  0  0  0  0  0  0  0  0
   -2.6321   -2.9671   -0.0000 N   0  0  0  0  0  0  0  0  0  0  0  0
   -0.0239   -2.9551   -0.0000 C   0  0  0  0  0  0  0  0  0  0  0  0
   -1.1725    1.5673   -0.0000 C   0  0  0  0  0  0  0  0  0  0  0  0
   -4.1635    1.5314   -0.0000 C   0  0  0  0  0  0  0  0  0  0  0  0
   -2.6799    3.0508   -0.0000 C   0  0  0  0  0  0  0  0  0  0  0  0
   -2.6201   -4.4626   -0.0000 C   0  0  0  0  0  0  0  0  0  0  0  0
   -3.9362   -2.2133   -0.0000 C   0  0  0  0  0  0  0  0  0  0  0  0
   -0.0120   -4.4267   -0.0000 N   0  0  0  0  0  0  0  0  0  0  0  0
   -1.3041   -5.1804   -0.0000 C   0  0  0  0  0  0  0  0  0  0  0  0
   -5.2283   -2.9671   -0.0000 C   0  0  0  0  0  0  0  0  0  0  0  0
    1.2801   -5.1804   -0.0000 C   0  0  0  0  0  0  0  0  0  0  0  0
   -5.2402   -4.4626   -0.0000 O   0  0  0  0  0  0  0  0  0  0  0  0
   -6.5563   -2.2253   -0.0000 C   0  0  0  0  0  0  0  0  0  0  0  0
    1.2801   -6.6520   -0.0000 C   0  0  0  0  0  0  0  0  0  0  0  0
   -7.8604   -2.9671   -0.0000 C   0  0  0  0  0  0  0  0  0  0  0  0
    2.5723   -7.3818   -0.0000 C   0  0  0  0  0  0  0  0  0  0  0  0
   -0.0239   -7.3938   -0.0000 C   0  0  0  0  0  0  0  0  0  0  0  0
   -9.1764   -2.2014   -0.0000 C   0  0  0  0  0  0  0  0  0  0  0  0
   -7.8604   -4.4506   -0.0000 C   0  0  0  0  0  0  0  0  0  0  0  0
    2.5842   -8.8773   -0.0000 N   0  0  0  0  0  0  0  0  0  0  0  0
   -0.0359   -8.9012   -0.0000 C   0  0  0  0  0  0  0  0  0  0  0  0
   -9.2123   -0.7059   -0.0000 O   0  0  0  0  0  0  0  0  0  0  0  0
  -10.4326   -3.0149   -0.0000 N   0  0  0  0  0  0  0  0  0  0  0  0
   -9.1644   -5.1924   -0.0000 C   0  0  0  0  0  0  0  0  0  0  0  0
    1.2682   -9.6191   -0.0000 C   0  0  0  0  0  0  0  0  0  0  0  0
  -11.7846   -2.3449   -0.0000 C   0  0  0  0  0  0  0  0  0  0  0  0
   -9.1644   -6.6879   -0.0000 C   0  0  0  0  0  0  0  0  0  0  0  0
  -10.4685   -4.4506   -0.0000 C   0  0  0  0  0  0  0  0  0  0  0  0
  -13.1245   -3.0149   -0.0000 C   0  0  0  0  0  0  0  0  0  0  0  0
  -12.0478   -0.8494   -0.0000 C   0  0  0  0  0  0  0  0  0  0  0  0
  -10.4565   -7.4297   -0.0000 C   0  0  0  0  0  0  0  0  0  0  0  0
  -11.7846   -5.1924   -0.0000 C   0  0  0  0  0  0  0  0  0  0  0  0
  -14.2132   -1.9501   -0.0000 C   0  0  0  0  0  0  0  0  0  0  0  0
  -13.5193   -4.4626   -0.0000 C   0  0  0  0  0  0  0  0  0  0  0  0
  -10.9830    0.2393   -0.0000 O   0  0  0  0  0  0  0  0  0  0  0  0
  -13.5313   -0.6221   -0.0000 C   0  0  0  0  0  0  0  0  0  0  0  0
  -11.7726   -6.6640   -0.0000 C   0  0  0  0  0  0  0  0  0  0  0  0
  -15.6370   -2.3330   -0.0000 C   0  0  0  0  0  0  0  0  0  0  0  0
  -14.9670   -4.8335   -0.0000 C   0  0  0  0  0  0  0  0  0  0  0  0
  -16.0318   -3.7687   -0.0000 C   0  0  0  0  0  0  0  0  0  0  0  0
  1  2  2  0  0  0  0
  2  3  1  0  0  0  0
  4  2  1  6  0  0  0
  3  5  1  0  0  0  0
  4  6  1  0  0  0  0
  4  7  1  0  0  0  0
  5  8  1  0  0  0  0
  5  9  1  0  0  0  0
  5 10  1  0  0  0  0
  6 11  1  0  0  0  0
  6 12  1  0  0  0  0
  7 13  1  0  0  0  0
 11 14  1  0  0  0  0
 12 15  1  0  0  0  0
 13 16  1  0  0  0  0
 15 17  1  1  0  0  0
 15 18  1  0  0  0  0
 16 19  1  0  0  0  0
 20 18  1  1  0  0  0
 19 21  2  0  0  0  0
 19 22  1  0  0  0  0
 20 23  1  0  0  0  0
 20 24  1  0  0  0  0
 21 25  1  0  0  0  0
 22 26  2  0  0  0  0
 23 27  2  0  0  0  0
 23 28  1  0  0  0  0
 24 29  1  0  0  0  0
 25 30  2  0  0  0  0
 31 28  1  1  0  0  0
 29 32  2  0  0  0  0
 29 33  1  0  0  0  0
 31 34  1  0  0  0  0
 31 35  1  0  0  0  0
 32 36  1  0  0  0  0
 33 37  2  0  0  0  0
 34 38  2  0  0  0  0
 34 39  1  0  0  0  0
 35 40  1  1  0  0  0
 35 41  1  0  0  0  0
 36 42  2  0  0  0  0
 38 43  1  0  0  0  0
 39 44  2  0  0  0  0
 43 45  2  0  0  0  0
 13 14  1  0  0  0  0
 26 30  1  0  0  0  0
 37 42  1  0  0  0  0
 38 41  1  0  0  0  0
 44 45  1  0  0  0  0
M  END
>  <MolRegNo>
17170

>  <m>
=

>  <Value>
89

>  <Unit>
%

>  <Type>
Inhibition

>  <pValue>
0

>  <Ligand Efficiency>
0

>  <Binding Efficiency>
0

>  <Surface Efficiency>
0

>  <Assay Index>
217161

>  <Assay Category>


>  <Assay Organism>


>  <Target ID>
12911

>  <Target Name>
Cytochrome P450 2C9

>  <Target Organism>
Homo sapiens

>  <Target Description>
Target is a single protein chain

>  <Sequence Accession>
P11712

>  <Reference>
J. Med. Chem. 43 (5), 843-858 (2000)

>  <Pubmed ID>
10715152

>  <DOI>
10.1021/jm990281p

$$$$
17170
Actelion Java MolfileCreator 1.0

 45 49  0  0  0  0  0  0  0  0999 V2000
    0.0000   -0.0000   -0.0000 O   0  0  0  0  0  0  0  0  0  0  0  0
   -1.3041   -0.7537   -0.0000 C   0  0  0  0  0  0  0  0  0  0  0  0
   -2.6440    0.0120   -0.0000 N   0  0  0  0  0  0  0  0  0  0  0  0
   -1.3160   -2.2133   -0.0000 C   0  0  0  0  0  0  0  0  0  0  0  0
   -2.6560    1.5314   -0.0000 C   0  0  0  0  0  0  0  0  0  0  0  0
   -2.6321   -2.9671   -0.0000 N   0  0  0  0  0  0  0  0  0  0  0  0
   -0.0239   -2.9551   -0.0000 C   0  0  0  0  0  0  0  0  0  0  0  0
   -1.1725    1.5673   -0.0000 C   0  0  0  0  0  0  0  0  0  0  0  0
   -4.1635    1.5314   -0.0000 C   0  0  0  0  0  0  0  0  0  0  0  0
   -2.6799    3.0508   -0.0000 C   0  0  0  0  0  0  0  0  0  0  0  0
   -2.6201   -4.4626   -0.0000 C   0  0  0  0  0  0  0  0  0  0  0  0
   -3.9362   -2.2133   -0.0000 C   0  0  0  0  0  0  0  0  0  0  0  0
   -0.0120   -4.4267   -0.0000 N   0  0  0  0  0  0  0  0  0  0  0  0
   -1.3041   -5.1804   -0.0000 C   0  0  0  0  0  0  0  0  0  0  0  0
   -5.2283   -2.9671   -0.0000 C   0  0  0  0  0  0  0  0  0  0  0  0
    1.2801   -5.1804   -0.0000 C   0  0  0  0  0  0  0  0  0  0  0  0
   -5.2402   -4.4626   -0.0000 O   0  0  0  0  0  0  0  0  0  0  0  0
   -6.5563   -2.2253   -0.0000 C   0  0  0  0  0  0  0  0  0  0  0  0
    1.2801   -6.6520   -0.0000 C   0  0  0  0  0  0  0  0  0  0  0  0
   -7.8604   -2.9671   -0.0000 C   0  0  0  0  0  0  0  0  0  0  0  0
    2.5723   -7.3818   -0.0000 C   0  0  0  0  0  0  0  0  0  0  0  0
   -0.0239   -7.3938   -0.0000 C   0  0  0  0  0  0  0  0  0  0  0  0
   -9.1764   -2.2014   -0.0000 C   0  0  0  0  0  0  0  0  0  0  0  0
   -7.8604   -4.4506   -0.0000 C   0  0  0  0  0  0  0  0  0  0  0  0
    2.5842   -8.8773   -0.0000 N   0  0  0  0  0  0  0  0  0  0  0  0
   -0.0359   -8.9012   -0.0000 C   0  0  0  0  0  0  0  0  0  0  0  0
   -9.2123   -0.7059   -0.0000 O   0  0  0  0  0  0  0  0  0  0  0  0
  -10.4326   -3.0149   -0.0000 N   0  0  0  0  0  0  0  0  0  0  0  0
   -9.1644   -5.1924   -0.0000 C   0  0  0  0  0  0  0  0  0  0  0  0
    1.2682   -9.6191   -0.0000 C   0  0  0  0  0  0  0  0  0  0  0  0
  -11.7846   -2.3449   -0.0000 C   0  0  0  0  0  0  0  0  0  0  0  0
   -9.1644   -6.6879   -0.0000 C   0  0  0  0  0  0  0  0  0  0  0  0
  -10.4685   -4.4506   -0.0000 C   0  0  0  0  0  0  0  0  0  0  0  0
  -13.1245   -3.0149   -0.0000 C   0  0  0  0  0  0  0  0  0  0  0  0
  -12.0478   -0.8494   -0.0000 C   0  0  0  0  0  0  0  0  0  0  0  0
  -10.4565   -7.4297   -0.0000 C   0  0  0  0  0  0  0  0  0  0  0  0
  -11.7846   -5.1924   -0.0000 C   0  0  0  0  0  0  0  0  0  0  0  0
  -14.2132   -1.9501   -0.0000 C   0  0  0  0  0  0  0  0  0  0  0  0
  -13.5193   -4.4626   -0.0000 C   0  0  0  0  0  0  0  0  0  0  0  0
  -10.9830    0.2393   -0.0000 O   0  0  0  0  0  0  0  0  0  0  0  0
  -13.5313   -0.6221   -0.0000 C   0  0  0  0  0  0  0  0  0  0  0  0
  -11.7726   -6.6640   -0.0000 C   0  0  0  0  0  0  0  0  0  0  0  0
  -15.6370   -2.3330   -0.0000 C   0  0  0  0  0  0  0  0  0  0  0  0
  -14.9670   -4.8335   -0.0000 C   0  0  0  0  0  0  0  0  0  0  0  0
  -16.0318   -3.7687   -0.0000 C   0  0  0  0  0  0  0  0  0  0  0  0
  1  2  2  0  0  0  0
  2  3  1  0  0  0  0
  4  2  1  6  0  0  0
  3  5  1  0  0  0  0
  4  6  1  0  0  0  0
  4  7  1  0  0  0  0
  5  8  1  0  0  0  0
  5  9  1  0  0  0  0
  5 10  1  0  0  0  0
  6 11  1  0  0  0  0
  6 12  1  0  0  0  0
  7 13  1  0  0  0  0
 11 14  1  0  0  0  0
 12 15  1  0  0  0  0
 13 16  1  0  0  0  0
 15 17  1  1  0  0  0
 15 18  1  0  0  0  0
 16 19  1  0  0  0  0
 20 18  1  1  0  0  0
 19 21  2  0  0  0  0
 19 22  1  0  0  0  0
 20 23  1  0  0  0  0
 20 24  1  0  0  0  0
 21 25  1  0  0  0  0
 22 26  2  0  0  0  0
 23 27  2  0  0  0  0
 23 28  1  0  0  0  0
 24 29  1  0  0  0  0
 25 30  2  0  0  0  0
 31 28  1  1  0  0  0
 29 32  2  0  0  0  0
 29 33  1  0  0  0  0
 31 34  1  0  0  0  0
 31 35  1  0  0  0  0
 32 36  1  0  0  0  0
 33 37  2  0  0  0  0
 34 38  2  0  0  0  0
 34 39  1  0  0  0  0
 35 40  1  1  0  0  0
 35 41  1  0  0  0  0
 36 42  2  0  0  0  0
 38 43  1  0  0  0  0
 39 44  2  0  0  0  0
 43 45  2  0  0  0  0
 13 14  1  0  0  0  0
 26 30  1  0  0  0  0
 37 42  1  0  0  0  0
 38 41  1  0  0  0  0
 44 45  1  0  0  0  0
M  END
>  <MolRegNo>
17170

>  <m>
=

>  <Value>
68

>  <Unit>
%

>  <Type>
Inhibition

>  <pValue>
0

>  <Ligand Efficiency>
0

>  <Binding Efficiency>
0

>  <Surface Efficiency>
0

>  <Assay Index>
217160

>  <Assay Category>


>  <Assay Organism>


>  <Target ID>
12911

>  <Target Name>
Cytochrome P450 2C9

>  <Target Organism>
Homo sapiens

>  <Target Description>
Target is a single protein chain

>  <Sequence Accession>
P11712

>  <Reference>
J. Med. Chem. 43 (5), 843-858 (2000)

>  <Pubmed ID>
10715152

>  <DOI>
10.1021/jm990281p

$$$$
281728
Actelion Java MolfileCreator 1.0

 44 47  0  0  0  0  0  0  0  0999 V2000
    0.0000   -0.0000   -0.0000 S   0  0  0  0  0  0  0  0  0  0  0  0
    0.7249   -1.2834   -0.0000 O   0  0  0  0  0  0  0  0  0  0  0  0
   -0.7724    1.3072   -0.0000 O   0  0  0  0  0  0  0  0  0  0  0  0
   -1.3072   -0.7487   -0.0000 O   0  0  0  0  0  0  0  0  0  0  0  0
    1.2834    0.7487   -0.0000 C   0  0  0  0  0  0  0  0  0  0  0  0
   -2.6025    0.0119   -0.0000 C   0  0  0  0  0  0  0  0  0  0  0  0
    1.2715    2.2578   -0.0000 C   0  0  0  0  0  0  0  0  0  0  0  0
    2.5549    0.0119   -0.0000 C   0  0  0  0  0  0  0  0  0  0  0  0
   -3.8977   -0.7249   -0.0000 C   0  0  0  0  0  0  0  0  0  0  0  0
   -2.6381    1.5211   -0.0000 C   0  0  0  0  0  0  0  0  0  0  0  0
    2.5549    3.0184   -0.0000 C   0  0  0  0  0  0  0  0  0  0  0  0
    3.8502    0.7487   -0.0000 C   0  0  0  0  0  0  0  0  0  0  0  0
   -5.2049    0.0357   -0.0000 C   0  0  0  0  0  0  0  0  0  0  0  0
   -3.9096   -2.2103   -0.0000 C   0  0  0  0  0  0  0  0  0  0  0  0
   -3.9334    2.2460   -0.0000 C   0  0  0  0  0  0  0  0  0  0  0  0
    3.8383    2.2816   -0.0000 C   0  0  0  0  0  0  0  0  0  0  0  0
   -5.1930    1.5211   -0.0000 C   0  0  0  0  0  0  0  0  0  0  0  0
   -3.9572    3.7551   -0.0000 C   0  0  0  0  0  0  0  0  0  0  0  0
    5.1217    3.0540   -0.0000 C   0  0  0  0  0  0  0  0  0  0  0  0
   -6.5002    2.2697   -0.0000 S   0  0  0  0  0  0  0  0  0  0  0  0
   -2.4717    3.7789   -0.0000 C   0  0  0  0  0  0  0  0  0  0  0  0
   -5.4663    3.7789   -0.0000 C   0  0  0  0  0  0  0  0  0  0  0  0
   -3.9690    5.2762   -0.0000 C   0  0  0  0  0  0  0  0  0  0  0  0
    6.4051    3.8383   -0.0000 N   0  0  0  0  0  0  0  0  0  0  0  0
   -7.8074    1.5330   -0.0000 C   0  0  0  0  0  0  0  0  0  0  0  0
   -7.8192    0.0475   -0.0000 C   0  0  0  0  0  0  0  0  0  0  0  0
   -9.1264    2.2935   -0.0000 C   0  0  0  0  0  0  0  0  0  0  0  0
   -9.1383   -0.6892   -0.0000 O   0  0  0  0  0  0  0  0  0  0  0  0
   -6.5358   -0.6892   -0.0000 O   0  0  0  0  0  0  0  0  0  0  0  0
   -9.1383    3.8027   -0.0000 O   0  0  0  0  0  0  0  0  0  0  0  0
  -10.4217    1.5567   -0.0000 C   0  0  0  0  0  0  0  0  0  0  0  0
  -10.4336    0.0713   -0.0000 C   0  0  0  0  0  0  0  0  0  0  0  0
  -10.8376   -1.3547   -0.0000 C   0  0  0  0  0  0  0  0  0  0  0  0
  -11.5031    1.1408   -0.0000 C   0  0  0  0  0  0  0  0  0  0  0  0
  -12.2636   -1.8895   -0.0000 C   0  0  0  0  0  0  0  0  0  0  0  0
   -9.7325   -2.3648   -0.0000 C   0  0  0  0  0  0  0  0  0  0  0  0
  -11.1347    2.6025   -0.0000 C   0  0  0  0  0  0  0  0  0  0  0  0
  -12.2042    3.6601   -0.0000 C   0  0  0  0  0  0  0  0  0  0  0  0
  -13.6540    3.2917   -0.0000 C   0  0  0  0  0  0  0  0  0  0  0  0
  -11.8239    5.1217   -0.0000 C   0  0  0  0  0  0  0  0  0  0  0  0
  -14.7354    4.3493   -0.0000 C   0  0  0  0  0  0  0  0  0  0  0  0
  -12.8934    6.1912   -0.0000 C   0  0  0  0  0  0  0  0  0  0  0  0
  -14.3432    5.8228   -0.0000 C   0  0  0  0  0  0  0  0  0  0  0  0
  -15.4127    6.9042   -0.0000 O   0  0  0  0  0  0  0  0  0  0  0  0
  1  2  2  0  0  0  0
  1  3  2  0  0  0  0
  1  4  1  0  0  0  0
  1  5  1  0  0  0  0
  4  6  1  0  0  0  0
  5  7  2  0  0  0  0
  5  8  1  0  0  0  0
  6  9  2  0  0  0  0
  6 10  1  0  0  0  0
  7 11  1  0  0  0  0
  8 12  2  0  0  0  0
  9 13  1  0  0  0  0
  9 14  1  0  0  0  0
 10 15  2  0  0  0  0
 11 16  2  0  0  0  0
 13 17  2  0  0  0  0
 15 18  1  0  0  0  0
 16 19  1  0  0  0  0
 17 20  1  0  0  0  0
 18 21  1  0  0  0  0
 18 22  1  0  0  0  0
 18 23  1  0  0  0  0
 19 24  3  0  0  0  0
 20 25  1  0  0  0  0
 25 26  2  0  0  0  0
 25 27  1  0  0  0  0
 26 28  1  0  0  0  0
 26 29  1  0  0  0  0
 27 30  2  0  0  0  0
 27 31  1  0  0  0  0
 28 32  1  0  0  0  0
 32 33  1  0  0  0  0
 32 34  1  0  0  0  0
 33 35  1  0  0  0  0
 33 36  1  0  0  0  0
 34 37  1  0  0  0  0
 37 38  1  0  0  0  0
 38 39  2  0  0  0  0
 38 40  1  0  0  0  0
 39 41  1  0  0  0  0
 40 42  2  0  0  0  0
 41 43  2  0  0  0  0
 43 44  1  0  0  0  0
 12 16  1  0  0  0  0
 15 17  1  0  0  0  0
 31 32  1  0  0  0  0
 42 43  1  0  0  0  0
M  END
>  <MolRegNo>
281728

>  <m>
=

>  <Value>
83.5

>  <Unit>
%

>  <Type>
Inhibition

>  <pValue>
0

>  <Ligand Efficiency>
0

>  <Binding Efficiency>
0

>  <Surface Efficiency>
0

>  <Assay Index>
217162

>  <Assay Category>


>  <Assay Organism>


>  <Target ID>
12911

>  <Target Name>
Cytochrome P450 2C9

>  <Target Organism>
Homo sapiens

>  <Target Description>
Target is a single protein chain

>  <Sequence Accession>
P11712

>  <Reference>
J. Med. Chem. 43 (5), 843-858 (2000)

>  <Pubmed ID>
10715152

>  <DOI>
10.1021/jm990281p

$$$$
281728
Actelion Java MolfileCreator 1.0

 44 47  0  0  0  0  0  0  0  0999 V2000
    0.0000   -0.0000   -0.0000 S   0  0  0  0  0  0  0  0  0  0  0  0
    0.7249   -1.2834   -0.0000 O   0  0  0  0  0  0  0  0  0  0  0  0
   -0.7724    1.3072   -0.0000 O   0  0  0  0  0  0  0  0  0  0  0  0
   -1.3072   -0.7487   -0.0000 O   0  0  0  0  0  0  0  0  0  0  0  0
    1.2834    0.7487   -0.0000 C   0  0  0  0  0  0  0  0  0  0  0  0
   -2.6025    0.0119   -0.0000 C   0  0  0  0  0  0  0  0  0  0  0  0
    1.2715    2.2578   -0.0000 C   0  0  0  0  0  0  0  0  0  0  0  0
    2.5549    0.0119   -0.0000 C   0  0  0  0  0  0  0  0  0  0  0  0
   -3.8977   -0.7249   -0.0000 C   0  0  0  0  0  0  0  0  0  0  0  0
   -2.6381    1.5211   -0.0000 C   0  0  0  0  0  0  0  0  0  0  0  0
    2.5549    3.0184   -0.0000 C   0  0  0  0  0  0  0  0  0  0  0  0
    3.8502    0.7487   -0.0000 C   0  0  0  0  0  0  0  0  0  0  0  0
   -5.2049    0.0357   -0.0000 C   0  0  0  0  0  0  0  0  0  0  0  0
   -3.9096   -2.2103   -0.0000 C   0  0  0  0  0  0  0  0  0  0  0  0
   -3.9334    2.2460   -0.0000 C   0  0  0  0  0  0  0  0  0  0  0  0
    3.8383    2.2816   -0.0000 C   0  0  0  0  0  0  0  0  0  0  0  0
   -5.1930    1.5211   -0.0000 C   0  0  0  0  0  0  0  0  0  0  0  0
   -3.9572    3.7551   -0.0000 C   0  0  0  0  0  0  0  0  0  0  0  0
    5.1217    3.0540   -0.0000 C   0  0  0  0  0  0  0  0  0  0  0  0
   -6.5002    2.2697   -0.0000 S   0  0  0  0  0  0  0  0  0  0  0  0
   -2.4717    3.7789   -0.0000 C   0  0  0  0  0  0  0  0  0  0  0  0
   -5.4663    3.7789   -0.0000 C   0  0  0  0  0  0  0  0  0  0  0  0
   -3.9690    5.2762   -0.0000 C   0  0  0  0  0  0  0  0  0  0  0  0
    6.4051    3.8383   -0.0000 N   0  0  0  0  0  0  0  0  0  0  0  0
   -7.8074    1.5330   -0.0000 C   0  0  0  0  0  0  0  0  0  0  0  0
   -7.8192    0.0475   -0.0000 C   0  0  0  0  0  0  0  0  0  0  0  0
   -9.1264    2.2935   -0.0000 C   0  0  0  0  0  0  0  0  0  0  0  0
   -9.1383   -0.6892   -0.0000 O   0  0  0  0  0  0  0  0  0  0  0  0
   -6.5358   -0.6892   -0.0000 O   0  0  0  0  0  0  0  0  0  0  0  0
   -9.1383    3.8027   -0.0000 O   0  0  0  0  0  0  0  0  0  0  0  0
  -10.4217    1.5567   -0.0000 C   0  0  0  0  0  0  0  0  0  0  0  0
  -10.4336    0.0713   -0.0000 C   0  0  0  0  0  0  0  0  0  0  0  0
  -10.8376   -1.3547   -0.0000 C   0  0  0  0  0  0  0  0  0  0  0  0
  -11.5031    1.1408   -0.0000 C   0  0  0  0  0  0  0  0  0  0  0  0
  -12.2636   -1.8895   -0.0000 C   0  0  0  0  0  0  0  0  0  0  0  0
   -9.7325   -2.3648   -0.0000 C   0  0  0  0  0  0  0  0  0  0  0  0
  -11.1347    2.6025   -0.0000 C   0  0  0  0  0  0  0  0  0  0  0  0
  -12.2042    3.6601   -0.0000 C   0  0  0  0  0  0  0  0  0  0  0  0
  -13.6540    3.2917   -0.0000 C   0  0  0  0  0  0  0  0  0  0  0  0
  -11.8239    5.1217   -0.0000 C   0  0  0  0  0  0  0  0  0  0  0  0
  -14.7354    4.3493   -0.0000 C   0  0  0  0  0  0  0  0  0  0  0  0
  -12.8934    6.1912   -0.0000 C   0  0  0  0  0  0  0  0  0  0  0  0
  -14.3432    5.8228   -0.0000 C   0  0  0  0  0  0  0  0  0  0  0  0
  -15.4127    6.9042   -0.0000 O   0  0  0  0  0  0  0  0  0  0  0  0
  1  2  2  0  0  0  0
  1  3  2  0  0  0  0
  1  4  1  0  0  0  0
  1  5  1  0  0  0  0
  4  6  1  0  0  0  0
  5  7  2  0  0  0  0
  5  8  1  0  0  0  0
  6  9  2  0  0  0  0
  6 10  1  0  0  0  0
  7 11  1  0  0  0  0
  8 12  2  0  0  0  0
  9 13  1  0  0  0  0
  9 14  1  0  0  0  0
 10 15  2  0  0  0  0
 11 16  2  0  0  0  0
 13 17  2  0  0  0  0
 15 18  1  0  0  0  0
 16 19  1  0  0  0  0
 17 20  1  0  0  0  0
 18 21  1  0  0  0  0
 18 22  1  0  0  0  0
 18 23  1  0  0  0  0
 19 24  3  0  0  0  0
 20 25  1  0  0  0  0
 25 26  2  0  0  0  0
 25 27  1  0  0  0  0
 26 28  1  0  0  0  0
 26 29  1  0  0  0  0
 27 30  2  0  0  0  0
 27 31  1  0  0  0  0
 28 32  1  0  0  0  0
 32 33  1  0  0  0  0
 32 34  1  0  0  0  0
 33 35  1  0  0  0  0
 33 36  1  0  0  0  0
 34 37  1  0  0  0  0
 37 38  1  0  0  0  0
 38 39  2  0  0  0  0
 38 40  1  0  0  0  0
 39 41  1  0  0  0  0
 40 42  2  0  0  0  0
 41 43  2  0  0  0  0
 43 44  1  0  0  0  0
 12 16  1  0  0  0  0
 15 17  1  0  0  0  0
 31 32  1  0  0  0  0
 42 43  1  0  0  0  0
M  END
>  <MolRegNo>
281728

>  <m>
=

>  <Value>
18.1

>  <Unit>
%

>  <Type>
Inhibition

>  <pValue>
0

>  <Ligand Efficiency>
0

>  <Binding Efficiency>
0

>  <Surface Efficiency>
0

>  <Assay Index>
217161

>  <Assay Category>


>  <Assay Organism>


>  <Target ID>
12911

>  <Target Name>
Cytochrome P450 2C9

>  <Target Organism>
Homo sapiens

>  <Target Description>
Target is a single protein chain

>  <Sequence Accession>
P11712

>  <Reference>
J. Med. Chem. 43 (5), 843-858 (2000)

>  <Pubmed ID>
10715152

>  <DOI>
10.1021/jm990281p

$$$$
281728
Actelion Java MolfileCreator 1.0

 44 47  0  0  0  0  0  0  0  0999 V2000
    0.0000   -0.0000   -0.0000 S   0  0  0  0  0  0  0  0  0  0  0  0
    0.7249   -1.2834   -0.0000 O   0  0  0  0  0  0  0  0  0  0  0  0
   -0.7724    1.3072   -0.0000 O   0  0  0  0  0  0  0  0  0  0  0  0
   -1.3072   -0.7487   -0.0000 O   0  0  0  0  0  0  0  0  0  0  0  0
    1.2834    0.7487   -0.0000 C   0  0  0  0  0  0  0  0  0  0  0  0
   -2.6025    0.0119   -0.0000 C   0  0  0  0  0  0  0  0  0  0  0  0
    1.2715    2.2578   -0.0000 C   0  0  0  0  0  0  0  0  0  0  0  0
    2.5549    0.0119   -0.0000 C   0  0  0  0  0  0  0  0  0  0  0  0
   -3.8977   -0.7249   -0.0000 C   0  0  0  0  0  0  0  0  0  0  0  0
   -2.6381    1.5211   -0.0000 C   0  0  0  0  0  0  0  0  0  0  0  0
    2.5549    3.0184   -0.0000 C   0  0  0  0  0  0  0  0  0  0  0  0
    3.8502    0.7487   -0.0000 C   0  0  0  0  0  0  0  0  0  0  0  0
   -5.2049    0.0357   -0.0000 C   0  0  0  0  0  0  0  0  0  0  0  0
   -3.9096   -2.2103   -0.0000 C   0  0  0  0  0  0  0  0  0  0  0  0
   -3.9334    2.2460   -0.0000 C   0  0  0  0  0  0  0  0  0  0  0  0
    3.8383    2.2816   -0.0000 C   0  0  0  0  0  0  0  0  0  0  0  0
   -5.1930    1.5211   -0.0000 C   0  0  0  0  0  0  0  0  0  0  0  0
   -3.9572    3.7551   -0.0000 C   0  0  0  0  0  0  0  0  0  0  0  0
    5.1217    3.0540   -0.0000 C   0  0  0  0  0  0  0  0  0  0  0  0
   -6.5002    2.2697   -0.0000 S   0  0  0  0  0  0  0  0  0  0  0  0
   -2.4717    3.7789   -0.0000 C   0  0  0  0  0  0  0  0  0  0  0  0
   -5.4663    3.7789   -0.0000 C   0  0  0  0  0  0  0  0  0  0  0  0
   -3.9690    5.2762   -0.0000 C   0  0  0  0  0  0  0  0  0  0  0  0
    6.4051    3.8383   -0.0000 N   0  0  0  0  0  0  0  0  0  0  0  0
   -7.8074    1.5330   -0.0000 C   0  0  0  0  0  0  0  0  0  0  0  0
   -7.8192    0.0475   -0.0000 C   0  0  0  0  0  0  0  0  0  0  0  0
   -9.1264    2.2935   -0.0000 C   0  0  0  0  0  0  0  0  0  0  0  0
   -9.1383   -0.6892   -0.0000 O   0  0  0  0  0  0  0  0  0  0  0  0
   -6.5358   -0.6892   -0.0000 O   0  0  0  0  0  0  0  0  0  0  0  0
   -9.1383    3.8027   -0.0000 O   0  0  0  0  0  0  0  0  0  0  0  0
  -10.4217    1.5567   -0.0000 C   0  0  0  0  0  0  0  0  0  0  0  0
  -10.4336    0.0713   -0.0000 C   0  0  0  0  0  0  0  0  0  0  0  0
  -10.8376   -1.3547   -0.0000 C   0  0  0  0  0  0  0  0  0  0  0  0
  -11.5031    1.1408   -0.0000 C   0  0  0  0  0  0  0  0  0  0  0  0
  -12.2636   -1.8895   -0.0000 C   0  0  0  0  0  0  0  0  0  0  0  0
   -9.7325   -2.3648   -0.0000 C   0  0  0  0  0  0  0  0  0  0  0  0
  -11.1347    2.6025   -0.0000 C   0  0  0  0  0  0  0  0  0  0  0  0
  -12.2042    3.6601   -0.0000 C   0  0  0  0  0  0  0  0  0  0  0  0
  -13.6540    3.2917   -0.0000 C   0  0  0  0  0  0  0  0  0  0  0  0
  -11.8239    5.1217   -0.0000 C   0  0  0  0  0  0  0  0  0  0  0  0
  -14.7354    4.3493   -0.0000 C   0  0  0  0  0  0  0  0  0  0  0  0
  -12.8934    6.1912   -0.0000 C   0  0  0  0  0  0  0  0  0  0  0  0
  -14.3432    5.8228   -0.0000 C   0  0  0  0  0  0  0  0  0  0  0  0
  -15.4127    6.9042   -0.0000 O   0  0  0  0  0  0  0  0  0  0  0  0
  1  2  2  0  0  0  0
  1  3  2  0  0  0  0
  1  4  1  0  0  0  0
  1  5  1  0  0  0  0
  4  6  1  0  0  0  0
  5  7  2  0  0  0  0
  5  8  1  0  0  0  0
  6  9  2  0  0  0  0
  6 10  1  0  0  0  0
  7 11  1  0  0  0  0
  8 12  2  0  0  0  0
  9 13  1  0  0  0  0
  9 14  1  0  0  0  0
 10 15  2  0  0  0  0
 11 16  2  0  0  0  0
 13 17  2  0  0  0  0
 15 18  1  0  0  0  0
 16 19  1  0  0  0  0
 17 20  1  0  0  0  0
 18 21  1  0  0  0  0
 18 22  1  0  0  0  0
 18 23  1  0  0  0  0
 19 24  3  0  0  0  0
 20 25  1  0  0  0  0
 25 26  2  0  0  0  0
 25 27  1  0  0  0  0
 26 28  1  0  0  0  0
 26 29  1  0  0  0  0
 27 30  2  0  0  0  0
 27 31  1  0  0  0  0
 28 32  1  0  0  0  0
 32 33  1  0  0  0  0
 32 34  1  0  0  0  0
 33 35  1  0  0  0  0
 33 36  1  0  0  0  0
 34 37  1  0  0  0  0
 37 38  1  0  0  0  0
 38 39  2  0  0  0  0
 38 40  1  0  0  0  0
 39 41  1  0  0  0  0
 40 42  2  0  0  0  0
 41 43  2  0  0  0  0
 43 44  1  0  0  0  0
 12 16  1  0  0  0  0
 15 17  1  0  0  0  0
 31 32  1  0  0  0  0
 42 43  1  0  0  0  0
M  END
>  <MolRegNo>
281728

>  <m>


>  <Value>
0

>  <Unit>
%

>  <Type>
Inhibition

>  <pValue>
0

>  <Ligand Efficiency>
0

>  <Binding Efficiency>
0

>  <Surface Efficiency>
0

>  <Assay Index>
217169

>  <Assay Category>


>  <Assay Organism>


>  <Target ID>
12911

>  <Target Name>
Cytochrome P450 2C9

>  <Target Organism>
Homo sapiens

>  <Target Description>
Target is a single protein chain

>  <Sequence Accession>
P11712

>  <Reference>
J. Med. Chem. 43 (5), 843-858 (2000)

>  <Pubmed ID>
10715152

>  <DOI>
10.1021/jm990281p

$$$$
186320
Actelion Java MolfileCreator 1.0

 16 17  0  0  0  0  0  0  0  0999 V2000
    0.0000   -0.0000   -0.0000 O   0  0  0  0  0  0  0  0  0  0  0  0
    1.2640    0.7797   -0.0000 C   0  0  0  0  0  0  0  0  0  0  0  0
   -1.3231    0.7442   -0.0000 C   0  0  0  0  0  0  0  0  0  0  0  0
    1.2286    2.2917   -0.0000 C   0  0  0  0  0  0  0  0  0  0  0  0
    2.5752    0.0591   -0.0000 C   0  0  0  0  0  0  0  0  0  0  0  0
   -2.6343   -0.0000   -0.0000 C   0  0  0  0  0  0  0  0  0  0  0  0
    2.5162    3.0714   -0.0000 C   0  0  0  0  0  0  0  0  0  0  0  0
    3.8510    0.8387   -0.0000 C   0  0  0  0  0  0  0  0  0  0  0  0
   -3.9456    0.7442   -0.0000 C   0  0  0  0  0  0  0  0  0  0  0  0
    3.8156    2.3508   -0.0000 C   0  0  0  0  0  0  0  0  0  0  0  0
   -5.2450   -0.0118   -0.0000 C   0  0  0  0  0  0  0  0  0  0  0  0
    5.0796    3.1186   -0.0000 N   0  0  0  0  0  0  0  0  0  0  0  0
    5.2095    4.6307   -0.0000 C   0  0  0  0  0  0  0  0  0  0  0  0
    6.4499    2.5398   -0.0000 C   0  0  0  0  0  0  0  0  0  0  0  0
    6.6625    4.9733   -0.0000 N   0  0  0  0  0  0  0  0  0  0  0  0
    7.4186    3.6857   -0.0000 C   0  0  0  0  0  0  0  0  0  0  0  0
  1  2  1  0  0  0  0
  1  3  1  0  0  0  0
  2  4  2  0  0  0  0
  2  5  1  0  0  0  0
  3  6  1  0  0  0  0
  4  7  1  0  0  0  0
  5  8  2  0  0  0  0
  6  9  1  0  0  0  0
  7 10  2  0  0  0  0
  9 11  1  0  0  0  0
 10 12  1  0  0  0  0
 12 13  1  0  0  0  0
 12 14  1  0  0  0  0
 13 15  2  0  0  0  0
 14 16  2  0  0  0  0
  8 10  1  0  0  0  0
 15 16  1  0  0  0  0
M  END
>  <MolRegNo>
186320

>  <m>
=

>  <Value>
96

>  <Unit>
nM

>  <Type>
IC50

>  <pValue>
7.02

>  <Ligand Efficiency>
0

>  <Binding Efficiency>
0

>  <Surface Efficiency>
0

>  <Assay Index>
51442

>  <Assay Category>


>  <Assay Organism>


>  <Target ID>
12911

>  <Target Name>
Cytochrome P450 2C9

>  <Target Organism>
Homo sapiens

>  <Target Description>
Target is a single protein chain

>  <Sequence Accession>
P11712

>  <Reference>
J. Med. Chem. 46 (25), 5416-5427 (2003)

>  <Pubmed ID>
14640550

>  <DOI>
10.1021/jm020557k

$$$$
251741
Actelion Java MolfileCreator 1.0

 17 18  0  0  0  0  0  0  0  0999 V2000
    0.0000   -0.0000   -0.0000 O   0  0  0  0  0  0  0  0  0  0  0  0
    1.2954    0.7655   -0.0000 C   0  0  0  0  0  0  0  0  0  0  0  0
   -1.3072    0.7655   -0.0000 C   0  0  0  0  0  0  0  0  0  0  0  0
    2.5791    0.0236   -0.0000 C   0  0  0  0  0  0  0  0  0  0  0  0
    1.2719    2.2729   -0.0000 C   0  0  0  0  0  0  0  0  0  0  0  0
   -2.6144    0.0236   -0.0000 C   0  0  0  0  0  0  0  0  0  0  0  0
    3.8627    0.7890   -0.0000 C   0  0  0  0  0  0  0  0  0  0  0  0
    2.5555    3.0383   -0.0000 C   0  0  0  0  0  0  0  0  0  0  0  0
   -3.9216    0.7890   -0.0000 C   0  0  0  0  0  0  0  0  0  0  0  0
    3.8627    2.2964   -0.0000 C   0  0  0  0  0  0  0  0  0  0  0  0
   -5.2288    0.0471   -0.0000 C   0  0  0  0  0  0  0  0  0  0  0  0
    5.1463    3.0619   -0.0000 C   0  0  0  0  0  0  0  0  0  0  0  0
    5.1228    4.5693   -0.0000 C   0  0  0  0  0  0  0  0  0  0  0  0
    6.4300    2.3200   -0.0000 C   0  0  0  0  0  0  0  0  0  0  0  0
    6.4064    5.3347   -0.0000 N   0  0  0  0  0  0  0  0  0  0  0  0
    7.7136    3.0619   -0.0000 C   0  0  0  0  0  0  0  0  0  0  0  0
    7.6900    4.5811   -0.0000 C   0  0  0  0  0  0  0  0  0  0  0  0
  1  2  1  0  0  0  0
  1  3  1  0  0  0  0
  2  4  2  0  0  0  0
  2  5  1  0  0  0  0
  3  6  1  0  0  0  0
  4  7  1  0  0  0  0
  5  8  2  0  0  0  0
  6  9  1  0  0  0  0
  7 10  2  0  0  0  0
  9 11  1  0  0  0  0
 10 12  1  0  0  0  0
 12 13  2  0  0  0  0
 12 14  1  0  0  0  0
 13 15  1  0  0  0  0
 14 16  2  0  0  0  0
 15 17  2  0  0  0  0
  8 10  1  0  0  0  0
 16 17  1  0  0  0  0
M  END
>  <MolRegNo>
251741

>  <m>
=

>  <Value>
7520

>  <Unit>
nM

>  <Type>
IC50

>  <pValue>
5.12

>  <Ligand Efficiency>
0

>  <Binding Efficiency>
0

>  <Surface Efficiency>
0

>  <Assay Index>
51442

>  <Assay Category>


>  <Assay Organism>


>  <Target ID>
12911

>  <Target Name>
Cytochrome P450 2C9

>  <Target Organism>
Homo sapiens

>  <Target Description>
Target is a single protein chain

>  <Sequence Accession>
P11712

>  <Reference>
J. Med. Chem. 46 (25), 5416-5427 (2003)

>  <Pubmed ID>
14640550

>  <DOI>
10.1021/jm020557k

$$$$
251172
Actelion Java MolfileCreator 1.0

 17 18  0  0  0  0  0  0  0  0999 V2000
    0.0000   -0.0000   -0.0000 O   0  0  0  0  0  0  0  0  0  0  0  0
    1.4443    0.3315   -0.0000 N   0  0  0  0  0  0  0  0  0  0  0  0
   -0.1657   -1.4799   -0.0000 C   0  0  0  0  0  0  0  0  0  0  0  0
    2.1784   -0.9353   -0.0000 C   0  0  0  0  0  0  0  0  0  0  0  0
   -1.4562   -2.2139   -0.0000 C   0  0  0  0  0  0  0  0  0  0  0  0
    1.1839   -2.0718   -0.0000 C   0  0  0  0  0  0  0  0  0  0  0  0
    3.6701   -1.0773   -0.0000 C   0  0  0  0  0  0  0  0  0  0  0  0
   -2.7821   -1.4562   -0.0000 C   0  0  0  0  0  0  0  0  0  0  0  0
   -1.4799   -3.7056   -0.0000 C   0  0  0  0  0  0  0  0  0  0  0  0
   -4.0963   -2.1902   -0.0000 C   0  0  0  0  0  0  0  0  0  0  0  0
   -2.7940   -4.4396   -0.0000 C   0  0  0  0  0  0  0  0  0  0  0  0
   -4.1081   -3.6819   -0.0000 C   0  0  0  0  0  0  0  0  0  0  0  0
   -5.4222   -4.4159   -0.0000 O   0  0  0  0  0  0  0  0  0  0  0  0
   -6.7363   -3.6582   -0.0000 C   0  0  0  0  0  0  0  0  0  0  0  0
   -8.0505   -4.3922   -0.0000 C   0  0  0  0  0  0  0  0  0  0  0  0
   -9.3646   -3.6345   -0.0000 C   0  0  0  0  0  0  0  0  0  0  0  0
  -10.6905   -4.3686   -0.0000 C   0  0  0  0  0  0  0  0  0  0  0  0
  1  2  1  0  0  0  0
  1  3  1  0  0  0  0
  2  4  2  0  0  0  0
  3  5  1  0  0  0  0
  3  6  2  0  0  0  0
  4  7  1  0  0  0  0
  5  8  2  0  0  0  0
  5  9  1  0  0  0  0
  8 10  1  0  0  0  0
  9 11  2  0  0  0  0
 10 12  2  0  0  0  0
 12 13  1  0  0  0  0
 13 14  1  0  0  0  0
 14 15  1  0  0  0  0
 15 16  1  0  0  0  0
 16 17  1  0  0  0  0
  4  6  1  0  0  0  0
 11 12  1  0  0  0  0
M  END
>  <MolRegNo>
251172

>  <m>
=

>  <Value>
5220

>  <Unit>
nM

>  <Type>
IC50

>  <pValue>
5.28

>  <Ligand Efficiency>
0

>  <Binding Efficiency>
0

>  <Surface Efficiency>
0

>  <Assay Index>
51442

>  <Assay Category>


>  <Assay Organism>


>  <Target ID>
12911

>  <Target Name>
Cytochrome P450 2C9

>  <Target Organism>
Homo sapiens

>  <Target Description>
Target is a single protein chain

>  <Sequence Accession>
P11712

>  <Reference>
J. Med. Chem. 46 (25), 5416-5427 (2003)

>  <Pubmed ID>
14640550

>  <DOI>
10.1021/jm020557k

$$$$
251478
Actelion Java MolfileCreator 1.0

 17 18  0  0  0  0  0  0  0  0999 V2000
    0.0000   -0.0000   -0.0000 O   0  0  0  0  0  0  0  0  0  0  0  0
    1.2902    0.7575   -0.0000 C   0  0  0  0  0  0  0  0  0  0  0  0
   -1.3138    0.7575   -0.0000 C   0  0  0  0  0  0  0  0  0  0  0  0
    1.2665    2.2726   -0.0000 C   0  0  0  0  0  0  0  0  0  0  0  0
    2.5803    0.0237   -0.0000 C   0  0  0  0  0  0  0  0  0  0  0  0
   -2.6395    0.0237   -0.0000 C   0  0  0  0  0  0  0  0  0  0  0  0
    2.5567    3.0301   -0.0000 C   0  0  0  0  0  0  0  0  0  0  0  0
    3.8705    0.7812   -0.0000 C   0  0  0  0  0  0  0  0  0  0  0  0
   -3.9533    0.7812   -0.0000 C   0  0  0  0  0  0  0  0  0  0  0  0
    3.8468    2.2963   -0.0000 C   0  0  0  0  0  0  0  0  0  0  0  0
   -5.2672    0.0473   -0.0000 C   0  0  0  0  0  0  0  0  0  0  0  0
    5.1370    3.0538   -0.0000 C   0  0  0  0  0  0  0  0  0  0  0  0
    5.2790    4.5570   -0.0000 N   0  0  0  0  0  0  0  0  0  0  0  0
    6.4863    2.4620   -0.0000 C   0  0  0  0  0  0  0  0  0  0  0  0
    6.7349    4.8884   -0.0000 N   0  0  0  0  0  0  0  0  0  0  0  0
    7.4806    3.6101   -0.0000 C   0  0  0  0  0  0  0  0  0  0  0  0
    6.7941    1.0061   -0.0000 C   0  0  0  0  0  0  0  0  0  0  0  0
  1  2  1  0  0  0  0
  1  3  1  0  0  0  0
  2  4  2  0  0  0  0
  2  5  1  0  0  0  0
  3  6  1  0  0  0  0
  4  7  1  0  0  0  0
  5  8  2  0  0  0  0
  6  9  1  0  0  0  0
  7 10  2  0  0  0  0
  9 11  1  0  0  0  0
 10 12  1  0  0  0  0
 12 13  1  0  0  0  0
 12 14  2  0  0  0  0
 13 15  1  0  0  0  0
 14 16  1  0  0  0  0
 14 17  1  0  0  0  0
  8 10  1  0  0  0  0
 15 16  2  0  0  0  0
M  END
>  <MolRegNo>
251478

>  <m>
=

>  <Value>
8700

>  <Unit>
nM

>  <Type>
IC50

>  <pValue>
5.06

>  <Ligand Efficiency>
0

>  <Binding Efficiency>
0

>  <Surface Efficiency>
0

>  <Assay Index>
51442

>  <Assay Category>


>  <Assay Organism>


>  <Target ID>
12911

>  <Target Name>
Cytochrome P450 2C9

>  <Target Organism>
Homo sapiens

>  <Target Description>
Target is a single protein chain

>  <Sequence Accession>
P11712

>  <Reference>
J. Med. Chem. 46 (25), 5416-5427 (2003)

>  <Pubmed ID>
14640550

>  <DOI>
10.1021/jm020557k

$$$$
250640
Actelion Java MolfileCreator 1.0

 16 17  0  0  0  0  0  0  0  0999 V2000
    0.0000   -0.0000   -0.0000 O   0  0  0  0  0  0  0  0  0  0  0  0
    1.4535    0.3309   -0.0000 N   0  0  0  0  0  0  0  0  0  0  0  0
   -0.1654   -1.4772   -0.0000 C   0  0  0  0  0  0  0  0  0  0  0  0
    2.1980   -0.9572   -0.0000 C   0  0  0  0  0  0  0  0  0  0  0  0
   -1.4535   -2.2216   -0.0000 C   0  0  0  0  0  0  0  0  0  0  0  0
    1.2054   -2.0798   -0.0000 C   0  0  0  0  0  0  0  0  0  0  0  0
   -2.7771   -1.4653   -0.0000 C   0  0  0  0  0  0  0  0  0  0  0  0
   -1.4772   -3.7106   -0.0000 C   0  0  0  0  0  0  0  0  0  0  0  0
   -4.0888   -2.1980   -0.0000 C   0  0  0  0  0  0  0  0  0  0  0  0
   -2.7889   -4.4433   -0.0000 C   0  0  0  0  0  0  0  0  0  0  0  0
   -4.1006   -3.6752   -0.0000 C   0  0  0  0  0  0  0  0  0  0  0  0
   -5.4123   -4.4078   -0.0000 O   0  0  0  0  0  0  0  0  0  0  0  0
   -6.7240   -3.6515   -0.0000 C   0  0  0  0  0  0  0  0  0  0  0  0
   -8.0357   -4.3842   -0.0000 C   0  0  0  0  0  0  0  0  0  0  0  0
   -9.3474   -3.6279   -0.0000 C   0  0  0  0  0  0  0  0  0  0  0  0
  -10.6592   -4.3606   -0.0000 C   0  0  0  0  0  0  0  0  0  0  0  0
  1  2  1  0  0  0  0
  1  3  1  0  0  0  0
  2  4  2  0  0  0  0
  3  5  1  0  0  0  0
  3  6  2  0  0  0  0
  5  7  2  0  0  0  0
  5  8  1  0  0  0  0
  7  9  1  0  0  0  0
  8 10  2  0  0  0  0
  9 11  2  0  0  0  0
 11 12  1  0  0  0  0
 12 13  1  0  0  0  0
 13 14  1  0  0  0  0
 14 15  1  0  0  0  0
 15 16  1  0  0  0  0
  4  6  1  0  0  0  0
 10 11  1  0  0  0  0
M  END
>  <MolRegNo>
250640

>  <m>
=

>  <Value>
8000

>  <Unit>
nM

>  <Type>
IC50

>  <pValue>
5.1

>  <Ligand Efficiency>
0

>  <Binding Efficiency>
0

>  <Surface Efficiency>
0

>  <Assay Index>
51442

>  <Assay Category>


>  <Assay Organism>


>  <Target ID>
12911

>  <Target Name>
Cytochrome P450 2C9

>  <Target Organism>
Homo sapiens

>  <Target Description>
Target is a single protein chain

>  <Sequence Accession>
P11712

>  <Reference>
J. Med. Chem. 46 (25), 5416-5427 (2003)

>  <Pubmed ID>
14640550

>  <DOI>
10.1021/jm020557k

$$$$
251742
Actelion Java MolfileCreator 1.0

 16 17  0  0  0  0  0  0  0  0999 V2000
    0.0000   -0.0000   -0.0000 O   0  0  0  0  0  0  0  0  0  0  0  0
    1.4432    0.3312   -0.0000 N   0  0  0  0  0  0  0  0  0  0  0  0
   -0.1656   -1.4786   -0.0000 C   0  0  0  0  0  0  0  0  0  0  0  0
    2.1884   -0.9345   -0.0000 C   0  0  0  0  0  0  0  0  0  0  0  0
   -1.4550   -2.2120   -0.0000 C   0  0  0  0  0  0  0  0  0  0  0  0
    1.1829   -2.0701   -0.0000 C   0  0  0  0  0  0  0  0  0  0  0  0
   -2.7798   -1.4550   -0.0000 C   0  0  0  0  0  0  0  0  0  0  0  0
   -1.4786   -3.7025   -0.0000 C   0  0  0  0  0  0  0  0  0  0  0  0
   -4.0929   -2.1884   -0.0000 C   0  0  0  0  0  0  0  0  0  0  0  0
   -2.7917   -4.4359   -0.0000 C   0  0  0  0  0  0  0  0  0  0  0  0
   -5.4059   -1.4432   -0.0000 O   0  0  0  0  0  0  0  0  0  0  0  0
   -4.1047   -3.6789   -0.0000 C   0  0  0  0  0  0  0  0  0  0  0  0
   -6.7189   -2.1766   -0.0000 C   0  0  0  0  0  0  0  0  0  0  0  0
   -8.0438   -1.4195   -0.0000 C   0  0  0  0  0  0  0  0  0  0  0  0
   -9.3568   -2.1529   -0.0000 C   0  0  0  0  0  0  0  0  0  0  0  0
  -10.6699   -1.3958   -0.0000 C   0  0  0  0  0  0  0  0  0  0  0  0
  1  2  1  0  0  0  0
  1  3  1  0  0  0  0
  2  4  2  0  0  0  0
  3  5  1  0  0  0  0
  3  6  2  0  0  0  0
  5  7  2  0  0  0  0
  5  8  1  0  0  0  0
  7  9  1  0  0  0  0
  8 10  2  0  0  0  0
  9 11  1  0  0  0  0
  9 12  2  0  0  0  0
 11 13  1  0  0  0  0
 13 14  1  0  0  0  0
 14 15  1  0  0  0  0
 15 16  1  0  0  0  0
  4  6  1  0  0  0  0
 10 12  1  0  0  0  0
M  END
>  <MolRegNo>
251742

>  <m>
=

>  <Value>
7740

>  <Unit>
nM

>  <Type>
IC50

>  <pValue>
5.11

>  <Ligand Efficiency>
0

>  <Binding Efficiency>
0

>  <Surface Efficiency>
0

>  <Assay Index>
51442

>  <Assay Category>


>  <Assay Organism>


>  <Target ID>
12911

>  <Target Name>
Cytochrome P450 2C9

>  <Target Organism>
Homo sapiens

>  <Target Description>
Target is a single protein chain

>  <Sequence Accession>
P11712

>  <Reference>
J. Med. Chem. 46 (25), 5416-5427 (2003)

>  <Pubmed ID>
14640550

>  <DOI>
10.1021/jm020557k

$$$$
251563
Actelion Java MolfileCreator 1.0

 16 17  0  0  0  0  0  0  0  0999 V2000
    0.0000   -0.0000   -0.0000 O   0  0  0  0  0  0  0  0  0  0  0  0
    1.2864    0.7601   -0.0000 C   0  0  0  0  0  0  0  0  0  0  0  0
   -1.3098    0.7601   -0.0000 C   0  0  0  0  0  0  0  0  0  0  0  0
    1.2747    2.2571   -0.0000 C   0  0  0  0  0  0  0  0  0  0  0  0
    2.5728    0.0117   -0.0000 C   0  0  0  0  0  0  0  0  0  0  0  0
   -2.6196    0.0234   -0.0000 C   0  0  0  0  0  0  0  0  0  0  0  0
    2.5611    3.0172   -0.0000 C   0  0  0  0  0  0  0  0  0  0  0  0
    3.8592    0.7718   -0.0000 C   0  0  0  0  0  0  0  0  0  0  0  0
   -3.9294    0.7835   -0.0000 C   0  0  0  0  0  0  0  0  0  0  0  0
    3.8592    2.2804   -0.0000 C   0  0  0  0  0  0  0  0  0  0  0  0
   -5.2509    0.0468   -0.0000 C   0  0  0  0  0  0  0  0  0  0  0  0
    5.1456    3.0523   -0.0000 N   0  0  0  0  0  0  0  0  0  0  0  0
    6.5022    2.4559   -0.0000 N   0  0  0  0  0  0  0  0  0  0  0  0
    5.2743    4.5492   -0.0000 C   0  0  0  0  0  0  0  0  0  0  0  0
    7.4962    3.5785   -0.0000 C   0  0  0  0  0  0  0  0  0  0  0  0
    6.7361    4.8766   -0.0000 N   0  0  0  0  0  0  0  0  0  0  0  0
  1  2  1  0  0  0  0
  1  3  1  0  0  0  0
  2  4  2  0  0  0  0
  2  5  1  0  0  0  0
  3  6  1  0  0  0  0
  4  7  1  0  0  0  0
  5  8  2  0  0  0  0
  6  9  1  0  0  0  0
  7 10  2  0  0  0  0
  9 11  1  0  0  0  0
 10 12  1  0  0  0  0
 12 13  1  0  0  0  0
 12 14  1  0  0  0  0
 13 15  2  0  0  0  0
 14 16  2  0  0  0  0
  8 10  1  0  0  0  0
 15 16  1  0  0  0  0
M  END
>  <MolRegNo>
251563

>  <m>
=

>  <Value>
2800

>  <Unit>
nM

>  <Type>
IC50

>  <pValue>
5.55

>  <Ligand Efficiency>
0

>  <Binding Efficiency>
0

>  <Surface Efficiency>
0

>  <Assay Index>
51442

>  <Assay Category>


>  <Assay Organism>


>  <Target ID>
12911

>  <Target Name>
Cytochrome P450 2C9

>  <Target Organism>
Homo sapiens

>  <Target Description>
Target is a single protein chain

>  <Sequence Accession>
P11712

>  <Reference>
J. Med. Chem. 46 (25), 5416-5427 (2003)

>  <Pubmed ID>
14640550

>  <DOI>
10.1021/jm020557k

$$$$
251955
Actelion Java MolfileCreator 1.0

 16 17  0  0  0  0  0  0  0  0999 V2000
    0.0000   -0.0000   -0.0000 O   0  0  0  0  0  0  0  0  0  0  0  0
    1.2879    0.7562   -0.0000 C   0  0  0  0  0  0  0  0  0  0  0  0
   -1.3115    0.7562   -0.0000 C   0  0  0  0  0  0  0  0  0  0  0  0
    1.2642    2.2685   -0.0000 C   0  0  0  0  0  0  0  0  0  0  0  0
    2.5757    0.0236   -0.0000 C   0  0  0  0  0  0  0  0  0  0  0  0
   -2.6230    0.0236   -0.0000 C   0  0  0  0  0  0  0  0  0  0  0  0
    2.5521    3.0247   -0.0000 C   0  0  0  0  0  0  0  0  0  0  0  0
    3.8636    0.7798   -0.0000 C   0  0  0  0  0  0  0  0  0  0  0  0
   -3.9463    0.7798   -0.0000 C   0  0  0  0  0  0  0  0  0  0  0  0
    3.8399    2.2922   -0.0000 C   0  0  0  0  0  0  0  0  0  0  0  0
   -5.2578    0.0473   -0.0000 C   0  0  0  0  0  0  0  0  0  0  0  0
    5.1278    3.0483   -0.0000 C   0  0  0  0  0  0  0  0  0  0  0  0
    5.2696    4.5607   -0.0000 C   0  0  0  0  0  0  0  0  0  0  0  0
    6.4747    2.4458   -0.0000 C   0  0  0  0  0  0  0  0  0  0  0  0
    6.7110    4.8797   -0.0000 N   0  0  0  0  0  0  0  0  0  0  0  0
    7.4790    3.5800   -0.0000 C   0  0  0  0  0  0  0  0  0  0  0  0
  1  2  1  0  0  0  0
  1  3  1  0  0  0  0
  2  4  2  0  0  0  0
  2  5  1  0  0  0  0
  3  6  1  0  0  0  0
  4  7  1  0  0  0  0
  5  8  2  0  0  0  0
  6  9  1  0  0  0  0
  7 10  2  0  0  0  0
  9 11  1  0  0  0  0
 10 12  1  0  0  0  0
 12 13  2  0  0  0  0
 12 14  1  0  0  0  0
 13 15  1  0  0  0  0
 14 16  2  0  0  0  0
  8 10  1  0  0  0  0
 15 16  1  0  0  0  0
M  END
>  <MolRegNo>
251955

>  <m>
=

>  <Value>
25000

>  <Unit>
nM

>  <Type>
IC50

>  <pValue>
4.6

>  <Ligand Efficiency>
0

>  <Binding Efficiency>
0

>  <Surface Efficiency>
0

>  <Assay Index>
51442

>  <Assay Category>


>  <Assay Organism>


>  <Target ID>
12911

>  <Target Name>
Cytochrome P450 2C9

>  <Target Organism>
Homo sapiens

>  <Target Description>
Target is a single protein chain

>  <Sequence Accession>
P11712

>  <Reference>
J. Med. Chem. 46 (25), 5416-5427 (2003)

>  <Pubmed ID>
14640550

>  <DOI>
10.1021/jm020557k

$$$$
251141
Actelion Java MolfileCreator 1.0

 17 18  0  0  0  0  0  0  0  0999 V2000
    0.0000   -0.0000   -0.0000 O   0  0  0  0  0  0  0  0  0  0  0  0
    1.2949    0.7534   -0.0000 C   0  0  0  0  0  0  0  0  0  0  0  0
   -1.3067    0.7652   -0.0000 C   0  0  0  0  0  0  0  0  0  0  0  0
    1.2713    2.2602   -0.0000 C   0  0  0  0  0  0  0  0  0  0  0  0
    2.5780    0.0118   -0.0000 C   0  0  0  0  0  0  0  0  0  0  0  0
   -2.6369    0.0235   -0.0000 C   0  0  0  0  0  0  0  0  0  0  0  0
    2.5545    3.0253   -0.0000 C   0  0  0  0  0  0  0  0  0  0  0  0
    3.8611    0.7769   -0.0000 C   0  0  0  0  0  0  0  0  0  0  0  0
   -3.9435    0.7887   -0.0000 C   0  0  0  0  0  0  0  0  0  0  0  0
    3.8493    2.2837   -0.0000 C   0  0  0  0  0  0  0  0  0  0  0  0
   -5.2502    0.0471   -0.0000 C   0  0  0  0  0  0  0  0  0  0  0  0
    5.1324    3.0489   -0.0000 C   0  0  0  0  0  0  0  0  0  0  0  0
    5.2737    4.5556   -0.0000 N   0  0  0  0  0  0  0  0  0  0  0  0
    6.4862    2.4603   -0.0000 C   0  0  0  0  0  0  0  0  0  0  0  0
    6.7216    4.8852   -0.0000 N   0  0  0  0  0  0  0  0  0  0  0  0
    7.4750    3.5904   -0.0000 C   0  0  0  0  0  0  0  0  0  0  0  0
    7.2984    6.2743   -0.0000 C   0  0  0  0  0  0  0  0  0  0  0  0
  1  2  1  0  0  0  0
  1  3  1  0  0  0  0
  2  4  2  0  0  0  0
  2  5  1  0  0  0  0
  3  6  1  0  0  0  0
  4  7  1  0  0  0  0
  5  8  2  0  0  0  0
  6  9  1  0  0  0  0
  7 10  2  0  0  0  0
  9 11  1  0  0  0  0
 10 12  1  0  0  0  0
 12 13  1  0  0  0  0
 12 14  2  0  0  0  0
 13 15  1  0  0  0  0
 14 16  1  0  0  0  0
 15 17  1  0  0  0  0
  8 10  1  0  0  0  0
 15 16  2  0  0  0  0
M  CHG  1  15   1
M  END
>  <MolRegNo>
251141

>  <m>
=

>  <Value>
19200

>  <Unit>
nM

>  <Type>
IC50

>  <pValue>
4.72

>  <Ligand Efficiency>
0

>  <Binding Efficiency>
0

>  <Surface Efficiency>
0

>  <Assay Index>
51442

>  <Assay Category>


>  <Assay Organism>


>  <Target ID>
12911

>  <Target Name>
Cytochrome P450 2C9

>  <Target Organism>
Homo sapiens

>  <Target Description>
Target is a single protein chain

>  <Sequence Accession>
P11712

>  <Reference>
J. Med. Chem. 46 (25), 5416-5427 (2003)

>  <Pubmed ID>
14640550

>  <DOI>
10.1021/jm020557k

$$$$
251252
Actelion Java MolfileCreator 1.0

 17 18  0  0  0  0  0  0  0  0999 V2000
    0.0000   -0.0000   -0.0000 O   0  0  0  0  0  0  0  0  0  0  0  0
    1.2952    0.7654   -0.0000 C   0  0  0  0  0  0  0  0  0  0  0  0
   -1.3070    0.7654   -0.0000 C   0  0  0  0  0  0  0  0  0  0  0  0
    2.5786    0.0235   -0.0000 C   0  0  0  0  0  0  0  0  0  0  0  0
    1.2717    2.2725   -0.0000 C   0  0  0  0  0  0  0  0  0  0  0  0
   -2.6140    0.0235   -0.0000 C   0  0  0  0  0  0  0  0  0  0  0  0
    3.8621    0.7889   -0.0000 C   0  0  0  0  0  0  0  0  0  0  0  0
    2.5551    3.0379   -0.0000 C   0  0  0  0  0  0  0  0  0  0  0  0
   -3.9210    0.7889   -0.0000 C   0  0  0  0  0  0  0  0  0  0  0  0
    3.8621    2.2961   -0.0000 C   0  0  0  0  0  0  0  0  0  0  0  0
   -5.2279    0.0471   -0.0000 C   0  0  0  0  0  0  0  0  0  0  0  0
    5.1455    3.0614   -0.0000 C   0  0  0  0  0  0  0  0  0  0  0  0
    6.4290    2.3196   -0.0000 C   0  0  0  0  0  0  0  0  0  0  0  0
    5.1220    4.5686   -0.0000 C   0  0  0  0  0  0  0  0  0  0  0  0
    7.7124    3.0614   -0.0000 C   0  0  0  0  0  0  0  0  0  0  0  0
    6.4054    5.3339   -0.0000 C   0  0  0  0  0  0  0  0  0  0  0  0
    7.7006    4.5686   -0.0000 N   0  0  0  0  0  0  0  0  0  0  0  0
  1  2  1  0  0  0  0
  1  3  1  0  0  0  0
  2  4  2  0  0  0  0
  2  5  1  0  0  0  0
  3  6  1  0  0  0  0
  4  7  1  0  0  0  0
  5  8  2  0  0  0  0
  6  9  1  0  0  0  0
  7 10  2  0  0  0  0
  9 11  1  0  0  0  0
 10 12  1  0  0  0  0
 12 13  2  0  0  0  0
 12 14  1  0  0  0  0
 13 15  1  0  0  0  0
 14 16  2  0  0  0  0
 15 17  2  0  0  0  0
  8 10  1  0  0  0  0
 16 17  1  0  0  0  0
M  END
>  <MolRegNo>
251252

>  <m>
<

>  <Value>
46

>  <Unit>
nM

>  <Type>
IC50

>  <pValue>
0

>  <Ligand Efficiency>
0

>  <Binding Efficiency>
0

>  <Surface Efficiency>
0

>  <Assay Index>
51442

>  <Assay Category>


>  <Assay Organism>


>  <Target ID>
12911

>  <Target Name>
Cytochrome P450 2C9

>  <Target Organism>
Homo sapiens

>  <Target Description>
Target is a single protein chain

>  <Sequence Accession>
P11712

>  <Reference>
J. Med. Chem. 46 (25), 5416-5427 (2003)

>  <Pubmed ID>
14640550

>  <DOI>
10.1021/jm020557k

$$$$
251744
Actelion Java MolfileCreator 1.0

 16 17  0  0  0  0  0  0  0  0999 V2000
    0.0000   -0.0000   -0.0000 O   0  0  0  0  0  0  0  0  0  0  0  0
    1.4536    0.3309   -0.0000 N   0  0  0  0  0  0  0  0  0  0  0  0
   -0.1655   -1.4773   -0.0000 C   0  0  0  0  0  0  0  0  0  0  0  0
    2.1982   -0.9336   -0.0000 C   0  0  0  0  0  0  0  0  0  0  0  0
   -1.4773   -2.2100   -0.0000 C   0  0  0  0  0  0  0  0  0  0  0  0
    1.1818   -2.0682   -0.0000 C   0  0  0  0  0  0  0  0  0  0  0  0
   -2.7891   -1.4536   -0.0000 C   0  0  0  0  0  0  0  0  0  0  0  0
   -1.4891   -3.6991   -0.0000 C   0  0  0  0  0  0  0  0  0  0  0  0
   -2.8009    0.0591   -0.0000 O   0  0  0  0  0  0  0  0  0  0  0  0
   -4.1009   -2.1864   -0.0000 C   0  0  0  0  0  0  0  0  0  0  0  0
   -2.8009   -4.4318   -0.0000 C   0  0  0  0  0  0  0  0  0  0  0  0
   -4.1245    0.8155   -0.0000 C   0  0  0  0  0  0  0  0  0  0  0  0
   -4.1009   -3.6754   -0.0000 C   0  0  0  0  0  0  0  0  0  0  0  0
   -5.4364    0.0709   -0.0000 C   0  0  0  0  0  0  0  0  0  0  0  0
   -6.7482    0.8155   -0.0000 C   0  0  0  0  0  0  0  0  0  0  0  0
   -8.0600    0.0827   -0.0000 C   0  0  0  0  0  0  0  0  0  0  0  0
  1  2  1  0  0  0  0
  1  3  1  0  0  0  0
  2  4  2  0  0  0  0
  3  5  1  0  0  0  0
  3  6  2  0  0  0  0
  5  7  2  0  0  0  0
  5  8  1  0  0  0  0
  7  9  1  0  0  0  0
  7 10  1  0  0  0  0
  8 11  2  0  0  0  0
  9 12  1  0  0  0  0
 10 13  2  0  0  0  0
 12 14  1  0  0  0  0
 14 15  1  0  0  0  0
 15 16  1  0  0  0  0
  4  6  1  0  0  0  0
 11 13  1  0  0  0  0
M  END
>  <MolRegNo>
251744

>  <m>
=

>  <Value>
6090

>  <Unit>
nM

>  <Type>
IC50

>  <pValue>
5.21

>  <Ligand Efficiency>
0

>  <Binding Efficiency>
0

>  <Surface Efficiency>
0

>  <Assay Index>
51442

>  <Assay Category>


>  <Assay Organism>


>  <Target ID>
12911

>  <Target Name>
Cytochrome P450 2C9

>  <Target Organism>
Homo sapiens

>  <Target Description>
Target is a single protein chain

>  <Sequence Accession>
P11712

>  <Reference>
J. Med. Chem. 46 (25), 5416-5427 (2003)

>  <Pubmed ID>
14640550

>  <DOI>
10.1021/jm020557k

$$$$
251526
Actelion Java MolfileCreator 1.0

 17 18  0  0  0  0  0  0  0  0999 V2000
    0.0000   -0.0000   -0.0000 O   0  0  0  0  0  0  0  0  0  0  0  0
    1.2857    0.7597   -0.0000 C   0  0  0  0  0  0  0  0  0  0  0  0
   -1.3091    0.7597   -0.0000 C   0  0  0  0  0  0  0  0  0  0  0  0
    1.2740    2.2558   -0.0000 C   0  0  0  0  0  0  0  0  0  0  0  0
    2.5714    0.0117   -0.0000 C   0  0  0  0  0  0  0  0  0  0  0  0
   -2.6181    0.0234   -0.0000 C   0  0  0  0  0  0  0  0  0  0  0  0
    2.5597    3.0155   -0.0000 C   0  0  0  0  0  0  0  0  0  0  0  0
    3.8571    0.7714   -0.0000 C   0  0  0  0  0  0  0  0  0  0  0  0
   -3.9272    0.7831   -0.0000 C   0  0  0  0  0  0  0  0  0  0  0  0
    3.8571    2.2792   -0.0000 C   0  0  0  0  0  0  0  0  0  0  0  0
   -5.2479    0.0468   -0.0000 C   0  0  0  0  0  0  0  0  0  0  0  0
    5.1427    3.0506   -0.0000 N   0  0  0  0  0  0  0  0  0  0  0  0
    5.2713    4.5466   -0.0000 C   0  0  0  0  0  0  0  0  0  0  0  0
    6.4986    2.4545   -0.0000 C   0  0  0  0  0  0  0  0  0  0  0  0
    6.7323    4.8739   -0.0000 N   0  0  0  0  0  0  0  0  0  0  0  0
    4.1493    5.5635   -0.0000 C   0  0  0  0  0  0  0  0  0  0  0  0
    7.4920    3.5765   -0.0000 C   0  0  0  0  0  0  0  0  0  0  0  0
  1  2  1  0  0  0  0
  1  3  1  0  0  0  0
  2  4  2  0  0  0  0
  2  5  1  0  0  0  0
  3  6  1  0  0  0  0
  4  7  1  0  0  0  0
  5  8  2  0  0  0  0
  6  9  1  0  0  0  0
  7 10  2  0  0  0  0
  9 11  1  0  0  0  0
 10 12  1  0  0  0  0
 12 13  1  0  0  0  0
 12 14  1  0  0  0  0
 13 15  2  0  0  0  0
 13 16  1  0  0  0  0
 14 17  2  0  0  0  0
  8 10  1  0  0  0  0
 15 17  1  0  0  0  0
M  END
>  <MolRegNo>
251526

>  <m>
=

>  <Value>
10200

>  <Unit>
nM

>  <Type>
IC50

>  <pValue>
4.99

>  <Ligand Efficiency>
0

>  <Binding Efficiency>
0

>  <Surface Efficiency>
0

>  <Assay Index>
51442

>  <Assay Category>


>  <Assay Organism>


>  <Target ID>
12911

>  <Target Name>
Cytochrome P450 2C9

>  <Target Organism>
Homo sapiens

>  <Target Description>
Target is a single protein chain

>  <Sequence Accession>
P11712

>  <Reference>
J. Med. Chem. 46 (25), 5416-5427 (2003)

>  <Pubmed ID>
14640550

>  <DOI>
10.1021/jm020557k

$$$$
251142
Actelion Java MolfileCreator 1.0

 17 18  0  0  0  0  0  0  0  0999 V2000
    0.0000   -0.0000   -0.0000 O   0  0  0  0  0  0  0  0  0  0  0  0
    1.2864    0.7553   -0.0000 C   0  0  0  0  0  0  0  0  0  0  0  0
   -1.3100    0.7671   -0.0000 C   0  0  0  0  0  0  0  0  0  0  0  0
    1.2628    2.2660   -0.0000 C   0  0  0  0  0  0  0  0  0  0  0  0
    2.5728    0.0118   -0.0000 C   0  0  0  0  0  0  0  0  0  0  0  0
   -2.6319    0.0236   -0.0000 C   0  0  0  0  0  0  0  0  0  0  0  0
    2.5492    3.0213   -0.0000 C   0  0  0  0  0  0  0  0  0  0  0  0
    3.8593    0.7789   -0.0000 C   0  0  0  0  0  0  0  0  0  0  0  0
   -3.9419    0.7907   -0.0000 C   0  0  0  0  0  0  0  0  0  0  0  0
    3.8357    2.2778   -0.0000 C   0  0  0  0  0  0  0  0  0  0  0  0
   -5.2519    0.0472   -0.0000 C   0  0  0  0  0  0  0  0  0  0  0  0
    5.1221    3.0331   -0.0000 C   0  0  0  0  0  0  0  0  0  0  0  0
    5.2637    4.5320   -0.0000 N   0  0  0  0  0  0  0  0  0  0  0  0
    6.4675    2.4430   -0.0000 C   0  0  0  0  0  0  0  0  0  0  0  0
    6.7154    4.8624   -0.0000 N   0  0  0  0  0  0  0  0  0  0  0  0
    4.1189    5.5470   -0.0000 C   0  0  0  0  0  0  0  0  0  0  0  0
    7.4589    3.5642   -0.0000 C   0  0  0  0  0  0  0  0  0  0  0  0
  1  2  1  0  0  0  0
  1  3  1  0  0  0  0
  2  4  2  0  0  0  0
  2  5  1  0  0  0  0
  3  6  1  0  0  0  0
  4  7  1  0  0  0  0
  5  8  2  0  0  0  0
  6  9  1  0  0  0  0
  7 10  2  0  0  0  0
  9 11  1  0  0  0  0
 10 12  1  0  0  0  0
 12 13  1  0  0  0  0
 12 14  2  0  0  0  0
 13 15  1  0  0  0  0
 13 16  1  0  0  0  0
 14 17  1  0  0  0  0
  8 10  1  0  0  0  0
 15 17  2  0  0  0  0
M  END
>  <MolRegNo>
251142

>  <m>
=

>  <Value>
6480

>  <Unit>
nM

>  <Type>
IC50

>  <pValue>
5.19

>  <Ligand Efficiency>
0

>  <Binding Efficiency>
0

>  <Surface Efficiency>
0

>  <Assay Index>
51442

>  <Assay Category>


>  <Assay Organism>


>  <Target ID>
12911

>  <Target Name>
Cytochrome P450 2C9

>  <Target Organism>
Homo sapiens

>  <Target Description>
Target is a single protein chain

>  <Sequence Accession>
P11712

>  <Reference>
J. Med. Chem. 46 (25), 5416-5427 (2003)

>  <Pubmed ID>
14640550

>  <DOI>
10.1021/jm020557k

$$$$
251529
Actelion Java MolfileCreator 1.0

 15 15  0  0  0  0  0  0  0  0999 V2000
    0.0000   -0.0000   -0.0000 O   0  0  0  0  0  0  0  0  0  0  0  0
    1.2865    0.7672   -0.0000 C   0  0  0  0  0  0  0  0  0  0  0  0
   -1.3101    0.7672   -0.0000 C   0  0  0  0  0  0  0  0  0  0  0  0
    2.5730    0.0236   -0.0000 C   0  0  0  0  0  0  0  0  0  0  0  0
    1.2629    2.2661   -0.0000 C   0  0  0  0  0  0  0  0  0  0  0  0
   -2.6202    0.0236   -0.0000 C   0  0  0  0  0  0  0  0  0  0  0  0
    3.8595    0.7908   -0.0000 C   0  0  0  0  0  0  0  0  0  0  0  0
    2.5494    3.0215   -0.0000 C   0  0  0  0  0  0  0  0  0  0  0  0
   -3.9421    0.7908   -0.0000 C   0  0  0  0  0  0  0  0  0  0  0  0
    3.8477    2.3015   -0.0000 C   0  0  0  0  0  0  0  0  0  0  0  0
   -5.2522    0.0472   -0.0000 C   0  0  0  0  0  0  0  0  0  0  0  0
    5.1341    3.0687   -0.0000 N   0  0  0  0  0  0  0  0  0  0  0  0
    5.2758    4.5676   -0.0000 C   0  0  0  0  0  0  0  0  0  0  0  0
    6.7157    4.8981   -0.0000 N   0  0  0  0  0  0  0  0  0  0  0  0
    7.4711    3.6116   -0.0000 O   0  0  0  0  0  0  0  0  0  0  0  0
  1  2  1  0  0  0  0
  1  3  1  0  0  0  0
  2  4  2  0  0  0  0
  2  5  1  0  0  0  0
  3  6  1  0  0  0  0
  4  7  1  0  0  0  0
  5  8  2  0  0  0  0
  6  9  1  0  0  0  0
  7 10  2  0  0  0  0
  9 11  1  0  0  0  0
 10 12  1  0  0  0  0
 12 13  1  0  0  0  0
 13 14  2  0  0  0  0
 14 15  1  0  0  0  0
  8 10  1  0  0  0  0
M  END
>  <MolRegNo>
251529

>  <m>
=

>  <Value>
19900

>  <Unit>
nM

>  <Type>
IC50

>  <pValue>
4.7

>  <Ligand Efficiency>
0

>  <Binding Efficiency>
0

>  <Surface Efficiency>
0

>  <Assay Index>
51442

>  <Assay Category>


>  <Assay Organism>


>  <Target ID>
12911

>  <Target Name>
Cytochrome P450 2C9

>  <Target Organism>
Homo sapiens

>  <Target Description>
Target is a single protein chain

>  <Sequence Accession>
P11712

>  <Reference>
J. Med. Chem. 46 (25), 5416-5427 (2003)

>  <Pubmed ID>
14640550

>  <DOI>
10.1021/jm020557k

$$$$
251654
Actelion Java MolfileCreator 1.0

 17 18  0  0  0  0  0  0  0  0999 V2000
    0.0000   -0.0000   -0.0000 O   0  0  0  0  0  0  0  0  0  0  0  0
    1.2969    0.7664   -0.0000 C   0  0  0  0  0  0  0  0  0  0  0  0
   -1.3087    0.7664   -0.0000 C   0  0  0  0  0  0  0  0  0  0  0  0
    1.2733    2.2755   -0.0000 C   0  0  0  0  0  0  0  0  0  0  0  0
    2.5821    0.0236   -0.0000 C   0  0  0  0  0  0  0  0  0  0  0  0
   -2.6174    0.0236   -0.0000 C   0  0  0  0  0  0  0  0  0  0  0  0
    2.5585    3.0301   -0.0000 C   0  0  0  0  0  0  0  0  0  0  0  0
    3.8672    0.7899   -0.0000 C   0  0  0  0  0  0  0  0  0  0  0  0
   -3.9262    0.7899   -0.0000 C   0  0  0  0  0  0  0  0  0  0  0  0
    3.8672    2.2873   -0.0000 C   0  0  0  0  0  0  0  0  0  0  0  0
   -5.2349    0.0472   -0.0000 C   0  0  0  0  0  0  0  0  0  0  0  0
    5.1523    3.0419   -0.0000 C   0  0  0  0  0  0  0  0  0  0  0  0
    6.4375    2.2991   -0.0000 N   0  0  0  0  0  0  0  0  0  0  0  0
    5.1288    4.5510   -0.0000 C   0  0  0  0  0  0  0  0  0  0  0  0
    7.7226    3.0419   -0.0000 C   0  0  0  0  0  0  0  0  0  0  0  0
    6.4139    5.3056   -0.0000 N   0  0  0  0  0  0  0  0  0  0  0  0
    7.7108    4.5510   -0.0000 C   0  0  0  0  0  0  0  0  0  0  0  0
  1  2  1  0  0  0  0
  1  3  1  0  0  0  0
  2  4  2  0  0  0  0
  2  5  1  0  0  0  0
  3  6  1  0  0  0  0
  4  7  1  0  0  0  0
  5  8  2  0  0  0  0
  6  9  1  0  0  0  0
  7 10  2  0  0  0  0
  9 11  1  0  0  0  0
 10 12  1  0  0  0  0
 12 13  2  0  0  0  0
 12 14  1  0  0  0  0
 13 15  1  0  0  0  0
 14 16  2  0  0  0  0
 15 17  2  0  0  0  0
  8 10  1  0  0  0  0
 16 17  1  0  0  0  0
M  END
>  <MolRegNo>
251654

>  <m>
=

>  <Value>
36800

>  <Unit>
nM

>  <Type>
IC50

>  <pValue>
4.43

>  <Ligand Efficiency>
0

>  <Binding Efficiency>
0

>  <Surface Efficiency>
0

>  <Assay Index>
51442

>  <Assay Category>


>  <Assay Organism>


>  <Target ID>
12911

>  <Target Name>
Cytochrome P450 2C9

>  <Target Organism>
Homo sapiens

>  <Target Description>
Target is a single protein chain

>  <Sequence Accession>
P11712

>  <Reference>
J. Med. Chem. 46 (25), 5416-5427 (2003)

>  <Pubmed ID>
14640550

>  <DOI>
10.1021/jm020557k

$$$$
250610
Actelion Java MolfileCreator 1.0

 16 17  0  0  0  0  0  0  0  0999 V2000
    0.0000   -0.0000   -0.0000 S   0  0  0  0  0  0  0  0  0  0  0  0
    1.4535    0.3309   -0.0000 N   0  0  0  0  0  0  0  0  0  0  0  0
   -0.1654   -1.4772   -0.0000 C   0  0  0  0  0  0  0  0  0  0  0  0
    2.1980   -0.9572   -0.0000 C   0  0  0  0  0  0  0  0  0  0  0  0
   -1.4535   -2.2216   -0.0000 C   0  0  0  0  0  0  0  0  0  0  0  0
    1.2054   -2.0798   -0.0000 C   0  0  0  0  0  0  0  0  0  0  0  0
   -2.7771   -1.4653   -0.0000 C   0  0  0  0  0  0  0  0  0  0  0  0
   -1.4772   -3.7106   -0.0000 C   0  0  0  0  0  0  0  0  0  0  0  0
   -4.0888   -2.1980   -0.0000 C   0  0  0  0  0  0  0  0  0  0  0  0
   -2.7889   -4.4433   -0.0000 C   0  0  0  0  0  0  0  0  0  0  0  0
   -4.1006   -3.6752   -0.0000 C   0  0  0  0  0  0  0  0  0  0  0  0
   -5.4123   -4.4078   -0.0000 O   0  0  0  0  0  0  0  0  0  0  0  0
   -6.7240   -3.6515   -0.0000 C   0  0  0  0  0  0  0  0  0  0  0  0
   -8.0357   -4.3842   -0.0000 C   0  0  0  0  0  0  0  0  0  0  0  0
   -9.3474   -3.6279   -0.0000 C   0  0  0  0  0  0  0  0  0  0  0  0
  -10.6592   -4.3606   -0.0000 C   0  0  0  0  0  0  0  0  0  0  0  0
  1  2  1  0  0  0  0
  1  3  1  0  0  0  0
  2  4  2  0  0  0  0
  3  5  1  0  0  0  0
  3  6  2  0  0  0  0
  5  7  2  0  0  0  0
  5  8  1  0  0  0  0
  7  9  1  0  0  0  0
  8 10  2  0  0  0  0
  9 11  2  0  0  0  0
 11 12  1  0  0  0  0
 12 13  1  0  0  0  0
 13 14  1  0  0  0  0
 14 15  1  0  0  0  0
 15 16  1  0  0  0  0
  4  6  1  0  0  0  0
 10 11  1  0  0  0  0
M  END
>  <MolRegNo>
250610

>  <m>
<

>  <Value>
46

>  <Unit>
nM

>  <Type>
IC50

>  <pValue>
0

>  <Ligand Efficiency>
0

>  <Binding Efficiency>
0

>  <Surface Efficiency>
0

>  <Assay Index>
51442

>  <Assay Category>


>  <Assay Organism>


>  <Target ID>
12911

>  <Target Name>
Cytochrome P450 2C9

>  <Target Organism>
Homo sapiens

>  <Target Description>
Target is a single protein chain

>  <Sequence Accession>
P11712

>  <Reference>
J. Med. Chem. 46 (25), 5416-5427 (2003)

>  <Pubmed ID>
14640550

>  <DOI>
10.1021/jm020557k

$$$$
251745
Actelion Java MolfileCreator 1.0

 13 14  0  0  0  0  0  0  0  0999 V2000
    0.0000   -0.0000   -0.0000 O   0  0  0  0  0  0  0  0  0  0  0  0
    1.4459    0.3318   -0.0000 N   0  0  0  0  0  0  0  0  0  0  0  0
   -0.1659   -1.4814   -0.0000 C   0  0  0  0  0  0  0  0  0  0  0  0
    2.1925   -0.9363   -0.0000 C   0  0  0  0  0  0  0  0  0  0  0  0
   -1.4577   -2.2162   -0.0000 C   0  0  0  0  0  0  0  0  0  0  0  0
    1.1852   -2.0740   -0.0000 C   0  0  0  0  0  0  0  0  0  0  0  0
   -2.7851   -1.4577   -0.0000 C   0  0  0  0  0  0  0  0  0  0  0  0
   -1.4814   -3.7095   -0.0000 C   0  0  0  0  0  0  0  0  0  0  0  0
   -4.1006   -2.1925   -0.0000 C   0  0  0  0  0  0  0  0  0  0  0  0
   -2.7970   -4.4443   -0.0000 C   0  0  0  0  0  0  0  0  0  0  0  0
   -4.1125   -3.6858   -0.0000 C   0  0  0  0  0  0  0  0  0  0  0  0
   -5.4280   -4.4206   -0.0000 O   0  0  0  0  0  0  0  0  0  0  0  0
   -6.7435   -3.6621   -0.0000 C   0  0  0  0  0  0  0  0  0  0  0  0
  1  2  1  0  0  0  0
  1  3  1  0  0  0  0
  2  4  2  0  0  0  0
  3  5  1  0  0  0  0
  3  6  2  0  0  0  0
  5  7  2  0  0  0  0
  5  8  1  0  0  0  0
  7  9  1  0  0  0  0
  8 10  2  0  0  0  0
  9 11  2  0  0  0  0
 11 12  1  0  0  0  0
 12 13  1  0  0  0  0
  4  6  1  0  0  0  0
 10 11  1  0  0  0  0
M  END
>  <MolRegNo>
251745

>  <m>


>  <Value>
0

>  <Unit>


>  <Type>
NT

>  <pValue>
0

>  <Ligand Efficiency>
0

>  <Binding Efficiency>
0

>  <Surface Efficiency>
0

>  <Assay Index>
51462

>  <Assay Category>


>  <Assay Organism>


>  <Target ID>
12911

>  <Target Name>
Cytochrome P450 2C9

>  <Target Organism>
Homo sapiens

>  <Target Description>
Target is a single protein chain

>  <Sequence Accession>
P11712

>  <Reference>
J. Med. Chem. 46 (25), 5416-5427 (2003)

>  <Pubmed ID>
14640550

>  <DOI>
10.1021/jm020557k

$$$$
251193
Actelion Java MolfileCreator 1.0

 16 17  0  0  0  0  0  0  0  0999 V2000
    0.0000   -0.0000   -0.0000 O   0  0  0  0  0  0  0  0  0  0  0  0
   -1.3648    0.6236   -0.0000 C   0  0  0  0  0  0  0  0  0  0  0  0
    0.9883    1.1413   -0.0000 C   0  0  0  0  0  0  0  0  0  0  0  0
   -2.6708   -0.1177   -0.0000 C   0  0  0  0  0  0  0  0  0  0  0  0
   -1.2354    2.1178   -0.0000 C   0  0  0  0  0  0  0  0  0  0  0  0
    0.2235    2.4473   -0.0000 N   0  0  0  0  0  0  0  0  0  0  0  0
   -3.9886    0.6353   -0.0000 C   0  0  0  0  0  0  0  0  0  0  0  0
   -2.6943   -1.6001   -0.0000 C   0  0  0  0  0  0  0  0  0  0  0  0
   -5.2945   -0.0941   -0.0000 C   0  0  0  0  0  0  0  0  0  0  0  0
   -4.0003   -2.3296   -0.0000 C   0  0  0  0  0  0  0  0  0  0  0  0
   -5.3063   -1.5648   -0.0000 C   0  0  0  0  0  0  0  0  0  0  0  0
   -6.6123   -2.2943   -0.0000 O   0  0  0  0  0  0  0  0  0  0  0  0
   -7.9183   -1.5413   -0.0000 C   0  0  0  0  0  0  0  0  0  0  0  0
   -9.2243   -2.2708   -0.0000 C   0  0  0  0  0  0  0  0  0  0  0  0
  -10.5303   -1.5178   -0.0000 C   0  0  0  0  0  0  0  0  0  0  0  0
  -11.8363   -2.2472   -0.0000 C   0  0  0  0  0  0  0  0  0  0  0  0
  1  2  1  0  0  0  0
  1  3  1  0  0  0  0
  2  4  1  0  0  0  0
  2  5  2  0  0  0  0
  3  6  2  0  0  0  0
  4  7  2  0  0  0  0
  4  8  1  0  0  0  0
  7  9  1  0  0  0  0
  8 10  2  0  0  0  0
  9 11  2  0  0  0  0
 11 12  1  0  0  0  0
 12 13  1  0  0  0  0
 13 14  1  0  0  0  0
 14 15  1  0  0  0  0
 15 16  1  0  0  0  0
  5  6  1  0  0  0  0
 10 11  1  0  0  0  0
M  END
>  <MolRegNo>
251193

>  <m>
<

>  <Value>
46

>  <Unit>
nM

>  <Type>
IC50

>  <pValue>
0

>  <Ligand Efficiency>
0

>  <Binding Efficiency>
0

>  <Surface Efficiency>
0

>  <Assay Index>
51442

>  <Assay Category>


>  <Assay Organism>


>  <Target ID>
12911

>  <Target Name>
Cytochrome P450 2C9

>  <Target Organism>
Homo sapiens

>  <Target Description>
Target is a single protein chain

>  <Sequence Accession>
P11712

>  <Reference>
J. Med. Chem. 46 (25), 5416-5427 (2003)

>  <Pubmed ID>
14640550

>  <DOI>
10.1021/jm020557k

$$$$
250611
Actelion Java MolfileCreator 1.0

 16 17  0  0  0  0  0  0  0  0999 V2000
    0.0000   -0.0000   -0.0000 O   0  0  0  0  0  0  0  0  0  0  0  0
   -1.4746   -0.3067   -0.0000 N   0  0  0  0  0  0  0  0  0  0  0  0
    0.7432   -1.2859   -0.0000 C   0  0  0  0  0  0  0  0  0  0  0  0
   -1.6398   -1.7814   -0.0000 C   0  0  0  0  0  0  0  0  0  0  0  0
   -0.2713   -2.4066   -0.0000 C   0  0  0  0  0  0  0  0  0  0  0  0
   -2.9257   -2.5246   -0.0000 C   0  0  0  0  0  0  0  0  0  0  0  0
   -4.2470   -1.7696   -0.0000 C   0  0  0  0  0  0  0  0  0  0  0  0
   -2.9493   -4.0110   -0.0000 C   0  0  0  0  0  0  0  0  0  0  0  0
   -5.5564   -2.5010   -0.0000 C   0  0  0  0  0  0  0  0  0  0  0  0
   -4.2588   -4.7424   -0.0000 C   0  0  0  0  0  0  0  0  0  0  0  0
   -5.5682   -3.9756   -0.0000 C   0  0  0  0  0  0  0  0  0  0  0  0
   -6.8777   -4.7071   -0.0000 O   0  0  0  0  0  0  0  0  0  0  0  0
   -8.1872   -3.9520   -0.0000 C   0  0  0  0  0  0  0  0  0  0  0  0
   -9.4967   -4.6835   -0.0000 C   0  0  0  0  0  0  0  0  0  0  0  0
  -10.8062   -3.9284   -0.0000 C   0  0  0  0  0  0  0  0  0  0  0  0
  -12.1157   -4.6599   -0.0000 C   0  0  0  0  0  0  0  0  0  0  0  0
  1  2  1  0  0  0  0
  1  3  1  0  0  0  0
  2  4  2  0  0  0  0
  3  5  2  0  0  0  0
  4  6  1  0  0  0  0
  6  7  2  0  0  0  0
  6  8  1  0  0  0  0
  7  9  1  0  0  0  0
  8 10  2  0  0  0  0
  9 11  2  0  0  0  0
 11 12  1  0  0  0  0
 12 13  1  0  0  0  0
 13 14  1  0  0  0  0
 14 15  1  0  0  0  0
 15 16  1  0  0  0  0
  4  5  1  0  0  0  0
 10 11  1  0  0  0  0
M  END
>  <MolRegNo>
250611

>  <m>
=

>  <Value>
43300

>  <Unit>
nM

>  <Type>
IC50

>  <pValue>
4.36

>  <Ligand Efficiency>
0

>  <Binding Efficiency>
0

>  <Surface Efficiency>
0

>  <Assay Index>
51442

>  <Assay Category>


>  <Assay Organism>


>  <Target ID>
12911

>  <Target Name>
Cytochrome P450 2C9

>  <Target Organism>
Homo sapiens

>  <Target Description>
Target is a single protein chain

>  <Sequence Accession>
P11712

>  <Reference>
J. Med. Chem. 46 (25), 5416-5427 (2003)

>  <Pubmed ID>
14640550

>  <DOI>
10.1021/jm020557k

$$$$
250613
Actelion Java MolfileCreator 1.0

 16 17  0  0  0  0  0  0  0  0999 V2000
    0.0000   -0.0000   -0.0000 O   0  0  0  0  0  0  0  0  0  0  0  0
   -0.7645    1.3055   -0.0000 C   0  0  0  0  0  0  0  0  0  0  0  0
   -1.0115   -1.1173   -0.0000 C   0  0  0  0  0  0  0  0  0  0  0  0
   -2.2347    0.9997   -0.0000 N   0  0  0  0  0  0  0  0  0  0  0  0
   -2.3994   -0.4940   -0.0000 C   0  0  0  0  0  0  0  0  0  0  0  0
   -3.6814   -1.2350   -0.0000 C   0  0  0  0  0  0  0  0  0  0  0  0
   -4.9986   -0.4822   -0.0000 C   0  0  0  0  0  0  0  0  0  0  0  0
   -3.7049   -2.7169   -0.0000 C   0  0  0  0  0  0  0  0  0  0  0  0
   -6.3042   -1.2114   -0.0000 C   0  0  0  0  0  0  0  0  0  0  0  0
   -5.0104   -3.4461   -0.0000 C   0  0  0  0  0  0  0  0  0  0  0  0
   -6.3159   -2.6816   -0.0000 C   0  0  0  0  0  0  0  0  0  0  0  0
   -7.6215   -3.4108   -0.0000 O   0  0  0  0  0  0  0  0  0  0  0  0
   -8.9270   -2.6581   -0.0000 C   0  0  0  0  0  0  0  0  0  0  0  0
  -10.2325   -3.3873   -0.0000 C   0  0  0  0  0  0  0  0  0  0  0  0
  -11.5381   -2.6346   -0.0000 C   0  0  0  0  0  0  0  0  0  0  0  0
  -12.8436   -3.3638   -0.0000 C   0  0  0  0  0  0  0  0  0  0  0  0
  1  2  1  0  0  0  0
  1  3  1  0  0  0  0
  2  4  2  0  0  0  0
  3  5  2  0  0  0  0
  5  6  1  0  0  0  0
  6  7  2  0  0  0  0
  6  8  1  0  0  0  0
  7  9  1  0  0  0  0
  8 10  2  0  0  0  0
  9 11  2  0  0  0  0
 11 12  1  0  0  0  0
 12 13  1  0  0  0  0
 13 14  1  0  0  0  0
 14 15  1  0  0  0  0
 15 16  1  0  0  0  0
  4  5  1  0  0  0  0
 10 11  1  0  0  0  0
M  END
>  <MolRegNo>
250613

>  <m>


>  <Value>
0

>  <Unit>


>  <Type>
NT

>  <pValue>
0

>  <Ligand Efficiency>
0

>  <Binding Efficiency>
0

>  <Surface Efficiency>
0

>  <Assay Index>
51462

>  <Assay Category>


>  <Assay Organism>


>  <Target ID>
12911

>  <Target Name>
Cytochrome P450 2C9

>  <Target Organism>
Homo sapiens

>  <Target Description>
Target is a single protein chain

>  <Sequence Accession>
P11712

>  <Reference>
J. Med. Chem. 46 (25), 5416-5427 (2003)

>  <Pubmed ID>
14640550

>  <DOI>
10.1021/jm020557k

$$$$
251954
Actelion Java MolfileCreator 1.0

 16 17  0  0  0  0  0  0  0  0999 V2000
    0.0000   -0.0000   -0.0000 O   0  0  0  0  0  0  0  0  0  0  0  0
    1.2879    0.7562   -0.0000 C   0  0  0  0  0  0  0  0  0  0  0  0
   -1.3115    0.7562   -0.0000 C   0  0  0  0  0  0  0  0  0  0  0  0
    1.2642    2.2685   -0.0000 C   0  0  0  0  0  0  0  0  0  0  0  0
    2.5757    0.0236   -0.0000 C   0  0  0  0  0  0  0  0  0  0  0  0
   -2.6230    0.0236   -0.0000 C   0  0  0  0  0  0  0  0  0  0  0  0
    2.5521    3.0247   -0.0000 C   0  0  0  0  0  0  0  0  0  0  0  0
    3.8636    0.7798   -0.0000 C   0  0  0  0  0  0  0  0  0  0  0  0
   -3.9463    0.7798   -0.0000 C   0  0  0  0  0  0  0  0  0  0  0  0
    3.8399    2.2922   -0.0000 C   0  0  0  0  0  0  0  0  0  0  0  0
   -5.2578    0.0473   -0.0000 C   0  0  0  0  0  0  0  0  0  0  0  0
    5.1278    3.0483   -0.0000 C   0  0  0  0  0  0  0  0  0  0  0  0
    6.4747    2.4458   -0.0000 N   0  0  0  0  0  0  0  0  0  0  0  0
    5.2696    4.5607   -0.0000 N   0  0  0  0  0  0  0  0  0  0  0  0
    7.4790    3.5800   -0.0000 N   0  0  0  0  0  0  0  0  0  0  0  0
    6.7110    4.8797   -0.0000 N   0  0  0  0  0  0  0  0  0  0  0  0
  1  2  1  0  0  0  0
  1  3  1  0  0  0  0
  2  4  2  0  0  0  0
  2  5  1  0  0  0  0
  3  6  1  0  0  0  0
  4  7  1  0  0  0  0
  5  8  2  0  0  0  0
  6  9  1  0  0  0  0
  7 10  2  0  0  0  0
  9 11  1  0  0  0  0
 10 12  1  0  0  0  0
 12 13  1  0  0  0  0
 12 14  2  0  0  0  0
 13 15  2  0  0  0  0
 14 16  1  0  0  0  0
  8 10  1  0  0  0  0
 15 16  1  0  0  0  0
M  END
>  <MolRegNo>
251954

>  <m>
=

>  <Value>
10200

>  <Unit>
nM

>  <Type>
IC50

>  <pValue>
4.99

>  <Ligand Efficiency>
0

>  <Binding Efficiency>
0

>  <Surface Efficiency>
0

>  <Assay Index>
51442

>  <Assay Category>


>  <Assay Organism>


>  <Target ID>
12911

>  <Target Name>
Cytochrome P450 2C9

>  <Target Organism>
Homo sapiens

>  <Target Description>
Target is a single protein chain

>  <Sequence Accession>
P11712

>  <Reference>
J. Med. Chem. 46 (25), 5416-5427 (2003)

>  <Pubmed ID>
14640550

>  <DOI>
10.1021/jm020557k

$$$$
251956
Actelion Java MolfileCreator 1.0

 17 18  0  0  0  0  0  0  0  0999 V2000
    0.0000   -0.0000   -0.0000 O   0  0  0  0  0  0  0  0  0  0  0  0
    1.2889    0.7568   -0.0000 C   0  0  0  0  0  0  0  0  0  0  0  0
   -1.3126    0.7568   -0.0000 C   0  0  0  0  0  0  0  0  0  0  0  0
    2.5779    0.0118   -0.0000 C   0  0  0  0  0  0  0  0  0  0  0  0
    1.2771    2.2586   -0.0000 C   0  0  0  0  0  0  0  0  0  0  0  0
   -2.6252    0.0237   -0.0000 C   0  0  0  0  0  0  0  0  0  0  0  0
    3.8668    0.7686   -0.0000 C   0  0  0  0  0  0  0  0  0  0  0  0
    2.5660    3.0154   -0.0000 C   0  0  0  0  0  0  0  0  0  0  0  0
   -3.9377    0.7805   -0.0000 C   0  0  0  0  0  0  0  0  0  0  0  0
    3.8550    2.2822   -0.0000 C   0  0  0  0  0  0  0  0  0  0  0  0
   -5.2503    0.0473   -0.0000 C   0  0  0  0  0  0  0  0  0  0  0  0
    5.1557    3.0509   -0.0000 C   0  0  0  0  0  0  0  0  0  0  0  0
    5.1321    4.5526   -0.0000 N   0  0  0  0  0  0  0  0  0  0  0  0
    6.4446    2.3059   -0.0000 C   0  0  0  0  0  0  0  0  0  0  0  0
    6.4328    5.3094   -0.0000 C   0  0  0  0  0  0  0  0  0  0  0  0
    7.7336    3.0627   -0.0000 C   0  0  0  0  0  0  0  0  0  0  0  0
    7.7217    4.5645   -0.0000 N   0  0  0  0  0  0  0  0  0  0  0  0
  1  2  1  0  0  0  0
  1  3  1  0  0  0  0
  2  4  2  0  0  0  0
  2  5  1  0  0  0  0
  3  6  1  0  0  0  0
  4  7  1  0  0  0  0
  5  8  2  0  0  0  0
  6  9  1  0  0  0  0
  7 10  2  0  0  0  0
  9 11  1  0  0  0  0
 10 12  1  0  0  0  0
 12 13  2  0  0  0  0
 12 14  1  0  0  0  0
 13 15  1  0  0  0  0
 14 16  2  0  0  0  0
 15 17  2  0  0  0  0
  8 10  1  0  0  0  0
 16 17  1  0  0  0  0
M  END
>  <MolRegNo>
251956

>  <m>
>

>  <Value>
46

>  <Unit>
nM

>  <Type>
IC50

>  <pValue>
0

>  <Ligand Efficiency>
0

>  <Binding Efficiency>
0

>  <Surface Efficiency>
0

>  <Assay Index>
51442

>  <Assay Category>


>  <Assay Organism>


>  <Target ID>
12911

>  <Target Name>
Cytochrome P450 2C9

>  <Target Organism>
Homo sapiens

>  <Target Description>
Target is a single protein chain

>  <Sequence Accession>
P11712

>  <Reference>
J. Med. Chem. 46 (25), 5416-5427 (2003)

>  <Pubmed ID>
14640550

>  <DOI>
10.1021/jm020557k

$$$$
251875
Actelion Java MolfileCreator 1.0

 16 17  0  0  0  0  0  0  0  0999 V2000
    0.0000   -0.0000   -0.0000 O   0  0  0  0  0  0  0  0  0  0  0  0
    1.2879    0.7562   -0.0000 C   0  0  0  0  0  0  0  0  0  0  0  0
   -1.3115    0.7562   -0.0000 C   0  0  0  0  0  0  0  0  0  0  0  0
    1.2642    2.2685   -0.0000 C   0  0  0  0  0  0  0  0  0  0  0  0
    2.5757    0.0236   -0.0000 C   0  0  0  0  0  0  0  0  0  0  0  0
   -2.6230    0.0236   -0.0000 C   0  0  0  0  0  0  0  0  0  0  0  0
    2.5521    3.0247   -0.0000 C   0  0  0  0  0  0  0  0  0  0  0  0
    3.8636    0.7798   -0.0000 C   0  0  0  0  0  0  0  0  0  0  0  0
   -3.9463    0.7798   -0.0000 C   0  0  0  0  0  0  0  0  0  0  0  0
    3.8399    2.2922   -0.0000 C   0  0  0  0  0  0  0  0  0  0  0  0
   -5.2578    0.0473   -0.0000 C   0  0  0  0  0  0  0  0  0  0  0  0
    5.1278    3.0483   -0.0000 C   0  0  0  0  0  0  0  0  0  0  0  0
    5.2696    4.5607   -0.0000 N   0  0  0  0  0  0  0  0  0  0  0  0
    6.4747    2.4458   -0.0000 C   0  0  0  0  0  0  0  0  0  0  0  0
    6.7110    4.8797   -0.0000 N   0  0  0  0  0  0  0  0  0  0  0  0
    7.4790    3.5800   -0.0000 C   0  0  0  0  0  0  0  0  0  0  0  0
  1  2  1  0  0  0  0
  1  3  1  0  0  0  0
  2  4  2  0  0  0  0
  2  5  1  0  0  0  0
  3  6  1  0  0  0  0
  4  7  1  0  0  0  0
  5  8  2  0  0  0  0
  6  9  1  0  0  0  0
  7 10  2  0  0  0  0
  9 11  1  0  0  0  0
 10 12  1  0  0  0  0
 12 13  2  0  0  0  0
 12 14  1  0  0  0  0
 13 15  1  0  0  0  0
 14 16  2  0  0  0  0
  8 10  1  0  0  0  0
 15 16  1  0  0  0  0
M  END
>  <MolRegNo>
251875

>  <m>
=

>  <Value>
19600

>  <Unit>
nM

>  <Type>
IC50

>  <pValue>
4.71

>  <Ligand Efficiency>
0

>  <Binding Efficiency>
0

>  <Surface Efficiency>
0

>  <Assay Index>
51442

>  <Assay Category>


>  <Assay Organism>


>  <Target ID>
12911

>  <Target Name>
Cytochrome P450 2C9

>  <Target Organism>
Homo sapiens

>  <Target Description>
Target is a single protein chain

>  <Sequence Accession>
P11712

>  <Reference>
J. Med. Chem. 46 (25), 5416-5427 (2003)

>  <Pubmed ID>
14640550

>  <DOI>
10.1021/jm020557k

$$$$
134155
Actelion Java MolfileCreator 1.0

 11 12  0  0  0  0  0  0  0  0999 V2000
    0.0000   -0.0000   -0.0000 O   0  0  0  0  0  0  0  0  0  0  0  0
    0.4632    1.4370   -0.0000 N   0  0  0  0  0  0  0  0  0  0  0  0
    1.2114   -0.8670   -0.0000 C   0  0  0  0  0  0  0  0  0  0  0  0
    1.9596    1.4727   -0.0000 C   0  0  0  0  0  0  0  0  0  0  0  0
    1.2233   -2.3634   -0.0000 C   0  0  0  0  0  0  0  0  0  0  0  0
    2.4228    0.0238   -0.0000 C   0  0  0  0  0  0  0  0  0  0  0  0
    2.5059   -3.0997   -0.0000 C   0  0  0  0  0  0  0  0  0  0  0  0
   -0.0950   -3.0997   -0.0000 C   0  0  0  0  0  0  0  0  0  0  0  0
    2.4940   -4.5961   -0.0000 C   0  0  0  0  0  0  0  0  0  0  0  0
   -0.1069   -4.5961   -0.0000 C   0  0  0  0  0  0  0  0  0  0  0  0
    1.1876   -5.3443   -0.0000 C   0  0  0  0  0  0  0  0  0  0  0  0
  1  2  1  0  0  0  0
  1  3  1  0  0  0  0
  2  4  2  0  0  0  0
  3  5  1  0  0  0  0
  3  6  2  0  0  0  0
  5  7  2  0  0  0  0
  5  8  1  0  0  0  0
  7  9  1  0  0  0  0
  8 10  2  0  0  0  0
  9 11  2  0  0  0  0
  4  6  1  0  0  0  0
 10 11  1  0  0  0  0
M  END
>  <MolRegNo>
134155

>  <m>


>  <Value>
0

>  <Unit>


>  <Type>
NT

>  <pValue>
0

>  <Ligand Efficiency>
0

>  <Binding Efficiency>
0

>  <Surface Efficiency>
0

>  <Assay Index>
51462

>  <Assay Category>


>  <Assay Organism>


>  <Target ID>
12911

>  <Target Name>
Cytochrome P450 2C9

>  <Target Organism>
Homo sapiens

>  <Target Description>
Target is a single protein chain

>  <Sequence Accession>
P11712

>  <Reference>
J. Med. Chem. 46 (25), 5416-5427 (2003)

>  <Pubmed ID>
14640550

>  <DOI>
10.1021/jm020557k

$$$$
251508
Actelion Java MolfileCreator 1.0

 17 18  0  0  0  0  0  0  0  0999 V2000
    0.0000   -0.0000   -0.0000 O   0  0  0  0  0  0  0  0  0  0  0  0
    1.2867    0.7603   -0.0000 C   0  0  0  0  0  0  0  0  0  0  0  0
   -1.3101    0.7603   -0.0000 C   0  0  0  0  0  0  0  0  0  0  0  0
    1.2750    2.2576   -0.0000 C   0  0  0  0  0  0  0  0  0  0  0  0
    2.5735    0.0117   -0.0000 C   0  0  0  0  0  0  0  0  0  0  0  0
   -2.6203    0.0234   -0.0000 C   0  0  0  0  0  0  0  0  0  0  0  0
    2.5618    3.0180   -0.0000 C   0  0  0  0  0  0  0  0  0  0  0  0
    3.8602    0.7720   -0.0000 C   0  0  0  0  0  0  0  0  0  0  0  0
   -3.9304    0.7837   -0.0000 C   0  0  0  0  0  0  0  0  0  0  0  0
    3.8602    2.2810   -0.0000 C   0  0  0  0  0  0  0  0  0  0  0  0
   -5.2522    0.0468   -0.0000 C   0  0  0  0  0  0  0  0  0  0  0  0
    5.1469    3.0531   -0.0000 N   0  0  0  0  0  0  0  0  0  0  0  0
    6.5038    2.4565   -0.0000 C   0  0  0  0  0  0  0  0  0  0  0  0
    5.2756    4.5504   -0.0000 C   0  0  0  0  0  0  0  0  0  0  0  0
    7.4981    3.5795   -0.0000 C   0  0  0  0  0  0  0  0  0  0  0  0
    6.8080    0.9943   -0.0000 C   0  0  0  0  0  0  0  0  0  0  0  0
    6.7378    4.8779   -0.0000 N   0  0  0  0  0  0  0  0  0  0  0  0
  1  2  1  0  0  0  0
  1  3  1  0  0  0  0
  2  4  2  0  0  0  0
  2  5  1  0  0  0  0
  3  6  1  0  0  0  0
  4  7  1  0  0  0  0
  5  8  2  0  0  0  0
  6  9  1  0  0  0  0
  7 10  2  0  0  0  0
  9 11  1  0  0  0  0
 10 12  1  0  0  0  0
 12 13  1  0  0  0  0
 12 14  1  0  0  0  0
 13 15  2  0  0  0  0
 13 16  1  0  0  0  0
 14 17  2  0  0  0  0
  8 10  1  0  0  0  0
 15 17  1  0  0  0  0
M  END
>  <MolRegNo>
251508

>  <m>
=

>  <Value>
88

>  <Unit>
nM

>  <Type>
IC50

>  <pValue>
7.06

>  <Ligand Efficiency>
0

>  <Binding Efficiency>
0

>  <Surface Efficiency>
0

>  <Assay Index>
51442

>  <Assay Category>


>  <Assay Organism>


>  <Target ID>
12911

>  <Target Name>
Cytochrome P450 2C9

>  <Target Organism>
Homo sapiens

>  <Target Description>
Target is a single protein chain

>  <Sequence Accession>
P11712

>  <Reference>
J. Med. Chem. 46 (25), 5416-5427 (2003)

>  <Pubmed ID>
14640550

>  <DOI>
10.1021/jm020557k

$$$$
186431
Actelion Java MolfileCreator 1.0

 15 15  0  0  0  0  0  0  0  0999 V2000
    0.0000   -0.0000   -0.0000 O   0  0  0  0  0  0  0  0  0  0  0  0
   -1.3065    0.7533   -0.0000 N   0  0  0  0  0  0  0  0  0  0  0  0
   -2.6129    0.0235   -0.0000 C   0  0  0  0  0  0  0  0  0  0  0  0
   -3.9312    0.7651   -0.0000 N   0  0  0  0  0  0  0  0  0  0  0  0
   -5.2377    0.0235   -0.0000 C   0  0  0  0  0  0  0  0  0  0  0  0
   -5.2494   -1.4595   -0.0000 C   0  0  0  0  0  0  0  0  0  0  0  0
   -6.5441    0.7768   -0.0000 C   0  0  0  0  0  0  0  0  0  0  0  0
   -6.5559   -2.1892   -0.0000 C   0  0  0  0  0  0  0  0  0  0  0  0
   -3.9547   -2.1892   -0.0000 C   0  0  0  0  0  0  0  0  0  0  0  0
   -7.8506    0.0471   -0.0000 C   0  0  0  0  0  0  0  0  0  0  0  0
   -7.8624   -1.4359   -0.0000 C   0  0  0  0  0  0  0  0  0  0  0  0
   -9.1688   -2.1657   -0.0000 C   0  0  0  0  0  0  0  0  0  0  0  0
  -10.4753   -1.4124   -0.0000 C   0  0  0  0  0  0  0  0  0  0  0  0
  -11.7935   -2.1421   -0.0000 C   0  0  0  0  0  0  0  0  0  0  0  0
  -13.1000   -1.3889   -0.0000 C   0  0  0  0  0  0  0  0  0  0  0  0
  1  2  1  0  0  0  0
  2  3  1  0  0  0  0
  3  4  2  0  0  0  0
  4  5  1  0  0  0  0
  5  6  2  0  0  0  0
  5  7  1  0  0  0  0
  6  8  1  0  0  0  0
  6  9  1  0  0  0  0
  7 10  2  0  0  0  0
  8 11  2  0  0  0  0
 11 12  1  0  0  0  0
 12 13  1  0  0  0  0
 13 14  1  0  0  0  0
 14 15  1  0  0  0  0
 10 11  1  0  0  0  0
M  END
>  <MolRegNo>
186431

>  <m>
=

>  <Value>
4170

>  <Unit>
nM

>  <Type>
IC50

>  <pValue>
5.38

>  <Ligand Efficiency>
0

>  <Binding Efficiency>
0

>  <Surface Efficiency>
0

>  <Assay Index>
51442

>  <Assay Category>


>  <Assay Organism>


>  <Target ID>
12911

>  <Target Name>
Cytochrome P450 2C9

>  <Target Organism>
Homo sapiens

>  <Target Description>
Target is a single protein chain

>  <Sequence Accession>
P11712

>  <Reference>
J. Med. Chem. 46 (25), 5416-5427 (2003)

>  <Pubmed ID>
14640550

>  <DOI>
10.1021/jm020557k

$$$$
251511
Actelion Java MolfileCreator 1.0

 17 18  0  0  0  0  0  0  0  0999 V2000
    0.0000   -0.0000   -0.0000 O   0  0  0  0  0  0  0  0  0  0  0  0
    1.2904    0.7577   -0.0000 C   0  0  0  0  0  0  0  0  0  0  0  0
   -1.3141    0.7577   -0.0000 C   0  0  0  0  0  0  0  0  0  0  0  0
    1.2786    2.2731   -0.0000 C   0  0  0  0  0  0  0  0  0  0  0  0
    2.5809    0.0237   -0.0000 C   0  0  0  0  0  0  0  0  0  0  0  0
   -2.6282    0.0237   -0.0000 C   0  0  0  0  0  0  0  0  0  0  0  0
    2.5690    3.0308   -0.0000 C   0  0  0  0  0  0  0  0  0  0  0  0
    3.8713    0.7814   -0.0000 C   0  0  0  0  0  0  0  0  0  0  0  0
   -3.9424    0.7814   -0.0000 C   0  0  0  0  0  0  0  0  0  0  0  0
    3.8713    2.2968   -0.0000 C   0  0  0  0  0  0  0  0  0  0  0  0
   -5.2683    0.0474   -0.0000 C   0  0  0  0  0  0  0  0  0  0  0  0
    5.1381    3.0544   -0.0000 C   0  0  0  0  0  0  0  0  0  0  0  0
    5.2802    4.5580   -0.0000 N   0  0  0  0  0  0  0  0  0  0  0  0
    6.4877    2.4625   -0.0000 C   0  0  0  0  0  0  0  0  0  0  0  0
    6.7245    4.8895   -0.0000 N   0  0  0  0  0  0  0  0  0  0  0  0
    7.4822    3.6109   -0.0000 C   0  0  0  0  0  0  0  0  0  0  0  0
    8.9739    3.4688   -0.0000 C   0  0  0  0  0  0  0  0  0  0  0  0
  1  2  1  0  0  0  0
  1  3  1  0  0  0  0
  2  4  2  0  0  0  0
  2  5  1  0  0  0  0
  3  6  1  0  0  0  0
  4  7  1  0  0  0  0
  5  8  2  0  0  0  0
  6  9  1  0  0  0  0
  7 10  2  0  0  0  0
  9 11  1  0  0  0  0
 10 12  1  0  0  0  0
 12 13  2  0  0  0  0
 12 14  1  0  0  0  0
 13 15  1  0  0  0  0
 14 16  2  0  0  0  0
 16 17  1  0  0  0  0
  8 10  1  0  0  0  0
 15 16  1  0  0  0  0
M  END
>  <MolRegNo>
251511

>  <m>
=

>  <Value>
17800

>  <Unit>
nM

>  <Type>
IC50

>  <pValue>
4.75

>  <Ligand Efficiency>
0

>  <Binding Efficiency>
0

>  <Surface Efficiency>
0

>  <Assay Index>
51442

>  <Assay Category>


>  <Assay Organism>


>  <Target ID>
12911

>  <Target Name>
Cytochrome P450 2C9

>  <Target Organism>
Homo sapiens

>  <Target Description>
Target is a single protein chain

>  <Sequence Accession>
P11712

>  <Reference>
J. Med. Chem. 46 (25), 5416-5427 (2003)

>  <Pubmed ID>
14640550

>  <DOI>
10.1021/jm020557k

$$$$
251446
Actelion Java MolfileCreator 1.0

 17 18  0  0  0  0  0  0  0  0999 V2000
    0.0000   -0.0000   -0.0000 O   0  0  0  0  0  0  0  0  0  0  0  0
    1.2954    0.7655   -0.0000 C   0  0  0  0  0  0  0  0  0  0  0  0
   -1.3072    0.7655   -0.0000 C   0  0  0  0  0  0  0  0  0  0  0  0
    2.5791    0.0236   -0.0000 C   0  0  0  0  0  0  0  0  0  0  0  0
    1.2719    2.2729   -0.0000 C   0  0  0  0  0  0  0  0  0  0  0  0
   -2.6144    0.0236   -0.0000 C   0  0  0  0  0  0  0  0  0  0  0  0
    3.8627    0.7890   -0.0000 C   0  0  0  0  0  0  0  0  0  0  0  0
    2.5555    3.0383   -0.0000 C   0  0  0  0  0  0  0  0  0  0  0  0
   -3.9216    0.7890   -0.0000 C   0  0  0  0  0  0  0  0  0  0  0  0
    3.8627    2.2964   -0.0000 C   0  0  0  0  0  0  0  0  0  0  0  0
   -5.2288    0.0471   -0.0000 C   0  0  0  0  0  0  0  0  0  0  0  0
    5.1463    3.0619   -0.0000 C   0  0  0  0  0  0  0  0  0  0  0  0
    5.1228    4.5693   -0.0000 N   0  0  0  0  0  0  0  0  0  0  0  0
    6.4300    2.3200   -0.0000 C   0  0  0  0  0  0  0  0  0  0  0  0
    6.4064    5.3347   -0.0000 C   0  0  0  0  0  0  0  0  0  0  0  0
    7.7136    3.0619   -0.0000 C   0  0  0  0  0  0  0  0  0  0  0  0
    7.6900    4.5811   -0.0000 C   0  0  0  0  0  0  0  0  0  0  0  0
  1  2  1  0  0  0  0
  1  3  1  0  0  0  0
  2  4  2  0  0  0  0
  2  5  1  0  0  0  0
  3  6  1  0  0  0  0
  4  7  1  0  0  0  0
  5  8  2  0  0  0  0
  6  9  1  0  0  0  0
  7 10  2  0  0  0  0
  9 11  1  0  0  0  0
 10 12  1  0  0  0  0
 12 13  2  0  0  0  0
 12 14  1  0  0  0  0
 13 15  1  0  0  0  0
 14 16  2  0  0  0  0
 15 17  2  0  0  0  0
  8 10  1  0  0  0  0
 16 17  1  0  0  0  0
M  END
>  <MolRegNo>
251446

>  <m>
=

>  <Value>
26400

>  <Unit>
nM

>  <Type>
IC50

>  <pValue>
4.58

>  <Ligand Efficiency>
0

>  <Binding Efficiency>
0

>  <Surface Efficiency>
0

>  <Assay Index>
51442

>  <Assay Category>


>  <Assay Organism>


>  <Target ID>
12911

>  <Target Name>
Cytochrome P450 2C9

>  <Target Organism>
Homo sapiens

>  <Target Description>
Target is a single protein chain

>  <Sequence Accession>
P11712

>  <Reference>
J. Med. Chem. 46 (25), 5416-5427 (2003)

>  <Pubmed ID>
14640550

>  <DOI>
10.1021/jm020557k

$$$$
251251
Actelion Java MolfileCreator 1.0

 16 17  0  0  0  0  0  0  0  0999 V2000
    0.0000   -0.0000   -0.0000 O   0  0  0  0  0  0  0  0  0  0  0  0
    1.3059    0.7647   -0.0000 C   0  0  0  0  0  0  0  0  0  0  0  0
   -1.3059    0.7647   -0.0000 C   0  0  0  0  0  0  0  0  0  0  0  0
    1.2823    2.2706   -0.0000 C   0  0  0  0  0  0  0  0  0  0  0  0
    2.5882    0.0235   -0.0000 C   0  0  0  0  0  0  0  0  0  0  0  0
   -2.6117    0.0235   -0.0000 C   0  0  0  0  0  0  0  0  0  0  0  0
    2.5647    3.0353   -0.0000 C   0  0  0  0  0  0  0  0  0  0  0  0
    3.8706    0.7882   -0.0000 C   0  0  0  0  0  0  0  0  0  0  0  0
   -3.9176    0.7882   -0.0000 C   0  0  0  0  0  0  0  0  0  0  0  0
    3.8706    2.2941   -0.0000 C   0  0  0  0  0  0  0  0  0  0  0  0
   -5.2235    0.0471   -0.0000 C   0  0  0  0  0  0  0  0  0  0  0  0
    5.1529    3.0588   -0.0000 C   0  0  0  0  0  0  0  0  0  0  0  0
    6.5058    2.4588   -0.0000 N   0  0  0  0  0  0  0  0  0  0  0  0
    5.2941    4.5647   -0.0000 C   0  0  0  0  0  0  0  0  0  0  0  0
    7.4940    3.6000   -0.0000 C   0  0  0  0  0  0  0  0  0  0  0  0
    6.7411    4.8941   -0.0000 N   0  0  0  0  0  0  0  0  0  0  0  0
  1  2  1  0  0  0  0
  1  3  1  0  0  0  0
  2  4  2  0  0  0  0
  2  5  1  0  0  0  0
  3  6  1  0  0  0  0
  4  7  1  0  0  0  0
  5  8  2  0  0  0  0
  6  9  1  0  0  0  0
  7 10  2  0  0  0  0
  9 11  1  0  0  0  0
 10 12  1  0  0  0  0
 12 13  1  0  0  0  0
 12 14  2  0  0  0  0
 13 15  2  0  0  0  0
 14 16  1  0  0  0  0
  8 10  1  0  0  0  0
 15 16  1  0  0  0  0
M  END
>  <MolRegNo>
251251

>  <m>
>

>  <Value>
1.0e5

>  <Unit>
nM

>  <Type>
IC50

>  <pValue>
0

>  <Ligand Efficiency>
0

>  <Binding Efficiency>
0

>  <Surface Efficiency>
0

>  <Assay Index>
51442

>  <Assay Category>


>  <Assay Organism>


>  <Target ID>
12911

>  <Target Name>
Cytochrome P450 2C9

>  <Target Organism>
Homo sapiens

>  <Target Description>
Target is a single protein chain

>  <Sequence Accession>
P11712

>  <Reference>
J. Med. Chem. 46 (25), 5416-5427 (2003)

>  <Pubmed ID>
14640550

>  <DOI>
10.1021/jm020557k

$$$$
251215
Actelion Java MolfileCreator 1.0

 16 17  0  0  0  0  0  0  0  0999 V2000
    0.0000   -0.0000   -0.0000 O   0  0  0  0  0  0  0  0  0  0  0  0
    1.2882    0.7564   -0.0000 C   0  0  0  0  0  0  0  0  0  0  0  0
   -1.3118    0.7564   -0.0000 C   0  0  0  0  0  0  0  0  0  0  0  0
    1.2645    2.2691   -0.0000 C   0  0  0  0  0  0  0  0  0  0  0  0
    2.5763    0.0236   -0.0000 C   0  0  0  0  0  0  0  0  0  0  0  0
   -2.6236    0.0236   -0.0000 C   0  0  0  0  0  0  0  0  0  0  0  0
    2.5527    3.0254   -0.0000 C   0  0  0  0  0  0  0  0  0  0  0  0
    3.8645    0.7800   -0.0000 C   0  0  0  0  0  0  0  0  0  0  0  0
   -3.9472    0.7800   -0.0000 C   0  0  0  0  0  0  0  0  0  0  0  0
    3.8408    2.2809   -0.0000 C   0  0  0  0  0  0  0  0  0  0  0  0
   -5.2590    0.0473   -0.0000 C   0  0  0  0  0  0  0  0  0  0  0  0
    5.1290    3.0372   -0.0000 C   0  0  0  0  0  0  0  0  0  0  0  0
    5.2708    4.5499   -0.0000 N   0  0  0  0  0  0  0  0  0  0  0  0
    6.4763    2.4345   -0.0000 N   0  0  0  0  0  0  0  0  0  0  0  0
    6.7126    4.8690   -0.0000 C   0  0  0  0  0  0  0  0  0  0  0  0
    7.4808    3.5690   -0.0000 C   0  0  0  0  0  0  0  0  0  0  0  0
  1  2  1  0  0  0  0
  1  3  1  0  0  0  0
  2  4  2  0  0  0  0
  2  5  1  0  0  0  0
  3  6  1  0  0  0  0
  4  7  1  0  0  0  0
  5  8  2  0  0  0  0
  6  9  1  0  0  0  0
  7 10  2  0  0  0  0
  9 11  1  0  0  0  0
 10 12  1  0  0  0  0
 12 13  2  0  0  0  0
 12 14  1  0  0  0  0
 13 15  1  0  0  0  0
 14 16  1  0  0  0  0
  8 10  1  0  0  0  0
 15 16  2  0  0  0  0
M  END
>  <MolRegNo>
251215

>  <m>
=

>  <Value>
27200

>  <Unit>
nM

>  <Type>
IC50

>  <pValue>
4.57

>  <Ligand Efficiency>
0

>  <Binding Efficiency>
0

>  <Surface Efficiency>
0

>  <Assay Index>
51442

>  <Assay Category>


>  <Assay Organism>


>  <Target ID>
12911

>  <Target Name>
Cytochrome P450 2C9

>  <Target Organism>
Homo sapiens

>  <Target Description>
Target is a single protein chain

>  <Sequence Accession>
P11712

>  <Reference>
J. Med. Chem. 46 (25), 5416-5427 (2003)

>  <Pubmed ID>
14640550

>  <DOI>
10.1021/jm020557k

$$$$
251143
Actelion Java MolfileCreator 1.0

 17 18  0  0  0  0  0  0  0  0999 V2000
    0.0000   -0.0000   -0.0000 O   0  0  0  0  0  0  0  0  0  0  0  0
    1.4549    0.3312   -0.0000 N   0  0  0  0  0  0  0  0  0  0  0  0
   -0.1656   -1.4786   -0.0000 C   0  0  0  0  0  0  0  0  0  0  0  0
    2.2002   -0.9345   -0.0000 C   0  0  0  0  0  0  0  0  0  0  0  0
   -1.4786   -2.2120   -0.0000 C   0  0  0  0  0  0  0  0  0  0  0  0
    1.1829   -2.0700   -0.0000 C   0  0  0  0  0  0  0  0  0  0  0  0
   -2.7916   -1.4549   -0.0000 C   0  0  0  0  0  0  0  0  0  0  0  0
   -1.4904   -3.7024   -0.0000 C   0  0  0  0  0  0  0  0  0  0  0  0
    1.4904   -3.5250   -0.0000 C   0  0  0  0  0  0  0  0  0  0  0  0
   -4.1046   -2.1883   -0.0000 C   0  0  0  0  0  0  0  0  0  0  0  0
   -2.8034   -4.4358   -0.0000 C   0  0  0  0  0  0  0  0  0  0  0  0
   -4.1046   -3.6788   -0.0000 C   0  0  0  0  0  0  0  0  0  0  0  0
   -5.4176   -4.4121   -0.0000 O   0  0  0  0  0  0  0  0  0  0  0  0
   -6.7306   -3.6551   -0.0000 C   0  0  0  0  0  0  0  0  0  0  0  0
   -8.0554   -4.3885   -0.0000 C   0  0  0  0  0  0  0  0  0  0  0  0
   -9.3684   -3.6314   -0.0000 C   0  0  0  0  0  0  0  0  0  0  0  0
  -10.6814   -4.3648   -0.0000 C   0  0  0  0  0  0  0  0  0  0  0  0
  1  2  1  0  0  0  0
  1  3  1  0  0  0  0
  2  4  2  0  0  0  0
  3  5  1  0  0  0  0
  3  6  2  0  0  0  0
  5  7  2  0  0  0  0
  5  8  1  0  0  0  0
  6  9  1  0  0  0  0
  7 10  1  0  0  0  0
  8 11  2  0  0  0  0
 10 12  2  0  0  0  0
 12 13  1  0  0  0  0
 13 14  1  0  0  0  0
 14 15  1  0  0  0  0
 15 16  1  0  0  0  0
 16 17  1  0  0  0  0
  4  6  1  0  0  0  0
 11 12  1  0  0  0  0
M  END
>  <MolRegNo>
251143

>  <m>
=

>  <Value>
8180

>  <Unit>
nM

>  <Type>
IC50

>  <pValue>
5.09

>  <Ligand Efficiency>
0

>  <Binding Efficiency>
0

>  <Surface Efficiency>
0

>  <Assay Index>
51442

>  <Assay Category>


>  <Assay Organism>


>  <Target ID>
12911

>  <Target Name>
Cytochrome P450 2C9

>  <Target Organism>
Homo sapiens

>  <Target Description>
Target is a single protein chain

>  <Sequence Accession>
P11712

>  <Reference>
J. Med. Chem. 46 (25), 5416-5427 (2003)

>  <Pubmed ID>
14640550

>  <DOI>
10.1021/jm020557k

$$$$
251080
Actelion Java MolfileCreator 1.0

 17 18  0  0  0  0  0  0  0  0999 V2000
    0.0000   -0.0000   -0.0000 O   0  0  0  0  0  0  0  0  0  0  0  0
    1.2827    0.7649   -0.0000 C   0  0  0  0  0  0  0  0  0  0  0  0
   -1.3063    0.7649   -0.0000 C   0  0  0  0  0  0  0  0  0  0  0  0
    1.2710    2.2595   -0.0000 C   0  0  0  0  0  0  0  0  0  0  0  0
    2.5655    0.0118   -0.0000 C   0  0  0  0  0  0  0  0  0  0  0  0
   -2.6125    0.0235   -0.0000 C   0  0  0  0  0  0  0  0  0  0  0  0
    2.5537    3.0244   -0.0000 C   0  0  0  0  0  0  0  0  0  0  0  0
[truncated: 95,841,140 more chars]
