# Supplementary material for: Computational Prediction of Inhibitors and Inducers of the Major Isoforms of Cytochrome P450
Source: Molecules. 2022 Sep 10;27(18):5875. doi: 10.3390/molecules27185875 (PMC9503090; doi:10.3390/molecules27185875)
Supplement: Supplementary file 1 [file molecules-27-05875-s001.zip › ChEMBL_30_2D6.sdf]

99770
Actelion Java MolfileCreator 1.0

 26 28  0  0  0  0  0  0  0  0999 V2000
    0.0000   -0.0000   -0.0000 Br  0  0  0  0  0  0  0  0  0  0  0  0
    1.3066    0.7602   -0.0000 C   0  0  0  0  0  0  0  0  0  0  0  0
    2.6132    0.0238   -0.0000 C   0  0  0  0  0  0  0  0  0  0  0  0
    1.2947    2.2806   -0.0000 C   0  0  0  0  0  0  0  0  0  0  0  0
    3.8961    0.7840   -0.0000 C   0  0  0  0  0  0  0  0  0  0  0  0
    2.5895    3.0408   -0.0000 C   0  0  0  0  0  0  0  0  0  0  0  0
    3.8842    2.3044   -0.0000 C   0  0  0  0  0  0  0  0  0  0  0  0
    5.1789    3.0765   -0.0000 S   0  0  0  0  0  0  0  0  0  0  0  0
    5.9272    1.7699   -0.0000 O   0  0  0  0  0  0  0  0  0  0  0  0
    4.4068    4.3950   -0.0000 O   0  0  0  0  0  0  0  0  0  0  0  0
    6.4618    3.8367   -0.0000 N   0  0  0  0  0  0  0  0  0  0  0  0
    7.7565    3.0765   -0.0000 C   0  0  0  0  0  0  0  0  0  0  0  0
    9.0512    3.8367   -0.0000 C   0  0  0  0  0  0  0  0  0  0  0  0
    7.7446    1.5917   -0.0000 C   0  0  0  0  0  0  0  0  0  0  0  0
   10.3341    3.1002   -0.0000 C   0  0  0  0  0  0  0  0  0  0  0  0
    9.0393    0.8552   -0.0000 C   0  0  0  0  0  0  0  0  0  0  0  0
   11.6050    3.8604   -0.0000 N   0  0  0  0  0  0  0  0  0  0  0  0
   10.3222    1.6154   -0.0000 C   0  0  0  0  0  0  0  0  0  0  0  0
   11.5932    5.3690   -0.0000 C   0  0  0  0  0  0  0  0  0  0  0  0
   12.8998    3.1240   -0.0000 C   0  0  0  0  0  0  0  0  0  0  0  0
   11.6169    0.8552   -0.0000 O   0  0  0  0  0  0  0  0  0  0  0  0
   12.8879    6.1292   -0.0000 C   0  0  0  0  0  0  0  0  0  0  0  0
   14.1945    3.8842   -0.0000 C   0  0  0  0  0  0  0  0  0  0  0  0
   12.9235    1.6036   -0.0000 C   0  0  0  0  0  0  0  0  0  0  0  0
   14.1826    5.3927   -0.0000 N   0  0  0  0  0  0  0  0  0  0  0  0
   15.4774    6.1767   -0.0000 C   0  0  0  0  0  0  0  0  0  0  0  0
  1  2  1  0  0  0  0
  2  3  2  0  0  0  0
  2  4  1  0  0  0  0
  3  5  1  0  0  0  0
  4  6  2  0  0  0  0
  5  7  2  0  0  0  0
  7  8  1  0  0  0  0
  8  9  2  0  0  0  0
  8 10  2  0  0  0  0
  8 11  1  0  0  0  0
 11 12  1  0  0  0  0
 12 13  2  0  0  0  0
 12 14  1  0  0  0  0
 13 15  1  0  0  0  0
 14 16  2  0  0  0  0
 15 17  1  0  0  0  0
 15 18  2  0  0  0  0
 17 19  1  0  0  0  0
 17 20  1  0  0  0  0
 18 21  1  0  0  0  0
 19 22  1  0  0  0  0
 20 23  1  0  0  0  0
 21 24  1  0  0  0  0
 22 25  1  0  0  0  0
 25 26  1  0  0  0  0
  6  7  1  0  0  0  0
 16 18  1  0  0  0  0
 23 25  1  0  0  0  0
M  END
>  <MolRegNo>
99770

>  <m>
=

>  <Value>
11000

>  <Unit>
nM

>  <Type>
IC50

>  <pValue>
4.96

>  <Ligand Efficiency>
0

>  <Binding Efficiency>
0

>  <Surface Efficiency>
0

>  <Assay Index>
52463

>  <Assay Category>


>  <Assay Organism>
Homo sapiens

>  <Target ID>
11365

>  <Target Name>
Cytochrome P450 2D6

>  <Target Organism>
Homo sapiens

>  <Target Description>
Target is a single protein chain

>  <Sequence Accession>
P10635

>  <Reference>
J. Med. Chem. 42 (2), 202-205 (1999)

>  <Pubmed ID>
9925723

>  <DOI>
10.1021/jm980532e

$$$$
545283
Actelion Java MolfileCreator 1.0

 30 32  0  0  0  0  0  0  0  0999 V2000
    0.0000   -0.0000   -0.0000 Cl  0  0  0  0  0  0  0  0  0  0  0  0
    1.0597   -0.6107   -0.0000 C   0  0  0  0  0  0  0  0  0  0  0  0
    2.4068    0.1976   -0.0000 C   0  0  0  0  0  0  0  0  0  0  0  0
    1.0418   -2.1554   -0.0000 C   0  0  0  0  0  0  0  0  0  0  0  0
    3.7360   -0.5748   -0.0000 C   0  0  0  0  0  0  0  0  0  0  0  0
    2.3889   -2.9277   -0.0000 C   0  0  0  0  0  0  0  0  0  0  0  0
    3.7180   -2.1194   -0.0000 C   0  0  0  0  0  0  0  0  0  0  0  0
    5.1909   -0.0898   -0.0000 C   0  0  0  0  0  0  0  0  0  0  0  0
    5.1729   -2.5685   -0.0000 S   0  0  0  0  0  0  0  0  0  0  0  0
    6.0889   -1.3112   -0.0000 C   0  0  0  0  0  0  0  0  0  0  0  0
    5.5501    1.1136   -0.0000 C   0  0  0  0  0  0  0  0  0  0  0  0
    7.6336   -1.2753   -0.0000 S   0  0  0  0  0  0  0  0  0  0  0  0
    8.2263   -0.1617   -0.0000 O   0  0  0  0  0  0  0  0  0  0  0  0
    8.8729   -1.2393   -0.0000 O   0  0  0  0  0  0  0  0  0  0  0  0
    8.4060   -2.6044   -0.0000 N   0  0  0  0  0  0  0  0  0  0  0  0
    9.9506   -2.5685   -0.0000 C   0  0  0  0  0  0  0  0  0  0  0  0
   10.7409   -3.8976   -0.0000 C   0  0  0  0  0  0  0  0  0  0  0  0
   10.6871   -1.1855   -0.0000 C   0  0  0  0  0  0  0  0  0  0  0  0
   12.2856   -3.8617   -0.0000 C   0  0  0  0  0  0  0  0  0  0  0  0
   12.2317   -1.1495   -0.0000 C   0  0  0  0  0  0  0  0  0  0  0  0
   13.0759   -5.1909   -0.0000 N   0  0  0  0  0  0  0  0  0  0  0  0
   13.0220   -2.4787   -0.0000 C   0  0  0  0  0  0  0  0  0  0  0  0
   14.6206   -5.1549   -0.0000 C   0  0  0  0  0  0  0  0  0  0  0  0
   12.3036   -6.5380   -0.0000 C   0  0  0  0  0  0  0  0  0  0  0  0
   14.5667   -2.4428   -0.0000 O   0  0  0  0  0  0  0  0  0  0  0  0
   15.4109   -6.4841   -0.0000 C   0  0  0  0  0  0  0  0  0  0  0  0
   13.0939   -7.8671   -0.0000 C   0  0  0  0  0  0  0  0  0  0  0  0
   15.1595   -1.3291   -0.0000 C   0  0  0  0  0  0  0  0  0  0  0  0
   14.6386   -7.8312   -0.0000 N   0  0  0  0  0  0  0  0  0  0  0  0
   18.1051   -3.1612   -0.0000 Cl  0  0  0  0  0  0  0  0  0  0  0  0
  1  2  1  0  0  0  0
  2  3  2  0  0  0  0
  2  4  1  0  0  0  0
  3  5  1  0  0  0  0
  4  6  2  0  0  0  0
  5  7  2  0  0  0  0
  5  8  1  0  0  0  0
  7  9  1  0  0  0  0
  8 10  2  0  0  0  0
  8 11  1  0  0  0  0
 10 12  1  0  0  0  0
 12 13  2  0  0  0  0
 12 14  2  0  0  0  0
 12 15  1  0  0  0  0
 15 16  1  0  0  0  0
 16 17  2  0  0  0  0
 16 18  1  0  0  0  0
 17 19  1  0  0  0  0
 18 20  2  0  0  0  0
 19 21  1  0  0  0  0
 19 22  2  0  0  0  0
 21 23  1  0  0  0  0
 21 24  1  0  0  0  0
 22 25  1  0  0  0  0
 23 26  1  0  0  0  0
 24 27  1  0  0  0  0
 25 28  1  0  0  0  0
 26 29  1  0  0  0  0
  6  7  1  0  0  0  0
  9 10  1  0  0  0  0
 20 22  1  0  0  0  0
 27 29  1  0  0  0  0
M  END
>  <MolRegNo>
545283

>  <m>
=

>  <Value>
32000

>  <Unit>
nM

>  <Type>
IC50

>  <pValue>
4.5

>  <Ligand Efficiency>
0

>  <Binding Efficiency>
0

>  <Surface Efficiency>
0

>  <Assay Index>
52463

>  <Assay Category>


>  <Assay Organism>
Homo sapiens

>  <Target ID>
11365

>  <Target Name>
Cytochrome P450 2D6

>  <Target Organism>
Homo sapiens

>  <Target Description>
Target is a single protein chain

>  <Sequence Accession>
P10635

>  <Reference>
J. Med. Chem. 42 (2), 202-205 (1999)

>  <Pubmed ID>
9925723

>  <DOI>
10.1021/jm980532e

$$$$
282942
Actelion Java MolfileCreator 1.0

 25 25  0  0  1  0  0  0  0  0999 V2000
    0.0000   -0.0000   -0.0000 S   0  0  0  0  0  0  0  0  0  0  0  0
   -0.0361    1.5166   -0.0000 O   0  0  0  0  0  0  0  0  0  0  0  0
   -1.3000   -0.7704   -0.0000 O   0  0  0  0  0  0  0  0  0  0  0  0
    1.3240   -0.7102   -0.0000 N   0  0  0  0  0  0  0  0  0  0  0  0
   -1.3240    0.7824   -0.0000 C   0  0  0  0  0  0  0  0  0  0  0  0
    2.5759    0.0602   -0.0000 C   0  0  0  0  0  0  0  0  0  0  0  0
   -2.6601    0.0481   -0.0000 C   0  0  0  0  0  0  0  0  0  0  0  0
   -1.3240    2.3111   -0.0000 C   0  0  0  0  0  0  0  0  0  0  0  0
    3.8638   -0.6259   -0.0000 C   0  0  0  0  0  0  0  0  0  0  0  0
    2.5398    1.5527   -0.0000 C   0  0  0  0  0  0  0  0  0  0  0  0
   -3.9962    0.8305   -0.0000 C   0  0  0  0  0  0  0  0  0  0  0  0
   -2.6481    3.0814   -0.0000 C   0  0  0  0  0  0  0  0  0  0  0  0
    3.8999   -2.1426   -0.0000 O   0  0  0  0  0  0  0  0  0  0  0  0
    5.1758    0.1324   -0.0000 N   0  0  0  0  0  0  0  0  0  0  0  0
    1.2278    2.2870   -0.0000 C   0  0  0  0  0  0  0  0  0  0  0  0
    3.8036    2.3351   -0.0000 C   0  0  0  0  0  0  0  0  0  0  0  0
   -3.9962    2.3592   -0.0000 C   0  0  0  0  0  0  0  0  0  0  0  0
    6.4397   -0.6018   -0.0000 C   0  0  0  0  0  0  0  0  0  0  0  0
   -5.2842    3.1175   -0.0000 F   0  0  0  0  0  0  0  0  0  0  0  0
    7.7036    0.1565   -0.0000 C   0  0  0  0  0  0  0  0  0  0  0  0
    6.4277   -2.0703   -0.0000 C   0  0  0  0  0  0  0  0  0  0  0  0
    7.6915    1.6490   -0.0000 O   0  0  0  0  0  0  0  0  0  0  0  0
    7.6915   -2.8046   -0.0000 C   0  0  0  0  0  0  0  0  0  0  0  0
    8.9554   -2.0463   -0.0000 C   0  0  0  0  0  0  0  0  0  0  0  0
    7.6795   -4.2731   -0.0000 C   0  0  0  0  0  0  0  0  0  0  0  0
  1  2  2  0  0  0  0
  1  3  2  0  0  0  0
  1  4  1  0  0  0  0
  1  5  1  0  0  0  0
  6  4  1  1  0  0  0
  5  7  2  0  0  0  0
  5  8  1  0  0  0  0
  6  9  1  0  0  0  0
  6 10  1  0  0  0  0
  7 11  1  0  0  0  0
  8 12  2  0  0  0  0
  9 13  2  0  0  0  0
  9 14  1  0  0  0  0
 10 15  1  0  0  0  0
 10 16  1  0  0  0  0
 11 17  2  0  0  0  0
 18 14  1  1  0  0  0
 17 19  1  0  0  0  0
 18 20  1  0  0  0  0
 18 21  1  0  0  0  0
 20 22  2  0  0  0  0
 21 23  1  0  0  0  0
 23 24  1  0  0  0  0
 23 25  1  0  0  0  0
 12 17  1  0  0  0  0
M  END
>  <MolRegNo>
282942

>  <m>
=

>  <Value>
291000

>  <Unit>
nM

>  <Type>
IC50

>  <pValue>
0

>  <Ligand Efficiency>
0

>  <Binding Efficiency>
0

>  <Surface Efficiency>
0

>  <Assay Index>
51654

>  <Assay Category>


>  <Assay Organism>


>  <Target ID>
11365

>  <Target Name>
Cytochrome P450 2D6

>  <Target Organism>
Homo sapiens

>  <Target Description>
Target is a single protein chain

>  <Sequence Accession>
P10635

>  <Reference>
J. Med. Chem. 46 (5), 868-871 (2003)

>  <Pubmed ID>
12593666

>  <DOI>
10.1021/jm0201924

$$$$
97363
Actelion Java MolfileCreator 1.0

 41 44  0  0  0  0  0  0  0  0999 V2000
    0.0000   -0.0000   -0.0000 Br  0  0  0  0  0  0  0  0  0  0  0  0
    1.4822    0.0237   -0.0000 C   0  0  0  0  0  0  0  0  0  0  0  0
    2.2174   -1.2569   -0.0000 C   0  0  0  0  0  0  0  0  0  0  0  0
    2.2174    1.3399   -0.0000 C   0  0  0  0  0  0  0  0  0  0  0  0
    3.6995   -1.2450   -0.0000 C   0  0  0  0  0  0  0  0  0  0  0  0
    3.6995    1.3518   -0.0000 C   0  0  0  0  0  0  0  0  0  0  0  0
    4.4347    0.0593   -0.0000 C   0  0  0  0  0  0  0  0  0  0  0  0
    5.9169    0.0711   -0.0000 O   0  0  0  0  0  0  0  0  0  0  0  0
    6.6521   -1.2095   -0.0000 C   0  0  0  0  0  0  0  0  0  0  0  0
    8.1343   -1.1739   -0.0000 C   0  0  0  0  0  0  0  0  0  0  0  0
    8.8694   -2.4545   -0.0000 O   0  0  0  0  0  0  0  0  0  0  0  0
    8.8694    0.1304   -0.0000 C   0  0  0  0  0  0  0  0  0  0  0  0
    8.0987    1.4466   -0.0000 N   0  0  0  0  0  0  0  0  0  0  0  0
    8.8338    2.7509   -0.0000 C   0  0  0  0  0  0  0  0  0  0  0  0
    6.5809    1.4585   -0.0000 C   0  0  0  0  0  0  0  0  0  0  0  0
    8.0750    4.0553   -0.0000 C   0  0  0  0  0  0  0  0  0  0  0  0
    5.8220    2.7628   -0.0000 C   0  0  0  0  0  0  0  0  0  0  0  0
    6.5572    4.0671   -0.0000 N   0  0  0  0  0  0  0  0  0  0  0  0
    5.7983    5.3715   -0.0000 C   0  0  0  0  0  0  0  0  0  0  0  0
    4.2924    5.3833   -0.0000 C   0  0  0  0  0  0  0  0  0  0  0  0
    6.5335    6.6876   -0.0000 C   0  0  0  0  0  0  0  0  0  0  0  0
    3.5335    4.1027   -0.0000 C   0  0  0  0  0  0  0  0  0  0  0  0
    3.5335    6.6995   -0.0000 C   0  0  0  0  0  0  0  0  0  0  0  0
    5.7746    7.9920   -0.0000 N   0  0  0  0  0  0  0  0  0  0  0  0
    2.0276    4.1146   -0.0000 C   0  0  0  0  0  0  0  0  0  0  0  0
    2.0276    6.7114   -0.0000 C   0  0  0  0  0  0  0  0  0  0  0  0
    4.2687    8.0038   -0.0000 S   0  0  0  0  0  0  0  0  0  0  0  0
    1.2688    5.4189   -0.0000 C   0  0  0  0  0  0  0  0  0  0  0  0
    4.2568    6.5216   -0.0000 O   0  0  0  0  0  0  0  0  0  0  0  0
    2.7628    8.0157   -0.0000 O   0  0  0  0  0  0  0  0  0  0  0  0
    4.2568    9.5097   -0.0000 C   0  0  0  0  0  0  0  0  0  0  0  0
   -0.2372    5.4189   -0.0000 C   0  0  0  0  0  0  0  0  0  0  0  0
    2.9525   10.2686   -0.0000 C   0  0  0  0  0  0  0  0  0  0  0  0
    5.5493   10.2686   -0.0000 C   0  0  0  0  0  0  0  0  0  0  0  0
   -1.7431    5.4070   -0.0000 F   0  0  0  0  0  0  0  0  0  0  0  0
   -0.2609    6.9248   -0.0000 F   0  0  0  0  0  0  0  0  0  0  0  0
   -0.2372    3.9367   -0.0000 F   0  0  0  0  0  0  0  0  0  0  0  0
    2.9407   11.7745   -0.0000 C   0  0  0  0  0  0  0  0  0  0  0  0
    5.5375   11.7745   -0.0000 C   0  0  0  0  0  0  0  0  0  0  0  0
    4.2213   12.5334   -0.0000 C   0  0  0  0  0  0  0  0  0  0  0  0
    1.6363   12.5334   -0.0000 C   0  0  0  0  0  0  0  0  0  0  0  0
  1  2  1  0  0  0  0
  2  3  2  0  0  0  0
  2  4  1  0  0  0  0
  3  5  1  0  0  0  0
  4  6  2  0  0  0  0
  5  7  2  0  0  0  0
  7  8  1  0  0  0  0
  8  9  1  0  0  0  0
  9 10  1  0  0  0  0
 10 11  1  0  0  0  0
 10 12  1  0  0  0  0
 12 13  1  0  0  0  0
 13 14  1  0  0  0  0
 13 15  1  0  0  0  0
 14 16  1  0  0  0  0
 15 17  1  0  0  0  0
 16 18  1  0  0  0  0
 18 19  1  0  0  0  0
 19 20  1  0  0  0  0
 19 21  1  0  0  0  0
 20 22  2  0  0  0  0
 20 23  1  0  0  0  0
 21 24  1  0  0  0  0
 22 25  1  0  0  0  0
 23 26  2  0  0  0  0
 24 27  1  0  0  0  0
 25 28  2  0  0  0  0
 27 29  2  0  0  0  0
 27 30  2  0  0  0  0
 27 31  1  0  0  0  0
 28 32  1  0  0  0  0
 31 33  2  0  0  0  0
 31 34  1  0  0  0  0
 32 35  1  0  0  0  0
 32 36  1  0  0  0  0
 32 37  1  0  0  0  0
 33 38  1  0  0  0  0
 34 39  2  0  0  0  0
 38 40  2  0  0  0  0
 38 41  1  0  0  0  0
  6  7  1  0  0  0  0
 17 18  1  0  0  0  0
 26 28  1  0  0  0  0
 39 40  1  0  0  0  0
M  END
>  <MolRegNo>
97363

>  <m>
=

>  <Value>
10000

>  <Unit>
nM

>  <Type>
Ki

>  <pValue>
5

>  <Ligand Efficiency>
0

>  <Binding Efficiency>
0

>  <Surface Efficiency>
0

>  <Assay Index>
51650

>  <Assay Category>


>  <Assay Organism>


>  <Target ID>
11365

>  <Target Name>
Cytochrome P450 2D6

>  <Target Organism>
Homo sapiens

>  <Target Description>
Target is a single protein chain

>  <Sequence Accession>
P10635

>  <Reference>
Bioorg. Med. Chem. Lett. 14 (9), 2025-2030 (2004)

>  <Pubmed ID>
15080972

>  <DOI>
10.1016/j.bmcl.2004.02.078

$$$$
97363
Actelion Java MolfileCreator 1.0

 41 44  0  0  0  0  0  0  0  0999 V2000
    0.0000   -0.0000   -0.0000 Br  0  0  0  0  0  0  0  0  0  0  0  0
    1.4822    0.0237   -0.0000 C   0  0  0  0  0  0  0  0  0  0  0  0
    2.2174   -1.2569   -0.0000 C   0  0  0  0  0  0  0  0  0  0  0  0
    2.2174    1.3399   -0.0000 C   0  0  0  0  0  0  0  0  0  0  0  0
    3.6995   -1.2450   -0.0000 C   0  0  0  0  0  0  0  0  0  0  0  0
    3.6995    1.3518   -0.0000 C   0  0  0  0  0  0  0  0  0  0  0  0
    4.4347    0.0593   -0.0000 C   0  0  0  0  0  0  0  0  0  0  0  0
    5.9169    0.0711   -0.0000 O   0  0  0  0  0  0  0  0  0  0  0  0
    6.6521   -1.2095   -0.0000 C   0  0  0  0  0  0  0  0  0  0  0  0
    8.1343   -1.1739   -0.0000 C   0  0  0  0  0  0  0  0  0  0  0  0
    8.8694   -2.4545   -0.0000 O   0  0  0  0  0  0  0  0  0  0  0  0
    8.8694    0.1304   -0.0000 C   0  0  0  0  0  0  0  0  0  0  0  0
    8.0987    1.4466   -0.0000 N   0  0  0  0  0  0  0  0  0  0  0  0
    8.8338    2.7509   -0.0000 C   0  0  0  0  0  0  0  0  0  0  0  0
    6.5809    1.4585   -0.0000 C   0  0  0  0  0  0  0  0  0  0  0  0
    8.0750    4.0553   -0.0000 C   0  0  0  0  0  0  0  0  0  0  0  0
    5.8220    2.7628   -0.0000 C   0  0  0  0  0  0  0  0  0  0  0  0
    6.5572    4.0671   -0.0000 N   0  0  0  0  0  0  0  0  0  0  0  0
    5.7983    5.3715   -0.0000 C   0  0  0  0  0  0  0  0  0  0  0  0
    4.2924    5.3833   -0.0000 C   0  0  0  0  0  0  0  0  0  0  0  0
    6.5335    6.6876   -0.0000 C   0  0  0  0  0  0  0  0  0  0  0  0
    3.5335    4.1027   -0.0000 C   0  0  0  0  0  0  0  0  0  0  0  0
    3.5335    6.6995   -0.0000 C   0  0  0  0  0  0  0  0  0  0  0  0
    5.7746    7.9920   -0.0000 N   0  0  0  0  0  0  0  0  0  0  0  0
    2.0276    4.1146   -0.0000 C   0  0  0  0  0  0  0  0  0  0  0  0
    2.0276    6.7114   -0.0000 C   0  0  0  0  0  0  0  0  0  0  0  0
    4.2687    8.0038   -0.0000 S   0  0  0  0  0  0  0  0  0  0  0  0
    1.2688    5.4189   -0.0000 C   0  0  0  0  0  0  0  0  0  0  0  0
    4.2568    6.5216   -0.0000 O   0  0  0  0  0  0  0  0  0  0  0  0
    2.7628    8.0157   -0.0000 O   0  0  0  0  0  0  0  0  0  0  0  0
    4.2568    9.5097   -0.0000 C   0  0  0  0  0  0  0  0  0  0  0  0
   -0.2372    5.4189   -0.0000 C   0  0  0  0  0  0  0  0  0  0  0  0
    2.9525   10.2686   -0.0000 C   0  0  0  0  0  0  0  0  0  0  0  0
    5.5493   10.2686   -0.0000 C   0  0  0  0  0  0  0  0  0  0  0  0
   -1.7431    5.4070   -0.0000 F   0  0  0  0  0  0  0  0  0  0  0  0
   -0.2609    6.9248   -0.0000 F   0  0  0  0  0  0  0  0  0  0  0  0
   -0.2372    3.9367   -0.0000 F   0  0  0  0  0  0  0  0  0  0  0  0
    2.9407   11.7745   -0.0000 C   0  0  0  0  0  0  0  0  0  0  0  0
    5.5375   11.7745   -0.0000 C   0  0  0  0  0  0  0  0  0  0  0  0
    4.2213   12.5334   -0.0000 C   0  0  0  0  0  0  0  0  0  0  0  0
    1.6363   12.5334   -0.0000 C   0  0  0  0  0  0  0  0  0  0  0  0
  1  2  1  0  0  0  0
  2  3  2  0  0  0  0
  2  4  1  0  0  0  0
  3  5  1  0  0  0  0
  4  6  2  0  0  0  0
  5  7  2  0  0  0  0
  7  8  1  0  0  0  0
  8  9  1  0  0  0  0
  9 10  1  0  0  0  0
 10 11  1  0  0  0  0
 10 12  1  0  0  0  0
 12 13  1  0  0  0  0
 13 14  1  0  0  0  0
 13 15  1  0  0  0  0
 14 16  1  0  0  0  0
 15 17  1  0  0  0  0
 16 18  1  0  0  0  0
 18 19  1  0  0  0  0
 19 20  1  0  0  0  0
 19 21  1  0  0  0  0
 20 22  2  0  0  0  0
 20 23  1  0  0  0  0
 21 24  1  0  0  0  0
 22 25  1  0  0  0  0
 23 26  2  0  0  0  0
 24 27  1  0  0  0  0
 25 28  2  0  0  0  0
 27 29  2  0  0  0  0
 27 30  2  0  0  0  0
 27 31  1  0  0  0  0
 28 32  1  0  0  0  0
 31 33  2  0  0  0  0
 31 34  1  0  0  0  0
 32 35  1  0  0  0  0
 32 36  1  0  0  0  0
 32 37  1  0  0  0  0
 33 38  1  0  0  0  0
 34 39  2  0  0  0  0
 38 40  2  0  0  0  0
 38 41  1  0  0  0  0
  6  7  1  0  0  0  0
 17 18  1  0  0  0  0
 26 28  1  0  0  0  0
 39 40  1  0  0  0  0
M  END
>  <MolRegNo>
97363

>  <m>
=

>  <Value>
27

>  <Unit>
%

>  <Type>
Inhibition

>  <pValue>
0

>  <Ligand Efficiency>
0

>  <Binding Efficiency>
0

>  <Surface Efficiency>
0

>  <Assay Index>
51648

>  <Assay Category>


>  <Assay Organism>


>  <Target ID>
11365

>  <Target Name>
Cytochrome P450 2D6

>  <Target Organism>
Homo sapiens

>  <Target Description>
Target is a single protein chain

>  <Sequence Accession>
P10635

>  <Reference>
Bioorg. Med. Chem. Lett. 14 (9), 2025-2030 (2004)

>  <Pubmed ID>
15080972

>  <DOI>
10.1016/j.bmcl.2004.02.078

$$$$
96998
Actelion Java MolfileCreator 1.0

 41 44  0  0  0  0  0  0  0  0999 V2000
    0.0000   -0.0000   -0.0000 Cl  0  0  0  0  0  0  0  0  0  0  0  0
    1.2954    0.7843   -0.0000 C   0  0  0  0  0  0  0  0  0  0  0  0
    2.5788    0.0475   -0.0000 C   0  0  0  0  0  0  0  0  0  0  0  0
    1.2835    2.2936   -0.0000 C   0  0  0  0  0  0  0  0  0  0  0  0
    2.5670   -1.4380   -0.0000 S   0  0  0  0  0  0  0  0  0  0  0  0
    3.8623    0.8081   -0.0000 C   0  0  0  0  0  0  0  0  0  0  0  0
    2.5670    3.0542   -0.0000 C   0  0  0  0  0  0  0  0  0  0  0  0
    2.5551   -2.9235   -0.0000 O   0  0  0  0  0  0  0  0  0  0  0  0
    1.0577   -1.4261   -0.0000 O   0  0  0  0  0  0  0  0  0  0  0  0
    4.0525   -1.4261   -0.0000 N   0  0  0  0  0  0  0  0  0  0  0  0
    3.8504    2.3174   -0.0000 C   0  0  0  0  0  0  0  0  0  0  0  0
    4.7893   -2.7096   -0.0000 C   0  0  0  0  0  0  0  0  0  0  0  0
    4.0287   -4.0049   -0.0000 C   0  0  0  0  0  0  0  0  0  0  0  0
    4.7655   -5.2884   -0.0000 N   0  0  0  0  0  0  0  0  0  0  0  0
    2.5194   -3.9931   -0.0000 C   0  0  0  0  0  0  0  0  0  0  0  0
    6.2510   -5.2765   -0.0000 C   0  0  0  0  0  0  0  0  0  0  0  0
    4.0049   -6.5719   -0.0000 C   0  0  0  0  0  0  0  0  0  0  0  0
    1.7588   -5.2765   -0.0000 C   0  0  0  0  0  0  0  0  0  0  0  0
    1.7588   -2.6739   -0.0000 C   0  0  0  0  0  0  0  0  0  0  0  0
    6.9878   -6.5600   -0.0000 C   0  0  0  0  0  0  0  0  0  0  0  0
    4.7417   -7.8554   -0.0000 C   0  0  0  0  0  0  0  0  0  0  0  0
    0.2377   -5.2646   -0.0000 C   0  0  0  0  0  0  0  0  0  0  0  0
    0.2377   -2.6620   -0.0000 C   0  0  0  0  0  0  0  0  0  0  0  0
    6.2273   -7.8435   -0.0000 N   0  0  0  0  0  0  0  0  0  0  0  0
   -0.5229   -3.9574   -0.0000 C   0  0  0  0  0  0  0  0  0  0  0  0
    6.9878   -9.1389   -0.0000 C   0  0  0  0  0  0  0  0  0  0  0  0
   -2.0322   -3.9574   -0.0000 C   0  0  0  0  0  0  0  0  0  0  0  0
    6.2273  -10.4223   -0.0000 C   0  0  0  0  0  0  0  0  0  0  0  0
   -3.5415   -3.9693   -0.0000 F   0  0  0  0  0  0  0  0  0  0  0  0
   -2.0559   -2.4481   -0.0000 F   0  0  0  0  0  0  0  0  0  0  0  0
   -2.0203   -5.4429   -0.0000 F   0  0  0  0  0  0  0  0  0  0  0  0
    6.9641  -11.7058   -0.0000 O   0  0  0  0  0  0  0  0  0  0  0  0
    4.7180  -10.4342   -0.0000 C   0  0  0  0  0  0  0  0  0  0  0  0
    3.9574   -9.1270   -0.0000 O   0  0  0  0  0  0  0  0  0  0  0  0
    2.4481   -9.1151   -0.0000 C   0  0  0  0  0  0  0  0  0  0  0  0
    1.6875   -7.7960   -0.0000 C   0  0  0  0  0  0  0  0  0  0  0  0
    1.6875  -10.3986   -0.0000 C   0  0  0  0  0  0  0  0  0  0  0  0
    0.1664   -7.7841   -0.0000 C   0  0  0  0  0  0  0  0  0  0  0  0
    0.1664  -10.3867   -0.0000 C   0  0  0  0  0  0  0  0  0  0  0  0
   -0.5942   -9.0794   -0.0000 C   0  0  0  0  0  0  0  0  0  0  0  0
   -2.1035   -9.0794   -0.0000 F   0  0  0  0  0  0  0  0  0  0  0  0
  1  2  1  0  0  0  0
  2  3  2  0  0  0  0
  2  4  1  0  0  0  0
  3  5  1  0  0  0  0
  3  6  1  0  0  0  0
  4  7  2  0  0  0  0
  5  8  2  0  0  0  0
  5  9  2  0  0  0  0
  5 10  1  0  0  0  0
  6 11  2  0  0  0  0
 10 12  1  0  0  0  0
 12 13  1  0  0  0  0
 13 14  1  0  0  0  0
 13 15  1  0  0  0  0
 14 16  1  0  0  0  0
 14 17  1  0  0  0  0
 15 18  2  0  0  0  0
 15 19  1  0  0  0  0
 16 20  1  0  0  0  0
 17 21  1  0  0  0  0
 18 22  1  0  0  0  0
 19 23  2  0  0  0  0
 20 24  1  0  0  0  0
 22 25  2  0  0  0  0
 24 26  1  0  0  0  0
 25 27  1  0  0  0  0
 26 28  1  0  0  0  0
 27 29  1  0  0  0  0
 27 30  1  0  0  0  0
 27 31  1  0  0  0  0
 28 32  1  0  0  0  0
 28 33  1  0  0  0  0
 33 34  1  0  0  0  0
 34 35  1  0  0  0  0
 35 36  2  0  0  0  0
 35 37  1  0  0  0  0
 36 38  1  0  0  0  0
 37 39  2  0  0  0  0
 38 40  2  0  0  0  0
 40 41  1  0  0  0  0
  7 11  1  0  0  0  0
 21 24  1  0  0  0  0
 23 25  1  0  0  0  0
 39 40  1  0  0  0  0
M  END
>  <MolRegNo>
96998

>  <m>
=

>  <Value>
10000

>  <Unit>
nM

>  <Type>
Ki

>  <pValue>
5

>  <Ligand Efficiency>
0

>  <Binding Efficiency>
0

>  <Surface Efficiency>
0

>  <Assay Index>
51650

>  <Assay Category>


>  <Assay Organism>


>  <Target ID>
11365

>  <Target Name>
Cytochrome P450 2D6

>  <Target Organism>
Homo sapiens

>  <Target Description>
Target is a single protein chain

>  <Sequence Accession>
P10635

>  <Reference>
Bioorg. Med. Chem. Lett. 14 (9), 2025-2030 (2004)

>  <Pubmed ID>
15080972

>  <DOI>
10.1016/j.bmcl.2004.02.078

$$$$
96998
Actelion Java MolfileCreator 1.0

 41 44  0  0  0  0  0  0  0  0999 V2000
    0.0000   -0.0000   -0.0000 Cl  0  0  0  0  0  0  0  0  0  0  0  0
    1.2954    0.7843   -0.0000 C   0  0  0  0  0  0  0  0  0  0  0  0
    2.5788    0.0475   -0.0000 C   0  0  0  0  0  0  0  0  0  0  0  0
    1.2835    2.2936   -0.0000 C   0  0  0  0  0  0  0  0  0  0  0  0
    2.5670   -1.4380   -0.0000 S   0  0  0  0  0  0  0  0  0  0  0  0
    3.8623    0.8081   -0.0000 C   0  0  0  0  0  0  0  0  0  0  0  0
    2.5670    3.0542   -0.0000 C   0  0  0  0  0  0  0  0  0  0  0  0
    2.5551   -2.9235   -0.0000 O   0  0  0  0  0  0  0  0  0  0  0  0
    1.0577   -1.4261   -0.0000 O   0  0  0  0  0  0  0  0  0  0  0  0
    4.0525   -1.4261   -0.0000 N   0  0  0  0  0  0  0  0  0  0  0  0
    3.8504    2.3174   -0.0000 C   0  0  0  0  0  0  0  0  0  0  0  0
    4.7893   -2.7096   -0.0000 C   0  0  0  0  0  0  0  0  0  0  0  0
    4.0287   -4.0049   -0.0000 C   0  0  0  0  0  0  0  0  0  0  0  0
    4.7655   -5.2884   -0.0000 N   0  0  0  0  0  0  0  0  0  0  0  0
    2.5194   -3.9931   -0.0000 C   0  0  0  0  0  0  0  0  0  0  0  0
    6.2510   -5.2765   -0.0000 C   0  0  0  0  0  0  0  0  0  0  0  0
    4.0049   -6.5719   -0.0000 C   0  0  0  0  0  0  0  0  0  0  0  0
    1.7588   -5.2765   -0.0000 C   0  0  0  0  0  0  0  0  0  0  0  0
    1.7588   -2.6739   -0.0000 C   0  0  0  0  0  0  0  0  0  0  0  0
    6.9878   -6.5600   -0.0000 C   0  0  0  0  0  0  0  0  0  0  0  0
    4.7417   -7.8554   -0.0000 C   0  0  0  0  0  0  0  0  0  0  0  0
    0.2377   -5.2646   -0.0000 C   0  0  0  0  0  0  0  0  0  0  0  0
    0.2377   -2.6620   -0.0000 C   0  0  0  0  0  0  0  0  0  0  0  0
    6.2273   -7.8435   -0.0000 N   0  0  0  0  0  0  0  0  0  0  0  0
   -0.5229   -3.9574   -0.0000 C   0  0  0  0  0  0  0  0  0  0  0  0
    6.9878   -9.1389   -0.0000 C   0  0  0  0  0  0  0  0  0  0  0  0
   -2.0322   -3.9574   -0.0000 C   0  0  0  0  0  0  0  0  0  0  0  0
    6.2273  -10.4223   -0.0000 C   0  0  0  0  0  0  0  0  0  0  0  0
   -3.5415   -3.9693   -0.0000 F   0  0  0  0  0  0  0  0  0  0  0  0
   -2.0559   -2.4481   -0.0000 F   0  0  0  0  0  0  0  0  0  0  0  0
   -2.0203   -5.4429   -0.0000 F   0  0  0  0  0  0  0  0  0  0  0  0
    6.9641  -11.7058   -0.0000 O   0  0  0  0  0  0  0  0  0  0  0  0
    4.7180  -10.4342   -0.0000 C   0  0  0  0  0  0  0  0  0  0  0  0
    3.9574   -9.1270   -0.0000 O   0  0  0  0  0  0  0  0  0  0  0  0
    2.4481   -9.1151   -0.0000 C   0  0  0  0  0  0  0  0  0  0  0  0
    1.6875   -7.7960   -0.0000 C   0  0  0  0  0  0  0  0  0  0  0  0
    1.6875  -10.3986   -0.0000 C   0  0  0  0  0  0  0  0  0  0  0  0
    0.1664   -7.7841   -0.0000 C   0  0  0  0  0  0  0  0  0  0  0  0
    0.1664  -10.3867   -0.0000 C   0  0  0  0  0  0  0  0  0  0  0  0
   -0.5942   -9.0794   -0.0000 C   0  0  0  0  0  0  0  0  0  0  0  0
   -2.1035   -9.0794   -0.0000 F   0  0  0  0  0  0  0  0  0  0  0  0
  1  2  1  0  0  0  0
  2  3  2  0  0  0  0
  2  4  1  0  0  0  0
  3  5  1  0  0  0  0
  3  6  1  0  0  0  0
  4  7  2  0  0  0  0
  5  8  2  0  0  0  0
  5  9  2  0  0  0  0
  5 10  1  0  0  0  0
  6 11  2  0  0  0  0
 10 12  1  0  0  0  0
 12 13  1  0  0  0  0
 13 14  1  0  0  0  0
 13 15  1  0  0  0  0
 14 16  1  0  0  0  0
 14 17  1  0  0  0  0
 15 18  2  0  0  0  0
 15 19  1  0  0  0  0
 16 20  1  0  0  0  0
 17 21  1  0  0  0  0
 18 22  1  0  0  0  0
 19 23  2  0  0  0  0
 20 24  1  0  0  0  0
 22 25  2  0  0  0  0
 24 26  1  0  0  0  0
 25 27  1  0  0  0  0
 26 28  1  0  0  0  0
 27 29  1  0  0  0  0
 27 30  1  0  0  0  0
 27 31  1  0  0  0  0
 28 32  1  0  0  0  0
 28 33  1  0  0  0  0
 33 34  1  0  0  0  0
 34 35  1  0  0  0  0
 35 36  2  0  0  0  0
 35 37  1  0  0  0  0
 36 38  1  0  0  0  0
 37 39  2  0  0  0  0
 38 40  2  0  0  0  0
 40 41  1  0  0  0  0
  7 11  1  0  0  0  0
 21 24  1  0  0  0  0
 23 25  1  0  0  0  0
 39 40  1  0  0  0  0
M  END
>  <MolRegNo>
96998

>  <m>
=

>  <Value>
56

>  <Unit>
%

>  <Type>
Inhibition

>  <pValue>
0

>  <Ligand Efficiency>
0

>  <Binding Efficiency>
0

>  <Surface Efficiency>
0

>  <Assay Index>
51648

>  <Assay Category>


>  <Assay Organism>


>  <Target ID>
11365

>  <Target Name>
Cytochrome P450 2D6

>  <Target Organism>
Homo sapiens

>  <Target Description>
Target is a single protein chain

>  <Sequence Accession>
P10635

>  <Reference>
Bioorg. Med. Chem. Lett. 14 (9), 2025-2030 (2004)

>  <Pubmed ID>
15080972

>  <DOI>
10.1016/j.bmcl.2004.02.078

$$$$
97260
Actelion Java MolfileCreator 1.0

 40 43  0  0  0  0  0  0  0  0999 V2000
    0.0000   -0.0000   -0.0000 F   0  0  0  0  0  0  0  0  0  0  0  0
   -1.5186   -0.0121   -0.0000 C   0  0  0  0  0  0  0  0  0  0  0  0
   -3.0492   -0.0241   -0.0000 F   0  0  0  0  0  0  0  0  0  0  0  0
   -1.5547    1.5065   -0.0000 F   0  0  0  0  0  0  0  0  0  0  0  0
   -1.5186   -1.5065   -0.0000 C   0  0  0  0  0  0  0  0  0  0  0  0
   -0.2169   -2.2538   -0.0000 C   0  0  0  0  0  0  0  0  0  0  0  0
   -2.8323   -2.2538   -0.0000 C   0  0  0  0  0  0  0  0  0  0  0  0
   -0.2290   -3.7483   -0.0000 C   0  0  0  0  0  0  0  0  0  0  0  0
   -2.8443   -3.7483   -0.0000 C   0  0  0  0  0  0  0  0  0  0  0  0
   -1.5547   -4.4955   -0.0000 C   0  0  0  0  0  0  0  0  0  0  0  0
   -1.5668   -6.0021   -0.0000 C   0  0  0  0  0  0  0  0  0  0  0  0
   -2.6274   -6.5565   -0.0000 O   0  0  0  0  0  0  0  0  0  0  0  0
   -0.2652   -6.7493   -0.0000 N   0  0  0  0  0  0  0  0  0  0  0  0
   -0.2772   -8.2558   -0.0000 C   0  0  0  0  0  0  0  0  0  0  0  0
   -1.5909   -9.0031   -0.0000 C   0  0  0  0  0  0  0  0  0  0  0  0
   -1.6030  -10.4976   -0.0000 N   0  0  0  0  0  0  0  0  0  0  0  0
   -3.0613   -8.5933   -0.0000 C   0  0  0  0  0  0  0  0  0  0  0  0
   -2.9167  -11.2448   -0.0000 C   0  0  0  0  0  0  0  0  0  0  0  0
   -0.3134  -11.2448   -0.0000 C   0  0  0  0  0  0  0  0  0  0  0  0
   -4.1460   -9.6419   -0.0000 C   0  0  0  0  0  0  0  0  0  0  0  0
   -3.4590   -7.0988   -0.0000 C   0  0  0  0  0  0  0  0  0  0  0  0
   -2.9287  -12.7393   -0.0000 C   0  0  0  0  0  0  0  0  0  0  0  0
   -0.3254  -12.7393   -0.0000 C   0  0  0  0  0  0  0  0  0  0  0  0
   -5.6164   -9.2441   -0.0000 C   0  0  0  0  0  0  0  0  0  0  0  0
   -4.9415   -6.6890   -0.0000 C   0  0  0  0  0  0  0  0  0  0  0  0
   -1.6391  -13.4865   -0.0000 N   0  0  0  0  0  0  0  0  0  0  0  0
   -6.0382   -7.7617   -0.0000 C   0  0  0  0  0  0  0  0  0  0  0  0
   -1.6512  -14.9810   -0.0000 C   0  0  0  0  0  0  0  0  0  0  0  0
   -0.3616  -15.7283   -0.0000 C   0  0  0  0  0  0  0  0  0  0  0  0
    0.9280  -14.9569   -0.0000 O   0  0  0  0  0  0  0  0  0  0  0  0
   -0.3736  -17.2469   -0.0000 C   0  0  0  0  0  0  0  0  0  0  0  0
    0.9160  -17.9821   -0.0000 O   0  0  0  0  0  0  0  0  0  0  0  0
    0.9039  -19.4886   -0.0000 C   0  0  0  0  0  0  0  0  0  0  0  0
    2.1935  -20.2358   -0.0000 C   0  0  0  0  0  0  0  0  0  0  0  0
   -0.4218  -20.2358   -0.0000 C   0  0  0  0  0  0  0  0  0  0  0  0
    2.1815  -21.7303   -0.0000 C   0  0  0  0  0  0  0  0  0  0  0  0
   -0.4339  -21.7303   -0.0000 C   0  0  0  0  0  0  0  0  0  0  0  0
    0.8678  -22.4776   -0.0000 C   0  0  0  0  0  0  0  0  0  0  0  0
    0.8557  -23.9721   -0.0000 O   0  0  0  0  0  0  0  0  0  0  0  0
    2.1453  -24.7193   -0.0000 C   0  0  0  0  0  0  0  0  0  0  0  0
  1  2  1  0  0  0  0
  2  3  1  0  0  0  0
  2  4  1  0  0  0  0
  2  5  1  0  0  0  0
  5  6  2  0  0  0  0
  5  7  1  0  0  0  0
  6  8  1  0  0  0  0
  7  9  2  0  0  0  0
  8 10  2  0  0  0  0
 10 11  1  0  0  0  0
 11 12  2  0  0  0  0
 11 13  1  0  0  0  0
 13 14  1  0  0  0  0
 14 15  1  0  0  0  0
 15 16  1  0  0  0  0
 15 17  1  0  0  0  0
 16 18  1  0  0  0  0
 16 19  1  0  0  0  0
 17 20  2  0  0  0  0
 17 21  1  0  0  0  0
 18 22  1  0  0  0  0
 19 23  1  0  0  0  0
 20 24  1  0  0  0  0
 21 25  2  0  0  0  0
 22 26  1  0  0  0  0
 24 27  2  0  0  0  0
 26 28  1  0  0  0  0
 28 29  1  0  0  0  0
 29 30  1  0  0  0  0
 29 31  1  0  0  0  0
 31 32  1  0  0  0  0
 32 33  1  0  0  0  0
 33 34  2  0  0  0  0
 33 35  1  0  0  0  0
 34 36  1  0  0  0  0
 35 37  2  0  0  0  0
 36 38  2  0  0  0  0
 38 39  1  0  0  0  0
 39 40  1  0  0  0  0
  9 10  1  0  0  0  0
 23 26  1  0  0  0  0
 25 27  1  0  0  0  0
 37 38  1  0  0  0  0
M  END
>  <MolRegNo>
97260

>  <m>
=

>  <Value>
3000

>  <Unit>
nM

>  <Type>
Ki

>  <pValue>
5.52

>  <Ligand Efficiency>
0

>  <Binding Efficiency>
0

>  <Surface Efficiency>
0

>  <Assay Index>
51650

>  <Assay Category>


>  <Assay Organism>


>  <Target ID>
11365

>  <Target Name>
Cytochrome P450 2D6

>  <Target Organism>
Homo sapiens

>  <Target Description>
Target is a single protein chain

>  <Sequence Accession>
P10635

>  <Reference>
Bioorg. Med. Chem. Lett. 14 (9), 2025-2030 (2004)

>  <Pubmed ID>
15080972

>  <DOI>
10.1016/j.bmcl.2004.02.078

$$$$
97260
Actelion Java MolfileCreator 1.0

 40 43  0  0  0  0  0  0  0  0999 V2000
    0.0000   -0.0000   -0.0000 F   0  0  0  0  0  0  0  0  0  0  0  0
   -1.5186   -0.0121   -0.0000 C   0  0  0  0  0  0  0  0  0  0  0  0
   -3.0492   -0.0241   -0.0000 F   0  0  0  0  0  0  0  0  0  0  0  0
   -1.5547    1.5065   -0.0000 F   0  0  0  0  0  0  0  0  0  0  0  0
   -1.5186   -1.5065   -0.0000 C   0  0  0  0  0  0  0  0  0  0  0  0
   -0.2169   -2.2538   -0.0000 C   0  0  0  0  0  0  0  0  0  0  0  0
   -2.8323   -2.2538   -0.0000 C   0  0  0  0  0  0  0  0  0  0  0  0
   -0.2290   -3.7483   -0.0000 C   0  0  0  0  0  0  0  0  0  0  0  0
   -2.8443   -3.7483   -0.0000 C   0  0  0  0  0  0  0  0  0  0  0  0
   -1.5547   -4.4955   -0.0000 C   0  0  0  0  0  0  0  0  0  0  0  0
   -1.5668   -6.0021   -0.0000 C   0  0  0  0  0  0  0  0  0  0  0  0
   -2.6274   -6.5565   -0.0000 O   0  0  0  0  0  0  0  0  0  0  0  0
   -0.2652   -6.7493   -0.0000 N   0  0  0  0  0  0  0  0  0  0  0  0
   -0.2772   -8.2558   -0.0000 C   0  0  0  0  0  0  0  0  0  0  0  0
   -1.5909   -9.0031   -0.0000 C   0  0  0  0  0  0  0  0  0  0  0  0
   -1.6030  -10.4976   -0.0000 N   0  0  0  0  0  0  0  0  0  0  0  0
   -3.0613   -8.5933   -0.0000 C   0  0  0  0  0  0  0  0  0  0  0  0
   -2.9167  -11.2448   -0.0000 C   0  0  0  0  0  0  0  0  0  0  0  0
   -0.3134  -11.2448   -0.0000 C   0  0  0  0  0  0  0  0  0  0  0  0
   -4.1460   -9.6419   -0.0000 C   0  0  0  0  0  0  0  0  0  0  0  0
   -3.4590   -7.0988   -0.0000 C   0  0  0  0  0  0  0  0  0  0  0  0
   -2.9287  -12.7393   -0.0000 C   0  0  0  0  0  0  0  0  0  0  0  0
   -0.3254  -12.7393   -0.0000 C   0  0  0  0  0  0  0  0  0  0  0  0
   -5.6164   -9.2441   -0.0000 C   0  0  0  0  0  0  0  0  0  0  0  0
   -4.9415   -6.6890   -0.0000 C   0  0  0  0  0  0  0  0  0  0  0  0
   -1.6391  -13.4865   -0.0000 N   0  0  0  0  0  0  0  0  0  0  0  0
   -6.0382   -7.7617   -0.0000 C   0  0  0  0  0  0  0  0  0  0  0  0
   -1.6512  -14.9810   -0.0000 C   0  0  0  0  0  0  0  0  0  0  0  0
   -0.3616  -15.7283   -0.0000 C   0  0  0  0  0  0  0  0  0  0  0  0
    0.9280  -14.9569   -0.0000 O   0  0  0  0  0  0  0  0  0  0  0  0
   -0.3736  -17.2469   -0.0000 C   0  0  0  0  0  0  0  0  0  0  0  0
    0.9160  -17.9821   -0.0000 O   0  0  0  0  0  0  0  0  0  0  0  0
    0.9039  -19.4886   -0.0000 C   0  0  0  0  0  0  0  0  0  0  0  0
    2.1935  -20.2358   -0.0000 C   0  0  0  0  0  0  0  0  0  0  0  0
   -0.4218  -20.2358   -0.0000 C   0  0  0  0  0  0  0  0  0  0  0  0
    2.1815  -21.7303   -0.0000 C   0  0  0  0  0  0  0  0  0  0  0  0
   -0.4339  -21.7303   -0.0000 C   0  0  0  0  0  0  0  0  0  0  0  0
    0.8678  -22.4776   -0.0000 C   0  0  0  0  0  0  0  0  0  0  0  0
    0.8557  -23.9721   -0.0000 O   0  0  0  0  0  0  0  0  0  0  0  0
    2.1453  -24.7193   -0.0000 C   0  0  0  0  0  0  0  0  0  0  0  0
  1  2  1  0  0  0  0
  2  3  1  0  0  0  0
  2  4  1  0  0  0  0
  2  5  1  0  0  0  0
  5  6  2  0  0  0  0
  5  7  1  0  0  0  0
  6  8  1  0  0  0  0
  7  9  2  0  0  0  0
  8 10  2  0  0  0  0
 10 11  1  0  0  0  0
 11 12  2  0  0  0  0
 11 13  1  0  0  0  0
 13 14  1  0  0  0  0
 14 15  1  0  0  0  0
 15 16  1  0  0  0  0
 15 17  1  0  0  0  0
 16 18  1  0  0  0  0
 16 19  1  0  0  0  0
 17 20  2  0  0  0  0
 17 21  1  0  0  0  0
 18 22  1  0  0  0  0
 19 23  1  0  0  0  0
 20 24  1  0  0  0  0
 21 25  2  0  0  0  0
 22 26  1  0  0  0  0
 24 27  2  0  0  0  0
 26 28  1  0  0  0  0
 28 29  1  0  0  0  0
 29 30  1  0  0  0  0
 29 31  1  0  0  0  0
 31 32  1  0  0  0  0
 32 33  1  0  0  0  0
 33 34  2  0  0  0  0
 33 35  1  0  0  0  0
 34 36  1  0  0  0  0
 35 37  2  0  0  0  0
 36 38  2  0  0  0  0
 38 39  1  0  0  0  0
 39 40  1  0  0  0  0
  9 10  1  0  0  0  0
 23 26  1  0  0  0  0
 25 27  1  0  0  0  0
 37 38  1  0  0  0  0
M  END
>  <MolRegNo>
97260

>  <m>
=

>  <Value>
12

>  <Unit>
%

>  <Type>
Inhibition

>  <pValue>
0

>  <Ligand Efficiency>
0

>  <Binding Efficiency>
0

>  <Surface Efficiency>
0

>  <Assay Index>
51648

>  <Assay Category>


>  <Assay Organism>


>  <Target ID>
11365

>  <Target Name>
Cytochrome P450 2D6

>  <Target Organism>
Homo sapiens

>  <Target Description>
Target is a single protein chain

>  <Sequence Accession>
P10635

>  <Reference>
Bioorg. Med. Chem. Lett. 14 (9), 2025-2030 (2004)

>  <Pubmed ID>
15080972

>  <DOI>
10.1016/j.bmcl.2004.02.078

$$$$
2038629
Actelion Java MolfileCreator 1.0

 52 57  0  0  1  0  0  0  0  0999 V2000
    0.0000   -0.0000   -0.0000 F   0  0  0  0  0  0  0  0  0  0  0  0
    1.2916   -0.7347   -0.0000 C   0  0  0  0  0  0  0  0  0  0  0  0
    2.0263    0.5806   -0.0000 F   0  0  0  0  0  0  0  0  0  0  0  0
    0.5332   -2.0263   -0.0000 F   0  0  0  0  0  0  0  0  0  0  0  0
    2.5833   -1.4694   -0.0000 C   0  0  0  0  0  0  0  0  0  0  0  0
    2.5714   -2.9625   -0.0000 N   0  0  0  0  0  0  0  0  0  0  0  0
    3.8631   -3.6972   -0.0000 C   0  0  0  0  0  0  0  0  0  0  0  0
    3.8512   -5.1903   -0.0000 O   0  0  0  0  0  0  0  0  0  0  0  0
    5.1547   -2.9388   -0.0000 C   0  0  0  0  0  0  0  0  0  0  0  0
    6.4464   -3.6735   -0.0000 N   0  0  0  0  0  0  0  0  0  0  0  0
    5.1429   -1.4220   -0.0000 C   0  0  0  0  0  0  0  0  0  0  0  0
    7.7380   -2.9151   -0.0000 C   0  0  0  0  0  0  0  0  0  0  0  0
    6.4345   -5.1666   -0.0000 C   0  0  0  0  0  0  0  0  0  0  0  0
    6.4345   -0.6636   -0.0000 N   0  0  0  0  0  0  0  0  0  0  0  0
    7.7262   -1.3983   -0.0000 C   0  0  0  0  0  0  0  0  0  0  0  0
    7.7262   -5.9013   -0.0000 C   0  0  0  0  0  0  0  0  0  0  0  0
    6.4227    0.8532   -0.0000 C   0  0  0  0  0  0  0  0  0  0  0  0
    9.0178   -5.1429   -0.0000 O   0  0  0  0  0  0  0  0  0  0  0  0
    7.7143   -7.3944   -0.0000 C   0  0  0  0  0  0  0  0  0  0  0  0
    5.1073    1.6234   -0.0000 C   0  0  0  0  0  0  0  0  0  0  0  0
    9.0060   -8.1291   -0.0000 C   0  0  0  0  0  0  0  0  0  0  0  0
    4.9414    3.1284   -0.0000 O   0  0  0  0  0  0  0  0  0  0  0  0
    3.7209    1.0191   -0.0000 C   0  0  0  0  0  0  0  0  0  0  0  0
    8.9941   -9.6222   -0.0000 C   0  0  0  0  0  0  0  0  0  0  0  0
   10.2976   -7.3707   -0.0000 C   0  0  0  0  0  0  0  0  0  0  0  0
    3.4602    3.4483   -0.0000 C   0  0  0  0  0  0  0  0  0  0  0  0
    2.7018    2.1448   -0.0000 C   0  0  0  0  0  0  0  0  0  0  0  0
    7.6788  -10.3569   -0.0000 O   0  0  0  0  0  0  0  0  0  0  0  0
   10.2858  -10.3569   -0.0000 N   0  0  0  0  0  0  0  0  0  0  0  0
   11.5893   -8.1054   -0.0000 C   0  0  0  0  0  0  0  0  0  0  0  0
    2.8321    4.8348   -0.0000 C   0  0  0  0  0  0  0  0  0  0  0  0
   10.2739  -11.8500   -0.0000 C   0  0  0  0  0  0  0  0  0  0  0  0
   12.8809   -7.3470   -0.0000 C   0  0  0  0  0  0  0  0  0  0  0  0
   11.5774   -9.5985   -0.0000 C   0  0  0  0  0  0  0  0  0  0  0  0
    1.3272    5.0007   -0.0000 C   0  0  0  0  0  0  0  0  0  0  0  0
    3.7090    6.0672   -0.0000 C   0  0  0  0  0  0  0  0  0  0  0  0
   11.5656  -12.5846   -0.0000 C   0  0  0  0  0  0  0  0  0  0  0  0
    8.9586  -12.5846   -0.0000 C   0  0  0  0  0  0  0  0  0  0  0  0
   14.1725   -8.0817   -0.0000 C   0  0  0  0  0  0  0  0  0  0  0  0
   12.8690  -10.3332   -0.0000 C   0  0  0  0  0  0  0  0  0  0  0  0
    0.6991    6.3871   -0.0000 N   0  0  0  0  0  0  0  0  0  0  0  0
    3.0810    7.4536   -0.0000 C   0  0  0  0  0  0  0  0  0  0  0  0
   11.5537  -14.0777   -0.0000 C   0  0  0  0  0  0  0  0  0  0  0  0
   12.8572  -11.8263   -0.0000 C   0  0  0  0  0  0  0  0  0  0  0  0
    7.6432  -11.8263   -0.0000 O   0  0  0  0  0  0  0  0  0  0  0  0
    8.9467  -14.0777   -0.0000 C   0  0  0  0  0  0  0  0  0  0  0  0
   14.1607   -9.5748   -0.0000 C   0  0  0  0  0  0  0  0  0  0  0  0
    1.5760    7.6195   -0.0000 C   0  0  0  0  0  0  0  0  0  0  0  0
   10.2384  -14.8124   -0.0000 O   0  0  0  0  0  0  0  0  0  0  0  0
   12.8453  -14.8124   -0.0000 C   0  0  0  0  0  0  0  0  0  0  0  0
   14.1488  -12.5609   -0.0000 C   0  0  0  0  0  0  0  0  0  0  0  0
   14.1370  -14.0540   -0.0000 C   0  0  0  0  0  0  0  0  0  0  0  0
  1  2  1  0  0  0  0
  2  3  1  0  0  0  0
  2  4  1  0  0  0  0
  2  5  1  0  0  0  0
  5  6  1  0  0  0  0
  6  7  1  0  0  0  0
  7  8  2  0  0  0  0
  9  7  1  6  0  0  0
  9 10  1  0  0  0  0
  9 11  1  0  0  0  0
 10 12  1  0  0  0  0
 10 13  1  0  0  0  0
 11 14  1  0  0  0  0
 12 15  1  0  0  0  0
 13 16  1  0  0  0  0
 14 17  1  0  0  0  0
 16 18  1  1  0  0  0
 16 19  1  0  0  0  0
 17 20  1  0  0  0  0
 21 19  1  1  0  0  0
 20 22  1  0  0  0  0
 20 23  2  0  0  0  0
 21 24  1  0  0  0  0
 21 25  1  0  0  0  0
 22 26  1  0  0  0  0
 23 27  1  0  0  0  0
 24 28  2  0  0  0  0
 24 29  1  0  0  0  0
 25 30  1  0  0  0  0
 26 31  1  0  0  0  0
 32 29  1  1  0  0  0
 30 33  2  0  0  0  0
 30 34  1  0  0  0  0
 31 35  2  0  0  0  0
 31 36  1  0  0  0  0
 32 37  1  0  0  0  0
 32 38  1  0  0  0  0
 33 39  1  0  0  0  0
 34 40  2  0  0  0  0
 35 41  1  0  0  0  0
 36 42  2  0  0  0  0
 37 43  2  0  0  0  0
 37 44  1  0  0  0  0
 38 45  1  1  0  0  0
 38 46  1  0  0  0  0
 39 47  2  0  0  0  0
 41 48  2  0  0  0  0
 43 49  1  0  0  0  0
 43 50  1  0  0  0  0
 44 51  2  0  0  0  0
 50 52  2  0  0  0  0
 14 15  1  0  0  0  0
 26 27  2  0  0  0  0
 40 47  1  0  0  0  0
 42 48  1  0  0  0  0
 46 49  1  0  0  0  0
 51 52  1  0  0  0  0
M  END
>  <MolRegNo>
2038629

>  <m>
=

>  <Value>
6400

>  <Unit>
nM

>  <Type>
IC50

>  <pValue>
5.19

>  <Ligand Efficiency>
0

>  <Binding Efficiency>
0

>  <Surface Efficiency>
0

>  <Assay Index>
51632

>  <Assay Category>


>  <Assay Organism>
Homo sapiens

>  <Target ID>
11365

>  <Target Name>
Cytochrome P450 2D6

>  <Target Organism>
Homo sapiens

>  <Target Description>
Target is a single protein chain

>  <Sequence Accession>
P10635

>  <Reference>
Bioorg. Med. Chem. Lett. 13 (15), 2569-2572 (2003)

>  <Pubmed ID>
12852968

>  <DOI>
10.1016/s0960-894x(03)00475-x

$$$$
97375
Actelion Java MolfileCreator 1.0

 35 38  0  0  0  0  0  0  0  0999 V2000
    0.0000   -0.0000   -0.0000 F   0  0  0  0  0  0  0  0  0  0  0  0
   -0.0120   -1.4973   -0.0000 C   0  0  0  0  0  0  0  0  0  0  0  0
   -1.3296   -2.2400   -0.0000 C   0  0  0  0  0  0  0  0  0  0  0  0
    1.2937   -2.2400   -0.0000 C   0  0  0  0  0  0  0  0  0  0  0  0
   -1.3416   -3.7373   -0.0000 C   0  0  0  0  0  0  0  0  0  0  0  0
    1.2817   -3.7373   -0.0000 C   0  0  0  0  0  0  0  0  0  0  0  0
   -0.0479   -4.4800   -0.0000 C   0  0  0  0  0  0  0  0  0  0  0  0
   -0.0599   -5.9773   -0.0000 C   0  0  0  0  0  0  0  0  0  0  0  0
   -1.1020   -6.5403   -0.0000 O   0  0  0  0  0  0  0  0  0  0  0  0
    1.2458   -6.7200   -0.0000 N   0  0  0  0  0  0  0  0  0  0  0  0
    1.2338   -8.2293   -0.0000 C   0  0  0  0  0  0  0  0  0  0  0  0
   -0.0839   -8.9720   -0.0000 C   0  0  0  0  0  0  0  0  0  0  0  0
   -0.0958  -10.4693   -0.0000 N   0  0  0  0  0  0  0  0  0  0  0  0
   -1.5572   -8.5527   -0.0000 C   0  0  0  0  0  0  0  0  0  0  0  0
   -1.4135  -11.2120   -0.0000 C   0  0  0  0  0  0  0  0  0  0  0  0
    1.1979  -11.2120   -0.0000 C   0  0  0  0  0  0  0  0  0  0  0  0
   -1.9525   -7.0674   -0.0000 C   0  0  0  0  0  0  0  0  0  0  0  0
   -2.6473   -9.6188   -0.0000 C   0  0  0  0  0  0  0  0  0  0  0  0
   -1.4255  -12.7093   -0.0000 C   0  0  0  0  0  0  0  0  0  0  0  0
    1.1859  -12.7093   -0.0000 C   0  0  0  0  0  0  0  0  0  0  0  0
   -3.4379   -6.6481   -0.0000 C   0  0  0  0  0  0  0  0  0  0  0  0
   -4.1207   -9.2236   -0.0000 C   0  0  0  0  0  0  0  0  0  0  0  0
   -0.1318  -13.4520   -0.0000 N   0  0  0  0  0  0  0  0  0  0  0  0
   -4.5279   -7.7142   -0.0000 C   0  0  0  0  0  0  0  0  0  0  0  0
   -0.1437  -14.9493   -0.0000 C   0  0  0  0  0  0  0  0  0  0  0  0
    1.1499  -15.6920   -0.0000 C   0  0  0  0  0  0  0  0  0  0  0  0
    2.4436  -14.9254   -0.0000 O   0  0  0  0  0  0  0  0  0  0  0  0
    1.1380  -17.2013   -0.0000 C   0  0  0  0  0  0  0  0  0  0  0  0
    2.4317  -17.9320   -0.0000 O   0  0  0  0  0  0  0  0  0  0  0  0
    2.4197  -19.4413   -0.0000 C   0  0  0  0  0  0  0  0  0  0  0  0
    1.0901  -20.1840   -0.0000 C   0  0  0  0  0  0  0  0  0  0  0  0
    3.7134  -20.1840   -0.0000 C   0  0  0  0  0  0  0  0  0  0  0  0
    1.0781  -21.6813   -0.0000 C   0  0  0  0  0  0  0  0  0  0  0  0
    3.7014  -21.6813   -0.0000 C   0  0  0  0  0  0  0  0  0  0  0  0
    2.3837  -22.4240   -0.0000 C   0  0  0  0  0  0  0  0  0  0  0  0
  1  2  1  0  0  0  0
  2  3  2  0  0  0  0
  2  4  1  0  0  0  0
  3  5  1  0  0  0  0
  4  6  2  0  0  0  0
  5  7  2  0  0  0  0
  7  8  1  0  0  0  0
  8  9  2  0  0  0  0
  8 10  1  0  0  0  0
 10 11  1  0  0  0  0
 11 12  1  0  0  0  0
 12 13  1  0  0  0  0
 12 14  1  0  0  0  0
 13 15  1  0  0  0  0
 13 16  1  0  0  0  0
 14 17  2  0  0  0  0
 14 18  1  0  0  0  0
 15 19  1  0  0  0  0
 16 20  1  0  0  0  0
 17 21  1  0  0  0  0
 18 22  2  0  0  0  0
 19 23  1  0  0  0  0
 21 24  2  0  0  0  0
 23 25  1  0  0  0  0
 25 26  1  0  0  0  0
 26 27  1  0  0  0  0
 26 28  1  0  0  0  0
 28 29  1  0  0  0  0
 29 30  1  0  0  0  0
 30 31  2  0  0  0  0
 30 32  1  0  0  0  0
 31 33  1  0  0  0  0
 32 34  2  0  0  0  0
 33 35  2  0  0  0  0
  6  7  1  0  0  0  0
 20 23  1  0  0  0  0
 22 24  1  0  0  0  0
 34 35  1  0  0  0  0
M  END
>  <MolRegNo>
97375

>  <m>
=

>  <Value>
7000

>  <Unit>
nM

>  <Type>
Ki

>  <pValue>
5.16

>  <Ligand Efficiency>
0

>  <Binding Efficiency>
0

>  <Surface Efficiency>
0

>  <Assay Index>
51650

>  <Assay Category>


>  <Assay Organism>


>  <Target ID>
11365

>  <Target Name>
Cytochrome P450 2D6

>  <Target Organism>
Homo sapiens

>  <Target Description>
Target is a single protein chain

>  <Sequence Accession>
P10635

>  <Reference>
Bioorg. Med. Chem. Lett. 14 (9), 2025-2030 (2004)

>  <Pubmed ID>
15080972

>  <DOI>
10.1016/j.bmcl.2004.02.078

$$$$
97375
Actelion Java MolfileCreator 1.0

 35 38  0  0  0  0  0  0  0  0999 V2000
    0.0000   -0.0000   -0.0000 F   0  0  0  0  0  0  0  0  0  0  0  0
   -0.0120   -1.4973   -0.0000 C   0  0  0  0  0  0  0  0  0  0  0  0
   -1.3296   -2.2400   -0.0000 C   0  0  0  0  0  0  0  0  0  0  0  0
    1.2937   -2.2400   -0.0000 C   0  0  0  0  0  0  0  0  0  0  0  0
   -1.3416   -3.7373   -0.0000 C   0  0  0  0  0  0  0  0  0  0  0  0
    1.2817   -3.7373   -0.0000 C   0  0  0  0  0  0  0  0  0  0  0  0
   -0.0479   -4.4800   -0.0000 C   0  0  0  0  0  0  0  0  0  0  0  0
   -0.0599   -5.9773   -0.0000 C   0  0  0  0  0  0  0  0  0  0  0  0
   -1.1020   -6.5403   -0.0000 O   0  0  0  0  0  0  0  0  0  0  0  0
    1.2458   -6.7200   -0.0000 N   0  0  0  0  0  0  0  0  0  0  0  0
    1.2338   -8.2293   -0.0000 C   0  0  0  0  0  0  0  0  0  0  0  0
   -0.0839   -8.9720   -0.0000 C   0  0  0  0  0  0  0  0  0  0  0  0
   -0.0958  -10.4693   -0.0000 N   0  0  0  0  0  0  0  0  0  0  0  0
   -1.5572   -8.5527   -0.0000 C   0  0  0  0  0  0  0  0  0  0  0  0
   -1.4135  -11.2120   -0.0000 C   0  0  0  0  0  0  0  0  0  0  0  0
    1.1979  -11.2120   -0.0000 C   0  0  0  0  0  0  0  0  0  0  0  0
   -1.9525   -7.0674   -0.0000 C   0  0  0  0  0  0  0  0  0  0  0  0
   -2.6473   -9.6188   -0.0000 C   0  0  0  0  0  0  0  0  0  0  0  0
   -1.4255  -12.7093   -0.0000 C   0  0  0  0  0  0  0  0  0  0  0  0
    1.1859  -12.7093   -0.0000 C   0  0  0  0  0  0  0  0  0  0  0  0
   -3.4379   -6.6481   -0.0000 C   0  0  0  0  0  0  0  0  0  0  0  0
   -4.1207   -9.2236   -0.0000 C   0  0  0  0  0  0  0  0  0  0  0  0
   -0.1318  -13.4520   -0.0000 N   0  0  0  0  0  0  0  0  0  0  0  0
   -4.5279   -7.7142   -0.0000 C   0  0  0  0  0  0  0  0  0  0  0  0
   -0.1437  -14.9493   -0.0000 C   0  0  0  0  0  0  0  0  0  0  0  0
    1.1499  -15.6920   -0.0000 C   0  0  0  0  0  0  0  0  0  0  0  0
    2.4436  -14.9254   -0.0000 O   0  0  0  0  0  0  0  0  0  0  0  0
    1.1380  -17.2013   -0.0000 C   0  0  0  0  0  0  0  0  0  0  0  0
    2.4317  -17.9320   -0.0000 O   0  0  0  0  0  0  0  0  0  0  0  0
    2.4197  -19.4413   -0.0000 C   0  0  0  0  0  0  0  0  0  0  0  0
    1.0901  -20.1840   -0.0000 C   0  0  0  0  0  0  0  0  0  0  0  0
    3.7134  -20.1840   -0.0000 C   0  0  0  0  0  0  0  0  0  0  0  0
    1.0781  -21.6813   -0.0000 C   0  0  0  0  0  0  0  0  0  0  0  0
    3.7014  -21.6813   -0.0000 C   0  0  0  0  0  0  0  0  0  0  0  0
    2.3837  -22.4240   -0.0000 C   0  0  0  0  0  0  0  0  0  0  0  0
  1  2  1  0  0  0  0
  2  3  2  0  0  0  0
  2  4  1  0  0  0  0
  3  5  1  0  0  0  0
  4  6  2  0  0  0  0
  5  7  2  0  0  0  0
  7  8  1  0  0  0  0
  8  9  2  0  0  0  0
  8 10  1  0  0  0  0
 10 11  1  0  0  0  0
 11 12  1  0  0  0  0
 12 13  1  0  0  0  0
 12 14  1  0  0  0  0
 13 15  1  0  0  0  0
 13 16  1  0  0  0  0
 14 17  2  0  0  0  0
 14 18  1  0  0  0  0
 15 19  1  0  0  0  0
 16 20  1  0  0  0  0
 17 21  1  0  0  0  0
 18 22  2  0  0  0  0
 19 23  1  0  0  0  0
 21 24  2  0  0  0  0
 23 25  1  0  0  0  0
 25 26  1  0  0  0  0
 26 27  1  0  0  0  0
 26 28  1  0  0  0  0
 28 29  1  0  0  0  0
 29 30  1  0  0  0  0
 30 31  2  0  0  0  0
 30 32  1  0  0  0  0
 31 33  1  0  0  0  0
 32 34  2  0  0  0  0
 33 35  2  0  0  0  0
  6  7  1  0  0  0  0
 20 23  1  0  0  0  0
 22 24  1  0  0  0  0
 34 35  1  0  0  0  0
M  END
>  <MolRegNo>
97375

>  <m>
=

>  <Value>
9

>  <Unit>
%

>  <Type>
Inhibition

>  <pValue>
0

>  <Ligand Efficiency>
0

>  <Binding Efficiency>
0

>  <Surface Efficiency>
0

>  <Assay Index>
51648

>  <Assay Category>


>  <Assay Organism>


>  <Target ID>
11365

>  <Target Name>
Cytochrome P450 2D6

>  <Target Organism>
Homo sapiens

>  <Target Description>
Target is a single protein chain

>  <Sequence Accession>
P10635

>  <Reference>
Bioorg. Med. Chem. Lett. 14 (9), 2025-2030 (2004)

>  <Pubmed ID>
15080972

>  <DOI>
10.1016/j.bmcl.2004.02.078

$$$$
96999
Actelion Java MolfileCreator 1.0

 40 43  0  0  0  0  0  0  0  0999 V2000
    0.0000   -0.0000   -0.0000 Br  0  0  0  0  0  0  0  0  0  0  0  0
    1.4823    0.0237   -0.0000 C   0  0  0  0  0  0  0  0  0  0  0  0
    2.2176   -1.2570   -0.0000 C   0  0  0  0  0  0  0  0  0  0  0  0
    2.2176    1.3400   -0.0000 C   0  0  0  0  0  0  0  0  0  0  0  0
    3.7118   -1.2452   -0.0000 C   0  0  0  0  0  0  0  0  0  0  0  0
    3.7118    1.3519   -0.0000 C   0  0  0  0  0  0  0  0  0  0  0  0
    4.4470    0.0593   -0.0000 C   0  0  0  0  0  0  0  0  0  0  0  0
    5.9294    0.0712   -0.0000 O   0  0  0  0  0  0  0  0  0  0  0  0
    6.6646   -1.2096   -0.0000 C   0  0  0  0  0  0  0  0  0  0  0  0
    8.1470   -1.1740   -0.0000 C   0  0  0  0  0  0  0  0  0  0  0  0
    8.8822   -2.4548   -0.0000 O   0  0  0  0  0  0  0  0  0  0  0  0
    8.8822    0.1304   -0.0000 C   0  0  0  0  0  0  0  0  0  0  0  0
    8.0995    1.4468   -0.0000 N   0  0  0  0  0  0  0  0  0  0  0  0
    6.5935    1.4586   -0.0000 C   0  0  0  0  0  0  0  0  0  0  0  0
    8.8348    2.7512   -0.0000 C   0  0  0  0  0  0  0  0  0  0  0  0
    5.8345    2.7631   -0.0000 C   0  0  0  0  0  0  0  0  0  0  0  0
    8.0758    4.0557   -0.0000 C   0  0  0  0  0  0  0  0  0  0  0  0
    6.5697    4.0675   -0.0000 N   0  0  0  0  0  0  0  0  0  0  0  0
    5.8108    5.3720   -0.0000 C   0  0  0  0  0  0  0  0  0  0  0  0
    4.3047    5.3839   -0.0000 C   0  0  0  0  0  0  0  0  0  0  0  0
    6.5460    6.6883   -0.0000 C   0  0  0  0  0  0  0  0  0  0  0  0
    3.5458    4.1031   -0.0000 C   0  0  0  0  0  0  0  0  0  0  0  0
    3.5458    6.7002   -0.0000 C   0  0  0  0  0  0  0  0  0  0  0  0
    5.7871    7.9928   -0.0000 N   0  0  0  0  0  0  0  0  0  0  0  0
    2.0278    4.1150   -0.0000 C   0  0  0  0  0  0  0  0  0  0  0  0
    2.0278    6.7120   -0.0000 C   0  0  0  0  0  0  0  0  0  0  0  0
    4.2810    8.0046   -0.0000 S   0  0  0  0  0  0  0  0  0  0  0  0
    1.2689    5.4194   -0.0000 C   0  0  0  0  0  0  0  0  0  0  0  0
    2.7749    8.0165   -0.0000 O   0  0  0  0  0  0  0  0  0  0  0  0
    4.2691    6.5223   -0.0000 O   0  0  0  0  0  0  0  0  0  0  0  0
    4.2691    9.5107   -0.0000 C   0  0  0  0  0  0  0  0  0  0  0  0
    2.9647   10.2697   -0.0000 C   0  0  0  0  0  0  0  0  0  0  0  0
    5.5499   10.2697   -0.0000 C   0  0  0  0  0  0  0  0  0  0  0  0
    1.6484    9.5107   -0.0000 O   0  0  0  0  0  0  0  0  0  0  0  0
    2.9528   11.7757   -0.0000 C   0  0  0  0  0  0  0  0  0  0  0  0
    5.5380   11.7757   -0.0000 C   0  0  0  0  0  0  0  0  0  0  0  0
    1.6484    8.0284   -0.0000 C   0  0  0  0  0  0  0  0  0  0  0  0
    4.2336   12.5347   -0.0000 C   0  0  0  0  0  0  0  0  0  0  0  0
    6.8306   12.5465   -0.0000 O   0  0  0  0  0  0  0  0  0  0  0  0
    8.1232   11.8113   -0.0000 C   0  0  0  0  0  0  0  0  0  0  0  0
  1  2  1  0  0  0  0
  2  3  2  0  0  0  0
  2  4  1  0  0  0  0
  3  5  1  0  0  0  0
  4  6  2  0  0  0  0
  5  7  2  0  0  0  0
  7  8  1  0  0  0  0
  8  9  1  0  0  0  0
  9 10  1  0  0  0  0
 10 11  1  0  0  0  0
 10 12  1  0  0  0  0
 12 13  1  0  0  0  0
 13 14  1  0  0  0  0
 13 15  1  0  0  0  0
 14 16  1  0  0  0  0
 15 17  1  0  0  0  0
 16 18  1  0  0  0  0
 18 19  1  0  0  0  0
 19 20  1  0  0  0  0
 19 21  1  0  0  0  0
 20 22  2  0  0  0  0
 20 23  1  0  0  0  0
 21 24  1  0  0  0  0
 22 25  1  0  0  0  0
 23 26  2  0  0  0  0
 24 27  1  0  0  0  0
 25 28  2  0  0  0  0
 27 29  2  0  0  0  0
 27 30  2  0  0  0  0
 27 31  1  0  0  0  0
 31 32  2  0  0  0  0
 31 33  1  0  0  0  0
 32 34  1  0  0  0  0
 32 35  1  0  0  0  0
 33 36  2  0  0  0  0
 34 37  1  0  0  0  0
 35 38  2  0  0  0  0
 36 39  1  0  0  0  0
 39 40  1  0  0  0  0
  6  7  1  0  0  0  0
 17 18  1  0  0  0  0
 26 28  1  0  0  0  0
 36 38  1  0  0  0  0
M  END
>  <MolRegNo>
96999

>  <m>
=

>  <Value>
30000

>  <Unit>
nM

>  <Type>
Ki

>  <pValue>
4.52

>  <Ligand Efficiency>
0

>  <Binding Efficiency>
0

>  <Surface Efficiency>
0

>  <Assay Index>
51650

>  <Assay Category>


>  <Assay Organism>


>  <Target ID>
11365

>  <Target Name>
Cytochrome P450 2D6

>  <Target Organism>
Homo sapiens

>  <Target Description>
Target is a single protein chain

>  <Sequence Accession>
P10635

>  <Reference>
Bioorg. Med. Chem. Lett. 14 (9), 2025-2030 (2004)

>  <Pubmed ID>
15080972

>  <DOI>
10.1016/j.bmcl.2004.02.078

$$$$
96999
Actelion Java MolfileCreator 1.0

 40 43  0  0  0  0  0  0  0  0999 V2000
    0.0000   -0.0000   -0.0000 Br  0  0  0  0  0  0  0  0  0  0  0  0
    1.4823    0.0237   -0.0000 C   0  0  0  0  0  0  0  0  0  0  0  0
    2.2176   -1.2570   -0.0000 C   0  0  0  0  0  0  0  0  0  0  0  0
    2.2176    1.3400   -0.0000 C   0  0  0  0  0  0  0  0  0  0  0  0
    3.7118   -1.2452   -0.0000 C   0  0  0  0  0  0  0  0  0  0  0  0
    3.7118    1.3519   -0.0000 C   0  0  0  0  0  0  0  0  0  0  0  0
    4.4470    0.0593   -0.0000 C   0  0  0  0  0  0  0  0  0  0  0  0
    5.9294    0.0712   -0.0000 O   0  0  0  0  0  0  0  0  0  0  0  0
    6.6646   -1.2096   -0.0000 C   0  0  0  0  0  0  0  0  0  0  0  0
    8.1470   -1.1740   -0.0000 C   0  0  0  0  0  0  0  0  0  0  0  0
    8.8822   -2.4548   -0.0000 O   0  0  0  0  0  0  0  0  0  0  0  0
    8.8822    0.1304   -0.0000 C   0  0  0  0  0  0  0  0  0  0  0  0
    8.0995    1.4468   -0.0000 N   0  0  0  0  0  0  0  0  0  0  0  0
    6.5935    1.4586   -0.0000 C   0  0  0  0  0  0  0  0  0  0  0  0
    8.8348    2.7512   -0.0000 C   0  0  0  0  0  0  0  0  0  0  0  0
    5.8345    2.7631   -0.0000 C   0  0  0  0  0  0  0  0  0  0  0  0
    8.0758    4.0557   -0.0000 C   0  0  0  0  0  0  0  0  0  0  0  0
    6.5697    4.0675   -0.0000 N   0  0  0  0  0  0  0  0  0  0  0  0
    5.8108    5.3720   -0.0000 C   0  0  0  0  0  0  0  0  0  0  0  0
    4.3047    5.3839   -0.0000 C   0  0  0  0  0  0  0  0  0  0  0  0
    6.5460    6.6883   -0.0000 C   0  0  0  0  0  0  0  0  0  0  0  0
    3.5458    4.1031   -0.0000 C   0  0  0  0  0  0  0  0  0  0  0  0
    3.5458    6.7002   -0.0000 C   0  0  0  0  0  0  0  0  0  0  0  0
    5.7871    7.9928   -0.0000 N   0  0  0  0  0  0  0  0  0  0  0  0
    2.0278    4.1150   -0.0000 C   0  0  0  0  0  0  0  0  0  0  0  0
    2.0278    6.7120   -0.0000 C   0  0  0  0  0  0  0  0  0  0  0  0
    4.2810    8.0046   -0.0000 S   0  0  0  0  0  0  0  0  0  0  0  0
    1.2689    5.4194   -0.0000 C   0  0  0  0  0  0  0  0  0  0  0  0
    2.7749    8.0165   -0.0000 O   0  0  0  0  0  0  0  0  0  0  0  0
    4.2691    6.5223   -0.0000 O   0  0  0  0  0  0  0  0  0  0  0  0
    4.2691    9.5107   -0.0000 C   0  0  0  0  0  0  0  0  0  0  0  0
    2.9647   10.2697   -0.0000 C   0  0  0  0  0  0  0  0  0  0  0  0
    5.5499   10.2697   -0.0000 C   0  0  0  0  0  0  0  0  0  0  0  0
    1.6484    9.5107   -0.0000 O   0  0  0  0  0  0  0  0  0  0  0  0
    2.9528   11.7757   -0.0000 C   0  0  0  0  0  0  0  0  0  0  0  0
    5.5380   11.7757   -0.0000 C   0  0  0  0  0  0  0  0  0  0  0  0
    1.6484    8.0284   -0.0000 C   0  0  0  0  0  0  0  0  0  0  0  0
    4.2336   12.5347   -0.0000 C   0  0  0  0  0  0  0  0  0  0  0  0
    6.8306   12.5465   -0.0000 O   0  0  0  0  0  0  0  0  0  0  0  0
    8.1232   11.8113   -0.0000 C   0  0  0  0  0  0  0  0  0  0  0  0
  1  2  1  0  0  0  0
  2  3  2  0  0  0  0
  2  4  1  0  0  0  0
  3  5  1  0  0  0  0
  4  6  2  0  0  0  0
  5  7  2  0  0  0  0
  7  8  1  0  0  0  0
  8  9  1  0  0  0  0
  9 10  1  0  0  0  0
 10 11  1  0  0  0  0
 10 12  1  0  0  0  0
 12 13  1  0  0  0  0
 13 14  1  0  0  0  0
 13 15  1  0  0  0  0
 14 16  1  0  0  0  0
 15 17  1  0  0  0  0
 16 18  1  0  0  0  0
 18 19  1  0  0  0  0
 19 20  1  0  0  0  0
 19 21  1  0  0  0  0
 20 22  2  0  0  0  0
 20 23  1  0  0  0  0
 21 24  1  0  0  0  0
 22 25  1  0  0  0  0
 23 26  2  0  0  0  0
 24 27  1  0  0  0  0
 25 28  2  0  0  0  0
 27 29  2  0  0  0  0
 27 30  2  0  0  0  0
 27 31  1  0  0  0  0
 31 32  2  0  0  0  0
 31 33  1  0  0  0  0
 32 34  1  0  0  0  0
 32 35  1  0  0  0  0
 33 36  2  0  0  0  0
 34 37  1  0  0  0  0
 35 38  2  0  0  0  0
 36 39  1  0  0  0  0
 39 40  1  0  0  0  0
  6  7  1  0  0  0  0
 17 18  1  0  0  0  0
 26 28  1  0  0  0  0
 36 38  1  0  0  0  0
M  END
>  <MolRegNo>
96999

>  <m>
=

>  <Value>
25

>  <Unit>
%

>  <Type>
Inhibition

>  <pValue>
0

>  <Ligand Efficiency>
0

>  <Binding Efficiency>
0

>  <Surface Efficiency>
0

>  <Assay Index>
51648

>  <Assay Category>


>  <Assay Organism>


>  <Target ID>
11365

>  <Target Name>
Cytochrome P450 2D6

>  <Target Organism>
Homo sapiens

>  <Target Description>
Target is a single protein chain

>  <Sequence Accession>
P10635

>  <Reference>
Bioorg. Med. Chem. Lett. 14 (9), 2025-2030 (2004)

>  <Pubmed ID>
15080972

>  <DOI>
10.1016/j.bmcl.2004.02.078

$$$$
97851
Actelion Java MolfileCreator 1.0

 40 43  0  0  0  0  0  0  0  0999 V2000
    0.0000   -0.0000   -0.0000 F   0  0  0  0  0  0  0  0  0  0  0  0
    1.2992   -0.7509   -0.0000 C   0  0  0  0  0  0  0  0  0  0  0  0
    2.0381    0.5721   -0.0000 F   0  0  0  0  0  0  0  0  0  0  0  0
    0.5244   -2.0500   -0.0000 F   0  0  0  0  0  0  0  0  0  0  0  0
    2.5983   -1.5018   -0.0000 C   0  0  0  0  0  0  0  0  0  0  0  0
    2.5864   -2.9916   -0.0000 C   0  0  0  0  0  0  0  0  0  0  0  0
    3.8975   -0.7390   -0.0000 C   0  0  0  0  0  0  0  0  0  0  0  0
    3.8736   -3.7306   -0.0000 C   0  0  0  0  0  0  0  0  0  0  0  0
    5.1847   -1.4779   -0.0000 C   0  0  0  0  0  0  0  0  0  0  0  0
    5.1728   -2.9678   -0.0000 C   0  0  0  0  0  0  0  0  0  0  0  0
    6.4600   -3.7068   -0.0000 C   0  0  0  0  0  0  0  0  0  0  0  0
    6.4481   -5.1966   -0.0000 N   0  0  0  0  0  0  0  0  0  0  0  0
    7.7473   -2.9440   -0.0000 C   0  0  0  0  0  0  0  0  0  0  0  0
    7.7353   -5.9356   -0.0000 C   0  0  0  0  0  0  0  0  0  0  0  0
    5.1370   -5.9356   -0.0000 C   0  0  0  0  0  0  0  0  0  0  0  0
    7.7353   -1.4303   -0.0000 O   0  0  0  0  0  0  0  0  0  0  0  0
    9.0345   -3.6829   -0.0000 N   0  0  0  0  0  0  0  0  0  0  0  0
    7.7234   -7.4374   -0.0000 C   0  0  0  0  0  0  0  0  0  0  0  0
    5.1251   -7.4374   -0.0000 C   0  0  0  0  0  0  0  0  0  0  0  0
   10.3217   -2.9201   -0.0000 C   0  0  0  0  0  0  0  0  0  0  0  0
    6.4123   -8.1763   -0.0000 N   0  0  0  0  0  0  0  0  0  0  0  0
   10.3098   -1.4064   -0.0000 C   0  0  0  0  0  0  0  0  0  0  0  0
    6.4004   -9.6662   -0.0000 C   0  0  0  0  0  0  0  0  0  0  0  0
    8.9987   -0.6436   -0.0000 C   0  0  0  0  0  0  0  0  0  0  0  0
   11.6090   -0.6436   -0.0000 C   0  0  0  0  0  0  0  0  0  0  0  0
    7.6877  -10.4052   -0.0000 C   0  0  0  0  0  0  0  0  0  0  0  0
    8.9868    0.8701   -0.0000 C   0  0  0  0  0  0  0  0  0  0  0  0
   11.5970    0.8701   -0.0000 C   0  0  0  0  0  0  0  0  0  0  0  0
    8.9749   -9.6424   -0.0000 O   0  0  0  0  0  0  0  0  0  0  0  0
    7.6757  -11.8950   -0.0000 C   0  0  0  0  0  0  0  0  0  0  0  0
   10.2741    1.6448   -0.0000 C   0  0  0  0  0  0  0  0  0  0  0  0
    8.9630  -12.6340   -0.0000 O   0  0  0  0  0  0  0  0  0  0  0  0
    8.9511  -14.1238   -0.0000 C   0  0  0  0  0  0  0  0  0  0  0  0
   10.2383  -14.8628   -0.0000 C   0  0  0  0  0  0  0  0  0  0  0  0
    7.6400  -14.8628   -0.0000 C   0  0  0  0  0  0  0  0  0  0  0  0
   10.2264  -16.3646   -0.0000 C   0  0  0  0  0  0  0  0  0  0  0  0
   11.5375  -14.0881   -0.0000 C   0  0  0  0  0  0  0  0  0  0  0  0
    7.6281  -16.3646   -0.0000 C   0  0  0  0  0  0  0  0  0  0  0  0
    6.3170  -14.0881   -0.0000 C   0  0  0  0  0  0  0  0  0  0  0  0
    8.9153  -17.1036   -0.0000 C   0  0  0  0  0  0  0  0  0  0  0  0
  1  2  1  0  0  0  0
  2  3  1  0  0  0  0
  2  4  1  0  0  0  0
  2  5  1  0  0  0  0
  5  6  2  0  0  0  0
  5  7  1  0  0  0  0
  6  8  1  0  0  0  0
  7  9  2  0  0  0  0
  8 10  2  0  0  0  0
 10 11  1  0  0  0  0
 11 12  1  0  0  0  0
 11 13  1  0  0  0  0
 12 14  1  0  0  0  0
 12 15  1  0  0  0  0
 13 16  2  0  0  0  0
 13 17  1  0  0  0  0
 14 18  1  0  0  0  0
 15 19  1  0  0  0  0
 17 20  1  0  0  0  0
 18 21  1  0  0  0  0
 20 22  1  0  0  0  0
 21 23  1  0  0  0  0
 22 24  2  0  0  0  0
 22 25  1  0  0  0  0
 23 26  1  0  0  0  0
 24 27  1  0  0  0  0
 25 28  2  0  0  0  0
 26 29  1  0  0  0  0
 26 30  1  0  0  0  0
 27 31  2  0  0  0  0
 30 32  1  0  0  0  0
 32 33  1  0  0  0  0
 33 34  2  0  0  0  0
 33 35  1  0  0  0  0
 34 36  1  0  0  0  0
 34 37  1  0  0  0  0
 35 38  2  0  0  0  0
 35 39  1  0  0  0  0
 36 40  2  0  0  0  0
  9 10  1  0  0  0  0
 19 21  1  0  0  0  0
 28 31  1  0  0  0  0
 38 40  1  0  0  0  0
M  END
>  <MolRegNo>
97851

>  <m>
=

>  <Value>
1000

>  <Unit>
nM

>  <Type>
Ki

>  <pValue>
6

>  <Ligand Efficiency>
0

>  <Binding Efficiency>
0

>  <Surface Efficiency>
0

>  <Assay Index>
51650

>  <Assay Category>


>  <Assay Organism>


>  <Target ID>
11365

>  <Target Name>
Cytochrome P450 2D6

>  <Target Organism>
Homo sapiens

>  <Target Description>
Target is a single protein chain

>  <Sequence Accession>
P10635

>  <Reference>
Bioorg. Med. Chem. Lett. 14 (9), 2025-2030 (2004)

>  <Pubmed ID>
15080972

>  <DOI>
10.1016/j.bmcl.2004.02.078

$$$$
97851
Actelion Java MolfileCreator 1.0

 40 43  0  0  0  0  0  0  0  0999 V2000
    0.0000   -0.0000   -0.0000 F   0  0  0  0  0  0  0  0  0  0  0  0
    1.2992   -0.7509   -0.0000 C   0  0  0  0  0  0  0  0  0  0  0  0
    2.0381    0.5721   -0.0000 F   0  0  0  0  0  0  0  0  0  0  0  0
    0.5244   -2.0500   -0.0000 F   0  0  0  0  0  0  0  0  0  0  0  0
    2.5983   -1.5018   -0.0000 C   0  0  0  0  0  0  0  0  0  0  0  0
    2.5864   -2.9916   -0.0000 C   0  0  0  0  0  0  0  0  0  0  0  0
    3.8975   -0.7390   -0.0000 C   0  0  0  0  0  0  0  0  0  0  0  0
    3.8736   -3.7306   -0.0000 C   0  0  0  0  0  0  0  0  0  0  0  0
    5.1847   -1.4779   -0.0000 C   0  0  0  0  0  0  0  0  0  0  0  0
    5.1728   -2.9678   -0.0000 C   0  0  0  0  0  0  0  0  0  0  0  0
    6.4600   -3.7068   -0.0000 C   0  0  0  0  0  0  0  0  0  0  0  0
    6.4481   -5.1966   -0.0000 N   0  0  0  0  0  0  0  0  0  0  0  0
    7.7473   -2.9440   -0.0000 C   0  0  0  0  0  0  0  0  0  0  0  0
    7.7353   -5.9356   -0.0000 C   0  0  0  0  0  0  0  0  0  0  0  0
    5.1370   -5.9356   -0.0000 C   0  0  0  0  0  0  0  0  0  0  0  0
    7.7353   -1.4303   -0.0000 O   0  0  0  0  0  0  0  0  0  0  0  0
    9.0345   -3.6829   -0.0000 N   0  0  0  0  0  0  0  0  0  0  0  0
    7.7234   -7.4374   -0.0000 C   0  0  0  0  0  0  0  0  0  0  0  0
    5.1251   -7.4374   -0.0000 C   0  0  0  0  0  0  0  0  0  0  0  0
   10.3217   -2.9201   -0.0000 C   0  0  0  0  0  0  0  0  0  0  0  0
    6.4123   -8.1763   -0.0000 N   0  0  0  0  0  0  0  0  0  0  0  0
   10.3098   -1.4064   -0.0000 C   0  0  0  0  0  0  0  0  0  0  0  0
    6.4004   -9.6662   -0.0000 C   0  0  0  0  0  0  0  0  0  0  0  0
    8.9987   -0.6436   -0.0000 C   0  0  0  0  0  0  0  0  0  0  0  0
   11.6090   -0.6436   -0.0000 C   0  0  0  0  0  0  0  0  0  0  0  0
    7.6877  -10.4052   -0.0000 C   0  0  0  0  0  0  0  0  0  0  0  0
    8.9868    0.8701   -0.0000 C   0  0  0  0  0  0  0  0  0  0  0  0
   11.5970    0.8701   -0.0000 C   0  0  0  0  0  0  0  0  0  0  0  0
    8.9749   -9.6424   -0.0000 O   0  0  0  0  0  0  0  0  0  0  0  0
    7.6757  -11.8950   -0.0000 C   0  0  0  0  0  0  0  0  0  0  0  0
   10.2741    1.6448   -0.0000 C   0  0  0  0  0  0  0  0  0  0  0  0
    8.9630  -12.6340   -0.0000 O   0  0  0  0  0  0  0  0  0  0  0  0
    8.9511  -14.1238   -0.0000 C   0  0  0  0  0  0  0  0  0  0  0  0
   10.2383  -14.8628   -0.0000 C   0  0  0  0  0  0  0  0  0  0  0  0
    7.6400  -14.8628   -0.0000 C   0  0  0  0  0  0  0  0  0  0  0  0
   10.2264  -16.3646   -0.0000 C   0  0  0  0  0  0  0  0  0  0  0  0
   11.5375  -14.0881   -0.0000 C   0  0  0  0  0  0  0  0  0  0  0  0
    7.6281  -16.3646   -0.0000 C   0  0  0  0  0  0  0  0  0  0  0  0
    6.3170  -14.0881   -0.0000 C   0  0  0  0  0  0  0  0  0  0  0  0
    8.9153  -17.1036   -0.0000 C   0  0  0  0  0  0  0  0  0  0  0  0
  1  2  1  0  0  0  0
  2  3  1  0  0  0  0
  2  4  1  0  0  0  0
  2  5  1  0  0  0  0
  5  6  2  0  0  0  0
  5  7  1  0  0  0  0
  6  8  1  0  0  0  0
  7  9  2  0  0  0  0
  8 10  2  0  0  0  0
 10 11  1  0  0  0  0
 11 12  1  0  0  0  0
 11 13  1  0  0  0  0
 12 14  1  0  0  0  0
 12 15  1  0  0  0  0
 13 16  2  0  0  0  0
 13 17  1  0  0  0  0
 14 18  1  0  0  0  0
 15 19  1  0  0  0  0
 17 20  1  0  0  0  0
 18 21  1  0  0  0  0
 20 22  1  0  0  0  0
 21 23  1  0  0  0  0
 22 24  2  0  0  0  0
 22 25  1  0  0  0  0
 23 26  1  0  0  0  0
 24 27  1  0  0  0  0
 25 28  2  0  0  0  0
 26 29  1  0  0  0  0
 26 30  1  0  0  0  0
 27 31  2  0  0  0  0
 30 32  1  0  0  0  0
 32 33  1  0  0  0  0
 33 34  2  0  0  0  0
 33 35  1  0  0  0  0
 34 36  1  0  0  0  0
 34 37  1  0  0  0  0
 35 38  2  0  0  0  0
 35 39  1  0  0  0  0
 36 40  2  0  0  0  0
  9 10  1  0  0  0  0
 19 21  1  0  0  0  0
 28 31  1  0  0  0  0
 38 40  1  0  0  0  0
M  END
>  <MolRegNo>
97851

>  <m>
=

>  <Value>
24

>  <Unit>
%

>  <Type>
Inhibition

>  <pValue>
0

>  <Ligand Efficiency>
0

>  <Binding Efficiency>
0

>  <Surface Efficiency>
0

>  <Assay Index>
51648

>  <Assay Category>


>  <Assay Organism>


>  <Target ID>
11365

>  <Target Name>
Cytochrome P450 2D6

>  <Target Organism>
Homo sapiens

>  <Target Description>
Target is a single protein chain

>  <Sequence Accession>
P10635

>  <Reference>
Bioorg. Med. Chem. Lett. 14 (9), 2025-2030 (2004)

>  <Pubmed ID>
15080972

>  <DOI>
10.1016/j.bmcl.2004.02.078

$$$$
97457
Actelion Java MolfileCreator 1.0

 37 40  0  0  0  0  0  0  0  0999 V2000
    0.0000   -0.0000   -0.0000 Cl  0  0  0  0  0  0  0  0  0  0  0  0
   -0.0119    1.5078   -0.0000 C   0  0  0  0  0  0  0  0  0  0  0  0
   -1.3179    2.2677   -0.0000 C   0  0  0  0  0  0  0  0  0  0  0  0
    1.2704    2.2677   -0.0000 C   0  0  0  0  0  0  0  0  0  0  0  0
   -1.3297    3.7755   -0.0000 C   0  0  0  0  0  0  0  0  0  0  0  0
    1.2585    3.7755   -0.0000 C   0  0  0  0  0  0  0  0  0  0  0  0
   -0.0475    4.5354   -0.0000 C   0  0  0  0  0  0  0  0  0  0  0  0
   -0.0594    6.0551   -0.0000 O   0  0  0  0  0  0  0  0  0  0  0  0
   -1.3654    6.8031   -0.0000 C   0  0  0  0  0  0  0  0  0  0  0  0
   -1.3772    8.3228   -0.0000 C   0  0  0  0  0  0  0  0  0  0  0  0
   -0.0950    9.0826   -0.0000 O   0  0  0  0  0  0  0  0  0  0  0  0
   -2.6832    9.0826   -0.0000 C   0  0  0  0  0  0  0  0  0  0  0  0
   -2.6951   10.5905   -0.0000 N   0  0  0  0  0  0  0  0  0  0  0  0
   -4.0011   11.3503   -0.0000 C   0  0  0  0  0  0  0  0  0  0  0  0
   -1.4129   11.3503   -0.0000 C   0  0  0  0  0  0  0  0  0  0  0  0
   -4.0130   12.8581   -0.0000 C   0  0  0  0  0  0  0  0  0  0  0  0
   -1.4247   12.8581   -0.0000 C   0  0  0  0  0  0  0  0  0  0  0  0
   -2.7307   13.6180   -0.0000 N   0  0  0  0  0  0  0  0  0  0  0  0
   -2.7426   15.1258   -0.0000 C   0  0  0  0  0  0  0  0  0  0  0  0
   -4.2029   15.5414   -0.0000 C   0  0  0  0  0  0  0  0  0  0  0  0
   -1.4603   15.8857   -0.0000 C   0  0  0  0  0  0  0  0  0  0  0  0
   -4.5947   17.0136   -0.0000 C   0  0  0  0  0  0  0  0  0  0  0  0
   -5.2834   14.4847   -0.0000 C   0  0  0  0  0  0  0  0  0  0  0  0
   -1.4722   17.4054   -0.0000 N   0  0  0  0  0  0  0  0  0  0  0  0
   -6.0670   17.4291   -0.0000 C   0  0  0  0  0  0  0  0  0  0  0  0
   -6.7437   14.8765   -0.0000 C   0  0  0  0  0  0  0  0  0  0  0  0
   -2.7782   18.1653   -0.0000 C   0  0  0  0  0  0  0  0  0  0  0  0
   -7.1592   16.3725   -0.0000 C   0  0  0  0  0  0  0  0  0  0  0  0
   -3.8230   17.6072   -0.0000 O   0  0  0  0  0  0  0  0  0  0  0  0
   -2.7901   19.6731   -0.0000 C   0  0  0  0  0  0  0  0  0  0  0  0
   -4.0961   20.4329   -0.0000 C   0  0  0  0  0  0  0  0  0  0  0  0
   -1.5078   20.4329   -0.0000 C   0  0  0  0  0  0  0  0  0  0  0  0
   -4.1080   21.9289   -0.0000 C   0  0  0  0  0  0  0  0  0  0  0  0
   -1.5197   21.9289   -0.0000 C   0  0  0  0  0  0  0  0  0  0  0  0
   -2.8257   22.7006   -0.0000 C   0  0  0  0  0  0  0  0  0  0  0  0
   -2.8376   24.1847   -0.0000 O   0  0  0  0  0  0  0  0  0  0  0  0
   -4.1554   24.9446   -0.0000 C   0  0  0  0  0  0  0  0  0  0  0  0
  1  2  1  0  0  0  0
  2  3  2  0  0  0  0
  2  4  1  0  0  0  0
  3  5  1  0  0  0  0
  4  6  2  0  0  0  0
  5  7  2  0  0  0  0
  7  8  1  0  0  0  0
  8  9  1  0  0  0  0
  9 10  1  0  0  0  0
 10 11  1  0  0  0  0
 10 12  1  0  0  0  0
 12 13  1  0  0  0  0
 13 14  1  0  0  0  0
 13 15  1  0  0  0  0
 14 16  1  0  0  0  0
 15 17  1  0  0  0  0
 16 18  1  0  0  0  0
 18 19  1  0  0  0  0
 19 20  1  0  0  0  0
 19 21  1  0  0  0  0
 20 22  2  0  0  0  0
 20 23  1  0  0  0  0
 21 24  1  0  0  0  0
 22 25  1  0  0  0  0
 23 26  2  0  0  0  0
 24 27  1  0  0  0  0
 25 28  2  0  0  0  0
 27 29  2  0  0  0  0
 27 30  1  0  0  0  0
 30 31  2  0  0  0  0
 30 32  1  0  0  0  0
 31 33  1  0  0  0  0
 32 34  2  0  0  0  0
 33 35  2  0  0  0  0
 35 36  1  0  0  0  0
 36 37  1  0  0  0  0
  6  7  1  0  0  0  0
 17 18  1  0  0  0  0
 26 28  1  0  0  0  0
 34 35  1  0  0  0  0
M  END
>  <MolRegNo>
97457

>  <m>
=

>  <Value>
4000

>  <Unit>
nM

>  <Type>
Ki

>  <pValue>
5.4

>  <Ligand Efficiency>
0

>  <Binding Efficiency>
0

>  <Surface Efficiency>
0

>  <Assay Index>
51650

>  <Assay Category>


>  <Assay Organism>


>  <Target ID>
11365

>  <Target Name>
Cytochrome P450 2D6

>  <Target Organism>
Homo sapiens

>  <Target Description>
Target is a single protein chain

>  <Sequence Accession>
P10635

>  <Reference>
Bioorg. Med. Chem. Lett. 14 (9), 2025-2030 (2004)

>  <Pubmed ID>
15080972

>  <DOI>
10.1016/j.bmcl.2004.02.078

$$$$
97457
Actelion Java MolfileCreator 1.0

 37 40  0  0  0  0  0  0  0  0999 V2000
    0.0000   -0.0000   -0.0000 Cl  0  0  0  0  0  0  0  0  0  0  0  0
   -0.0119    1.5078   -0.0000 C   0  0  0  0  0  0  0  0  0  0  0  0
   -1.3179    2.2677   -0.0000 C   0  0  0  0  0  0  0  0  0  0  0  0
    1.2704    2.2677   -0.0000 C   0  0  0  0  0  0  0  0  0  0  0  0
   -1.3297    3.7755   -0.0000 C   0  0  0  0  0  0  0  0  0  0  0  0
    1.2585    3.7755   -0.0000 C   0  0  0  0  0  0  0  0  0  0  0  0
   -0.0475    4.5354   -0.0000 C   0  0  0  0  0  0  0  0  0  0  0  0
   -0.0594    6.0551   -0.0000 O   0  0  0  0  0  0  0  0  0  0  0  0
   -1.3654    6.8031   -0.0000 C   0  0  0  0  0  0  0  0  0  0  0  0
   -1.3772    8.3228   -0.0000 C   0  0  0  0  0  0  0  0  0  0  0  0
   -0.0950    9.0826   -0.0000 O   0  0  0  0  0  0  0  0  0  0  0  0
   -2.6832    9.0826   -0.0000 C   0  0  0  0  0  0  0  0  0  0  0  0
   -2.6951   10.5905   -0.0000 N   0  0  0  0  0  0  0  0  0  0  0  0
   -4.0011   11.3503   -0.0000 C   0  0  0  0  0  0  0  0  0  0  0  0
   -1.4129   11.3503   -0.0000 C   0  0  0  0  0  0  0  0  0  0  0  0
   -4.0130   12.8581   -0.0000 C   0  0  0  0  0  0  0  0  0  0  0  0
   -1.4247   12.8581   -0.0000 C   0  0  0  0  0  0  0  0  0  0  0  0
   -2.7307   13.6180   -0.0000 N   0  0  0  0  0  0  0  0  0  0  0  0
   -2.7426   15.1258   -0.0000 C   0  0  0  0  0  0  0  0  0  0  0  0
   -4.2029   15.5414   -0.0000 C   0  0  0  0  0  0  0  0  0  0  0  0
   -1.4603   15.8857   -0.0000 C   0  0  0  0  0  0  0  0  0  0  0  0
   -4.5947   17.0136   -0.0000 C   0  0  0  0  0  0  0  0  0  0  0  0
   -5.2834   14.4847   -0.0000 C   0  0  0  0  0  0  0  0  0  0  0  0
   -1.4722   17.4054   -0.0000 N   0  0  0  0  0  0  0  0  0  0  0  0
   -6.0670   17.4291   -0.0000 C   0  0  0  0  0  0  0  0  0  0  0  0
   -6.7437   14.8765   -0.0000 C   0  0  0  0  0  0  0  0  0  0  0  0
   -2.7782   18.1653   -0.0000 C   0  0  0  0  0  0  0  0  0  0  0  0
   -7.1592   16.3725   -0.0000 C   0  0  0  0  0  0  0  0  0  0  0  0
   -3.8230   17.6072   -0.0000 O   0  0  0  0  0  0  0  0  0  0  0  0
   -2.7901   19.6731   -0.0000 C   0  0  0  0  0  0  0  0  0  0  0  0
   -4.0961   20.4329   -0.0000 C   0  0  0  0  0  0  0  0  0  0  0  0
   -1.5078   20.4329   -0.0000 C   0  0  0  0  0  0  0  0  0  0  0  0
   -4.1080   21.9289   -0.0000 C   0  0  0  0  0  0  0  0  0  0  0  0
   -1.5197   21.9289   -0.0000 C   0  0  0  0  0  0  0  0  0  0  0  0
   -2.8257   22.7006   -0.0000 C   0  0  0  0  0  0  0  0  0  0  0  0
   -2.8376   24.1847   -0.0000 O   0  0  0  0  0  0  0  0  0  0  0  0
   -4.1554   24.9446   -0.0000 C   0  0  0  0  0  0  0  0  0  0  0  0
  1  2  1  0  0  0  0
  2  3  2  0  0  0  0
  2  4  1  0  0  0  0
  3  5  1  0  0  0  0
  4  6  2  0  0  0  0
  5  7  2  0  0  0  0
  7  8  1  0  0  0  0
  8  9  1  0  0  0  0
  9 10  1  0  0  0  0
 10 11  1  0  0  0  0
 10 12  1  0  0  0  0
 12 13  1  0  0  0  0
 13 14  1  0  0  0  0
 13 15  1  0  0  0  0
 14 16  1  0  0  0  0
 15 17  1  0  0  0  0
 16 18  1  0  0  0  0
 18 19  1  0  0  0  0
 19 20  1  0  0  0  0
 19 21  1  0  0  0  0
 20 22  2  0  0  0  0
 20 23  1  0  0  0  0
 21 24  1  0  0  0  0
 22 25  1  0  0  0  0
 23 26  2  0  0  0  0
 24 27  1  0  0  0  0
 25 28  2  0  0  0  0
 27 29  2  0  0  0  0
 27 30  1  0  0  0  0
 30 31  2  0  0  0  0
 30 32  1  0  0  0  0
 31 33  1  0  0  0  0
 32 34  2  0  0  0  0
 33 35  2  0  0  0  0
 35 36  1  0  0  0  0
 36 37  1  0  0  0  0
  6  7  1  0  0  0  0
 17 18  1  0  0  0  0
 26 28  1  0  0  0  0
 34 35  1  0  0  0  0
M  END
>  <MolRegNo>
97457

>  <m>
=

>  <Value>
47

>  <Unit>
%

>  <Type>
Inhibition

>  <pValue>
0

>  <Ligand Efficiency>
0

>  <Binding Efficiency>
0

>  <Surface Efficiency>
0

>  <Assay Index>
51648

>  <Assay Category>


>  <Assay Organism>


>  <Target ID>
11365

>  <Target Name>
Cytochrome P450 2D6

>  <Target Organism>
Homo sapiens

>  <Target Description>
Target is a single protein chain

>  <Sequence Accession>
P10635

>  <Reference>
Bioorg. Med. Chem. Lett. 14 (9), 2025-2030 (2004)

>  <Pubmed ID>
15080972

>  <DOI>
10.1016/j.bmcl.2004.02.078

$$$$
17170
Actelion Java MolfileCreator 1.0

 45 49  0  0  0  0  0  0  0  0999 V2000
    0.0000   -0.0000   -0.0000 O   0  0  0  0  0  0  0  0  0  0  0  0
   -1.3041   -0.7537   -0.0000 C   0  0  0  0  0  0  0  0  0  0  0  0
   -2.6440    0.0120   -0.0000 N   0  0  0  0  0  0  0  0  0  0  0  0
   -1.3160   -2.2133   -0.0000 C   0  0  0  0  0  0  0  0  0  0  0  0
   -2.6560    1.5314   -0.0000 C   0  0  0  0  0  0  0  0  0  0  0  0
   -2.6321   -2.9671   -0.0000 N   0  0  0  0  0  0  0  0  0  0  0  0
   -0.0239   -2.9551   -0.0000 C   0  0  0  0  0  0  0  0  0  0  0  0
   -1.1725    1.5673   -0.0000 C   0  0  0  0  0  0  0  0  0  0  0  0
   -4.1635    1.5314   -0.0000 C   0  0  0  0  0  0  0  0  0  0  0  0
   -2.6799    3.0508   -0.0000 C   0  0  0  0  0  0  0  0  0  0  0  0
   -2.6201   -4.4626   -0.0000 C   0  0  0  0  0  0  0  0  0  0  0  0
   -3.9362   -2.2133   -0.0000 C   0  0  0  0  0  0  0  0  0  0  0  0
   -0.0120   -4.4267   -0.0000 N   0  0  0  0  0  0  0  0  0  0  0  0
   -1.3041   -5.1804   -0.0000 C   0  0  0  0  0  0  0  0  0  0  0  0
   -5.2283   -2.9671   -0.0000 C   0  0  0  0  0  0  0  0  0  0  0  0
    1.2801   -5.1804   -0.0000 C   0  0  0  0  0  0  0  0  0  0  0  0
   -5.2402   -4.4626   -0.0000 O   0  0  0  0  0  0  0  0  0  0  0  0
   -6.5563   -2.2253   -0.0000 C   0  0  0  0  0  0  0  0  0  0  0  0
    1.2801   -6.6520   -0.0000 C   0  0  0  0  0  0  0  0  0  0  0  0
   -7.8604   -2.9671   -0.0000 C   0  0  0  0  0  0  0  0  0  0  0  0
    2.5723   -7.3818   -0.0000 C   0  0  0  0  0  0  0  0  0  0  0  0
   -0.0239   -7.3938   -0.0000 C   0  0  0  0  0  0  0  0  0  0  0  0
   -9.1764   -2.2014   -0.0000 C   0  0  0  0  0  0  0  0  0  0  0  0
   -7.8604   -4.4506   -0.0000 C   0  0  0  0  0  0  0  0  0  0  0  0
    2.5842   -8.8773   -0.0000 N   0  0  0  0  0  0  0  0  0  0  0  0
   -0.0359   -8.9012   -0.0000 C   0  0  0  0  0  0  0  0  0  0  0  0
   -9.2123   -0.7059   -0.0000 O   0  0  0  0  0  0  0  0  0  0  0  0
  -10.4326   -3.0149   -0.0000 N   0  0  0  0  0  0  0  0  0  0  0  0
   -9.1644   -5.1924   -0.0000 C   0  0  0  0  0  0  0  0  0  0  0  0
    1.2682   -9.6191   -0.0000 C   0  0  0  0  0  0  0  0  0  0  0  0
  -11.7846   -2.3449   -0.0000 C   0  0  0  0  0  0  0  0  0  0  0  0
   -9.1644   -6.6879   -0.0000 C   0  0  0  0  0  0  0  0  0  0  0  0
  -10.4685   -4.4506   -0.0000 C   0  0  0  0  0  0  0  0  0  0  0  0
  -13.1245   -3.0149   -0.0000 C   0  0  0  0  0  0  0  0  0  0  0  0
  -12.0478   -0.8494   -0.0000 C   0  0  0  0  0  0  0  0  0  0  0  0
  -10.4565   -7.4297   -0.0000 C   0  0  0  0  0  0  0  0  0  0  0  0
  -11.7846   -5.1924   -0.0000 C   0  0  0  0  0  0  0  0  0  0  0  0
  -14.2132   -1.9501   -0.0000 C   0  0  0  0  0  0  0  0  0  0  0  0
  -13.5193   -4.4626   -0.0000 C   0  0  0  0  0  0  0  0  0  0  0  0
  -10.9830    0.2393   -0.0000 O   0  0  0  0  0  0  0  0  0  0  0  0
  -13.5313   -0.6221   -0.0000 C   0  0  0  0  0  0  0  0  0  0  0  0
  -11.7726   -6.6640   -0.0000 C   0  0  0  0  0  0  0  0  0  0  0  0
  -15.6370   -2.3330   -0.0000 C   0  0  0  0  0  0  0  0  0  0  0  0
  -14.9670   -4.8335   -0.0000 C   0  0  0  0  0  0  0  0  0  0  0  0
  -16.0318   -3.7687   -0.0000 C   0  0  0  0  0  0  0  0  0  0  0  0
  1  2  2  0  0  0  0
  2  3  1  0  0  0  0
  4  2  1  6  0  0  0
  3  5  1  0  0  0  0
  4  6  1  0  0  0  0
  4  7  1  0  0  0  0
  5  8  1  0  0  0  0
  5  9  1  0  0  0  0
  5 10  1  0  0  0  0
  6 11  1  0  0  0  0
  6 12  1  0  0  0  0
  7 13  1  0  0  0  0
 11 14  1  0  0  0  0
 12 15  1  0  0  0  0
 13 16  1  0  0  0  0
 15 17  1  1  0  0  0
 15 18  1  0  0  0  0
 16 19  1  0  0  0  0
 20 18  1  1  0  0  0
 19 21  2  0  0  0  0
 19 22  1  0  0  0  0
 20 23  1  0  0  0  0
 20 24  1  0  0  0  0
 21 25  1  0  0  0  0
 22 26  2  0  0  0  0
 23 27  2  0  0  0  0
 23 28  1  0  0  0  0
 24 29  1  0  0  0  0
 25 30  2  0  0  0  0
 31 28  1  1  0  0  0
 29 32  2  0  0  0  0
 29 33  1  0  0  0  0
 31 34  1  0  0  0  0
 31 35  1  0  0  0  0
 32 36  1  0  0  0  0
 33 37  2  0  0  0  0
 34 38  2  0  0  0  0
 34 39  1  0  0  0  0
 35 40  1  1  0  0  0
 35 41  1  0  0  0  0
 36 42  2  0  0  0  0
 38 43  1  0  0  0  0
 39 44  2  0  0  0  0
 43 45  2  0  0  0  0
 13 14  1  0  0  0  0
 26 30  1  0  0  0  0
 37 42  1  0  0  0  0
 38 41  1  0  0  0  0
 44 45  1  0  0  0  0
M  END
>  <MolRegNo>
17170

>  <m>
>

>  <Value>
30000

>  <Unit>
nM

>  <Type>
IC50

>  <pValue>
0

>  <Ligand Efficiency>
0

>  <Binding Efficiency>
0

>  <Surface Efficiency>
0

>  <Assay Index>
51632

>  <Assay Category>


>  <Assay Organism>
Homo sapiens

>  <Target ID>
11365

>  <Target Name>
Cytochrome P450 2D6

>  <Target Organism>
Homo sapiens

>  <Target Description>
Target is a single protein chain

>  <Sequence Accession>
P10635

>  <Reference>
Bioorg. Med. Chem. Lett. 13 (15), 2569-2572 (2003)

>  <Pubmed ID>
12852968

>  <DOI>
10.1016/s0960-894x(03)00475-x

$$$$
97439
Actelion Java MolfileCreator 1.0

 36 39  0  0  0  0  0  0  0  0999 V2000
    0.0000   -0.0000   -0.0000 O   0  0  0  0  0  0  0  0  0  0  0  0
    1.0167    0.5861   -0.0000 C   0  0  0  0  0  0  0  0  0  0  0  0
    2.3204   -0.1555   -0.0000 N   0  0  0  0  0  0  0  0  0  0  0  0
    1.0047    2.1051   -0.0000 C   0  0  0  0  0  0  0  0  0  0  0  0
    2.3084   -1.6506   -0.0000 C   0  0  0  0  0  0  0  0  0  0  0  0
   -0.3110    2.8706   -0.0000 C   0  0  0  0  0  0  0  0  0  0  0  0
    2.3084    2.8706   -0.0000 C   0  0  0  0  0  0  0  0  0  0  0  0
    0.9927   -2.3922   -0.0000 C   0  0  0  0  0  0  0  0  0  0  0  0
   -0.3229    4.4016   -0.0000 C   0  0  0  0  0  0  0  0  0  0  0  0
    2.2965    4.4016   -0.0000 C   0  0  0  0  0  0  0  0  0  0  0  0
    0.9808   -3.8873   -0.0000 N   0  0  0  0  0  0  0  0  0  0  0  0
   -0.4784   -1.9975   -0.0000 C   0  0  0  0  0  0  0  0  0  0  0  0
    0.9688    5.1551   -0.0000 C   0  0  0  0  0  0  0  0  0  0  0  0
   -0.3349   -4.6288   -0.0000 C   0  0  0  0  0  0  0  0  0  0  0  0
    2.2726   -4.6288   -0.0000 C   0  0  0  0  0  0  0  0  0  0  0  0
   -1.5669   -3.0500   -0.0000 C   0  0  0  0  0  0  0  0  0  0  0  0
   -0.8731   -0.5024   -0.0000 C   0  0  0  0  0  0  0  0  0  0  0  0
   -0.3469   -6.1359   -0.0000 C   0  0  0  0  0  0  0  0  0  0  0  0
    2.2606   -6.1359   -0.0000 C   0  0  0  0  0  0  0  0  0  0  0  0
   -3.0380   -2.6553   -0.0000 C   0  0  0  0  0  0  0  0  0  0  0  0
   -2.3563   -0.1076   -0.0000 C   0  0  0  0  0  0  0  0  0  0  0  0
    0.9449   -6.8775   -0.0000 N   0  0  0  0  0  0  0  0  0  0  0  0
   -3.4567   -1.1722   -0.0000 C   0  0  0  0  0  0  0  0  0  0  0  0
    0.9329   -8.3726   -0.0000 C   0  0  0  0  0  0  0  0  0  0  0  0
    2.2247   -9.1141   -0.0000 C   0  0  0  0  0  0  0  0  0  0  0  0
    3.5165   -8.3487   -0.0000 O   0  0  0  0  0  0  0  0  0  0  0  0
    2.2128  -10.6092   -0.0000 C   0  0  0  0  0  0  0  0  0  0  0  0
    3.5045  -11.3508   -0.0000 O   0  0  0  0  0  0  0  0  0  0  0  0
    3.4926  -12.8459   -0.0000 C   0  0  0  0  0  0  0  0  0  0  0  0
    4.7843  -13.5875   -0.0000 C   0  0  0  0  0  0  0  0  0  0  0  0
    2.1649  -13.5875   -0.0000 C   0  0  0  0  0  0  0  0  0  0  0  0
    4.7724  -15.0946   -0.0000 C   0  0  0  0  0  0  0  0  0  0  0  0
    2.1529  -15.0946   -0.0000 C   0  0  0  0  0  0  0  0  0  0  0  0
    3.4567  -15.8361   -0.0000 C   0  0  0  0  0  0  0  0  0  0  0  0
    3.4567  -17.3073   -0.0000 O   0  0  0  0  0  0  0  0  0  0  0  0
    4.7484  -18.0489   -0.0000 C   0  0  0  0  0  0  0  0  0  0  0  0
  1  2  2  0  0  0  0
  2  3  1  0  0  0  0
  2  4  1  0  0  0  0
  3  5  1  0  0  0  0
  4  6  2  0  0  0  0
  4  7  1  0  0  0  0
  5  8  1  0  0  0  0
  6  9  1  0  0  0  0
  7 10  2  0  0  0  0
  8 11  1  0  0  0  0
  8 12  1  0  0  0  0
  9 13  2  0  0  0  0
 11 14  1  0  0  0  0
 11 15  1  0  0  0  0
 12 16  2  0  0  0  0
 12 17  1  0  0  0  0
 14 18  1  0  0  0  0
 15 19  1  0  0  0  0
 16 20  1  0  0  0  0
 17 21  2  0  0  0  0
 18 22  1  0  0  0  0
 20 23  2  0  0  0  0
 22 24  1  0  0  0  0
 24 25  1  0  0  0  0
 25 26  1  0  0  0  0
 25 27  1  0  0  0  0
 27 28  1  0  0  0  0
 28 29  1  0  0  0  0
 29 30  2  0  0  0  0
 29 31  1  0  0  0  0
 30 32  1  0  0  0  0
 31 33  2  0  0  0  0
 32 34  2  0  0  0  0
 34 35  1  0  0  0  0
 35 36  1  0  0  0  0
 10 13  1  0  0  0  0
 19 22  1  0  0  0  0
 21 23  1  0  0  0  0
 33 34  1  0  0  0  0
M  END
>  <MolRegNo>
97439

>  <m>
=

>  <Value>
4000

>  <Unit>
nM

>  <Type>
Ki

>  <pValue>
5.4

>  <Ligand Efficiency>
0

>  <Binding Efficiency>
0

>  <Surface Efficiency>
0

>  <Assay Index>
51650

>  <Assay Category>


>  <Assay Organism>


>  <Target ID>
11365

>  <Target Name>
Cytochrome P450 2D6

>  <Target Organism>
Homo sapiens

>  <Target Description>
Target is a single protein chain

>  <Sequence Accession>
P10635

>  <Reference>
Bioorg. Med. Chem. Lett. 14 (9), 2025-2030 (2004)

>  <Pubmed ID>
15080972

>  <DOI>
10.1016/j.bmcl.2004.02.078

$$$$
97439
Actelion Java MolfileCreator 1.0

 36 39  0  0  0  0  0  0  0  0999 V2000
    0.0000   -0.0000   -0.0000 O   0  0  0  0  0  0  0  0  0  0  0  0
    1.0167    0.5861   -0.0000 C   0  0  0  0  0  0  0  0  0  0  0  0
    2.3204   -0.1555   -0.0000 N   0  0  0  0  0  0  0  0  0  0  0  0
    1.0047    2.1051   -0.0000 C   0  0  0  0  0  0  0  0  0  0  0  0
    2.3084   -1.6506   -0.0000 C   0  0  0  0  0  0  0  0  0  0  0  0
   -0.3110    2.8706   -0.0000 C   0  0  0  0  0  0  0  0  0  0  0  0
    2.3084    2.8706   -0.0000 C   0  0  0  0  0  0  0  0  0  0  0  0
    0.9927   -2.3922   -0.0000 C   0  0  0  0  0  0  0  0  0  0  0  0
   -0.3229    4.4016   -0.0000 C   0  0  0  0  0  0  0  0  0  0  0  0
    2.2965    4.4016   -0.0000 C   0  0  0  0  0  0  0  0  0  0  0  0
    0.9808   -3.8873   -0.0000 N   0  0  0  0  0  0  0  0  0  0  0  0
   -0.4784   -1.9975   -0.0000 C   0  0  0  0  0  0  0  0  0  0  0  0
    0.9688    5.1551   -0.0000 C   0  0  0  0  0  0  0  0  0  0  0  0
   -0.3349   -4.6288   -0.0000 C   0  0  0  0  0  0  0  0  0  0  0  0
    2.2726   -4.6288   -0.0000 C   0  0  0  0  0  0  0  0  0  0  0  0
   -1.5669   -3.0500   -0.0000 C   0  0  0  0  0  0  0  0  0  0  0  0
   -0.8731   -0.5024   -0.0000 C   0  0  0  0  0  0  0  0  0  0  0  0
   -0.3469   -6.1359   -0.0000 C   0  0  0  0  0  0  0  0  0  0  0  0
    2.2606   -6.1359   -0.0000 C   0  0  0  0  0  0  0  0  0  0  0  0
   -3.0380   -2.6553   -0.0000 C   0  0  0  0  0  0  0  0  0  0  0  0
   -2.3563   -0.1076   -0.0000 C   0  0  0  0  0  0  0  0  0  0  0  0
    0.9449   -6.8775   -0.0000 N   0  0  0  0  0  0  0  0  0  0  0  0
   -3.4567   -1.1722   -0.0000 C   0  0  0  0  0  0  0  0  0  0  0  0
    0.9329   -8.3726   -0.0000 C   0  0  0  0  0  0  0  0  0  0  0  0
    2.2247   -9.1141   -0.0000 C   0  0  0  0  0  0  0  0  0  0  0  0
    3.5165   -8.3487   -0.0000 O   0  0  0  0  0  0  0  0  0  0  0  0
    2.2128  -10.6092   -0.0000 C   0  0  0  0  0  0  0  0  0  0  0  0
    3.5045  -11.3508   -0.0000 O   0  0  0  0  0  0  0  0  0  0  0  0
    3.4926  -12.8459   -0.0000 C   0  0  0  0  0  0  0  0  0  0  0  0
    4.7843  -13.5875   -0.0000 C   0  0  0  0  0  0  0  0  0  0  0  0
    2.1649  -13.5875   -0.0000 C   0  0  0  0  0  0  0  0  0  0  0  0
    4.7724  -15.0946   -0.0000 C   0  0  0  0  0  0  0  0  0  0  0  0
    2.1529  -15.0946   -0.0000 C   0  0  0  0  0  0  0  0  0  0  0  0
    3.4567  -15.8361   -0.0000 C   0  0  0  0  0  0  0  0  0  0  0  0
    3.4567  -17.3073   -0.0000 O   0  0  0  0  0  0  0  0  0  0  0  0
    4.7484  -18.0489   -0.0000 C   0  0  0  0  0  0  0  0  0  0  0  0
  1  2  2  0  0  0  0
  2  3  1  0  0  0  0
  2  4  1  0  0  0  0
  3  5  1  0  0  0  0
  4  6  2  0  0  0  0
  4  7  1  0  0  0  0
  5  8  1  0  0  0  0
  6  9  1  0  0  0  0
  7 10  2  0  0  0  0
  8 11  1  0  0  0  0
  8 12  1  0  0  0  0
  9 13  2  0  0  0  0
 11 14  1  0  0  0  0
 11 15  1  0  0  0  0
 12 16  2  0  0  0  0
 12 17  1  0  0  0  0
 14 18  1  0  0  0  0
 15 19  1  0  0  0  0
 16 20  1  0  0  0  0
 17 21  2  0  0  0  0
 18 22  1  0  0  0  0
 20 23  2  0  0  0  0
 22 24  1  0  0  0  0
 24 25  1  0  0  0  0
 25 26  1  0  0  0  0
 25 27  1  0  0  0  0
 27 28  1  0  0  0  0
 28 29  1  0  0  0  0
 29 30  2  0  0  0  0
 29 31  1  0  0  0  0
 30 32  1  0  0  0  0
 31 33  2  0  0  0  0
 32 34  2  0  0  0  0
 34 35  1  0  0  0  0
 35 36  1  0  0  0  0
 10 13  1  0  0  0  0
 19 22  1  0  0  0  0
 21 23  1  0  0  0  0
 33 34  1  0  0  0  0
M  END
>  <MolRegNo>
97439

>  <m>
=

>  <Value>
22

>  <Unit>
%

>  <Type>
Inhibition

>  <pValue>
0

>  <Ligand Efficiency>
0

>  <Binding Efficiency>
0

>  <Surface Efficiency>
0

>  <Assay Index>
51648

>  <Assay Category>


>  <Assay Organism>


>  <Target ID>
11365

>  <Target Name>
Cytochrome P450 2D6

>  <Target Organism>
Homo sapiens

>  <Target Description>
Target is a single protein chain

>  <Sequence Accession>
P10635

>  <Reference>
Bioorg. Med. Chem. Lett. 14 (9), 2025-2030 (2004)

>  <Pubmed ID>
15080972

>  <DOI>
10.1016/j.bmcl.2004.02.078

$$$$
97297
Actelion Java MolfileCreator 1.0

 37 40  0  0  0  0  0  0  0  0999 V2000
    0.0000   -0.0000   -0.0000 F   0  0  0  0  0  0  0  0  0  0  0  0
    1.3086   -0.7563   -0.0000 C   0  0  0  0  0  0  0  0  0  0  0  0
    2.6052    0.0240   -0.0000 C   0  0  0  0  0  0  0  0  0  0  0  0
    1.2966   -2.2570   -0.0000 C   0  0  0  0  0  0  0  0  0  0  0  0
    3.8897   -0.7323   -0.0000 C   0  0  0  0  0  0  0  0  0  0  0  0
    2.5932   -3.0013   -0.0000 C   0  0  0  0  0  0  0  0  0  0  0  0
    3.8777   -2.2330   -0.0000 C   0  0  0  0  0  0  0  0  0  0  0  0
    5.1743   -2.9773   -0.0000 C   0  0  0  0  0  0  0  0  0  0  0  0
    5.1623   -4.4660   -0.0000 N   0  0  0  0  0  0  0  0  0  0  0  0
    6.4589   -2.2090   -0.0000 C   0  0  0  0  0  0  0  0  0  0  0  0
    3.8537   -5.2103   -0.0000 C   0  0  0  0  0  0  0  0  0  0  0  0
    6.4589   -5.2103   -0.0000 C   0  0  0  0  0  0  0  0  0  0  0  0
    6.4469   -0.6843   -0.0000 O   0  0  0  0  0  0  0  0  0  0  0  0
    7.7555   -2.9533   -0.0000 N   0  0  0  0  0  0  0  0  0  0  0  0
    3.8417   -6.6990   -0.0000 C   0  0  0  0  0  0  0  0  0  0  0  0
    6.4469   -6.6990   -0.0000 C   0  0  0  0  0  0  0  0  0  0  0  0
    9.0400   -2.1850   -0.0000 C   0  0  0  0  0  0  0  0  0  0  0  0
    5.1263   -7.4433   -0.0000 N   0  0  0  0  0  0  0  0  0  0  0  0
    9.0280   -0.6603   -0.0000 C   0  0  0  0  0  0  0  0  0  0  0  0
    5.1143   -8.9320   -0.0000 C   0  0  0  0  0  0  0  0  0  0  0  0
   10.3126    0.1201   -0.0000 C   0  0  0  0  0  0  0  0  0  0  0  0
    7.7195    0.1201   -0.0000 C   0  0  0  0  0  0  0  0  0  0  0  0
    6.3989   -9.6763   -0.0000 C   0  0  0  0  0  0  0  0  0  0  0  0
   10.3006    1.6327   -0.0000 C   0  0  0  0  0  0  0  0  0  0  0  0
    7.7074    1.6327   -0.0000 C   0  0  0  0  0  0  0  0  0  0  0  0
    7.6834   -8.9080   -0.0000 O   0  0  0  0  0  0  0  0  0  0  0  0
    6.3869  -11.1890   -0.0000 C   0  0  0  0  0  0  0  0  0  0  0  0
    8.9920    2.4011   -0.0000 C   0  0  0  0  0  0  0  0  0  0  0  0
    7.6714  -11.9213   -0.0000 O   0  0  0  0  0  0  0  0  0  0  0  0
    7.6594  -13.4220   -0.0000 C   0  0  0  0  0  0  0  0  0  0  0  0
    8.9440  -14.1663   -0.0000 C   0  0  0  0  0  0  0  0  0  0  0  0
    6.3388  -14.1663   -0.0000 C   0  0  0  0  0  0  0  0  0  0  0  0
    8.9320  -15.6550   -0.0000 C   0  0  0  0  0  0  0  0  0  0  0  0
    6.3268  -15.6550   -0.0000 C   0  0  0  0  0  0  0  0  0  0  0  0
    7.6234  -16.3993   -0.0000 C   0  0  0  0  0  0  0  0  0  0  0  0
    7.6234  -17.8880   -0.0000 O   0  0  0  0  0  0  0  0  0  0  0  0
    8.9200  -18.6323   -0.0000 C   0  0  0  0  0  0  0  0  0  0  0  0
  1  2  1  0  0  0  0
  2  3  2  0  0  0  0
  2  4  1  0  0  0  0
  3  5  1  0  0  0  0
  4  6  2  0  0  0  0
  5  7  2  0  0  0  0
  7  8  1  0  0  0  0
  8  9  1  0  0  0  0
  8 10  1  0  0  0  0
  9 11  1  0  0  0  0
  9 12  1  0  0  0  0
 10 13  2  0  0  0  0
 10 14  1  0  0  0  0
 11 15  1  0  0  0  0
 12 16  1  0  0  0  0
 14 17  1  0  0  0  0
 15 18  1  0  0  0  0
 17 19  1  0  0  0  0
 18 20  1  0  0  0  0
 19 21  2  0  0  0  0
 19 22  1  0  0  0  0
 20 23  1  0  0  0  0
 21 24  1  0  0  0  0
 22 25  2  0  0  0  0
 23 26  1  0  0  0  0
 23 27  1  0  0  0  0
 24 28  2  0  0  0  0
 27 29  1  0  0  0  0
 29 30  1  0  0  0  0
 30 31  2  0  0  0  0
 30 32  1  0  0  0  0
 31 33  1  0  0  0  0
 32 34  2  0  0  0  0
 33 35  2  0  0  0  0
 35 36  1  0  0  0  0
 36 37  1  0  0  0  0
  6  7  1  0  0  0  0
 16 18  1  0  0  0  0
 25 28  1  0  0  0  0
 34 35  1  0  0  0  0
M  END
>  <MolRegNo>
97297

>  <m>
=

>  <Value>
5000

>  <Unit>
nM

>  <Type>
Ki

>  <pValue>
5.3

>  <Ligand Efficiency>
0

>  <Binding Efficiency>
0

>  <Surface Efficiency>
0

>  <Assay Index>
51650

>  <Assay Category>


>  <Assay Organism>


>  <Target ID>
11365

>  <Target Name>
Cytochrome P450 2D6

>  <Target Organism>
Homo sapiens

>  <Target Description>
Target is a single protein chain

>  <Sequence Accession>
P10635

>  <Reference>
Bioorg. Med. Chem. Lett. 14 (9), 2025-2030 (2004)

>  <Pubmed ID>
15080972

>  <DOI>
10.1016/j.bmcl.2004.02.078

$$$$
97297
Actelion Java MolfileCreator 1.0

 37 40  0  0  0  0  0  0  0  0999 V2000
    0.0000   -0.0000   -0.0000 F   0  0  0  0  0  0  0  0  0  0  0  0
    1.3086   -0.7563   -0.0000 C   0  0  0  0  0  0  0  0  0  0  0  0
    2.6052    0.0240   -0.0000 C   0  0  0  0  0  0  0  0  0  0  0  0
    1.2966   -2.2570   -0.0000 C   0  0  0  0  0  0  0  0  0  0  0  0
    3.8897   -0.7323   -0.0000 C   0  0  0  0  0  0  0  0  0  0  0  0
    2.5932   -3.0013   -0.0000 C   0  0  0  0  0  0  0  0  0  0  0  0
    3.8777   -2.2330   -0.0000 C   0  0  0  0  0  0  0  0  0  0  0  0
    5.1743   -2.9773   -0.0000 C   0  0  0  0  0  0  0  0  0  0  0  0
    5.1623   -4.4660   -0.0000 N   0  0  0  0  0  0  0  0  0  0  0  0
    6.4589   -2.2090   -0.0000 C   0  0  0  0  0  0  0  0  0  0  0  0
    3.8537   -5.2103   -0.0000 C   0  0  0  0  0  0  0  0  0  0  0  0
    6.4589   -5.2103   -0.0000 C   0  0  0  0  0  0  0  0  0  0  0  0
    6.4469   -0.6843   -0.0000 O   0  0  0  0  0  0  0  0  0  0  0  0
    7.7555   -2.9533   -0.0000 N   0  0  0  0  0  0  0  0  0  0  0  0
    3.8417   -6.6990   -0.0000 C   0  0  0  0  0  0  0  0  0  0  0  0
    6.4469   -6.6990   -0.0000 C   0  0  0  0  0  0  0  0  0  0  0  0
    9.0400   -2.1850   -0.0000 C   0  0  0  0  0  0  0  0  0  0  0  0
    5.1263   -7.4433   -0.0000 N   0  0  0  0  0  0  0  0  0  0  0  0
    9.0280   -0.6603   -0.0000 C   0  0  0  0  0  0  0  0  0  0  0  0
    5.1143   -8.9320   -0.0000 C   0  0  0  0  0  0  0  0  0  0  0  0
   10.3126    0.1201   -0.0000 C   0  0  0  0  0  0  0  0  0  0  0  0
    7.7195    0.1201   -0.0000 C   0  0  0  0  0  0  0  0  0  0  0  0
    6.3989   -9.6763   -0.0000 C   0  0  0  0  0  0  0  0  0  0  0  0
   10.3006    1.6327   -0.0000 C   0  0  0  0  0  0  0  0  0  0  0  0
    7.7074    1.6327   -0.0000 C   0  0  0  0  0  0  0  0  0  0  0  0
    7.6834   -8.9080   -0.0000 O   0  0  0  0  0  0  0  0  0  0  0  0
    6.3869  -11.1890   -0.0000 C   0  0  0  0  0  0  0  0  0  0  0  0
    8.9920    2.4011   -0.0000 C   0  0  0  0  0  0  0  0  0  0  0  0
    7.6714  -11.9213   -0.0000 O   0  0  0  0  0  0  0  0  0  0  0  0
    7.6594  -13.4220   -0.0000 C   0  0  0  0  0  0  0  0  0  0  0  0
    8.9440  -14.1663   -0.0000 C   0  0  0  0  0  0  0  0  0  0  0  0
    6.3388  -14.1663   -0.0000 C   0  0  0  0  0  0  0  0  0  0  0  0
    8.9320  -15.6550   -0.0000 C   0  0  0  0  0  0  0  0  0  0  0  0
    6.3268  -15.6550   -0.0000 C   0  0  0  0  0  0  0  0  0  0  0  0
    7.6234  -16.3993   -0.0000 C   0  0  0  0  0  0  0  0  0  0  0  0
    7.6234  -17.8880   -0.0000 O   0  0  0  0  0  0  0  0  0  0  0  0
    8.9200  -18.6323   -0.0000 C   0  0  0  0  0  0  0  0  0  0  0  0
  1  2  1  0  0  0  0
  2  3  2  0  0  0  0
  2  4  1  0  0  0  0
  3  5  1  0  0  0  0
  4  6  2  0  0  0  0
  5  7  2  0  0  0  0
  7  8  1  0  0  0  0
  8  9  1  0  0  0  0
  8 10  1  0  0  0  0
  9 11  1  0  0  0  0
  9 12  1  0  0  0  0
 10 13  2  0  0  0  0
 10 14  1  0  0  0  0
 11 15  1  0  0  0  0
 12 16  1  0  0  0  0
 14 17  1  0  0  0  0
 15 18  1  0  0  0  0
 17 19  1  0  0  0  0
 18 20  1  0  0  0  0
 19 21  2  0  0  0  0
 19 22  1  0  0  0  0
 20 23  1  0  0  0  0
 21 24  1  0  0  0  0
 22 25  2  0  0  0  0
 23 26  1  0  0  0  0
 23 27  1  0  0  0  0
 24 28  2  0  0  0  0
 27 29  1  0  0  0  0
 29 30  1  0  0  0  0
 30 31  2  0  0  0  0
 30 32  1  0  0  0  0
 31 33  1  0  0  0  0
 32 34  2  0  0  0  0
 33 35  2  0  0  0  0
 35 36  1  0  0  0  0
 36 37  1  0  0  0  0
  6  7  1  0  0  0  0
 16 18  1  0  0  0  0
 25 28  1  0  0  0  0
 34 35  1  0  0  0  0
M  END
>  <MolRegNo>
97297

>  <m>
=

>  <Value>
0

>  <Unit>
%

>  <Type>
Inhibition

>  <pValue>
0

>  <Ligand Efficiency>
0

>  <Binding Efficiency>
0

>  <Surface Efficiency>
0

>  <Assay Index>
51648

>  <Assay Category>


>  <Assay Organism>


>  <Target ID>
11365

>  <Target Name>
Cytochrome P450 2D6

>  <Target Organism>
Homo sapiens

>  <Target Description>
Target is a single protein chain

>  <Sequence Accession>
P10635

>  <Reference>
Bioorg. Med. Chem. Lett. 14 (9), 2025-2030 (2004)

>  <Pubmed ID>
15080972

>  <DOI>
10.1016/j.bmcl.2004.02.078

$$$$
2038625
Actelion Java MolfileCreator 1.0

 52 57  0  0  1  0  0  0  0  0999 V2000
    0.0000   -0.0000   -0.0000 F   0  0  0  0  0  0  0  0  0  0  0  0
    1.1712    0.6954   -0.0000 C   0  0  0  0  0  0  0  0  0  0  0  0
   -0.3172    1.2566   -0.0000 F   0  0  0  0  0  0  0  0  0  0  0  0
    0.9150   -0.8418   -0.0000 F   0  0  0  0  0  0  0  0  0  0  0  0
    2.4399    1.4639   -0.0000 C   0  0  0  0  0  0  0  0  0  0  0  0
    2.4277    2.9767   -0.0000 N   0  0  0  0  0  0  0  0  0  0  0  0
    1.1102    3.7331   -0.0000 C   0  0  0  0  0  0  0  0  0  0  0  0
   -0.2196    2.9889   -0.0000 O   0  0  0  0  0  0  0  0  0  0  0  0
    1.0858    5.2458   -0.0000 C   0  0  0  0  0  0  0  0  0  0  0  0
    2.3667    6.0266   -0.0000 N   0  0  0  0  0  0  0  0  0  0  0  0
   -0.2318    6.0144   -0.0000 C   0  0  0  0  0  0  0  0  0  0  0  0
    2.3423    7.5393   -0.0000 C   0  0  0  0  0  0  0  0  0  0  0  0
    3.6477    5.2824   -0.0000 C   0  0  0  0  0  0  0  0  0  0  0  0
   -0.2562    7.5393   -0.0000 N   0  0  0  0  0  0  0  0  0  0  0  0
    1.0126    8.2835   -0.0000 C   0  0  0  0  0  0  0  0  0  0  0  0
    4.9286    6.0632   -0.0000 C   0  0  0  0  0  0  0  0  0  0  0  0
   -1.5615    8.2957   -0.0000 C   0  0  0  0  0  0  0  0  0  0  0  0
    4.9042    7.5759   -0.0000 O   0  0  0  0  0  0  0  0  0  0  0  0
    6.2340    5.3190   -0.0000 C   0  0  0  0  0  0  0  0  0  0  0  0
   -2.8669    7.5515   -0.0000 C   0  0  0  0  0  0  0  0  0  0  0  0
    7.5149    6.0876   -0.0000 C   0  0  0  0  0  0  0  0  0  0  0  0
   -3.0377    6.0876   -0.0000 O   0  0  0  0  0  0  0  0  0  0  0  0
   -4.2698    8.1737   -0.0000 C   0  0  0  0  0  0  0  0  0  0  0  0
    8.8081    5.3678   -0.0000 C   0  0  0  0  0  0  0  0  0  0  0  0
    7.4905    7.6003   -0.0000 C   0  0  0  0  0  0  0  0  0  0  0  0
   -4.5138    5.7826   -0.0000 C   0  0  0  0  0  0  0  0  0  0  0  0
   -5.2824    7.0635   -0.0000 C   0  0  0  0  0  0  0  0  0  0  0  0
    8.8081    3.8795   -0.0000 O   0  0  0  0  0  0  0  0  0  0  0  0
   10.0890    6.1486   -0.0000 N   0  0  0  0  0  0  0  0  0  0  0  0
    8.7715    8.3811   -0.0000 C   0  0  0  0  0  0  0  0  0  0  0  0
   -5.1360    4.4162   -0.0000 C   0  0  0  0  0  0  0  0  0  0  0  0
   11.6018    5.9656   -0.0000 C   0  0  0  0  0  0  0  0  0  0  0  0
    8.7471    9.8938   -0.0000 C   0  0  0  0  0  0  0  0  0  0  0  0
   10.0646    7.6613   -0.0000 C   0  0  0  0  0  0  0  0  0  0  0  0
   -4.2576    3.2329   -0.0000 N   0  0  0  0  0  0  0  0  0  0  0  0
   -6.6366    4.2820   -0.0000 C   0  0  0  0  0  0  0  0  0  0  0  0
   12.0654    4.5626   -0.0000 C   0  0  0  0  0  0  0  0  0  0  0  0
   12.5655    7.1001   -0.0000 C   0  0  0  0  0  0  0  0  0  0  0  0
   10.0280   10.6624   -0.0000 C   0  0  0  0  0  0  0  0  0  0  0  0
   11.3456    8.4299   -0.0000 C   0  0  0  0  0  0  0  0  0  0  0  0
   -4.8676    1.8665   -0.0000 C   0  0  0  0  0  0  0  0  0  0  0  0
   -7.2587    2.9035   -0.0000 C   0  0  0  0  0  0  0  0  0  0  0  0
   13.5171    4.2698   -0.0000 C   0  0  0  0  0  0  0  0  0  0  0  0
   11.0528    3.4525   -0.0000 C   0  0  0  0  0  0  0  0  0  0  0  0
   12.0776    8.5397   -0.0000 O   0  0  0  0  0  0  0  0  0  0  0  0
   14.0295    6.8196   -0.0000 C   0  0  0  0  0  0  0  0  0  0  0  0
   11.3212    9.9426   -0.0000 C   0  0  0  0  0  0  0  0  0  0  0  0
   -6.3804    1.7079   -0.0000 C   0  0  0  0  0  0  0  0  0  0  0  0
   14.5053    5.4044   -0.0000 O   0  0  0  0  0  0  0  0  0  0  0  0
   13.9807    2.8791   -0.0000 C   0  0  0  0  0  0  0  0  0  0  0  0
   11.5164    2.0495   -0.0000 C   0  0  0  0  0  0  0  0  0  0  0  0
   12.9925    1.7689   -0.0000 C   0  0  0  0  0  0  0  0  0  0  0  0
  1  2  1  0  0  0  0
  2  3  1  0  0  0  0
  2  4  1  0  0  0  0
  2  5  1  0  0  0  0
  5  6  1  0  0  0  0
  6  7  1  0  0  0  0
  7  8  2  0  0  0  0
  9  7  1  6  0  0  0
  9 10  1  0  0  0  0
  9 11  1  0  0  0  0
 10 12  1  0  0  0  0
 10 13  1  0  0  0  0
 11 14  1  0  0  0  0
 12 15  1  0  0  0  0
 13 16  1  0  0  0  0
 14 17  1  0  0  0  0
 16 18  1  1  0  0  0
 16 19  1  0  0  0  0
 17 20  1  0  0  0  0
 21 19  1  1  0  0  0
 20 22  1  0  0  0  0
 20 23  2  0  0  0  0
 21 24  1  0  0  0  0
 21 25  1  0  0  0  0
 22 26  1  0  0  0  0
 23 27  1  0  0  0  0
 24 28  2  0  0  0  0
 24 29  1  0  0  0  0
 25 30  1  0  0  0  0
 26 31  1  0  0  0  0
 32 29  1  6  0  0  0
 30 33  2  0  0  0  0
 30 34  1  0  0  0  0
 31 35  2  0  0  0  0
 31 36  1  0  0  0  0
 32 37  1  0  0  0  0
 32 38  1  0  0  0  0
 33 39  1  0  0  0  0
 34 40  2  0  0  0  0
 35 41  1  0  0  0  0
 36 42  2  0  0  0  0
 37 43  2  0  0  0  0
 37 44  1  0  0  0  0
 38 45  1  6  0  0  0
 38 46  1  0  0  0  0
 39 47  2  0  0  0  0
 41 48  2  0  0  0  0
 43 49  1  0  0  0  0
 43 50  1  0  0  0  0
 44 51  2  0  0  0  0
 50 52  2  0  0  0  0
 14 15  1  0  0  0  0
 26 27  2  0  0  0  0
 40 47  1  0  0  0  0
 42 48  1  0  0  0  0
 46 49  1  0  0  0  0
 51 52  1  0  0  0  0
M  END
>  <MolRegNo>
2038625

>  <m>
=

>  <Value>
29600

>  <Unit>
nM

>  <Type>
IC50

>  <pValue>
4.53

>  <Ligand Efficiency>
0

>  <Binding Efficiency>
0

>  <Surface Efficiency>
0

>  <Assay Index>
51632

>  <Assay Category>


>  <Assay Organism>
Homo sapiens

>  <Target ID>
11365

>  <Target Name>
Cytochrome P450 2D6

>  <Target Organism>
Homo sapiens

>  <Target Description>
Target is a single protein chain

>  <Sequence Accession>
P10635

>  <Reference>
Bioorg. Med. Chem. Lett. 13 (15), 2569-2572 (2003)

>  <Pubmed ID>
12852968

>  <DOI>
10.1016/s0960-894x(03)00475-x

$$$$
97406
Actelion Java MolfileCreator 1.0

 36 39  0  0  0  0  0  0  0  0999 V2000
    0.0000   -0.0000   -0.0000 Cl  0  0  0  0  0  0  0  0  0  0  0  0
   -1.3272    0.7653   -0.0000 C   0  0  0  0  0  0  0  0  0  0  0  0
   -2.6425    0.0239   -0.0000 C   0  0  0  0  0  0  0  0  0  0  0  0
   -1.3392    2.2838   -0.0000 C   0  0  0  0  0  0  0  0  0  0  0  0
   -3.9459    0.7892   -0.0000 C   0  0  0  0  0  0  0  0  0  0  0  0
   -2.6425    3.0491   -0.0000 C   0  0  0  0  0  0  0  0  0  0  0  0
   -3.9578    2.3077   -0.0000 C   0  0  0  0  0  0  0  0  0  0  0  0
   -5.2731    3.0730   -0.0000 C   0  0  0  0  0  0  0  0  0  0  0  0
   -5.2851    4.5796   -0.0000 O   0  0  0  0  0  0  0  0  0  0  0  0
   -6.5764    2.3316   -0.0000 N   0  0  0  0  0  0  0  0  0  0  0  0
   -7.8798    3.0969   -0.0000 C   0  0  0  0  0  0  0  0  0  0  0  0
   -6.5884    0.8490   -0.0000 C   0  0  0  0  0  0  0  0  0  0  0  0
   -7.8917    4.6035   -0.0000 C   0  0  0  0  0  0  0  0  0  0  0  0
   -9.1951    2.3556   -0.0000 C   0  0  0  0  0  0  0  0  0  0  0  0
   -7.8917    0.1076   -0.0000 C   0  0  0  0  0  0  0  0  0  0  0  0
   -5.2970    0.1076   -0.0000 C   0  0  0  0  0  0  0  0  0  0  0  0
   -9.1951    5.3688   -0.0000 C   0  0  0  0  0  0  0  0  0  0  0  0
  -10.5104    3.1208   -0.0000 C   0  0  0  0  0  0  0  0  0  0  0  0
   -7.9037   -1.3870   -0.0000 C   0  0  0  0  0  0  0  0  0  0  0  0
   -5.3090   -1.3870   -0.0000 C   0  0  0  0  0  0  0  0  0  0  0  0
  -10.5223    4.6274   -0.0000 C   0  0  0  0  0  0  0  0  0  0  0  0
   -6.6243   -2.1284   -0.0000 N   0  0  0  0  0  0  0  0  0  0  0  0
  -11.8496    5.3927   -0.0000 F   0  0  0  0  0  0  0  0  0  0  0  0
   -6.6362   -3.6111   -0.0000 C   0  0  0  0  0  0  0  0  0  0  0  0
   -5.3568   -4.3285   -0.0000 C   0  0  0  0  0  0  0  0  0  0  0  0
   -4.0774   -3.5872   -0.0000 O   0  0  0  0  0  0  0  0  0  0  0  0
   -5.3688   -5.8351   -0.0000 C   0  0  0  0  0  0  0  0  0  0  0  0
   -4.0894   -6.5764   -0.0000 O   0  0  0  0  0  0  0  0  0  0  0  0
   -4.1013   -8.0591   -0.0000 C   0  0  0  0  0  0  0  0  0  0  0  0
   -2.8219   -8.8005   -0.0000 C   0  0  0  0  0  0  0  0  0  0  0  0
   -5.4046   -8.8005   -0.0000 C   0  0  0  0  0  0  0  0  0  0  0  0
   -2.8338  -10.2951   -0.0000 C   0  0  0  0  0  0  0  0  0  0  0  0
   -5.4166  -10.2951   -0.0000 C   0  0  0  0  0  0  0  0  0  0  0  0
   -4.1372  -11.0365   -0.0000 C   0  0  0  0  0  0  0  0  0  0  0  0
   -4.1252  -12.5192   -0.0000 O   0  0  0  0  0  0  0  0  0  0  0  0
   -2.8458  -13.2366   -0.0000 C   0  0  0  0  0  0  0  0  0  0  0  0
  1  2  1  0  0  0  0
  2  3  2  0  0  0  0
  2  4  1  0  0  0  0
  3  5  1  0  0  0  0
  4  6  2  0  0  0  0
  5  7  2  0  0  0  0
  7  8  1  0  0  0  0
  8  9  2  0  0  0  0
  8 10  1  0  0  0  0
 10 11  1  0  0  0  0
 10 12  1  0  0  0  0
 11 13  2  0  0  0  0
 11 14  1  0  0  0  0
 12 15  1  0  0  0  0
 12 16  1  0  0  0  0
 13 17  1  0  0  0  0
 14 18  2  0  0  0  0
 15 19  1  0  0  0  0
 16 20  1  0  0  0  0
 17 21  2  0  0  0  0
 19 22  1  0  0  0  0
 21 23  1  0  0  0  0
 22 24  1  0  0  0  0
 24 25  1  0  0  0  0
 25 26  1  0  0  0  0
 25 27  1  0  0  0  0
 27 28  1  0  0  0  0
 28 29  1  0  0  0  0
 29 30  2  0  0  0  0
 29 31  1  0  0  0  0
 30 32  1  0  0  0  0
 31 33  2  0  0  0  0
 32 34  2  0  0  0  0
 34 35  1  0  0  0  0
 35 36  1  0  0  0  0
  6  7  1  0  0  0  0
 18 21  1  0  0  0  0
 20 22  1  0  0  0  0
 33 34  1  0  0  0  0
M  END
>  <MolRegNo>
97406

>  <m>
=

>  <Value>
2000

>  <Unit>
nM

>  <Type>
Ki

>  <pValue>
5.7

>  <Ligand Efficiency>
0

>  <Binding Efficiency>
0

>  <Surface Efficiency>
0

>  <Assay Index>
51650

>  <Assay Category>


>  <Assay Organism>


>  <Target ID>
11365

>  <Target Name>
Cytochrome P450 2D6

>  <Target Organism>
Homo sapiens

>  <Target Description>
Target is a single protein chain

>  <Sequence Accession>
P10635

>  <Reference>
Bioorg. Med. Chem. Lett. 14 (9), 2025-2030 (2004)

>  <Pubmed ID>
15080972

>  <DOI>
10.1016/j.bmcl.2004.02.078

$$$$
97406
Actelion Java MolfileCreator 1.0

 36 39  0  0  0  0  0  0  0  0999 V2000
    0.0000   -0.0000   -0.0000 Cl  0  0  0  0  0  0  0  0  0  0  0  0
   -1.3272    0.7653   -0.0000 C   0  0  0  0  0  0  0  0  0  0  0  0
   -2.6425    0.0239   -0.0000 C   0  0  0  0  0  0  0  0  0  0  0  0
   -1.3392    2.2838   -0.0000 C   0  0  0  0  0  0  0  0  0  0  0  0
   -3.9459    0.7892   -0.0000 C   0  0  0  0  0  0  0  0  0  0  0  0
   -2.6425    3.0491   -0.0000 C   0  0  0  0  0  0  0  0  0  0  0  0
   -3.9578    2.3077   -0.0000 C   0  0  0  0  0  0  0  0  0  0  0  0
   -5.2731    3.0730   -0.0000 C   0  0  0  0  0  0  0  0  0  0  0  0
   -5.2851    4.5796   -0.0000 O   0  0  0  0  0  0  0  0  0  0  0  0
   -6.5764    2.3316   -0.0000 N   0  0  0  0  0  0  0  0  0  0  0  0
   -7.8798    3.0969   -0.0000 C   0  0  0  0  0  0  0  0  0  0  0  0
   -6.5884    0.8490   -0.0000 C   0  0  0  0  0  0  0  0  0  0  0  0
   -7.8917    4.6035   -0.0000 C   0  0  0  0  0  0  0  0  0  0  0  0
   -9.1951    2.3556   -0.0000 C   0  0  0  0  0  0  0  0  0  0  0  0
   -7.8917    0.1076   -0.0000 C   0  0  0  0  0  0  0  0  0  0  0  0
   -5.2970    0.1076   -0.0000 C   0  0  0  0  0  0  0  0  0  0  0  0
   -9.1951    5.3688   -0.0000 C   0  0  0  0  0  0  0  0  0  0  0  0
  -10.5104    3.1208   -0.0000 C   0  0  0  0  0  0  0  0  0  0  0  0
   -7.9037   -1.3870   -0.0000 C   0  0  0  0  0  0  0  0  0  0  0  0
   -5.3090   -1.3870   -0.0000 C   0  0  0  0  0  0  0  0  0  0  0  0
  -10.5223    4.6274   -0.0000 C   0  0  0  0  0  0  0  0  0  0  0  0
   -6.6243   -2.1284   -0.0000 N   0  0  0  0  0  0  0  0  0  0  0  0
  -11.8496    5.3927   -0.0000 F   0  0  0  0  0  0  0  0  0  0  0  0
   -6.6362   -3.6111   -0.0000 C   0  0  0  0  0  0  0  0  0  0  0  0
   -5.3568   -4.3285   -0.0000 C   0  0  0  0  0  0  0  0  0  0  0  0
   -4.0774   -3.5872   -0.0000 O   0  0  0  0  0  0  0  0  0  0  0  0
   -5.3688   -5.8351   -0.0000 C   0  0  0  0  0  0  0  0  0  0  0  0
   -4.0894   -6.5764   -0.0000 O   0  0  0  0  0  0  0  0  0  0  0  0
   -4.1013   -8.0591   -0.0000 C   0  0  0  0  0  0  0  0  0  0  0  0
   -2.8219   -8.8005   -0.0000 C   0  0  0  0  0  0  0  0  0  0  0  0
   -5.4046   -8.8005   -0.0000 C   0  0  0  0  0  0  0  0  0  0  0  0
   -2.8338  -10.2951   -0.0000 C   0  0  0  0  0  0  0  0  0  0  0  0
   -5.4166  -10.2951   -0.0000 C   0  0  0  0  0  0  0  0  0  0  0  0
   -4.1372  -11.0365   -0.0000 C   0  0  0  0  0  0  0  0  0  0  0  0
   -4.1252  -12.5192   -0.0000 O   0  0  0  0  0  0  0  0  0  0  0  0
   -2.8458  -13.2366   -0.0000 C   0  0  0  0  0  0  0  0  0  0  0  0
  1  2  1  0  0  0  0
  2  3  2  0  0  0  0
  2  4  1  0  0  0  0
  3  5  1  0  0  0  0
  4  6  2  0  0  0  0
  5  7  2  0  0  0  0
  7  8  1  0  0  0  0
  8  9  2  0  0  0  0
  8 10  1  0  0  0  0
 10 11  1  0  0  0  0
 10 12  1  0  0  0  0
 11 13  2  0  0  0  0
 11 14  1  0  0  0  0
 12 15  1  0  0  0  0
 12 16  1  0  0  0  0
 13 17  1  0  0  0  0
 14 18  2  0  0  0  0
 15 19  1  0  0  0  0
 16 20  1  0  0  0  0
 17 21  2  0  0  0  0
 19 22  1  0  0  0  0
 21 23  1  0  0  0  0
 22 24  1  0  0  0  0
 24 25  1  0  0  0  0
 25 26  1  0  0  0  0
 25 27  1  0  0  0  0
 27 28  1  0  0  0  0
 28 29  1  0  0  0  0
 29 30  2  0  0  0  0
 29 31  1  0  0  0  0
 30 32  1  0  0  0  0
 31 33  2  0  0  0  0
 32 34  2  0  0  0  0
 34 35  1  0  0  0  0
 35 36  1  0  0  0  0
  6  7  1  0  0  0  0
 18 21  1  0  0  0  0
 20 22  1  0  0  0  0
 33 34  1  0  0  0  0
M  END
>  <MolRegNo>
97406

>  <m>
=

>  <Value>
77

>  <Unit>
%

>  <Type>
Inhibition

>  <pValue>
0

>  <Ligand Efficiency>
0

>  <Binding Efficiency>
0

>  <Surface Efficiency>
0

>  <Assay Index>
51648

>  <Assay Category>


>  <Assay Organism>


>  <Target ID>
11365

>  <Target Name>
Cytochrome P450 2D6

>  <Target Organism>
Homo sapiens

>  <Target Description>
Target is a single protein chain

>  <Sequence Accession>
P10635

>  <Reference>
Bioorg. Med. Chem. Lett. 14 (9), 2025-2030 (2004)

>  <Pubmed ID>
15080972

>  <DOI>
10.1016/j.bmcl.2004.02.078

$$$$
96490
Actelion Java MolfileCreator 1.0

 36 39  0  0  0  0  0  0  0  0999 V2000
    0.0000   -0.0000   -0.0000 O   0  0  0  0  0  0  0  0  0  0  0  0
   -0.0119   -1.4916   -0.0000 C   0  0  0  0  0  0  0  0  0  0  0  0
   -1.3245   -2.2314   -0.0000 N   0  0  0  0  0  0  0  0  0  0  0  0
    1.2768   -2.2314   -0.0000 C   0  0  0  0  0  0  0  0  0  0  0  0
   -2.6371   -1.4677   -0.0000 C   0  0  0  0  0  0  0  0  0  0  0  0
   -1.3365   -3.7230   -0.0000 C   0  0  0  0  0  0  0  0  0  0  0  0
    1.2649   -3.7349   -0.0000 C   0  0  0  0  0  0  0  0  0  0  0  0
    2.5774   -1.4677   -0.0000 C   0  0  0  0  0  0  0  0  0  0  0  0
   -2.6490    0.0477   -0.0000 C   0  0  0  0  0  0  0  0  0  0  0  0
   -3.9616   -2.2075   -0.0000 C   0  0  0  0  0  0  0  0  0  0  0  0
   -0.0477   -4.4628   -0.0000 C   0  0  0  0  0  0  0  0  0  0  0  0
   -2.6490   -4.4628   -0.0000 C   0  0  0  0  0  0  0  0  0  0  0  0
    2.5536   -4.4747   -0.0000 C   0  0  0  0  0  0  0  0  0  0  0  0
    3.8662   -2.2075   -0.0000 C   0  0  0  0  0  0  0  0  0  0  0  0
   -3.9616    0.8114   -0.0000 C   0  0  0  0  0  0  0  0  0  0  0  0
   -5.2742   -1.4438   -0.0000 C   0  0  0  0  0  0  0  0  0  0  0  0
   -0.0597   -5.9663   -0.0000 C   0  0  0  0  0  0  0  0  0  0  0  0
   -2.6610   -5.9663   -0.0000 C   0  0  0  0  0  0  0  0  0  0  0  0
    3.8542   -3.7110   -0.0000 C   0  0  0  0  0  0  0  0  0  0  0  0
   -5.2861    0.0716   -0.0000 C   0  0  0  0  0  0  0  0  0  0  0  0
   -1.3723   -6.7061   -0.0000 N   0  0  0  0  0  0  0  0  0  0  0  0
    5.1549   -4.4628   -0.0000 O   0  0  0  0  0  0  0  0  0  0  0  0
   -1.3842   -8.1977   -0.0000 C   0  0  0  0  0  0  0  0  0  0  0  0
    5.1430   -5.9663   -0.0000 C   0  0  0  0  0  0  0  0  0  0  0  0
   -0.0955   -8.9375   -0.0000 C   0  0  0  0  0  0  0  0  0  0  0  0
    1.1933   -8.1738   -0.0000 O   0  0  0  0  0  0  0  0  0  0  0  0
   -0.1074  -10.4291   -0.0000 C   0  0  0  0  0  0  0  0  0  0  0  0
    1.1813  -11.1689   -0.0000 O   0  0  0  0  0  0  0  0  0  0  0  0
    1.1694  -12.6605   -0.0000 C   0  0  0  0  0  0  0  0  0  0  0  0
    2.4581  -13.4003   -0.0000 C   0  0  0  0  0  0  0  0  0  0  0  0
   -0.1432  -13.4003   -0.0000 C   0  0  0  0  0  0  0  0  0  0  0  0
    2.4462  -14.9038   -0.0000 C   0  0  0  0  0  0  0  0  0  0  0  0
   -0.1551  -14.9038   -0.0000 C   0  0  0  0  0  0  0  0  0  0  0  0
    1.1336  -15.6437   -0.0000 C   0  0  0  0  0  0  0  0  0  0  0  0
    1.1336  -17.1352   -0.0000 O   0  0  0  0  0  0  0  0  0  0  0  0
    2.4223  -17.8631   -0.0000 C   0  0  0  0  0  0  0  0  0  0  0  0
  1  2  2  0  0  0  0
  2  3  1  0  0  0  0
  2  4  1  0  0  0  0
  3  5  1  0  0  0  0
  3  6  1  0  0  0  0
  4  7  2  0  0  0  0
  4  8  1  0  0  0  0
  5  9  2  0  0  0  0
  5 10  1  0  0  0  0
  6 11  1  0  0  0  0
  6 12  1  0  0  0  0
  7 13  1  0  0  0  0
  8 14  2  0  0  0  0
  9 15  1  0  0  0  0
 10 16  2  0  0  0  0
 11 17  1  0  0  0  0
 12 18  1  0  0  0  0
 13 19  2  0  0  0  0
 15 20  2  0  0  0  0
 17 21  1  0  0  0  0
 19 22  1  0  0  0  0
 21 23  1  0  0  0  0
 22 24  1  0  0  0  0
 23 25  1  0  0  0  0
 25 26  1  0  0  0  0
 25 27  1  0  0  0  0
 27 28  1  0  0  0  0
 28 29  1  0  0  0  0
 29 30  2  0  0  0  0
 29 31  1  0  0  0  0
 30 32  1  0  0  0  0
 31 33  2  0  0  0  0
 32 34  2  0  0  0  0
 34 35  1  0  0  0  0
 35 36  1  0  0  0  0
 14 19  1  0  0  0  0
 16 20  1  0  0  0  0
 18 21  1  0  0  0  0
 33 34  1  0  0  0  0
M  END
>  <MolRegNo>
96490

>  <m>
=

>  <Value>
700

>  <Unit>
nM

>  <Type>
Ki

>  <pValue>
6.16

>  <Ligand Efficiency>
0

>  <Binding Efficiency>
0

>  <Surface Efficiency>
0

>  <Assay Index>
51650

>  <Assay Category>


>  <Assay Organism>


>  <Target ID>
11365

>  <Target Name>
Cytochrome P450 2D6

>  <Target Organism>
Homo sapiens

>  <Target Description>
Target is a single protein chain

>  <Sequence Accession>
P10635

>  <Reference>
Bioorg. Med. Chem. Lett. 14 (9), 2025-2030 (2004)

>  <Pubmed ID>
15080972

>  <DOI>
10.1016/j.bmcl.2004.02.078

$$$$
96490
Actelion Java MolfileCreator 1.0

 36 39  0  0  0  0  0  0  0  0999 V2000
    0.0000   -0.0000   -0.0000 O   0  0  0  0  0  0  0  0  0  0  0  0
   -0.0119   -1.4916   -0.0000 C   0  0  0  0  0  0  0  0  0  0  0  0
   -1.3245   -2.2314   -0.0000 N   0  0  0  0  0  0  0  0  0  0  0  0
    1.2768   -2.2314   -0.0000 C   0  0  0  0  0  0  0  0  0  0  0  0
   -2.6371   -1.4677   -0.0000 C   0  0  0  0  0  0  0  0  0  0  0  0
   -1.3365   -3.7230   -0.0000 C   0  0  0  0  0  0  0  0  0  0  0  0
    1.2649   -3.7349   -0.0000 C   0  0  0  0  0  0  0  0  0  0  0  0
    2.5774   -1.4677   -0.0000 C   0  0  0  0  0  0  0  0  0  0  0  0
   -2.6490    0.0477   -0.0000 C   0  0  0  0  0  0  0  0  0  0  0  0
   -3.9616   -2.2075   -0.0000 C   0  0  0  0  0  0  0  0  0  0  0  0
   -0.0477   -4.4628   -0.0000 C   0  0  0  0  0  0  0  0  0  0  0  0
   -2.6490   -4.4628   -0.0000 C   0  0  0  0  0  0  0  0  0  0  0  0
    2.5536   -4.4747   -0.0000 C   0  0  0  0  0  0  0  0  0  0  0  0
    3.8662   -2.2075   -0.0000 C   0  0  0  0  0  0  0  0  0  0  0  0
   -3.9616    0.8114   -0.0000 C   0  0  0  0  0  0  0  0  0  0  0  0
   -5.2742   -1.4438   -0.0000 C   0  0  0  0  0  0  0  0  0  0  0  0
   -0.0597   -5.9663   -0.0000 C   0  0  0  0  0  0  0  0  0  0  0  0
   -2.6610   -5.9663   -0.0000 C   0  0  0  0  0  0  0  0  0  0  0  0
    3.8542   -3.7110   -0.0000 C   0  0  0  0  0  0  0  0  0  0  0  0
   -5.2861    0.0716   -0.0000 C   0  0  0  0  0  0  0  0  0  0  0  0
   -1.3723   -6.7061   -0.0000 N   0  0  0  0  0  0  0  0  0  0  0  0
    5.1549   -4.4628   -0.0000 O   0  0  0  0  0  0  0  0  0  0  0  0
   -1.3842   -8.1977   -0.0000 C   0  0  0  0  0  0  0  0  0  0  0  0
    5.1430   -5.9663   -0.0000 C   0  0  0  0  0  0  0  0  0  0  0  0
   -0.0955   -8.9375   -0.0000 C   0  0  0  0  0  0  0  0  0  0  0  0
    1.1933   -8.1738   -0.0000 O   0  0  0  0  0  0  0  0  0  0  0  0
   -0.1074  -10.4291   -0.0000 C   0  0  0  0  0  0  0  0  0  0  0  0
    1.1813  -11.1689   -0.0000 O   0  0  0  0  0  0  0  0  0  0  0  0
    1.1694  -12.6605   -0.0000 C   0  0  0  0  0  0  0  0  0  0  0  0
    2.4581  -13.4003   -0.0000 C   0  0  0  0  0  0  0  0  0  0  0  0
   -0.1432  -13.4003   -0.0000 C   0  0  0  0  0  0  0  0  0  0  0  0
    2.4462  -14.9038   -0.0000 C   0  0  0  0  0  0  0  0  0  0  0  0
   -0.1551  -14.9038   -0.0000 C   0  0  0  0  0  0  0  0  0  0  0  0
    1.1336  -15.6437   -0.0000 C   0  0  0  0  0  0  0  0  0  0  0  0
    1.1336  -17.1352   -0.0000 O   0  0  0  0  0  0  0  0  0  0  0  0
    2.4223  -17.8631   -0.0000 C   0  0  0  0  0  0  0  0  0  0  0  0
  1  2  2  0  0  0  0
  2  3  1  0  0  0  0
  2  4  1  0  0  0  0
  3  5  1  0  0  0  0
  3  6  1  0  0  0  0
  4  7  2  0  0  0  0
  4  8  1  0  0  0  0
  5  9  2  0  0  0  0
  5 10  1  0  0  0  0
  6 11  1  0  0  0  0
  6 12  1  0  0  0  0
  7 13  1  0  0  0  0
  8 14  2  0  0  0  0
  9 15  1  0  0  0  0
 10 16  2  0  0  0  0
 11 17  1  0  0  0  0
 12 18  1  0  0  0  0
 13 19  2  0  0  0  0
 15 20  2  0  0  0  0
 17 21  1  0  0  0  0
 19 22  1  0  0  0  0
 21 23  1  0  0  0  0
 22 24  1  0  0  0  0
 23 25  1  0  0  0  0
 25 26  1  0  0  0  0
 25 27  1  0  0  0  0
 27 28  1  0  0  0  0
 28 29  1  0  0  0  0
 29 30  2  0  0  0  0
 29 31  1  0  0  0  0
 30 32  1  0  0  0  0
 31 33  2  0  0  0  0
 32 34  2  0  0  0  0
 34 35  1  0  0  0  0
 35 36  1  0  0  0  0
 14 19  1  0  0  0  0
 16 20  1  0  0  0  0
 18 21  1  0  0  0  0
 33 34  1  0  0  0  0
M  END
>  <MolRegNo>
96490

>  <m>
=

>  <Value>
73

>  <Unit>
%

>  <Type>
Inhibition

>  <pValue>
0

>  <Ligand Efficiency>
0

>  <Binding Efficiency>
0

>  <Surface Efficiency>
0

>  <Assay Index>
51648

>  <Assay Category>


>  <Assay Organism>


>  <Target ID>
11365

>  <Target Name>
Cytochrome P450 2D6

>  <Target Organism>
Homo sapiens

>  <Target Description>
Target is a single protein chain

>  <Sequence Accession>
P10635

>  <Reference>
Bioorg. Med. Chem. Lett. 14 (9), 2025-2030 (2004)

>  <Pubmed ID>
15080972

>  <DOI>
10.1016/j.bmcl.2004.02.078

$$$$
96314
Actelion Java MolfileCreator 1.0

 35 38  0  0  0  0  0  0  0  0999 V2000
    0.0000   -0.0000   -0.0000 Cl  0  0  0  0  0  0  0  0  0  0  0  0
   -1.3195    0.7727   -0.0000 C   0  0  0  0  0  0  0  0  0  0  0  0
   -2.6390    0.0357   -0.0000 C   0  0  0  0  0  0  0  0  0  0  0  0
   -1.3314    2.2943   -0.0000 C   0  0  0  0  0  0  0  0  0  0  0  0
   -3.9467    0.7965   -0.0000 C   0  0  0  0  0  0  0  0  0  0  0  0
   -2.6390    3.0551   -0.0000 C   0  0  0  0  0  0  0  0  0  0  0  0
   -3.9585    2.3181   -0.0000 C   0  0  0  0  0  0  0  0  0  0  0  0
   -5.2662    3.0789   -0.0000 C   0  0  0  0  0  0  0  0  0  0  0  0
   -5.2781    4.5886   -0.0000 O   0  0  0  0  0  0  0  0  0  0  0  0
   -6.5738    2.3418   -0.0000 N   0  0  0  0  0  0  0  0  0  0  0  0
   -7.8814    3.1026   -0.0000 C   0  0  0  0  0  0  0  0  0  0  0  0
   -6.5857    0.8559   -0.0000 C   0  0  0  0  0  0  0  0  0  0  0  0
   -9.2009    2.3656   -0.0000 C   0  0  0  0  0  0  0  0  0  0  0  0
   -7.8933    4.6124   -0.0000 C   0  0  0  0  0  0  0  0  0  0  0  0
   -5.3018    0.1189   -0.0000 C   0  0  0  0  0  0  0  0  0  0  0  0
   -7.8933    0.1189   -0.0000 C   0  0  0  0  0  0  0  0  0  0  0  0
  -10.5086    3.1264   -0.0000 C   0  0  0  0  0  0  0  0  0  0  0  0
   -9.2009    5.3732   -0.0000 C   0  0  0  0  0  0  0  0  0  0  0  0
   -5.3137   -1.3790   -0.0000 C   0  0  0  0  0  0  0  0  0  0  0  0
   -7.9052   -1.3790   -0.0000 C   0  0  0  0  0  0  0  0  0  0  0  0
  -10.5205    4.6361   -0.0000 C   0  0  0  0  0  0  0  0  0  0  0  0
   -6.6214   -2.1160   -0.0000 N   0  0  0  0  0  0  0  0  0  0  0  0
   -6.6332   -3.6019   -0.0000 C   0  0  0  0  0  0  0  0  0  0  0  0
   -5.3494   -4.3389   -0.0000 C   0  0  0  0  0  0  0  0  0  0  0  0
   -4.0655   -3.5781   -0.0000 O   0  0  0  0  0  0  0  0  0  0  0  0
   -5.3613   -5.8249   -0.0000 C   0  0  0  0  0  0  0  0  0  0  0  0
   -4.0774   -6.5619   -0.0000 O   0  0  0  0  0  0  0  0  0  0  0  0
   -4.0893   -8.0479   -0.0000 C   0  0  0  0  0  0  0  0  0  0  0  0
   -5.3969   -8.7849   -0.0000 C   0  0  0  0  0  0  0  0  0  0  0  0
   -2.8055   -8.7849   -0.0000 C   0  0  0  0  0  0  0  0  0  0  0  0
   -5.4088  -10.2827   -0.0000 C   0  0  0  0  0  0  0  0  0  0  0  0
   -2.8173  -10.2827   -0.0000 C   0  0  0  0  0  0  0  0  0  0  0  0
   -4.1250  -11.0197   -0.0000 C   0  0  0  0  0  0  0  0  0  0  0  0
   -4.1250  -12.5057   -0.0000 O   0  0  0  0  0  0  0  0  0  0  0  0
   -2.8411  -13.2308   -0.0000 C   0  0  0  0  0  0  0  0  0  0  0  0
  1  2  1  0  0  0  0
  2  3  2  0  0  0  0
  2  4  1  0  0  0  0
  3  5  1  0  0  0  0
  4  6  2  0  0  0  0
  5  7  2  0  0  0  0
  7  8  1  0  0  0  0
  8  9  2  0  0  0  0
  8 10  1  0  0  0  0
 10 11  1  0  0  0  0
 10 12  1  0  0  0  0
 11 13  2  0  0  0  0
 11 14  1  0  0  0  0
 12 15  1  0  0  0  0
 12 16  1  0  0  0  0
 13 17  1  0  0  0  0
 14 18  2  0  0  0  0
 15 19  1  0  0  0  0
 16 20  1  0  0  0  0
 17 21  2  0  0  0  0
 19 22  1  0  0  0  0
 22 23  1  0  0  0  0
 23 24  1  0  0  0  0
 24 25  1  0  0  0  0
 24 26  1  0  0  0  0
 26 27  1  0  0  0  0
 27 28  1  0  0  0  0
 28 29  2  0  0  0  0
 28 30  1  0  0  0  0
 29 31  1  0  0  0  0
 30 32  2  0  0  0  0
 31 33  2  0  0  0  0
 33 34  1  0  0  0  0
 34 35  1  0  0  0  0
  6  7  1  0  0  0  0
 18 21  1  0  0  0  0
 20 22  1  0  0  0  0
 32 33  1  0  0  0  0
M  END
>  <MolRegNo>
96314

>  <m>
=

>  <Value>
1000

>  <Unit>
nM

>  <Type>
Ki

>  <pValue>
6

>  <Ligand Efficiency>
0

>  <Binding Efficiency>
0

>  <Surface Efficiency>
0

>  <Assay Index>
51650

>  <Assay Category>


>  <Assay Organism>


>  <Target ID>
11365

>  <Target Name>
Cytochrome P450 2D6

>  <Target Organism>
Homo sapiens

>  <Target Description>
Target is a single protein chain

>  <Sequence Accession>
P10635

>  <Reference>
Bioorg. Med. Chem. Lett. 14 (9), 2025-2030 (2004)

>  <Pubmed ID>
15080972

>  <DOI>
10.1016/j.bmcl.2004.02.078

$$$$
96314
Actelion Java MolfileCreator 1.0

 35 38  0  0  0  0  0  0  0  0999 V2000
    0.0000   -0.0000   -0.0000 Cl  0  0  0  0  0  0  0  0  0  0  0  0
   -1.3195    0.7727   -0.0000 C   0  0  0  0  0  0  0  0  0  0  0  0
   -2.6390    0.0357   -0.0000 C   0  0  0  0  0  0  0  0  0  0  0  0
   -1.3314    2.2943   -0.0000 C   0  0  0  0  0  0  0  0  0  0  0  0
   -3.9467    0.7965   -0.0000 C   0  0  0  0  0  0  0  0  0  0  0  0
   -2.6390    3.0551   -0.0000 C   0  0  0  0  0  0  0  0  0  0  0  0
   -3.9585    2.3181   -0.0000 C   0  0  0  0  0  0  0  0  0  0  0  0
   -5.2662    3.0789   -0.0000 C   0  0  0  0  0  0  0  0  0  0  0  0
   -5.2781    4.5886   -0.0000 O   0  0  0  0  0  0  0  0  0  0  0  0
   -6.5738    2.3418   -0.0000 N   0  0  0  0  0  0  0  0  0  0  0  0
   -7.8814    3.1026   -0.0000 C   0  0  0  0  0  0  0  0  0  0  0  0
   -6.5857    0.8559   -0.0000 C   0  0  0  0  0  0  0  0  0  0  0  0
   -9.2009    2.3656   -0.0000 C   0  0  0  0  0  0  0  0  0  0  0  0
   -7.8933    4.6124   -0.0000 C   0  0  0  0  0  0  0  0  0  0  0  0
   -5.3018    0.1189   -0.0000 C   0  0  0  0  0  0  0  0  0  0  0  0
   -7.8933    0.1189   -0.0000 C   0  0  0  0  0  0  0  0  0  0  0  0
  -10.5086    3.1264   -0.0000 C   0  0  0  0  0  0  0  0  0  0  0  0
   -9.2009    5.3732   -0.0000 C   0  0  0  0  0  0  0  0  0  0  0  0
   -5.3137   -1.3790   -0.0000 C   0  0  0  0  0  0  0  0  0  0  0  0
   -7.9052   -1.3790   -0.0000 C   0  0  0  0  0  0  0  0  0  0  0  0
  -10.5205    4.6361   -0.0000 C   0  0  0  0  0  0  0  0  0  0  0  0
   -6.6214   -2.1160   -0.0000 N   0  0  0  0  0  0  0  0  0  0  0  0
   -6.6332   -3.6019   -0.0000 C   0  0  0  0  0  0  0  0  0  0  0  0
   -5.3494   -4.3389   -0.0000 C   0  0  0  0  0  0  0  0  0  0  0  0
   -4.0655   -3.5781   -0.0000 O   0  0  0  0  0  0  0  0  0  0  0  0
   -5.3613   -5.8249   -0.0000 C   0  0  0  0  0  0  0  0  0  0  0  0
   -4.0774   -6.5619   -0.0000 O   0  0  0  0  0  0  0  0  0  0  0  0
   -4.0893   -8.0479   -0.0000 C   0  0  0  0  0  0  0  0  0  0  0  0
   -5.3969   -8.7849   -0.0000 C   0  0  0  0  0  0  0  0  0  0  0  0
   -2.8055   -8.7849   -0.0000 C   0  0  0  0  0  0  0  0  0  0  0  0
   -5.4088  -10.2827   -0.0000 C   0  0  0  0  0  0  0  0  0  0  0  0
   -2.8173  -10.2827   -0.0000 C   0  0  0  0  0  0  0  0  0  0  0  0
   -4.1250  -11.0197   -0.0000 C   0  0  0  0  0  0  0  0  0  0  0  0
   -4.1250  -12.5057   -0.0000 O   0  0  0  0  0  0  0  0  0  0  0  0
   -2.8411  -13.2308   -0.0000 C   0  0  0  0  0  0  0  0  0  0  0  0
  1  2  1  0  0  0  0
  2  3  2  0  0  0  0
  2  4  1  0  0  0  0
  3  5  1  0  0  0  0
  4  6  2  0  0  0  0
  5  7  2  0  0  0  0
  7  8  1  0  0  0  0
  8  9  2  0  0  0  0
  8 10  1  0  0  0  0
 10 11  1  0  0  0  0
 10 12  1  0  0  0  0
 11 13  2  0  0  0  0
 11 14  1  0  0  0  0
 12 15  1  0  0  0  0
 12 16  1  0  0  0  0
 13 17  1  0  0  0  0
 14 18  2  0  0  0  0
 15 19  1  0  0  0  0
 16 20  1  0  0  0  0
 17 21  2  0  0  0  0
 19 22  1  0  0  0  0
 22 23  1  0  0  0  0
 23 24  1  0  0  0  0
 24 25  1  0  0  0  0
 24 26  1  0  0  0  0
 26 27  1  0  0  0  0
 27 28  1  0  0  0  0
 28 29  2  0  0  0  0
 28 30  1  0  0  0  0
 29 31  1  0  0  0  0
 30 32  2  0  0  0  0
 31 33  2  0  0  0  0
 33 34  1  0  0  0  0
 34 35  1  0  0  0  0
  6  7  1  0  0  0  0
 18 21  1  0  0  0  0
 20 22  1  0  0  0  0
 32 33  1  0  0  0  0
M  END
>  <MolRegNo>
96314

>  <m>
=

>  <Value>
71

>  <Unit>
%

>  <Type>
Inhibition

>  <pValue>
0

>  <Ligand Efficiency>
0

>  <Binding Efficiency>
0

>  <Surface Efficiency>
0

>  <Assay Index>
51648

>  <Assay Category>


>  <Assay Organism>


>  <Target ID>
11365

>  <Target Name>
Cytochrome P450 2D6

>  <Target Organism>
Homo sapiens

>  <Target Description>
Target is a single protein chain

>  <Sequence Accession>
P10635

>  <Reference>
Bioorg. Med. Chem. Lett. 14 (9), 2025-2030 (2004)

>  <Pubmed ID>
15080972

>  <DOI>
10.1016/j.bmcl.2004.02.078

$$$$
97977
Actelion Java MolfileCreator 1.0

 39 42  0  0  0  0  0  0  0  0999 V2000
    0.0000   -0.0000   -0.0000 F   0  0  0  0  0  0  0  0  0  0  0  0
    1.2995   -0.7392   -0.0000 C   0  0  0  0  0  0  0  0  0  0  0  0
    2.5991    0.0238   -0.0000 C   0  0  0  0  0  0  0  0  0  0  0  0
    1.2876   -2.2414   -0.0000 C   0  0  0  0  0  0  0  0  0  0  0  0
    3.8867   -0.7153   -0.0000 C   0  0  0  0  0  0  0  0  0  0  0  0
    2.5752   -2.9806   -0.0000 C   0  0  0  0  0  0  0  0  0  0  0  0
    3.8748   -2.2176   -0.0000 C   0  0  0  0  0  0  0  0  0  0  0  0
    5.1624   -2.9567   -0.0000 C   0  0  0  0  0  0  0  0  0  0  0  0
    5.1505   -4.4470   -0.0000 N   0  0  0  0  0  0  0  0  0  0  0  0
    6.4500   -2.1937   -0.0000 C   0  0  0  0  0  0  0  0  0  0  0  0
    3.8390   -5.1862   -0.0000 C   0  0  0  0  0  0  0  0  0  0  0  0
    6.4381   -5.1862   -0.0000 C   0  0  0  0  0  0  0  0  0  0  0  0
    6.4381   -0.6677   -0.0000 O   0  0  0  0  0  0  0  0  0  0  0  0
    7.7376   -2.9329   -0.0000 N   0  0  0  0  0  0  0  0  0  0  0  0
    3.8271   -6.6765   -0.0000 C   0  0  0  0  0  0  0  0  0  0  0  0
    6.4262   -6.6765   -0.0000 C   0  0  0  0  0  0  0  0  0  0  0  0
    9.0252   -2.1699   -0.0000 C   0  0  0  0  0  0  0  0  0  0  0  0
    5.1147   -7.4157   -0.0000 N   0  0  0  0  0  0  0  0  0  0  0  0
    9.0133   -0.6438   -0.0000 C   0  0  0  0  0  0  0  0  0  0  0  0
    5.1028   -8.9060   -0.0000 C   0  0  0  0  0  0  0  0  0  0  0  0
    7.7019    0.1192   -0.0000 C   0  0  0  0  0  0  0  0  0  0  0  0
   10.3129    0.1192   -0.0000 C   0  0  0  0  0  0  0  0  0  0  0  0
    6.3904   -9.6452   -0.0000 C   0  0  0  0  0  0  0  0  0  0  0  0
    7.6899    1.6334   -0.0000 C   0  0  0  0  0  0  0  0  0  0  0  0
   10.3009    1.6334   -0.0000 C   0  0  0  0  0  0  0  0  0  0  0  0
    7.6780   -8.8822   -0.0000 O   0  0  0  0  0  0  0  0  0  0  0  0
    6.3785  -11.1474   -0.0000 C   0  0  0  0  0  0  0  0  0  0  0  0
    8.9775    2.3964   -0.0000 C   0  0  0  0  0  0  0  0  0  0  0  0
    7.6661  -11.8747   -0.0000 O   0  0  0  0  0  0  0  0  0  0  0  0
    8.9656    3.9105   -0.0000 O   0  0  0  0  0  0  0  0  0  0  0  0
    7.6542  -13.3769   -0.0000 C   0  0  0  0  0  0  0  0  0  0  0  0
   10.2532    4.6736   -0.0000 C   0  0  0  0  0  0  0  0  0  0  0  0
    6.3427  -14.1161   -0.0000 C   0  0  0  0  0  0  0  0  0  0  0  0
    8.9418  -14.1161   -0.0000 C   0  0  0  0  0  0  0  0  0  0  0  0
    6.3308  -15.6064   -0.0000 C   0  0  0  0  0  0  0  0  0  0  0  0
    5.0193  -13.3411   -0.0000 C   0  0  0  0  0  0  0  0  0  0  0  0
    8.9299  -15.6064   -0.0000 C   0  0  0  0  0  0  0  0  0  0  0  0
   10.2413  -13.3411   -0.0000 C   0  0  0  0  0  0  0  0  0  0  0  0
    7.6184  -16.3456   -0.0000 C   0  0  0  0  0  0  0  0  0  0  0  0
  1  2  1  0  0  0  0
  2  3  2  0  0  0  0
  2  4  1  0  0  0  0
  3  5  1  0  0  0  0
  4  6  2  0  0  0  0
  5  7  2  0  0  0  0
  7  8  1  0  0  0  0
  8  9  1  0  0  0  0
  8 10  1  0  0  0  0
  9 11  1  0  0  0  0
  9 12  1  0  0  0  0
 10 13  2  0  0  0  0
 10 14  1  0  0  0  0
 11 15  1  0  0  0  0
 12 16  1  0  0  0  0
 14 17  1  0  0  0  0
 15 18  1  0  0  0  0
 17 19  1  0  0  0  0
 18 20  1  0  0  0  0
 19 21  2  0  0  0  0
 19 22  1  0  0  0  0
 20 23  1  0  0  0  0
 21 24  1  0  0  0  0
 22 25  2  0  0  0  0
 23 26  1  0  0  0  0
 23 27  1  0  0  0  0
 24 28  2  0  0  0  0
 27 29  1  0  0  0  0
 28 30  1  0  0  0  0
 29 31  1  0  0  0  0
 30 32  1  0  0  0  0
 31 33  2  0  0  0  0
 31 34  1  0  0  0  0
 33 35  1  0  0  0  0
 33 36  1  0  0  0  0
 34 37  2  0  0  0  0
 34 38  1  0  0  0  0
 35 39  2  0  0  0  0
  6  7  1  0  0  0  0
 16 18  1  0  0  0  0
 25 28  1  0  0  0  0
 37 39  1  0  0  0  0
M  END
>  <MolRegNo>
97977

>  <m>
=

>  <Value>
3000

>  <Unit>
nM

>  <Type>
Ki

>  <pValue>
5.52

>  <Ligand Efficiency>
0

>  <Binding Efficiency>
0

>  <Surface Efficiency>
0

>  <Assay Index>
51650

>  <Assay Category>


>  <Assay Organism>


>  <Target ID>
11365

>  <Target Name>
Cytochrome P450 2D6

>  <Target Organism>
Homo sapiens

>  <Target Description>
Target is a single protein chain

>  <Sequence Accession>
P10635

>  <Reference>
Bioorg. Med. Chem. Lett. 14 (9), 2025-2030 (2004)

>  <Pubmed ID>
15080972

>  <DOI>
10.1016/j.bmcl.2004.02.078

$$$$
97977
Actelion Java MolfileCreator 1.0

 39 42  0  0  0  0  0  0  0  0999 V2000
    0.0000   -0.0000   -0.0000 F   0  0  0  0  0  0  0  0  0  0  0  0
    1.2995   -0.7392   -0.0000 C   0  0  0  0  0  0  0  0  0  0  0  0
    2.5991    0.0238   -0.0000 C   0  0  0  0  0  0  0  0  0  0  0  0
    1.2876   -2.2414   -0.0000 C   0  0  0  0  0  0  0  0  0  0  0  0
    3.8867   -0.7153   -0.0000 C   0  0  0  0  0  0  0  0  0  0  0  0
    2.5752   -2.9806   -0.0000 C   0  0  0  0  0  0  0  0  0  0  0  0
    3.8748   -2.2176   -0.0000 C   0  0  0  0  0  0  0  0  0  0  0  0
    5.1624   -2.9567   -0.0000 C   0  0  0  0  0  0  0  0  0  0  0  0
    5.1505   -4.4470   -0.0000 N   0  0  0  0  0  0  0  0  0  0  0  0
    6.4500   -2.1937   -0.0000 C   0  0  0  0  0  0  0  0  0  0  0  0
    3.8390   -5.1862   -0.0000 C   0  0  0  0  0  0  0  0  0  0  0  0
    6.4381   -5.1862   -0.0000 C   0  0  0  0  0  0  0  0  0  0  0  0
    6.4381   -0.6677   -0.0000 O   0  0  0  0  0  0  0  0  0  0  0  0
    7.7376   -2.9329   -0.0000 N   0  0  0  0  0  0  0  0  0  0  0  0
    3.8271   -6.6765   -0.0000 C   0  0  0  0  0  0  0  0  0  0  0  0
    6.4262   -6.6765   -0.0000 C   0  0  0  0  0  0  0  0  0  0  0  0
    9.0252   -2.1699   -0.0000 C   0  0  0  0  0  0  0  0  0  0  0  0
    5.1147   -7.4157   -0.0000 N   0  0  0  0  0  0  0  0  0  0  0  0
    9.0133   -0.6438   -0.0000 C   0  0  0  0  0  0  0  0  0  0  0  0
    5.1028   -8.9060   -0.0000 C   0  0  0  0  0  0  0  0  0  0  0  0
    7.7019    0.1192   -0.0000 C   0  0  0  0  0  0  0  0  0  0  0  0
   10.3129    0.1192   -0.0000 C   0  0  0  0  0  0  0  0  0  0  0  0
    6.3904   -9.6452   -0.0000 C   0  0  0  0  0  0  0  0  0  0  0  0
    7.6899    1.6334   -0.0000 C   0  0  0  0  0  0  0  0  0  0  0  0
   10.3009    1.6334   -0.0000 C   0  0  0  0  0  0  0  0  0  0  0  0
    7.6780   -8.8822   -0.0000 O   0  0  0  0  0  0  0  0  0  0  0  0
    6.3785  -11.1474   -0.0000 C   0  0  0  0  0  0  0  0  0  0  0  0
    8.9775    2.3964   -0.0000 C   0  0  0  0  0  0  0  0  0  0  0  0
    7.6661  -11.8747   -0.0000 O   0  0  0  0  0  0  0  0  0  0  0  0
    8.9656    3.9105   -0.0000 O   0  0  0  0  0  0  0  0  0  0  0  0
    7.6542  -13.3769   -0.0000 C   0  0  0  0  0  0  0  0  0  0  0  0
   10.2532    4.6736   -0.0000 C   0  0  0  0  0  0  0  0  0  0  0  0
    6.3427  -14.1161   -0.0000 C   0  0  0  0  0  0  0  0  0  0  0  0
    8.9418  -14.1161   -0.0000 C   0  0  0  0  0  0  0  0  0  0  0  0
    6.3308  -15.6064   -0.0000 C   0  0  0  0  0  0  0  0  0  0  0  0
    5.0193  -13.3411   -0.0000 C   0  0  0  0  0  0  0  0  0  0  0  0
    8.9299  -15.6064   -0.0000 C   0  0  0  0  0  0  0  0  0  0  0  0
   10.2413  -13.3411   -0.0000 C   0  0  0  0  0  0  0  0  0  0  0  0
    7.6184  -16.3456   -0.0000 C   0  0  0  0  0  0  0  0  0  0  0  0
  1  2  1  0  0  0  0
  2  3  2  0  0  0  0
  2  4  1  0  0  0  0
  3  5  1  0  0  0  0
  4  6  2  0  0  0  0
  5  7  2  0  0  0  0
  7  8  1  0  0  0  0
  8  9  1  0  0  0  0
  8 10  1  0  0  0  0
  9 11  1  0  0  0  0
  9 12  1  0  0  0  0
 10 13  2  0  0  0  0
 10 14  1  0  0  0  0
 11 15  1  0  0  0  0
 12 16  1  0  0  0  0
 14 17  1  0  0  0  0
 15 18  1  0  0  0  0
 17 19  1  0  0  0  0
 18 20  1  0  0  0  0
 19 21  2  0  0  0  0
 19 22  1  0  0  0  0
 20 23  1  0  0  0  0
 21 24  1  0  0  0  0
 22 25  2  0  0  0  0
 23 26  1  0  0  0  0
 23 27  1  0  0  0  0
 24 28  2  0  0  0  0
 27 29  1  0  0  0  0
 28 30  1  0  0  0  0
 29 31  1  0  0  0  0
 30 32  1  0  0  0  0
 31 33  2  0  0  0  0
 31 34  1  0  0  0  0
 33 35  1  0  0  0  0
 33 36  1  0  0  0  0
 34 37  2  0  0  0  0
 34 38  1  0  0  0  0
 35 39  2  0  0  0  0
  6  7  1  0  0  0  0
 16 18  1  0  0  0  0
 25 28  1  0  0  0  0
 37 39  1  0  0  0  0
M  END
>  <MolRegNo>
97977

>  <m>
=

>  <Value>
11

>  <Unit>
%

>  <Type>
Inhibition

>  <pValue>
0

>  <Ligand Efficiency>
0

>  <Binding Efficiency>
0

>  <Surface Efficiency>
0

>  <Assay Index>
51648

>  <Assay Category>


>  <Assay Organism>


>  <Target ID>
11365

>  <Target Name>
Cytochrome P450 2D6

>  <Target Organism>
Homo sapiens

>  <Target Description>
Target is a single protein chain

>  <Sequence Accession>
P10635

>  <Reference>
Bioorg. Med. Chem. Lett. 14 (9), 2025-2030 (2004)

>  <Pubmed ID>
15080972

>  <DOI>
10.1016/j.bmcl.2004.02.078

$$$$
97465
Actelion Java MolfileCreator 1.0

 38 41  0  0  0  0  0  0  0  0999 V2000
    0.0000   -0.0000   -0.0000 O   0  0  0  0  0  0  0  0  0  0  0  0
    1.0287    0.5861   -0.0000 C   0  0  0  0  0  0  0  0  0  0  0  0
    2.3205   -0.1555   -0.0000 N   0  0  0  0  0  0  0  0  0  0  0  0
    1.0167    2.1052   -0.0000 C   0  0  0  0  0  0  0  0  0  0  0  0
    2.3085   -1.6626   -0.0000 C   0  0  0  0  0  0  0  0  0  0  0  0
   -0.2990    2.8707   -0.0000 C   0  0  0  0  0  0  0  0  0  0  0  0
    2.3085    2.8707   -0.0000 C   0  0  0  0  0  0  0  0  0  0  0  0
    0.9928   -2.4042   -0.0000 C   0  0  0  0  0  0  0  0  0  0  0  0
   -0.3110    4.3898   -0.0000 C   0  0  0  0  0  0  0  0  0  0  0  0
    2.2966    4.3898   -0.0000 C   0  0  0  0  0  0  0  0  0  0  0  0
    0.9808   -3.8994   -0.0000 N   0  0  0  0  0  0  0  0  0  0  0  0
   -0.4785   -1.9856   -0.0000 C   0  0  0  0  0  0  0  0  0  0  0  0
    0.9808    5.1553   -0.0000 C   0  0  0  0  0  0  0  0  0  0  0  0
   -0.3349   -4.6410   -0.0000 C   0  0  0  0  0  0  0  0  0  0  0  0
    2.2726   -4.6410   -0.0000 C   0  0  0  0  0  0  0  0  0  0  0  0
   -1.5669   -3.0501   -0.0000 C   0  0  0  0  0  0  0  0  0  0  0  0
   -0.8732   -0.5024   -0.0000 C   0  0  0  0  0  0  0  0  0  0  0  0
    0.9689    6.6505   -0.0000 O   0  0  0  0  0  0  0  0  0  0  0  0
   -0.3469   -6.1361   -0.0000 C   0  0  0  0  0  0  0  0  0  0  0  0
    2.2607   -6.1361   -0.0000 C   0  0  0  0  0  0  0  0  0  0  0  0
   -3.0382   -2.6554   -0.0000 C   0  0  0  0  0  0  0  0  0  0  0  0
   -2.3564   -0.0837   -0.0000 C   0  0  0  0  0  0  0  0  0  0  0  0
   -0.3588    7.4160   -0.0000 C   0  0  0  0  0  0  0  0  0  0  0  0
    0.9449   -6.8777   -0.0000 N   0  0  0  0  0  0  0  0  0  0  0  0
   -3.4568   -1.1602   -0.0000 C   0  0  0  0  0  0  0  0  0  0  0  0
    0.9330   -8.3729   -0.0000 C   0  0  0  0  0  0  0  0  0  0  0  0
    2.2248   -9.1145   -0.0000 C   0  0  0  0  0  0  0  0  0  0  0  0
    3.5166   -8.3490   -0.0000 O   0  0  0  0  0  0  0  0  0  0  0  0
    2.2128  -10.6216   -0.0000 C   0  0  0  0  0  0  0  0  0  0  0  0
    3.5046  -11.3512   -0.0000 O   0  0  0  0  0  0  0  0  0  0  0  0
    3.4927  -12.8584   -0.0000 C   0  0  0  0  0  0  0  0  0  0  0  0
    2.1769  -13.6000   -0.0000 C   0  0  0  0  0  0  0  0  0  0  0  0
    4.7845  -13.6000   -0.0000 C   0  0  0  0  0  0  0  0  0  0  0  0
    2.1650  -15.0951   -0.0000 C   0  0  0  0  0  0  0  0  0  0  0  0
    4.7725  -15.0951   -0.0000 C   0  0  0  0  0  0  0  0  0  0  0  0
    3.4568  -15.8367   -0.0000 C   0  0  0  0  0  0  0  0  0  0  0  0
    3.4448  -17.3199   -0.0000 O   0  0  0  0  0  0  0  0  0  0  0  0
    4.7367  -18.0615   -0.0000 C   0  0  0  0  0  0  0  0  0  0  0  0
  1  2  2  0  0  0  0
  2  3  1  0  0  0  0
  2  4  1  0  0  0  0
  3  5  1  0  0  0  0
  4  6  2  0  0  0  0
  4  7  1  0  0  0  0
  5  8  1  0  0  0  0
  6  9  1  0  0  0  0
  7 10  2  0  0  0  0
  8 11  1  0  0  0  0
  8 12  1  0  0  0  0
  9 13  2  0  0  0  0
 11 14  1  0  0  0  0
 11 15  1  0  0  0  0
 12 16  2  0  0  0  0
 12 17  1  0  0  0  0
 13 18  1  0  0  0  0
 14 19  1  0  0  0  0
 15 20  1  0  0  0  0
 16 21  1  0  0  0  0
 17 22  2  0  0  0  0
 18 23  1  0  0  0  0
 19 24  1  0  0  0  0
 21 25  2  0  0  0  0
 24 26  1  0  0  0  0
 26 27  1  0  0  0  0
 27 28  1  0  0  0  0
 27 29  1  0  0  0  0
 29 30  1  0  0  0  0
 30 31  1  0  0  0  0
 31 32  2  0  0  0  0
 31 33  1  0  0  0  0
 32 34  1  0  0  0  0
 33 35  2  0  0  0  0
 34 36  2  0  0  0  0
 36 37  1  0  0  0  0
 37 38  1  0  0  0  0
 10 13  1  0  0  0  0
 20 24  1  0  0  0  0
 22 25  1  0  0  0  0
 35 36  1  0  0  0  0
M  END
>  <MolRegNo>
97465

>  <m>
=

>  <Value>
8000

>  <Unit>
nM

>  <Type>
Ki

>  <pValue>
5.1

>  <Ligand Efficiency>
0

>  <Binding Efficiency>
0

>  <Surface Efficiency>
0

>  <Assay Index>
51650

>  <Assay Category>


>  <Assay Organism>


>  <Target ID>
11365

>  <Target Name>
Cytochrome P450 2D6

>  <Target Organism>
Homo sapiens

>  <Target Description>
Target is a single protein chain

>  <Sequence Accession>
P10635

>  <Reference>
Bioorg. Med. Chem. Lett. 14 (9), 2025-2030 (2004)

>  <Pubmed ID>
15080972

>  <DOI>
10.1016/j.bmcl.2004.02.078

$$$$
97465
Actelion Java MolfileCreator 1.0

 38 41  0  0  0  0  0  0  0  0999 V2000
    0.0000   -0.0000   -0.0000 O   0  0  0  0  0  0  0  0  0  0  0  0
    1.0287    0.5861   -0.0000 C   0  0  0  0  0  0  0  0  0  0  0  0
    2.3205   -0.1555   -0.0000 N   0  0  0  0  0  0  0  0  0  0  0  0
    1.0167    2.1052   -0.0000 C   0  0  0  0  0  0  0  0  0  0  0  0
    2.3085   -1.6626   -0.0000 C   0  0  0  0  0  0  0  0  0  0  0  0
   -0.2990    2.8707   -0.0000 C   0  0  0  0  0  0  0  0  0  0  0  0
    2.3085    2.8707   -0.0000 C   0  0  0  0  0  0  0  0  0  0  0  0
    0.9928   -2.4042   -0.0000 C   0  0  0  0  0  0  0  0  0  0  0  0
   -0.3110    4.3898   -0.0000 C   0  0  0  0  0  0  0  0  0  0  0  0
    2.2966    4.3898   -0.0000 C   0  0  0  0  0  0  0  0  0  0  0  0
    0.9808   -3.8994   -0.0000 N   0  0  0  0  0  0  0  0  0  0  0  0
   -0.4785   -1.9856   -0.0000 C   0  0  0  0  0  0  0  0  0  0  0  0
    0.9808    5.1553   -0.0000 C   0  0  0  0  0  0  0  0  0  0  0  0
   -0.3349   -4.6410   -0.0000 C   0  0  0  0  0  0  0  0  0  0  0  0
    2.2726   -4.6410   -0.0000 C   0  0  0  0  0  0  0  0  0  0  0  0
   -1.5669   -3.0501   -0.0000 C   0  0  0  0  0  0  0  0  0  0  0  0
   -0.8732   -0.5024   -0.0000 C   0  0  0  0  0  0  0  0  0  0  0  0
    0.9689    6.6505   -0.0000 O   0  0  0  0  0  0  0  0  0  0  0  0
   -0.3469   -6.1361   -0.0000 C   0  0  0  0  0  0  0  0  0  0  0  0
    2.2607   -6.1361   -0.0000 C   0  0  0  0  0  0  0  0  0  0  0  0
   -3.0382   -2.6554   -0.0000 C   0  0  0  0  0  0  0  0  0  0  0  0
   -2.3564   -0.0837   -0.0000 C   0  0  0  0  0  0  0  0  0  0  0  0
   -0.3588    7.4160   -0.0000 C   0  0  0  0  0  0  0  0  0  0  0  0
    0.9449   -6.8777   -0.0000 N   0  0  0  0  0  0  0  0  0  0  0  0
   -3.4568   -1.1602   -0.0000 C   0  0  0  0  0  0  0  0  0  0  0  0
    0.9330   -8.3729   -0.0000 C   0  0  0  0  0  0  0  0  0  0  0  0
    2.2248   -9.1145   -0.0000 C   0  0  0  0  0  0  0  0  0  0  0  0
    3.5166   -8.3490   -0.0000 O   0  0  0  0  0  0  0  0  0  0  0  0
    2.2128  -10.6216   -0.0000 C   0  0  0  0  0  0  0  0  0  0  0  0
    3.5046  -11.3512   -0.0000 O   0  0  0  0  0  0  0  0  0  0  0  0
    3.4927  -12.8584   -0.0000 C   0  0  0  0  0  0  0  0  0  0  0  0
    2.1769  -13.6000   -0.0000 C   0  0  0  0  0  0  0  0  0  0  0  0
    4.7845  -13.6000   -0.0000 C   0  0  0  0  0  0  0  0  0  0  0  0
    2.1650  -15.0951   -0.0000 C   0  0  0  0  0  0  0  0  0  0  0  0
    4.7725  -15.0951   -0.0000 C   0  0  0  0  0  0  0  0  0  0  0  0
    3.4568  -15.8367   -0.0000 C   0  0  0  0  0  0  0  0  0  0  0  0
    3.4448  -17.3199   -0.0000 O   0  0  0  0  0  0  0  0  0  0  0  0
    4.7367  -18.0615   -0.0000 C   0  0  0  0  0  0  0  0  0  0  0  0
  1  2  2  0  0  0  0
  2  3  1  0  0  0  0
  2  4  1  0  0  0  0
  3  5  1  0  0  0  0
  4  6  2  0  0  0  0
  4  7  1  0  0  0  0
  5  8  1  0  0  0  0
  6  9  1  0  0  0  0
  7 10  2  0  0  0  0
  8 11  1  0  0  0  0
  8 12  1  0  0  0  0
  9 13  2  0  0  0  0
 11 14  1  0  0  0  0
 11 15  1  0  0  0  0
 12 16  2  0  0  0  0
 12 17  1  0  0  0  0
 13 18  1  0  0  0  0
 14 19  1  0  0  0  0
 15 20  1  0  0  0  0
 16 21  1  0  0  0  0
 17 22  2  0  0  0  0
 18 23  1  0  0  0  0
 19 24  1  0  0  0  0
 21 25  2  0  0  0  0
 24 26  1  0  0  0  0
 26 27  1  0  0  0  0
 27 28  1  0  0  0  0
 27 29  1  0  0  0  0
 29 30  1  0  0  0  0
 30 31  1  0  0  0  0
 31 32  2  0  0  0  0
 31 33  1  0  0  0  0
 32 34  1  0  0  0  0
 33 35  2  0  0  0  0
 34 36  2  0  0  0  0
 36 37  1  0  0  0  0
 37 38  1  0  0  0  0
 10 13  1  0  0  0  0
 20 24  1  0  0  0  0
 22 25  1  0  0  0  0
 35 36  1  0  0  0  0
M  END
>  <MolRegNo>
97465

>  <m>
=

>  <Value>
12

>  <Unit>
%

>  <Type>
Inhibition

>  <pValue>
0

>  <Ligand Efficiency>
0

>  <Binding Efficiency>
0

>  <Surface Efficiency>
0

>  <Assay Index>
51648

>  <Assay Category>


>  <Assay Organism>


>  <Target ID>
11365

>  <Target Name>
Cytochrome P450 2D6

>  <Target Organism>
Homo sapiens

>  <Target Description>
Target is a single protein chain

>  <Sequence Accession>
P10635

>  <Reference>
Bioorg. Med. Chem. Lett. 14 (9), 2025-2030 (2004)

>  <Pubmed ID>
15080972

>  <DOI>
10.1016/j.bmcl.2004.02.078

$$$$
97377
Actelion Java MolfileCreator 1.0

 37 40  0  0  0  0  0  0  0  0999 V2000
    0.0000   -0.0000   -0.0000 Cl  0  0  0  0  0  0  0  0  0  0  0  0
   -0.0237    1.5074   -0.0000 C   0  0  0  0  0  0  0  0  0  0  0  0
   -1.3412    2.2670   -0.0000 C   0  0  0  0  0  0  0  0  0  0  0  0
    1.2581    2.2670   -0.0000 C   0  0  0  0  0  0  0  0  0  0  0  0
   -1.3531    3.7743   -0.0000 C   0  0  0  0  0  0  0  0  0  0  0  0
    1.2462    3.7743   -0.0000 C   0  0  0  0  0  0  0  0  0  0  0  0
   -0.0593    4.5339   -0.0000 C   0  0  0  0  0  0  0  0  0  0  0  0
   -0.0712    6.0532   -0.0000 O   0  0  0  0  0  0  0  0  0  0  0  0
   -1.3768    6.8009   -0.0000 C   0  0  0  0  0  0  0  0  0  0  0  0
   -1.3887    8.3202   -0.0000 C   0  0  0  0  0  0  0  0  0  0  0  0
   -0.1068    9.0798   -0.0000 O   0  0  0  0  0  0  0  0  0  0  0  0
   -2.6943    9.0798   -0.0000 C   0  0  0  0  0  0  0  0  0  0  0  0
   -2.7061   10.5871   -0.0000 N   0  0  0  0  0  0  0  0  0  0  0  0
   -1.4243   11.3467   -0.0000 C   0  0  0  0  0  0  0  0  0  0  0  0
   -4.0117   11.3467   -0.0000 C   0  0  0  0  0  0  0  0  0  0  0  0
   -1.4361   12.8541   -0.0000 C   0  0  0  0  0  0  0  0  0  0  0  0
   -4.0236   12.8541   -0.0000 C   0  0  0  0  0  0  0  0  0  0  0  0
   -2.7417   13.6137   -0.0000 N   0  0  0  0  0  0  0  0  0  0  0  0
   -2.7536   15.1211   -0.0000 C   0  0  0  0  0  0  0  0  0  0  0  0
   -4.2135   15.5365   -0.0000 C   0  0  0  0  0  0  0  0  0  0  0  0
   -1.4718   15.8807   -0.0000 C   0  0  0  0  0  0  0  0  0  0  0  0
   -4.6052   17.0082   -0.0000 C   0  0  0  0  0  0  0  0  0  0  0  0
   -5.2936   14.4802   -0.0000 C   0  0  0  0  0  0  0  0  0  0  0  0
   -1.4836   17.3999   -0.0000 N   0  0  0  0  0  0  0  0  0  0  0  0
   -6.0769   17.4237   -0.0000 C   0  0  0  0  0  0  0  0  0  0  0  0
   -6.7534   14.8718   -0.0000 C   0  0  0  0  0  0  0  0  0  0  0  0
   -2.8011   18.1595   -0.0000 C   0  0  0  0  0  0  0  0  0  0  0  0
   -7.1570   16.3673   -0.0000 C   0  0  0  0  0  0  0  0  0  0  0  0
   -3.8337   17.6017   -0.0000 O   0  0  0  0  0  0  0  0  0  0  0  0
   -2.8129   19.6669   -0.0000 C   0  0  0  0  0  0  0  0  0  0  0  0
   -4.1185   20.4265   -0.0000 C   0  0  0  0  0  0  0  0  0  0  0  0
   -1.5192   20.4265   -0.0000 C   0  0  0  0  0  0  0  0  0  0  0  0
   -5.4241   19.6906   -0.0000 O   0  0  0  0  0  0  0  0  0  0  0  0
   -4.1304   21.9339   -0.0000 C   0  0  0  0  0  0  0  0  0  0  0  0
   -1.5311   21.9339   -0.0000 C   0  0  0  0  0  0  0  0  0  0  0  0
   -5.4360   18.2070   -0.0000 C   0  0  0  0  0  0  0  0  0  0  0  0
   -2.8486   22.6935   -0.0000 C   0  0  0  0  0  0  0  0  0  0  0  0
  1  2  1  0  0  0  0
  2  3  2  0  0  0  0
  2  4  1  0  0  0  0
  3  5  1  0  0  0  0
  4  6  2  0  0  0  0
  5  7  2  0  0  0  0
  7  8  1  0  0  0  0
  8  9  1  0  0  0  0
  9 10  1  0  0  0  0
 10 11  1  0  0  0  0
 10 12  1  0  0  0  0
 12 13  1  0  0  0  0
 13 14  1  0  0  0  0
 13 15  1  0  0  0  0
 14 16  1  0  0  0  0
 15 17  1  0  0  0  0
 16 18  1  0  0  0  0
 18 19  1  0  0  0  0
 19 20  1  0  0  0  0
 19 21  1  0  0  0  0
 20 22  2  0  0  0  0
 20 23  1  0  0  0  0
 21 24  1  0  0  0  0
 22 25  1  0  0  0  0
 23 26  2  0  0  0  0
 24 27  1  0  0  0  0
 25 28  2  0  0  0  0
 27 29  2  0  0  0  0
 27 30  1  0  0  0  0
 30 31  2  0  0  0  0
 30 32  1  0  0  0  0
 31 33  1  0  0  0  0
 31 34  1  0  0  0  0
 32 35  2  0  0  0  0
 33 36  1  0  0  0  0
 34 37  2  0  0  0  0
  6  7  1  0  0  0  0
 17 18  1  0  0  0  0
 26 28  1  0  0  0  0
 35 37  1  0  0  0  0
M  END
>  <MolRegNo>
97377

>  <m>
=

>  <Value>
7000

>  <Unit>
nM

>  <Type>
Ki

>  <pValue>
5.16

>  <Ligand Efficiency>
0

>  <Binding Efficiency>
0

>  <Surface Efficiency>
0

>  <Assay Index>
51650

>  <Assay Category>


>  <Assay Organism>


>  <Target ID>
11365

>  <Target Name>
Cytochrome P450 2D6

>  <Target Organism>
Homo sapiens

>  <Target Description>
Target is a single protein chain

>  <Sequence Accession>
P10635

>  <Reference>
Bioorg. Med. Chem. Lett. 14 (9), 2025-2030 (2004)

>  <Pubmed ID>
15080972

>  <DOI>
10.1016/j.bmcl.2004.02.078

$$$$
97377
Actelion Java MolfileCreator 1.0

 37 40  0  0  0  0  0  0  0  0999 V2000
    0.0000   -0.0000   -0.0000 Cl  0  0  0  0  0  0  0  0  0  0  0  0
   -0.0237    1.5074   -0.0000 C   0  0  0  0  0  0  0  0  0  0  0  0
   -1.3412    2.2670   -0.0000 C   0  0  0  0  0  0  0  0  0  0  0  0
    1.2581    2.2670   -0.0000 C   0  0  0  0  0  0  0  0  0  0  0  0
   -1.3531    3.7743   -0.0000 C   0  0  0  0  0  0  0  0  0  0  0  0
    1.2462    3.7743   -0.0000 C   0  0  0  0  0  0  0  0  0  0  0  0
   -0.0593    4.5339   -0.0000 C   0  0  0  0  0  0  0  0  0  0  0  0
   -0.0712    6.0532   -0.0000 O   0  0  0  0  0  0  0  0  0  0  0  0
   -1.3768    6.8009   -0.0000 C   0  0  0  0  0  0  0  0  0  0  0  0
   -1.3887    8.3202   -0.0000 C   0  0  0  0  0  0  0  0  0  0  0  0
   -0.1068    9.0798   -0.0000 O   0  0  0  0  0  0  0  0  0  0  0  0
   -2.6943    9.0798   -0.0000 C   0  0  0  0  0  0  0  0  0  0  0  0
   -2.7061   10.5871   -0.0000 N   0  0  0  0  0  0  0  0  0  0  0  0
   -1.4243   11.3467   -0.0000 C   0  0  0  0  0  0  0  0  0  0  0  0
   -4.0117   11.3467   -0.0000 C   0  0  0  0  0  0  0  0  0  0  0  0
   -1.4361   12.8541   -0.0000 C   0  0  0  0  0  0  0  0  0  0  0  0
   -4.0236   12.8541   -0.0000 C   0  0  0  0  0  0  0  0  0  0  0  0
   -2.7417   13.6137   -0.0000 N   0  0  0  0  0  0  0  0  0  0  0  0
   -2.7536   15.1211   -0.0000 C   0  0  0  0  0  0  0  0  0  0  0  0
   -4.2135   15.5365   -0.0000 C   0  0  0  0  0  0  0  0  0  0  0  0
   -1.4718   15.8807   -0.0000 C   0  0  0  0  0  0  0  0  0  0  0  0
   -4.6052   17.0082   -0.0000 C   0  0  0  0  0  0  0  0  0  0  0  0
   -5.2936   14.4802   -0.0000 C   0  0  0  0  0  0  0  0  0  0  0  0
   -1.4836   17.3999   -0.0000 N   0  0  0  0  0  0  0  0  0  0  0  0
   -6.0769   17.4237   -0.0000 C   0  0  0  0  0  0  0  0  0  0  0  0
   -6.7534   14.8718   -0.0000 C   0  0  0  0  0  0  0  0  0  0  0  0
   -2.8011   18.1595   -0.0000 C   0  0  0  0  0  0  0  0  0  0  0  0
   -7.1570   16.3673   -0.0000 C   0  0  0  0  0  0  0  0  0  0  0  0
   -3.8337   17.6017   -0.0000 O   0  0  0  0  0  0  0  0  0  0  0  0
   -2.8129   19.6669   -0.0000 C   0  0  0  0  0  0  0  0  0  0  0  0
   -4.1185   20.4265   -0.0000 C   0  0  0  0  0  0  0  0  0  0  0  0
   -1.5192   20.4265   -0.0000 C   0  0  0  0  0  0  0  0  0  0  0  0
   -5.4241   19.6906   -0.0000 O   0  0  0  0  0  0  0  0  0  0  0  0
   -4.1304   21.9339   -0.0000 C   0  0  0  0  0  0  0  0  0  0  0  0
   -1.5311   21.9339   -0.0000 C   0  0  0  0  0  0  0  0  0  0  0  0
   -5.4360   18.2070   -0.0000 C   0  0  0  0  0  0  0  0  0  0  0  0
   -2.8486   22.6935   -0.0000 C   0  0  0  0  0  0  0  0  0  0  0  0
  1  2  1  0  0  0  0
  2  3  2  0  0  0  0
  2  4  1  0  0  0  0
  3  5  1  0  0  0  0
  4  6  2  0  0  0  0
  5  7  2  0  0  0  0
  7  8  1  0  0  0  0
  8  9  1  0  0  0  0
  9 10  1  0  0  0  0
 10 11  1  0  0  0  0
 10 12  1  0  0  0  0
 12 13  1  0  0  0  0
 13 14  1  0  0  0  0
 13 15  1  0  0  0  0
 14 16  1  0  0  0  0
 15 17  1  0  0  0  0
 16 18  1  0  0  0  0
 18 19  1  0  0  0  0
 19 20  1  0  0  0  0
 19 21  1  0  0  0  0
 20 22  2  0  0  0  0
 20 23  1  0  0  0  0
 21 24  1  0  0  0  0
 22 25  1  0  0  0  0
 23 26  2  0  0  0  0
 24 27  1  0  0  0  0
 25 28  2  0  0  0  0
 27 29  2  0  0  0  0
 27 30  1  0  0  0  0
 30 31  2  0  0  0  0
 30 32  1  0  0  0  0
 31 33  1  0  0  0  0
 31 34  1  0  0  0  0
 32 35  2  0  0  0  0
 33 36  1  0  0  0  0
 34 37  2  0  0  0  0
  6  7  1  0  0  0  0
 17 18  1  0  0  0  0
 26 28  1  0  0  0  0
 35 37  1  0  0  0  0
M  END
>  <MolRegNo>
97377

>  <m>
=

>  <Value>
9

>  <Unit>
%

>  <Type>
Inhibition

>  <pValue>
0

>  <Ligand Efficiency>
0

>  <Binding Efficiency>
0

>  <Surface Efficiency>
0

>  <Assay Index>
51648

>  <Assay Category>


>  <Assay Organism>


>  <Target ID>
11365

>  <Target Name>
Cytochrome P450 2D6

>  <Target Organism>
Homo sapiens

>  <Target Description>
Target is a single protein chain

>  <Sequence Accession>
P10635

>  <Reference>
Bioorg. Med. Chem. Lett. 14 (9), 2025-2030 (2004)

>  <Pubmed ID>
15080972

>  <DOI>
10.1016/j.bmcl.2004.02.078

$$$$
2038626
Actelion Java MolfileCreator 1.0

 54 59  0  0  1  0  0  0  0  0999 V2000
    0.0000   -0.0000   -0.0000 F   0  0  0  0  0  0  0  0  0  0  0  0
    1.2917   -0.7347   -0.0000 C   0  0  0  0  0  0  0  0  0  0  0  0
    2.0265    0.5807   -0.0000 F   0  0  0  0  0  0  0  0  0  0  0  0
    0.5333   -2.0265   -0.0000 F   0  0  0  0  0  0  0  0  0  0  0  0
    2.5835   -1.4813   -0.0000 C   0  0  0  0  0  0  0  0  0  0  0  0
    2.5716   -2.9745   -0.0000 N   0  0  0  0  0  0  0  0  0  0  0  0
    3.8633   -3.7093   -0.0000 C   0  0  0  0  0  0  0  0  0  0  0  0
    3.8515   -5.2025   -0.0000 O   0  0  0  0  0  0  0  0  0  0  0  0
    5.1551   -2.9508   -0.0000 C   0  0  0  0  0  0  0  0  0  0  0  0
    6.4468   -3.6856   -0.0000 N   0  0  0  0  0  0  0  0  0  0  0  0
    5.1432   -1.4339   -0.0000 C   0  0  0  0  0  0  0  0  0  0  0  0
    7.7385   -2.9271   -0.0000 C   0  0  0  0  0  0  0  0  0  0  0  0
    6.4350   -5.1788   -0.0000 C   0  0  0  0  0  0  0  0  0  0  0  0
    6.4350   -0.6755   -0.0000 N   0  0  0  0  0  0  0  0  0  0  0  0
    7.7267   -1.4102   -0.0000 C   0  0  0  0  0  0  0  0  0  0  0  0
    7.7267   -5.9135   -0.0000 C   0  0  0  0  0  0  0  0  0  0  0  0
    6.4231    0.8414   -0.0000 C   0  0  0  0  0  0  0  0  0  0  0  0
    9.0184   -5.1551   -0.0000 O   0  0  0  0  0  0  0  0  0  0  0  0
    7.7148   -7.4067   -0.0000 C   0  0  0  0  0  0  0  0  0  0  0  0
    6.4113    2.3583   -0.0000 C   0  0  0  0  0  0  0  0  0  0  0  0
    4.9062    0.8533   -0.0000 C   0  0  0  0  0  0  0  0  0  0  0  0
    7.9163    0.8533   -0.0000 C   0  0  0  0  0  0  0  0  0  0  0  0
    9.0066   -8.1415   -0.0000 C   0  0  0  0  0  0  0  0  0  0  0  0
    7.6200    3.2590   -0.0000 O   0  0  0  0  0  0  0  0  0  0  0  0
    5.1788    3.2590   -0.0000 C   0  0  0  0  0  0  0  0  0  0  0  0
    8.9947   -9.6347   -0.0000 C   0  0  0  0  0  0  0  0  0  0  0  0
   10.2983   -7.3830   -0.0000 C   0  0  0  0  0  0  0  0  0  0  0  0
    7.1460    4.7048   -0.0000 C   0  0  0  0  0  0  0  0  0  0  0  0
    5.6291    4.7048   -0.0000 C   0  0  0  0  0  0  0  0  0  0  0  0
    7.6793  -10.3813   -0.0000 O   0  0  0  0  0  0  0  0  0  0  0  0
   10.2865  -10.3813   -0.0000 N   0  0  0  0  0  0  0  0  0  0  0  0
   11.5900   -8.1178   -0.0000 C   0  0  0  0  0  0  0  0  0  0  0  0
    8.0230    5.9372   -0.0000 C   0  0  0  0  0  0  0  0  0  0  0  0
   10.2746  -11.8745   -0.0000 C   0  0  0  0  0  0  0  0  0  0  0  0
   11.5782   -9.6110   -0.0000 C   0  0  0  0  0  0  0  0  0  0  0  0
   12.8818   -7.3593   -0.0000 C   0  0  0  0  0  0  0  0  0  0  0  0
    7.3949    7.3238   -0.0000 C   0  0  0  0  0  0  0  0  0  0  0  0
    9.5043    5.7950   -0.0000 C   0  0  0  0  0  0  0  0  0  0  0  0
   11.5663  -12.6092   -0.0000 C   0  0  0  0  0  0  0  0  0  0  0  0
    8.9592  -12.6092   -0.0000 C   0  0  0  0  0  0  0  0  0  0  0  0
   12.8699  -10.3576   -0.0000 C   0  0  0  0  0  0  0  0  0  0  0  0
   14.1735   -8.0941   -0.0000 C   0  0  0  0  0  0  0  0  0  0  0  0
    8.2718    8.5562   -0.0000 C   0  0  0  0  0  0  0  0  0  0  0  0
   10.3813    7.0275   -0.0000 C   0  0  0  0  0  0  0  0  0  0  0  0
   11.5545  -14.1024   -0.0000 C   0  0  0  0  0  0  0  0  0  0  0  0
   12.8581  -11.8508   -0.0000 C   0  0  0  0  0  0  0  0  0  0  0  0
    7.6437  -11.8508   -0.0000 O   0  0  0  0  0  0  0  0  0  0  0  0
    8.9473  -14.1024   -0.0000 C   0  0  0  0  0  0  0  0  0  0  0  0
   14.1617   -9.5991   -0.0000 C   0  0  0  0  0  0  0  0  0  0  0  0
    9.7532    8.4140   -0.0000 N   0  0  0  0  0  0  0  0  0  0  0  0
   10.2391  -14.8371   -0.0000 O   0  0  0  0  0  0  0  0  0  0  0  0
   12.8462  -14.8371   -0.0000 C   0  0  0  0  0  0  0  0  0  0  0  0
   14.1498  -12.5855   -0.0000 C   0  0  0  0  0  0  0  0  0  0  0  0
   14.1380  -14.0787   -0.0000 C   0  0  0  0  0  0  0  0  0  0  0  0
  1  2  1  0  0  0  0
  2  3  1  0  0  0  0
  2  4  1  0  0  0  0
  2  5  1  0  0  0  0
  5  6  1  0  0  0  0
  6  7  1  0  0  0  0
  7  8  2  0  0  0  0
  9  7  1  6  0  0  0
  9 10  1  0  0  0  0
  9 11  1  0  0  0  0
 10 12  1  0  0  0  0
 10 13  1  0  0  0  0
 11 14  1  0  0  0  0
 12 15  1  0  0  0  0
 13 16  1  0  0  0  0
 14 17  1  0  0  0  0
 16 18  1  1  0  0  0
 16 19  1  0  0  0  0
 17 20  1  0  0  0  0
 17 21  1  0  0  0  0
 17 22  1  0  0  0  0
 23 19  1  1  0  0  0
 20 24  1  0  0  0  0
 20 25  2  0  0  0  0
 23 26  1  0  0  0  0
 23 27  1  0  0  0  0
 24 28  1  0  0  0  0
 25 29  1  0  0  0  0
 26 30  2  0  0  0  0
 26 31  1  0  0  0  0
 27 32  1  0  0  0  0
 28 33  1  0  0  0  0
 34 31  1  1  0  0  0
 32 35  2  0  0  0  0
 32 36  1  0  0  0  0
 33 37  2  0  0  0  0
 33 38  1  0  0  0  0
 34 39  1  0  0  0  0
 34 40  1  0  0  0  0
 35 41  1  0  0  0  0
 36 42  2  0  0  0  0
 37 43  1  0  0  0  0
 38 44  2  0  0  0  0
 39 45  2  0  0  0  0
 39 46  1  0  0  0  0
 40 47  1  1  0  0  0
 40 48  1  0  0  0  0
 41 49  2  0  0  0  0
 43 50  2  0  0  0  0
 45 51  1  0  0  0  0
 45 52  1  0  0  0  0
 46 53  2  0  0  0  0
 52 54  2  0  0  0  0
 14 15  1  0  0  0  0
 28 29  2  0  0  0  0
 42 49  1  0  0  0  0
 44 50  1  0  0  0  0
 48 51  1  0  0  0  0
 53 54  1  0  0  0  0
M  END
>  <MolRegNo>
2038626

>  <m>
=

>  <Value>
360

>  <Unit>
nM

>  <Type>
IC50

>  <pValue>
6.44

>  <Ligand Efficiency>
0

>  <Binding Efficiency>
0

>  <Surface Efficiency>
0

>  <Assay Index>
51632

>  <Assay Category>


>  <Assay Organism>
Homo sapiens

>  <Target ID>
11365

>  <Target Name>
Cytochrome P450 2D6

>  <Target Organism>
Homo sapiens

>  <Target Description>
Target is a single protein chain

>  <Sequence Accession>
P10635

>  <Reference>
Bioorg. Med. Chem. Lett. 13 (15), 2569-2572 (2003)

>  <Pubmed ID>
12852968

>  <DOI>
10.1016/s0960-894x(03)00475-x

$$$$
96278
Actelion Java MolfileCreator 1.0

 37 40  0  0  0  0  0  0  0  0999 V2000
    0.0000   -0.0000   -0.0000 F   0  0  0  0  0  0  0  0  0  0  0  0
    1.3122   -0.7464   -0.0000 C   0  0  0  0  0  0  0  0  0  0  0  0
    2.6244    0.0241   -0.0000 C   0  0  0  0  0  0  0  0  0  0  0  0
    1.3002   -2.2392   -0.0000 C   0  0  0  0  0  0  0  0  0  0  0  0
    3.9126   -0.7223   -0.0000 C   0  0  0  0  0  0  0  0  0  0  0  0
    2.6003   -2.9856   -0.0000 C   0  0  0  0  0  0  0  0  0  0  0  0
    3.9005   -2.2151   -0.0000 C   0  0  0  0  0  0  0  0  0  0  0  0
    5.1887   -2.9615   -0.0000 N   0  0  0  0  0  0  0  0  0  0  0  0
    6.4768   -2.1910   -0.0000 C   0  0  0  0  0  0  0  0  0  0  0  0
    5.1766   -4.4543   -0.0000 C   0  0  0  0  0  0  0  0  0  0  0  0
    6.4648   -0.6742   -0.0000 O   0  0  0  0  0  0  0  0  0  0  0  0
    7.7770   -2.9374   -0.0000 C   0  0  0  0  0  0  0  0  0  0  0  0
    3.8644   -5.2007   -0.0000 C   0  0  0  0  0  0  0  0  0  0  0  0
    6.4768   -5.2007   -0.0000 C   0  0  0  0  0  0  0  0  0  0  0  0
    7.7649   -4.4423   -0.0000 C   0  0  0  0  0  0  0  0  0  0  0  0
    9.0771   -2.1670   -0.0000 C   0  0  0  0  0  0  0  0  0  0  0  0
    3.8524   -6.7055   -0.0000 C   0  0  0  0  0  0  0  0  0  0  0  0
    6.4648   -6.7055   -0.0000 C   0  0  0  0  0  0  0  0  0  0  0  0
    9.0531   -5.1887   -0.0000 C   0  0  0  0  0  0  0  0  0  0  0  0
   10.3653   -2.9134   -0.0000 C   0  0  0  0  0  0  0  0  0  0  0  0
    5.1405   -7.4519   -0.0000 N   0  0  0  0  0  0  0  0  0  0  0  0
   10.3532   -4.4182   -0.0000 C   0  0  0  0  0  0  0  0  0  0  0  0
    5.1285   -8.9447   -0.0000 C   0  0  0  0  0  0  0  0  0  0  0  0
   11.6655   -5.1646   -0.0000 O   0  0  0  0  0  0  0  0  0  0  0  0
    6.4166   -9.6670   -0.0000 C   0  0  0  0  0  0  0  0  0  0  0  0
   11.6655   -6.6694   -0.0000 C   0  0  0  0  0  0  0  0  0  0  0  0
    7.7047   -8.9206   -0.0000 O   0  0  0  0  0  0  0  0  0  0  0  0
    6.4046  -11.1839   -0.0000 C   0  0  0  0  0  0  0  0  0  0  0  0
    7.6927  -11.9303   -0.0000 O   0  0  0  0  0  0  0  0  0  0  0  0
    7.6807  -13.4231   -0.0000 C   0  0  0  0  0  0  0  0  0  0  0  0
    6.3684  -14.1695   -0.0000 C   0  0  0  0  0  0  0  0  0  0  0  0
    8.9688  -14.1695   -0.0000 C   0  0  0  0  0  0  0  0  0  0  0  0
    6.3564  -15.6743   -0.0000 C   0  0  0  0  0  0  0  0  0  0  0  0
    8.9568  -15.6743   -0.0000 C   0  0  0  0  0  0  0  0  0  0  0  0
    7.6445  -16.4207   -0.0000 C   0  0  0  0  0  0  0  0  0  0  0  0
    7.6566  -17.9135   -0.0000 O   0  0  0  0  0  0  0  0  0  0  0  0
    8.9447  -18.6358   -0.0000 C   0  0  0  0  0  0  0  0  0  0  0  0
  1  2  1  0  0  0  0
  2  3  2  0  0  0  0
  2  4  1  0  0  0  0
  3  5  1  0  0  0  0
  4  6  2  0  0  0  0
  5  7  2  0  0  0  0
  7  8  1  0  0  0  0
  8  9  1  0  0  0  0
  8 10  1  0  0  0  0
  9 11  2  0  0  0  0
  9 12  1  0  0  0  0
 10 13  1  0  0  0  0
 10 14  1  0  0  0  0
 12 15  2  0  0  0  0
 12 16  1  0  0  0  0
 13 17  1  0  0  0  0
 14 18  1  0  0  0  0
 15 19  1  0  0  0  0
 16 20  2  0  0  0  0
 17 21  1  0  0  0  0
 19 22  2  0  0  0  0
 21 23  1  0  0  0  0
 22 24  1  0  0  0  0
 23 25  1  0  0  0  0
 24 26  1  0  0  0  0
 25 27  1  0  0  0  0
 25 28  1  0  0  0  0
 28 29  1  0  0  0  0
 29 30  1  0  0  0  0
 30 31  2  0  0  0  0
 30 32  1  0  0  0  0
 31 33  1  0  0  0  0
 32 34  2  0  0  0  0
 33 35  2  0  0  0  0
 35 36  1  0  0  0  0
 36 37  1  0  0  0  0
  6  7  1  0  0  0  0
 18 21  1  0  0  0  0
 20 22  1  0  0  0  0
 34 35  1  0  0  0  0
M  END
>  <MolRegNo>
96278

>  <m>
=

>  <Value>
3000

>  <Unit>
nM

>  <Type>
Ki

>  <pValue>
5.52

>  <Ligand Efficiency>
0

>  <Binding Efficiency>
0

>  <Surface Efficiency>
0

>  <Assay Index>
51650

>  <Assay Category>


>  <Assay Organism>


>  <Target ID>
11365

>  <Target Name>
Cytochrome P450 2D6

>  <Target Organism>
Homo sapiens

>  <Target Description>
Target is a single protein chain

>  <Sequence Accession>
P10635

>  <Reference>
Bioorg. Med. Chem. Lett. 14 (9), 2025-2030 (2004)

>  <Pubmed ID>
15080972

>  <DOI>
10.1016/j.bmcl.2004.02.078

$$$$
96278
Actelion Java MolfileCreator 1.0

 37 40  0  0  0  0  0  0  0  0999 V2000
    0.0000   -0.0000   -0.0000 F   0  0  0  0  0  0  0  0  0  0  0  0
    1.3122   -0.7464   -0.0000 C   0  0  0  0  0  0  0  0  0  0  0  0
    2.6244    0.0241   -0.0000 C   0  0  0  0  0  0  0  0  0  0  0  0
    1.3002   -2.2392   -0.0000 C   0  0  0  0  0  0  0  0  0  0  0  0
    3.9126   -0.7223   -0.0000 C   0  0  0  0  0  0  0  0  0  0  0  0
    2.6003   -2.9856   -0.0000 C   0  0  0  0  0  0  0  0  0  0  0  0
    3.9005   -2.2151   -0.0000 C   0  0  0  0  0  0  0  0  0  0  0  0
    5.1887   -2.9615   -0.0000 N   0  0  0  0  0  0  0  0  0  0  0  0
    6.4768   -2.1910   -0.0000 C   0  0  0  0  0  0  0  0  0  0  0  0
    5.1766   -4.4543   -0.0000 C   0  0  0  0  0  0  0  0  0  0  0  0
    6.4648   -0.6742   -0.0000 O   0  0  0  0  0  0  0  0  0  0  0  0
    7.7770   -2.9374   -0.0000 C   0  0  0  0  0  0  0  0  0  0  0  0
    3.8644   -5.2007   -0.0000 C   0  0  0  0  0  0  0  0  0  0  0  0
    6.4768   -5.2007   -0.0000 C   0  0  0  0  0  0  0  0  0  0  0  0
    7.7649   -4.4423   -0.0000 C   0  0  0  0  0  0  0  0  0  0  0  0
    9.0771   -2.1670   -0.0000 C   0  0  0  0  0  0  0  0  0  0  0  0
    3.8524   -6.7055   -0.0000 C   0  0  0  0  0  0  0  0  0  0  0  0
    6.4648   -6.7055   -0.0000 C   0  0  0  0  0  0  0  0  0  0  0  0
    9.0531   -5.1887   -0.0000 C   0  0  0  0  0  0  0  0  0  0  0  0
   10.3653   -2.9134   -0.0000 C   0  0  0  0  0  0  0  0  0  0  0  0
    5.1405   -7.4519   -0.0000 N   0  0  0  0  0  0  0  0  0  0  0  0
   10.3532   -4.4182   -0.0000 C   0  0  0  0  0  0  0  0  0  0  0  0
    5.1285   -8.9447   -0.0000 C   0  0  0  0  0  0  0  0  0  0  0  0
   11.6655   -5.1646   -0.0000 O   0  0  0  0  0  0  0  0  0  0  0  0
    6.4166   -9.6670   -0.0000 C   0  0  0  0  0  0  0  0  0  0  0  0
   11.6655   -6.6694   -0.0000 C   0  0  0  0  0  0  0  0  0  0  0  0
    7.7047   -8.9206   -0.0000 O   0  0  0  0  0  0  0  0  0  0  0  0
    6.4046  -11.1839   -0.0000 C   0  0  0  0  0  0  0  0  0  0  0  0
    7.6927  -11.9303   -0.0000 O   0  0  0  0  0  0  0  0  0  0  0  0
    7.6807  -13.4231   -0.0000 C   0  0  0  0  0  0  0  0  0  0  0  0
    6.3684  -14.1695   -0.0000 C   0  0  0  0  0  0  0  0  0  0  0  0
    8.9688  -14.1695   -0.0000 C   0  0  0  0  0  0  0  0  0  0  0  0
    6.3564  -15.6743   -0.0000 C   0  0  0  0  0  0  0  0  0  0  0  0
    8.9568  -15.6743   -0.0000 C   0  0  0  0  0  0  0  0  0  0  0  0
    7.6445  -16.4207   -0.0000 C   0  0  0  0  0  0  0  0  0  0  0  0
    7.6566  -17.9135   -0.0000 O   0  0  0  0  0  0  0  0  0  0  0  0
    8.9447  -18.6358   -0.0000 C   0  0  0  0  0  0  0  0  0  0  0  0
  1  2  1  0  0  0  0
  2  3  2  0  0  0  0
  2  4  1  0  0  0  0
  3  5  1  0  0  0  0
  4  6  2  0  0  0  0
  5  7  2  0  0  0  0
  7  8  1  0  0  0  0
  8  9  1  0  0  0  0
  8 10  1  0  0  0  0
  9 11  2  0  0  0  0
  9 12  1  0  0  0  0
 10 13  1  0  0  0  0
 10 14  1  0  0  0  0
 12 15  2  0  0  0  0
 12 16  1  0  0  0  0
 13 17  1  0  0  0  0
 14 18  1  0  0  0  0
 15 19  1  0  0  0  0
 16 20  2  0  0  0  0
 17 21  1  0  0  0  0
 19 22  2  0  0  0  0
 21 23  1  0  0  0  0
 22 24  1  0  0  0  0
 23 25  1  0  0  0  0
 24 26  1  0  0  0  0
 25 27  1  0  0  0  0
 25 28  1  0  0  0  0
 28 29  1  0  0  0  0
 29 30  1  0  0  0  0
 30 31  2  0  0  0  0
 30 32  1  0  0  0  0
 31 33  1  0  0  0  0
 32 34  2  0  0  0  0
 33 35  2  0  0  0  0
 35 36  1  0  0  0  0
 36 37  1  0  0  0  0
  6  7  1  0  0  0  0
 18 21  1  0  0  0  0
 20 22  1  0  0  0  0
 34 35  1  0  0  0  0
M  END
>  <MolRegNo>
96278

>  <m>
=

>  <Value>
68

>  <Unit>
%

>  <Type>
Inhibition

>  <pValue>
0

>  <Ligand Efficiency>
0

>  <Binding Efficiency>
0

>  <Surface Efficiency>
0

>  <Assay Index>
51648

>  <Assay Category>


>  <Assay Organism>


>  <Target ID>
11365

>  <Target Name>
Cytochrome P450 2D6

>  <Target Organism>
Homo sapiens

>  <Target Description>
Target is a single protein chain

>  <Sequence Accession>
P10635

>  <Reference>
Bioorg. Med. Chem. Lett. 14 (9), 2025-2030 (2004)

>  <Pubmed ID>
15080972

>  <DOI>
10.1016/j.bmcl.2004.02.078

$$$$
97850
Actelion Java MolfileCreator 1.0

 40 43  0  0  0  0  0  0  0  0999 V2000
    0.0000   -0.0000   -0.0000 F   0  0  0  0  0  0  0  0  0  0  0  0
    1.3007   -0.7518   -0.0000 C   0  0  0  0  0  0  0  0  0  0  0  0
    2.0406    0.5728   -0.0000 F   0  0  0  0  0  0  0  0  0  0  0  0
    0.5251   -2.0525   -0.0000 F   0  0  0  0  0  0  0  0  0  0  0  0
    2.6014   -1.5036   -0.0000 C   0  0  0  0  0  0  0  0  0  0  0  0
    2.5895   -2.9952   -0.0000 C   0  0  0  0  0  0  0  0  0  0  0  0
    3.9022   -0.7399   -0.0000 C   0  0  0  0  0  0  0  0  0  0  0  0
    3.8783   -3.7351   -0.0000 C   0  0  0  0  0  0  0  0  0  0  0  0
    5.1909   -1.4797   -0.0000 C   0  0  0  0  0  0  0  0  0  0  0  0
    5.1790   -2.9714   -0.0000 C   0  0  0  0  0  0  0  0  0  0  0  0
    6.4678   -3.7112   -0.0000 C   0  0  0  0  0  0  0  0  0  0  0  0
    6.4559   -5.2029   -0.0000 N   0  0  0  0  0  0  0  0  0  0  0  0
    7.7566   -2.9475   -0.0000 C   0  0  0  0  0  0  0  0  0  0  0  0
    7.7446   -5.9427   -0.0000 C   0  0  0  0  0  0  0  0  0  0  0  0
    5.1432   -5.9427   -0.0000 C   0  0  0  0  0  0  0  0  0  0  0  0
    7.7446   -1.4320   -0.0000 O   0  0  0  0  0  0  0  0  0  0  0  0
    9.0454   -3.6874   -0.0000 N   0  0  0  0  0  0  0  0  0  0  0  0
    7.7327   -7.4463   -0.0000 C   0  0  0  0  0  0  0  0  0  0  0  0
    5.1313   -7.4463   -0.0000 C   0  0  0  0  0  0  0  0  0  0  0  0
   10.3341   -2.9236   -0.0000 C   0  0  0  0  0  0  0  0  0  0  0  0
    6.4201   -8.1862   -0.0000 N   0  0  0  0  0  0  0  0  0  0  0  0
   10.3222   -1.4081   -0.0000 C   0  0  0  0  0  0  0  0  0  0  0  0
    6.4081   -9.6778   -0.0000 C   0  0  0  0  0  0  0  0  0  0  0  0
    9.0096   -0.6444   -0.0000 C   0  0  0  0  0  0  0  0  0  0  0  0
   11.6229   -0.6444   -0.0000 C   0  0  0  0  0  0  0  0  0  0  0  0
    7.6969  -10.4177   -0.0000 C   0  0  0  0  0  0  0  0  0  0  0  0
    8.9976    0.8711   -0.0000 C   0  0  0  0  0  0  0  0  0  0  0  0
   11.6110    0.8711   -0.0000 C   0  0  0  0  0  0  0  0  0  0  0  0
    8.9857   -9.6540   -0.0000 O   0  0  0  0  0  0  0  0  0  0  0  0
    7.6850  -11.9093   -0.0000 C   0  0  0  0  0  0  0  0  0  0  0  0
   10.2864    1.6468   -0.0000 C   0  0  0  0  0  0  0  0  0  0  0  0
    8.9738  -12.6492   -0.0000 O   0  0  0  0  0  0  0  0  0  0  0  0
    8.9618  -14.1408   -0.0000 C   0  0  0  0  0  0  0  0  0  0  0  0
    7.6492  -14.8807   -0.0000 C   0  0  0  0  0  0  0  0  0  0  0  0
   10.2506  -14.8807   -0.0000 C   0  0  0  0  0  0  0  0  0  0  0  0
    7.6372  -16.3843   -0.0000 C   0  0  0  0  0  0  0  0  0  0  0  0
   10.2387  -16.3843   -0.0000 C   0  0  0  0  0  0  0  0  0  0  0  0
    8.9260  -17.1241   -0.0000 C   0  0  0  0  0  0  0  0  0  0  0  0
    8.9260  -18.6158   -0.0000 O   0  0  0  0  0  0  0  0  0  0  0  0
   10.2148  -19.3437   -0.0000 C   0  0  0  0  0  0  0  0  0  0  0  0
  1  2  1  0  0  0  0
  2  3  1  0  0  0  0
  2  4  1  0  0  0  0
  2  5  1  0  0  0  0
  5  6  2  0  0  0  0
  5  7  1  0  0  0  0
  6  8  1  0  0  0  0
  7  9  2  0  0  0  0
  8 10  2  0  0  0  0
 10 11  1  0  0  0  0
 11 12  1  0  0  0  0
 11 13  1  0  0  0  0
 12 14  1  0  0  0  0
 12 15  1  0  0  0  0
 13 16  2  0  0  0  0
 13 17  1  0  0  0  0
 14 18  1  0  0  0  0
 15 19  1  0  0  0  0
 17 20  1  0  0  0  0
 18 21  1  0  0  0  0
 20 22  1  0  0  0  0
 21 23  1  0  0  0  0
 22 24  2  0  0  0  0
 22 25  1  0  0  0  0
 23 26  1  0  0  0  0
 24 27  1  0  0  0  0
 25 28  2  0  0  0  0
 26 29  1  0  0  0  0
 26 30  1  0  0  0  0
 27 31  2  0  0  0  0
 30 32  1  0  0  0  0
 32 33  1  0  0  0  0
 33 34  2  0  0  0  0
 33 35  1  0  0  0  0
 34 36  1  0  0  0  0
 35 37  2  0  0  0  0
 36 38  2  0  0  0  0
 38 39  1  0  0  0  0
 39 40  1  0  0  0  0
  9 10  1  0  0  0  0
 19 21  1  0  0  0  0
 28 31  1  0  0  0  0
 37 38  1  0  0  0  0
M  END
>  <MolRegNo>
97850

>  <m>
=

>  <Value>
2000

>  <Unit>
nM

>  <Type>
Ki

>  <pValue>
5.7

>  <Ligand Efficiency>
0

>  <Binding Efficiency>
0

>  <Surface Efficiency>
0

>  <Assay Index>
51650

>  <Assay Category>


>  <Assay Organism>


>  <Target ID>
11365

>  <Target Name>
Cytochrome P450 2D6

>  <Target Organism>
Homo sapiens

>  <Target Description>
Target is a single protein chain

>  <Sequence Accession>
P10635

>  <Reference>
Bioorg. Med. Chem. Lett. 14 (9), 2025-2030 (2004)

>  <Pubmed ID>
15080972

>  <DOI>
10.1016/j.bmcl.2004.02.078

$$$$
97850
Actelion Java MolfileCreator 1.0

 40 43  0  0  0  0  0  0  0  0999 V2000
    0.0000   -0.0000   -0.0000 F   0  0  0  0  0  0  0  0  0  0  0  0
    1.3007   -0.7518   -0.0000 C   0  0  0  0  0  0  0  0  0  0  0  0
    2.0406    0.5728   -0.0000 F   0  0  0  0  0  0  0  0  0  0  0  0
    0.5251   -2.0525   -0.0000 F   0  0  0  0  0  0  0  0  0  0  0  0
    2.6014   -1.5036   -0.0000 C   0  0  0  0  0  0  0  0  0  0  0  0
    2.5895   -2.9952   -0.0000 C   0  0  0  0  0  0  0  0  0  0  0  0
    3.9022   -0.7399   -0.0000 C   0  0  0  0  0  0  0  0  0  0  0  0
    3.8783   -3.7351   -0.0000 C   0  0  0  0  0  0  0  0  0  0  0  0
    5.1909   -1.4797   -0.0000 C   0  0  0  0  0  0  0  0  0  0  0  0
    5.1790   -2.9714   -0.0000 C   0  0  0  0  0  0  0  0  0  0  0  0
    6.4678   -3.7112   -0.0000 C   0  0  0  0  0  0  0  0  0  0  0  0
    6.4559   -5.2029   -0.0000 N   0  0  0  0  0  0  0  0  0  0  0  0
    7.7566   -2.9475   -0.0000 C   0  0  0  0  0  0  0  0  0  0  0  0
    7.7446   -5.9427   -0.0000 C   0  0  0  0  0  0  0  0  0  0  0  0
    5.1432   -5.9427   -0.0000 C   0  0  0  0  0  0  0  0  0  0  0  0
    7.7446   -1.4320   -0.0000 O   0  0  0  0  0  0  0  0  0  0  0  0
    9.0454   -3.6874   -0.0000 N   0  0  0  0  0  0  0  0  0  0  0  0
    7.7327   -7.4463   -0.0000 C   0  0  0  0  0  0  0  0  0  0  0  0
    5.1313   -7.4463   -0.0000 C   0  0  0  0  0  0  0  0  0  0  0  0
   10.3341   -2.9236   -0.0000 C   0  0  0  0  0  0  0  0  0  0  0  0
    6.4201   -8.1862   -0.0000 N   0  0  0  0  0  0  0  0  0  0  0  0
   10.3222   -1.4081   -0.0000 C   0  0  0  0  0  0  0  0  0  0  0  0
    6.4081   -9.6778   -0.0000 C   0  0  0  0  0  0  0  0  0  0  0  0
    9.0096   -0.6444   -0.0000 C   0  0  0  0  0  0  0  0  0  0  0  0
   11.6229   -0.6444   -0.0000 C   0  0  0  0  0  0  0  0  0  0  0  0
    7.6969  -10.4177   -0.0000 C   0  0  0  0  0  0  0  0  0  0  0  0
    8.9976    0.8711   -0.0000 C   0  0  0  0  0  0  0  0  0  0  0  0
   11.6110    0.8711   -0.0000 C   0  0  0  0  0  0  0  0  0  0  0  0
    8.9857   -9.6540   -0.0000 O   0  0  0  0  0  0  0  0  0  0  0  0
    7.6850  -11.9093   -0.0000 C   0  0  0  0  0  0  0  0  0  0  0  0
   10.2864    1.6468   -0.0000 C   0  0  0  0  0  0  0  0  0  0  0  0
    8.9738  -12.6492   -0.0000 O   0  0  0  0  0  0  0  0  0  0  0  0
    8.9618  -14.1408   -0.0000 C   0  0  0  0  0  0  0  0  0  0  0  0
    7.6492  -14.8807   -0.0000 C   0  0  0  0  0  0  0  0  0  0  0  0
   10.2506  -14.8807   -0.0000 C   0  0  0  0  0  0  0  0  0  0  0  0
    7.6372  -16.3843   -0.0000 C   0  0  0  0  0  0  0  0  0  0  0  0
   10.2387  -16.3843   -0.0000 C   0  0  0  0  0  0  0  0  0  0  0  0
    8.9260  -17.1241   -0.0000 C   0  0  0  0  0  0  0  0  0  0  0  0
    8.9260  -18.6158   -0.0000 O   0  0  0  0  0  0  0  0  0  0  0  0
   10.2148  -19.3437   -0.0000 C   0  0  0  0  0  0  0  0  0  0  0  0
  1  2  1  0  0  0  0
  2  3  1  0  0  0  0
  2  4  1  0  0  0  0
  2  5  1  0  0  0  0
  5  6  2  0  0  0  0
  5  7  1  0  0  0  0
  6  8  1  0  0  0  0
  7  9  2  0  0  0  0
  8 10  2  0  0  0  0
 10 11  1  0  0  0  0
 11 12  1  0  0  0  0
 11 13  1  0  0  0  0
 12 14  1  0  0  0  0
 12 15  1  0  0  0  0
 13 16  2  0  0  0  0
 13 17  1  0  0  0  0
 14 18  1  0  0  0  0
 15 19  1  0  0  0  0
 17 20  1  0  0  0  0
 18 21  1  0  0  0  0
 20 22  1  0  0  0  0
 21 23  1  0  0  0  0
 22 24  2  0  0  0  0
 22 25  1  0  0  0  0
 23 26  1  0  0  0  0
 24 27  1  0  0  0  0
 25 28  2  0  0  0  0
 26 29  1  0  0  0  0
 26 30  1  0  0  0  0
 27 31  2  0  0  0  0
 30 32  1  0  0  0  0
 32 33  1  0  0  0  0
 33 34  2  0  0  0  0
 33 35  1  0  0  0  0
 34 36  1  0  0  0  0
 35 37  2  0  0  0  0
 36 38  2  0  0  0  0
 38 39  1  0  0  0  0
 39 40  1  0  0  0  0
  9 10  1  0  0  0  0
 19 21  1  0  0  0  0
 28 31  1  0  0  0  0
 37 38  1  0  0  0  0
M  END
>  <MolRegNo>
97850

>  <m>
=

>  <Value>
13

>  <Unit>
%

>  <Type>
Inhibition

>  <pValue>
0

>  <Ligand Efficiency>
0

>  <Binding Efficiency>
0

>  <Surface Efficiency>
0

>  <Assay Index>
51648

>  <Assay Category>


>  <Assay Organism>


>  <Target ID>
11365

>  <Target Name>
Cytochrome P450 2D6

>  <Target Organism>
Homo sapiens

>  <Target Description>
Target is a single protein chain

>  <Sequence Accession>
P10635

>  <Reference>
Bioorg. Med. Chem. Lett. 14 (9), 2025-2030 (2004)

>  <Pubmed ID>
15080972

>  <DOI>
10.1016/j.bmcl.2004.02.078

$$$$
96246
Actelion Java MolfileCreator 1.0

 34 37  0  0  0  0  0  0  0  0999 V2000
    0.0000   -0.0000   -0.0000 O   0  0  0  0  0  0  0  0  0  0  0  0
   -0.0119   -1.4917   -0.0000 C   0  0  0  0  0  0  0  0  0  0  0  0
   -1.3247   -2.2316   -0.0000 N   0  0  0  0  0  0  0  0  0  0  0  0
    1.2769   -2.2316   -0.0000 C   0  0  0  0  0  0  0  0  0  0  0  0
   -2.6374   -1.4679   -0.0000 C   0  0  0  0  0  0  0  0  0  0  0  0
   -1.3366   -3.7234   -0.0000 C   0  0  0  0  0  0  0  0  0  0  0  0
    1.2650   -3.7353   -0.0000 C   0  0  0  0  0  0  0  0  0  0  0  0
    2.5777   -1.4679   -0.0000 C   0  0  0  0  0  0  0  0  0  0  0  0
   -3.9620   -2.2078   -0.0000 C   0  0  0  0  0  0  0  0  0  0  0  0
   -2.6493    0.0477   -0.0000 C   0  0  0  0  0  0  0  0  0  0  0  0
   -2.6493   -4.4633   -0.0000 C   0  0  0  0  0  0  0  0  0  0  0  0
   -0.0477   -4.4633   -0.0000 C   0  0  0  0  0  0  0  0  0  0  0  0
    2.5538   -4.4752   -0.0000 C   0  0  0  0  0  0  0  0  0  0  0  0
    3.8666   -2.2078   -0.0000 C   0  0  0  0  0  0  0  0  0  0  0  0
   -5.2748   -1.4440   -0.0000 C   0  0  0  0  0  0  0  0  0  0  0  0
   -3.9620    0.8115   -0.0000 C   0  0  0  0  0  0  0  0  0  0  0  0
   -2.6613   -5.9669   -0.0000 C   0  0  0  0  0  0  0  0  0  0  0  0
   -0.0597   -5.9669   -0.0000 C   0  0  0  0  0  0  0  0  0  0  0  0
    3.8546   -3.7114   -0.0000 C   0  0  0  0  0  0  0  0  0  0  0  0
   -5.2867    0.0716   -0.0000 C   0  0  0  0  0  0  0  0  0  0  0  0
   -1.3724   -6.7068   -0.0000 N   0  0  0  0  0  0  0  0  0  0  0  0
   -1.3843   -8.1986   -0.0000 C   0  0  0  0  0  0  0  0  0  0  0  0
   -0.0955   -8.9385   -0.0000 C   0  0  0  0  0  0  0  0  0  0  0  0
    1.1934   -8.1747   -0.0000 O   0  0  0  0  0  0  0  0  0  0  0  0
   -0.1074  -10.4302   -0.0000 C   0  0  0  0  0  0  0  0  0  0  0  0
    1.1815  -11.1701   -0.0000 O   0  0  0  0  0  0  0  0  0  0  0  0
    1.1695  -12.6618   -0.0000 C   0  0  0  0  0  0  0  0  0  0  0  0
    2.4584  -13.4017   -0.0000 C   0  0  0  0  0  0  0  0  0  0  0  0
   -0.1432  -13.4017   -0.0000 C   0  0  0  0  0  0  0  0  0  0  0  0
    2.4464  -14.9054   -0.0000 C   0  0  0  0  0  0  0  0  0  0  0  0
   -0.1551  -14.9054   -0.0000 C   0  0  0  0  0  0  0  0  0  0  0  0
    1.1337  -15.6453   -0.0000 C   0  0  0  0  0  0  0  0  0  0  0  0
    1.1337  -17.1370   -0.0000 O   0  0  0  0  0  0  0  0  0  0  0  0
    2.4226  -17.8650   -0.0000 C   0  0  0  0  0  0  0  0  0  0  0  0
  1  2  2  0  0  0  0
  2  3  1  0  0  0  0
  2  4  1  0  0  0  0
  3  5  1  0  0  0  0
  3  6  1  0  0  0  0
  4  7  2  0  0  0  0
  4  8  1  0  0  0  0
  5  9  2  0  0  0  0
  5 10  1  0  0  0  0
  6 11  1  0  0  0  0
  6 12  1  0  0  0  0
  7 13  1  0  0  0  0
  8 14  2  0  0  0  0
  9 15  1  0  0  0  0
 10 16  2  0  0  0  0
 11 17  1  0  0  0  0
 12 18  1  0  0  0  0
 13 19  2  0  0  0  0
 15 20  2  0  0  0  0
 17 21  1  0  0  0  0
 21 22  1  0  0  0  0
 22 23  1  0  0  0  0
 23 24  1  0  0  0  0
 23 25  1  0  0  0  0
 25 26  1  0  0  0  0
 26 27  1  0  0  0  0
 27 28  2  0  0  0  0
 27 29  1  0  0  0  0
 28 30  1  0  0  0  0
 29 31  2  0  0  0  0
 30 32  2  0  0  0  0
 32 33  1  0  0  0  0
 33 34  1  0  0  0  0
 14 19  1  0  0  0  0
 16 20  1  0  0  0  0
 18 21  1  0  0  0  0
 31 32  1  0  0  0  0
M  END
>  <MolRegNo>
96246

>  <m>
=

>  <Value>
2000

>  <Unit>
nM

>  <Type>
Ki

>  <pValue>
5.7

>  <Ligand Efficiency>
0

>  <Binding Efficiency>
0

>  <Surface Efficiency>
0

>  <Assay Index>
51650

>  <Assay Category>


>  <Assay Organism>


>  <Target ID>
11365

>  <Target Name>
Cytochrome P450 2D6

>  <Target Organism>
Homo sapiens

>  <Target Description>
Target is a single protein chain

>  <Sequence Accession>
P10635

>  <Reference>
Bioorg. Med. Chem. Lett. 14 (9), 2025-2030 (2004)

>  <Pubmed ID>
15080972

>  <DOI>
10.1016/j.bmcl.2004.02.078

$$$$
96246
Actelion Java MolfileCreator 1.0

 34 37  0  0  0  0  0  0  0  0999 V2000
    0.0000   -0.0000   -0.0000 O   0  0  0  0  0  0  0  0  0  0  0  0
   -0.0119   -1.4917   -0.0000 C   0  0  0  0  0  0  0  0  0  0  0  0
   -1.3247   -2.2316   -0.0000 N   0  0  0  0  0  0  0  0  0  0  0  0
    1.2769   -2.2316   -0.0000 C   0  0  0  0  0  0  0  0  0  0  0  0
   -2.6374   -1.4679   -0.0000 C   0  0  0  0  0  0  0  0  0  0  0  0
   -1.3366   -3.7234   -0.0000 C   0  0  0  0  0  0  0  0  0  0  0  0
    1.2650   -3.7353   -0.0000 C   0  0  0  0  0  0  0  0  0  0  0  0
    2.5777   -1.4679   -0.0000 C   0  0  0  0  0  0  0  0  0  0  0  0
   -3.9620   -2.2078   -0.0000 C   0  0  0  0  0  0  0  0  0  0  0  0
   -2.6493    0.0477   -0.0000 C   0  0  0  0  0  0  0  0  0  0  0  0
   -2.6493   -4.4633   -0.0000 C   0  0  0  0  0  0  0  0  0  0  0  0
   -0.0477   -4.4633   -0.0000 C   0  0  0  0  0  0  0  0  0  0  0  0
    2.5538   -4.4752   -0.0000 C   0  0  0  0  0  0  0  0  0  0  0  0
    3.8666   -2.2078   -0.0000 C   0  0  0  0  0  0  0  0  0  0  0  0
   -5.2748   -1.4440   -0.0000 C   0  0  0  0  0  0  0  0  0  0  0  0
   -3.9620    0.8115   -0.0000 C   0  0  0  0  0  0  0  0  0  0  0  0
   -2.6613   -5.9669   -0.0000 C   0  0  0  0  0  0  0  0  0  0  0  0
   -0.0597   -5.9669   -0.0000 C   0  0  0  0  0  0  0  0  0  0  0  0
    3.8546   -3.7114   -0.0000 C   0  0  0  0  0  0  0  0  0  0  0  0
   -5.2867    0.0716   -0.0000 C   0  0  0  0  0  0  0  0  0  0  0  0
   -1.3724   -6.7068   -0.0000 N   0  0  0  0  0  0  0  0  0  0  0  0
   -1.3843   -8.1986   -0.0000 C   0  0  0  0  0  0  0  0  0  0  0  0
   -0.0955   -8.9385   -0.0000 C   0  0  0  0  0  0  0  0  0  0  0  0
    1.1934   -8.1747   -0.0000 O   0  0  0  0  0  0  0  0  0  0  0  0
   -0.1074  -10.4302   -0.0000 C   0  0  0  0  0  0  0  0  0  0  0  0
    1.1815  -11.1701   -0.0000 O   0  0  0  0  0  0  0  0  0  0  0  0
    1.1695  -12.6618   -0.0000 C   0  0  0  0  0  0  0  0  0  0  0  0
    2.4584  -13.4017   -0.0000 C   0  0  0  0  0  0  0  0  0  0  0  0
   -0.1432  -13.4017   -0.0000 C   0  0  0  0  0  0  0  0  0  0  0  0
    2.4464  -14.9054   -0.0000 C   0  0  0  0  0  0  0  0  0  0  0  0
   -0.1551  -14.9054   -0.0000 C   0  0  0  0  0  0  0  0  0  0  0  0
    1.1337  -15.6453   -0.0000 C   0  0  0  0  0  0  0  0  0  0  0  0
    1.1337  -17.1370   -0.0000 O   0  0  0  0  0  0  0  0  0  0  0  0
    2.4226  -17.8650   -0.0000 C   0  0  0  0  0  0  0  0  0  0  0  0
  1  2  2  0  0  0  0
  2  3  1  0  0  0  0
  2  4  1  0  0  0  0
  3  5  1  0  0  0  0
  3  6  1  0  0  0  0
  4  7  2  0  0  0  0
  4  8  1  0  0  0  0
  5  9  2  0  0  0  0
  5 10  1  0  0  0  0
  6 11  1  0  0  0  0
  6 12  1  0  0  0  0
  7 13  1  0  0  0  0
  8 14  2  0  0  0  0
  9 15  1  0  0  0  0
 10 16  2  0  0  0  0
 11 17  1  0  0  0  0
 12 18  1  0  0  0  0
 13 19  2  0  0  0  0
 15 20  2  0  0  0  0
 17 21  1  0  0  0  0
 21 22  1  0  0  0  0
 22 23  1  0  0  0  0
 23 24  1  0  0  0  0
 23 25  1  0  0  0  0
 25 26  1  0  0  0  0
 26 27  1  0  0  0  0
 27 28  2  0  0  0  0
 27 29  1  0  0  0  0
 28 30  1  0  0  0  0
 29 31  2  0  0  0  0
 30 32  2  0  0  0  0
 32 33  1  0  0  0  0
 33 34  1  0  0  0  0
 14 19  1  0  0  0  0
 16 20  1  0  0  0  0
 18 21  1  0  0  0  0
 31 32  1  0  0  0  0
M  END
>  <MolRegNo>
96246

>  <m>
=

>  <Value>
34

>  <Unit>
%

>  <Type>
Inhibition

>  <pValue>
0

>  <Ligand Efficiency>
0

>  <Binding Efficiency>
0

>  <Surface Efficiency>
0

>  <Assay Index>
51648

>  <Assay Category>


>  <Assay Organism>


>  <Target ID>
11365

>  <Target Name>
Cytochrome P450 2D6

>  <Target Organism>
Homo sapiens

>  <Target Description>
Target is a single protein chain

>  <Sequence Accession>
P10635

>  <Reference>
Bioorg. Med. Chem. Lett. 14 (9), 2025-2030 (2004)

>  <Pubmed ID>
15080972

>  <DOI>
10.1016/j.bmcl.2004.02.078

$$$$
96973
Actelion Java MolfileCreator 1.0

 40 43  0  0  0  0  0  0  0  0999 V2000
    0.0000   -0.0000   -0.0000 O   0  0  0  0  0  0  0  0  0  0  0  0
   -0.0119   -1.4978   -0.0000 C   0  0  0  0  0  0  0  0  0  0  0  0
    1.2719   -2.2348   -0.0000 N   0  0  0  0  0  0  0  0  0  0  0  0
   -1.3195   -2.2348   -0.0000 C   0  0  0  0  0  0  0  0  0  0  0  0
    2.5558   -1.4740   -0.0000 C   0  0  0  0  0  0  0  0  0  0  0  0
   -1.3314   -3.7207   -0.0000 N   0  0  0  0  0  0  0  0  0  0  0  0
   -2.6271   -1.4740   -0.0000 C   0  0  0  0  0  0  0  0  0  0  0  0
    2.5439    0.0475   -0.0000 C   0  0  0  0  0  0  0  0  0  0  0  0
   -2.6390   -4.4577   -0.0000 C   0  0  0  0  0  0  0  0  0  0  0  0
   -0.0475   -4.4577   -0.0000 C   0  0  0  0  0  0  0  0  0  0  0  0
   -2.6390    0.0475   -0.0000 C   0  0  0  0  0  0  0  0  0  0  0  0
   -3.9466   -2.2110   -0.0000 C   0  0  0  0  0  0  0  0  0  0  0  0
    3.8396    0.8083   -0.0000 C   0  0  0  0  0  0  0  0  0  0  0  0
    1.2363    0.8083   -0.0000 C   0  0  0  0  0  0  0  0  0  0  0  0
   -2.6509   -5.9437   -0.0000 C   0  0  0  0  0  0  0  0  0  0  0  0
   -0.0594   -5.9437   -0.0000 C   0  0  0  0  0  0  0  0  0  0  0  0
   -3.9466    0.8083   -0.0000 C   0  0  0  0  0  0  0  0  0  0  0  0
   -5.2542   -1.4503   -0.0000 C   0  0  0  0  0  0  0  0  0  0  0  0
    3.8277    2.3180   -0.0000 C   0  0  0  0  0  0  0  0  0  0  0  0
    1.2244    2.3180   -0.0000 C   0  0  0  0  0  0  0  0  0  0  0  0
   -1.3670   -6.6807   -0.0000 N   0  0  0  0  0  0  0  0  0  0  0  0
   -5.2661    0.0713   -0.0000 C   0  0  0  0  0  0  0  0  0  0  0  0
    2.5082    3.0788   -0.0000 C   0  0  0  0  0  0  0  0  0  0  0  0
   -1.3789   -8.1666   -0.0000 C   0  0  0  0  0  0  0  0  0  0  0  0
   -6.5856    0.8321   -0.0000 O   0  0  0  0  0  0  0  0  0  0  0  0
    2.4963    4.5885   -0.0000 O   0  0  0  0  0  0  0  0  0  0  0  0
   -0.0951   -8.9036   -0.0000 C   0  0  0  0  0  0  0  0  0  0  0  0
   -7.9051    0.0951   -0.0000 C   0  0  0  0  0  0  0  0  0  0  0  0
    3.7802    5.3374   -0.0000 C   0  0  0  0  0  0  0  0  0  0  0  0
    1.1887   -8.1428   -0.0000 O   0  0  0  0  0  0  0  0  0  0  0  0
   -0.1070  -10.4014   -0.0000 C   0  0  0  0  0  0  0  0  0  0  0  0
    1.1768  -11.1265   -0.0000 O   0  0  0  0  0  0  0  0  0  0  0  0
    1.1650  -12.6243   -0.0000 C   0  0  0  0  0  0  0  0  0  0  0  0
   -0.1426  -13.3613   -0.0000 C   0  0  0  0  0  0  0  0  0  0  0  0
    2.4488  -13.3613   -0.0000 C   0  0  0  0  0  0  0  0  0  0  0  0
   -0.1545  -14.8472   -0.0000 C   0  0  0  0  0  0  0  0  0  0  0  0
   -1.4621  -12.5887   -0.0000 C   0  0  0  0  0  0  0  0  0  0  0  0
    2.4369  -14.8472   -0.0000 C   0  0  0  0  0  0  0  0  0  0  0  0
    3.7445  -12.5887   -0.0000 C   0  0  0  0  0  0  0  0  0  0  0  0
    1.1293  -15.5843   -0.0000 C   0  0  0  0  0  0  0  0  0  0  0  0
  1  2  2  0  0  0  0
  2  3  1  0  0  0  0
  2  4  1  0  0  0  0
  3  5  1  0  0  0  0
  4  6  1  0  0  0  0
  4  7  1  0  0  0  0
  5  8  1  0  0  0  0
  6  9  1  0  0  0  0
  6 10  1  0  0  0  0
  7 11  2  0  0  0  0
  7 12  1  0  0  0  0
  8 13  2  0  0  0  0
  8 14  1  0  0  0  0
  9 15  1  0  0  0  0
 10 16  1  0  0  0  0
 11 17  1  0  0  0  0
 12 18  2  0  0  0  0
 13 19  1  0  0  0  0
 14 20  2  0  0  0  0
 15 21  1  0  0  0  0
 17 22  2  0  0  0  0
 19 23  2  0  0  0  0
 21 24  1  0  0  0  0
 22 25  1  0  0  0  0
 23 26  1  0  0  0  0
 24 27  1  0  0  0  0
 25 28  1  0  0  0  0
 26 29  1  0  0  0  0
 27 30  1  0  0  0  0
 27 31  1  0  0  0  0
 31 32  1  0  0  0  0
 32 33  1  0  0  0  0
 33 34  2  0  0  0  0
 33 35  1  0  0  0  0
 34 36  1  0  0  0  0
 34 37  1  0  0  0  0
 35 38  2  0  0  0  0
 35 39  1  0  0  0  0
 36 40  2  0  0  0  0
 16 21  1  0  0  0  0
 18 22  1  0  0  0  0
 20 23  1  0  0  0  0
 38 40  1  0  0  0  0
M  END
>  <MolRegNo>
96973

>  <m>
=

>  <Value>
5000

>  <Unit>
nM

>  <Type>
Ki

>  <pValue>
5.3

>  <Ligand Efficiency>
0

>  <Binding Efficiency>
0

>  <Surface Efficiency>
0

>  <Assay Index>
51650

>  <Assay Category>


>  <Assay Organism>


>  <Target ID>
11365

>  <Target Name>
Cytochrome P450 2D6

>  <Target Organism>
Homo sapiens

>  <Target Description>
Target is a single protein chain

>  <Sequence Accession>
P10635

>  <Reference>
Bioorg. Med. Chem. Lett. 14 (9), 2025-2030 (2004)

>  <Pubmed ID>
15080972

>  <DOI>
10.1016/j.bmcl.2004.02.078

$$$$
96973
Actelion Java MolfileCreator 1.0

 40 43  0  0  0  0  0  0  0  0999 V2000
    0.0000   -0.0000   -0.0000 O   0  0  0  0  0  0  0  0  0  0  0  0
   -0.0119   -1.4978   -0.0000 C   0  0  0  0  0  0  0  0  0  0  0  0
    1.2719   -2.2348   -0.0000 N   0  0  0  0  0  0  0  0  0  0  0  0
   -1.3195   -2.2348   -0.0000 C   0  0  0  0  0  0  0  0  0  0  0  0
    2.5558   -1.4740   -0.0000 C   0  0  0  0  0  0  0  0  0  0  0  0
   -1.3314   -3.7207   -0.0000 N   0  0  0  0  0  0  0  0  0  0  0  0
   -2.6271   -1.4740   -0.0000 C   0  0  0  0  0  0  0  0  0  0  0  0
    2.5439    0.0475   -0.0000 C   0  0  0  0  0  0  0  0  0  0  0  0
   -2.6390   -4.4577   -0.0000 C   0  0  0  0  0  0  0  0  0  0  0  0
   -0.0475   -4.4577   -0.0000 C   0  0  0  0  0  0  0  0  0  0  0  0
   -2.6390    0.0475   -0.0000 C   0  0  0  0  0  0  0  0  0  0  0  0
   -3.9466   -2.2110   -0.0000 C   0  0  0  0  0  0  0  0  0  0  0  0
    3.8396    0.8083   -0.0000 C   0  0  0  0  0  0  0  0  0  0  0  0
    1.2363    0.8083   -0.0000 C   0  0  0  0  0  0  0  0  0  0  0  0
   -2.6509   -5.9437   -0.0000 C   0  0  0  0  0  0  0  0  0  0  0  0
   -0.0594   -5.9437   -0.0000 C   0  0  0  0  0  0  0  0  0  0  0  0
   -3.9466    0.8083   -0.0000 C   0  0  0  0  0  0  0  0  0  0  0  0
   -5.2542   -1.4503   -0.0000 C   0  0  0  0  0  0  0  0  0  0  0  0
    3.8277    2.3180   -0.0000 C   0  0  0  0  0  0  0  0  0  0  0  0
    1.2244    2.3180   -0.0000 C   0  0  0  0  0  0  0  0  0  0  0  0
   -1.3670   -6.6807   -0.0000 N   0  0  0  0  0  0  0  0  0  0  0  0
   -5.2661    0.0713   -0.0000 C   0  0  0  0  0  0  0  0  0  0  0  0
    2.5082    3.0788   -0.0000 C   0  0  0  0  0  0  0  0  0  0  0  0
   -1.3789   -8.1666   -0.0000 C   0  0  0  0  0  0  0  0  0  0  0  0
   -6.5856    0.8321   -0.0000 O   0  0  0  0  0  0  0  0  0  0  0  0
    2.4963    4.5885   -0.0000 O   0  0  0  0  0  0  0  0  0  0  0  0
   -0.0951   -8.9036   -0.0000 C   0  0  0  0  0  0  0  0  0  0  0  0
   -7.9051    0.0951   -0.0000 C   0  0  0  0  0  0  0  0  0  0  0  0
    3.7802    5.3374   -0.0000 C   0  0  0  0  0  0  0  0  0  0  0  0
    1.1887   -8.1428   -0.0000 O   0  0  0  0  0  0  0  0  0  0  0  0
   -0.1070  -10.4014   -0.0000 C   0  0  0  0  0  0  0  0  0  0  0  0
    1.1768  -11.1265   -0.0000 O   0  0  0  0  0  0  0  0  0  0  0  0
    1.1650  -12.6243   -0.0000 C   0  0  0  0  0  0  0  0  0  0  0  0
   -0.1426  -13.3613   -0.0000 C   0  0  0  0  0  0  0  0  0  0  0  0
    2.4488  -13.3613   -0.0000 C   0  0  0  0  0  0  0  0  0  0  0  0
   -0.1545  -14.8472   -0.0000 C   0  0  0  0  0  0  0  0  0  0  0  0
   -1.4621  -12.5887   -0.0000 C   0  0  0  0  0  0  0  0  0  0  0  0
    2.4369  -14.8472   -0.0000 C   0  0  0  0  0  0  0  0  0  0  0  0
    3.7445  -12.5887   -0.0000 C   0  0  0  0  0  0  0  0  0  0  0  0
    1.1293  -15.5843   -0.0000 C   0  0  0  0  0  0  0  0  0  0  0  0
  1  2  2  0  0  0  0
  2  3  1  0  0  0  0
  2  4  1  0  0  0  0
  3  5  1  0  0  0  0
  4  6  1  0  0  0  0
  4  7  1  0  0  0  0
  5  8  1  0  0  0  0
  6  9  1  0  0  0  0
  6 10  1  0  0  0  0
  7 11  2  0  0  0  0
  7 12  1  0  0  0  0
  8 13  2  0  0  0  0
  8 14  1  0  0  0  0
  9 15  1  0  0  0  0
 10 16  1  0  0  0  0
 11 17  1  0  0  0  0
 12 18  2  0  0  0  0
 13 19  1  0  0  0  0
 14 20  2  0  0  0  0
 15 21  1  0  0  0  0
 17 22  2  0  0  0  0
 19 23  2  0  0  0  0
 21 24  1  0  0  0  0
 22 25  1  0  0  0  0
 23 26  1  0  0  0  0
 24 27  1  0  0  0  0
 25 28  1  0  0  0  0
 26 29  1  0  0  0  0
 27 30  1  0  0  0  0
 27 31  1  0  0  0  0
 31 32  1  0  0  0  0
 32 33  1  0  0  0  0
 33 34  2  0  0  0  0
 33 35  1  0  0  0  0
 34 36  1  0  0  0  0
 34 37  1  0  0  0  0
 35 38  2  0  0  0  0
 35 39  1  0  0  0  0
 36 40  2  0  0  0  0
 16 21  1  0  0  0  0
 18 22  1  0  0  0  0
 20 23  1  0  0  0  0
 38 40  1  0  0  0  0
M  END
>  <MolRegNo>
96973

>  <m>
=

>  <Value>
9

>  <Unit>
%

>  <Type>
Inhibition

>  <pValue>
0

>  <Ligand Efficiency>
0

>  <Binding Efficiency>
0

>  <Surface Efficiency>
0

>  <Assay Index>
51648

>  <Assay Category>


>  <Assay Organism>


>  <Target ID>
11365

>  <Target Name>
Cytochrome P450 2D6

>  <Target Organism>
Homo sapiens

>  <Target Description>
Target is a single protein chain

>  <Sequence Accession>
P10635

>  <Reference>
Bioorg. Med. Chem. Lett. 14 (9), 2025-2030 (2004)

>  <Pubmed ID>
15080972

>  <DOI>
10.1016/j.bmcl.2004.02.078

$$$$
96892
Actelion Java MolfileCreator 1.0

 38 41  0  0  0  0  0  0  0  0999 V2000
    0.0000   -0.0000   -0.0000 O   0  0  0  0  0  0  0  0  0  0  0  0
    1.0362    0.5783   -0.0000 C   0  0  0  0  0  0  0  0  0  0  0  0
    2.3254   -0.1687   -0.0000 N   0  0  0  0  0  0  0  0  0  0  0  0
    1.0241    2.1085   -0.0000 C   0  0  0  0  0  0  0  0  0  0  0  0
    2.3134   -1.6748   -0.0000 C   0  0  0  0  0  0  0  0  0  0  0  0
   -0.2892    2.8796   -0.0000 C   0  0  0  0  0  0  0  0  0  0  0  0
    2.3134    2.8796   -0.0000 C   0  0  0  0  0  0  0  0  0  0  0  0
    1.0000   -2.4218   -0.0000 C   0  0  0  0  0  0  0  0  0  0  0  0
   -1.6145    2.1326   -0.0000 O   0  0  0  0  0  0  0  0  0  0  0  0
   -0.3012    4.3978   -0.0000 C   0  0  0  0  0  0  0  0  0  0  0  0
    2.3013    4.3978   -0.0000 C   0  0  0  0  0  0  0  0  0  0  0  0
    0.9880   -3.9158   -0.0000 N   0  0  0  0  0  0  0  0  0  0  0  0
   -0.4699   -2.0121   -0.0000 C   0  0  0  0  0  0  0  0  0  0  0  0
   -1.6266    0.6386   -0.0000 C   0  0  0  0  0  0  0  0  0  0  0  0
    0.9880    5.1689   -0.0000 C   0  0  0  0  0  0  0  0  0  0  0  0
    2.2893   -4.6629   -0.0000 C   0  0  0  0  0  0  0  0  0  0  0  0
   -0.3253   -4.6629   -0.0000 C   0  0  0  0  0  0  0  0  0  0  0  0
   -1.5543   -3.0604   -0.0000 C   0  0  0  0  0  0  0  0  0  0  0  0
   -0.8675   -0.5181   -0.0000 C   0  0  0  0  0  0  0  0  0  0  0  0
    2.2772   -6.1569   -0.0000 C   0  0  0  0  0  0  0  0  0  0  0  0
   -0.3374   -6.1569   -0.0000 C   0  0  0  0  0  0  0  0  0  0  0  0
   -3.0242   -2.6628   -0.0000 C   0  0  0  0  0  0  0  0  0  0  0  0
   -2.3375   -0.1084   -0.0000 C   0  0  0  0  0  0  0  0  0  0  0  0
    0.9518   -6.9039   -0.0000 N   0  0  0  0  0  0  0  0  0  0  0  0
   -3.4339   -1.1808   -0.0000 C   0  0  0  0  0  0  0  0  0  0  0  0
    0.9398   -8.3980   -0.0000 C   0  0  0  0  0  0  0  0  0  0  0  0
    2.2290   -9.1450   -0.0000 C   0  0  0  0  0  0  0  0  0  0  0  0
    3.5182   -8.3739   -0.0000 O   0  0  0  0  0  0  0  0  0  0  0  0
    2.2170  -10.6631   -0.0000 C   0  0  0  0  0  0  0  0  0  0  0  0
    3.5062  -11.3981   -0.0000 O   0  0  0  0  0  0  0  0  0  0  0  0
    3.4941  -12.9042   -0.0000 C   0  0  0  0  0  0  0  0  0  0  0  0
    2.1808  -13.6512   -0.0000 C   0  0  0  0  0  0  0  0  0  0  0  0
    4.7833  -13.6512   -0.0000 C   0  0  0  0  0  0  0  0  0  0  0  0
    2.1688  -15.1452   -0.0000 C   0  0  0  0  0  0  0  0  0  0  0  0
    4.7713  -15.1452   -0.0000 C   0  0  0  0  0  0  0  0  0  0  0  0
    3.4580  -15.8923   -0.0000 C   0  0  0  0  0  0  0  0  0  0  0  0
    3.4580  -17.3863   -0.0000 O   0  0  0  0  0  0  0  0  0  0  0  0
    4.7472  -18.1333   -0.0000 C   0  0  0  0  0  0  0  0  0  0  0  0
  1  2  2  0  0  0  0
  2  3  1  0  0  0  0
  2  4  1  0  0  0  0
  3  5  1  0  0  0  0
  4  6  2  0  0  0  0
  4  7  1  0  0  0  0
  5  8  1  0  0  0  0
  6  9  1  0  0  0  0
  6 10  1  0  0  0  0
  7 11  2  0  0  0  0
  8 12  1  0  0  0  0
  8 13  1  0  0  0  0
  9 14  1  0  0  0  0
 10 15  2  0  0  0  0
 12 16  1  0  0  0  0
 12 17  1  0  0  0  0
 13 18  2  0  0  0  0
 13 19  1  0  0  0  0
 16 20  1  0  0  0  0
 17 21  1  0  0  0  0
 18 22  1  0  0  0  0
 19 23  2  0  0  0  0
 20 24  1  0  0  0  0
 22 25  2  0  0  0  0
 24 26  1  0  0  0  0
 26 27  1  0  0  0  0
 27 28  1  0  0  0  0
 27 29  1  0  0  0  0
 29 30  1  0  0  0  0
 30 31  1  0  0  0  0
 31 32  2  0  0  0  0
 31 33  1  0  0  0  0
 32 34  1  0  0  0  0
 33 35  2  0  0  0  0
 34 36  2  0  0  0  0
 36 37  1  0  0  0  0
 37 38  1  0  0  0  0
 11 15  1  0  0  0  0
 21 24  1  0  0  0  0
 23 25  1  0  0  0  0
 35 36  1  0  0  0  0
M  END
>  <MolRegNo>
96892

>  <m>
=

>  <Value>
8000

>  <Unit>
nM

>  <Type>
Ki

>  <pValue>
5.1

>  <Ligand Efficiency>
0

>  <Binding Efficiency>
0

>  <Surface Efficiency>
0

>  <Assay Index>
51650

>  <Assay Category>


>  <Assay Organism>


>  <Target ID>
11365

>  <Target Name>
Cytochrome P450 2D6

>  <Target Organism>
Homo sapiens

>  <Target Description>
Target is a single protein chain

>  <Sequence Accession>
P10635

>  <Reference>
Bioorg. Med. Chem. Lett. 14 (9), 2025-2030 (2004)

>  <Pubmed ID>
15080972

>  <DOI>
10.1016/j.bmcl.2004.02.078

$$$$
96892
Actelion Java MolfileCreator 1.0

 38 41  0  0  0  0  0  0  0  0999 V2000
    0.0000   -0.0000   -0.0000 O   0  0  0  0  0  0  0  0  0  0  0  0
    1.0362    0.5783   -0.0000 C   0  0  0  0  0  0  0  0  0  0  0  0
    2.3254   -0.1687   -0.0000 N   0  0  0  0  0  0  0  0  0  0  0  0
    1.0241    2.1085   -0.0000 C   0  0  0  0  0  0  0  0  0  0  0  0
    2.3134   -1.6748   -0.0000 C   0  0  0  0  0  0  0  0  0  0  0  0
   -0.2892    2.8796   -0.0000 C   0  0  0  0  0  0  0  0  0  0  0  0
    2.3134    2.8796   -0.0000 C   0  0  0  0  0  0  0  0  0  0  0  0
    1.0000   -2.4218   -0.0000 C   0  0  0  0  0  0  0  0  0  0  0  0
   -1.6145    2.1326   -0.0000 O   0  0  0  0  0  0  0  0  0  0  0  0
   -0.3012    4.3978   -0.0000 C   0  0  0  0  0  0  0  0  0  0  0  0
    2.3013    4.3978   -0.0000 C   0  0  0  0  0  0  0  0  0  0  0  0
    0.9880   -3.9158   -0.0000 N   0  0  0  0  0  0  0  0  0  0  0  0
   -0.4699   -2.0121   -0.0000 C   0  0  0  0  0  0  0  0  0  0  0  0
   -1.6266    0.6386   -0.0000 C   0  0  0  0  0  0  0  0  0  0  0  0
    0.9880    5.1689   -0.0000 C   0  0  0  0  0  0  0  0  0  0  0  0
    2.2893   -4.6629   -0.0000 C   0  0  0  0  0  0  0  0  0  0  0  0
   -0.3253   -4.6629   -0.0000 C   0  0  0  0  0  0  0  0  0  0  0  0
   -1.5543   -3.0604   -0.0000 C   0  0  0  0  0  0  0  0  0  0  0  0
   -0.8675   -0.5181   -0.0000 C   0  0  0  0  0  0  0  0  0  0  0  0
    2.2772   -6.1569   -0.0000 C   0  0  0  0  0  0  0  0  0  0  0  0
   -0.3374   -6.1569   -0.0000 C   0  0  0  0  0  0  0  0  0  0  0  0
   -3.0242   -2.6628   -0.0000 C   0  0  0  0  0  0  0  0  0  0  0  0
   -2.3375   -0.1084   -0.0000 C   0  0  0  0  0  0  0  0  0  0  0  0
    0.9518   -6.9039   -0.0000 N   0  0  0  0  0  0  0  0  0  0  0  0
   -3.4339   -1.1808   -0.0000 C   0  0  0  0  0  0  0  0  0  0  0  0
    0.9398   -8.3980   -0.0000 C   0  0  0  0  0  0  0  0  0  0  0  0
    2.2290   -9.1450   -0.0000 C   0  0  0  0  0  0  0  0  0  0  0  0
    3.5182   -8.3739   -0.0000 O   0  0  0  0  0  0  0  0  0  0  0  0
    2.2170  -10.6631   -0.0000 C   0  0  0  0  0  0  0  0  0  0  0  0
    3.5062  -11.3981   -0.0000 O   0  0  0  0  0  0  0  0  0  0  0  0
    3.4941  -12.9042   -0.0000 C   0  0  0  0  0  0  0  0  0  0  0  0
    2.1808  -13.6512   -0.0000 C   0  0  0  0  0  0  0  0  0  0  0  0
    4.7833  -13.6512   -0.0000 C   0  0  0  0  0  0  0  0  0  0  0  0
    2.1688  -15.1452   -0.0000 C   0  0  0  0  0  0  0  0  0  0  0  0
    4.7713  -15.1452   -0.0000 C   0  0  0  0  0  0  0  0  0  0  0  0
    3.4580  -15.8923   -0.0000 C   0  0  0  0  0  0  0  0  0  0  0  0
    3.4580  -17.3863   -0.0000 O   0  0  0  0  0  0  0  0  0  0  0  0
    4.7472  -18.1333   -0.0000 C   0  0  0  0  0  0  0  0  0  0  0  0
  1  2  2  0  0  0  0
  2  3  1  0  0  0  0
  2  4  1  0  0  0  0
  3  5  1  0  0  0  0
  4  6  2  0  0  0  0
  4  7  1  0  0  0  0
  5  8  1  0  0  0  0
  6  9  1  0  0  0  0
  6 10  1  0  0  0  0
  7 11  2  0  0  0  0
  8 12  1  0  0  0  0
  8 13  1  0  0  0  0
  9 14  1  0  0  0  0
 10 15  2  0  0  0  0
 12 16  1  0  0  0  0
 12 17  1  0  0  0  0
 13 18  2  0  0  0  0
 13 19  1  0  0  0  0
 16 20  1  0  0  0  0
 17 21  1  0  0  0  0
 18 22  1  0  0  0  0
 19 23  2  0  0  0  0
 20 24  1  0  0  0  0
 22 25  2  0  0  0  0
 24 26  1  0  0  0  0
 26 27  1  0  0  0  0
 27 28  1  0  0  0  0
 27 29  1  0  0  0  0
 29 30  1  0  0  0  0
 30 31  1  0  0  0  0
 31 32  2  0  0  0  0
 31 33  1  0  0  0  0
 32 34  1  0  0  0  0
 33 35  2  0  0  0  0
 34 36  2  0  0  0  0
 36 37  1  0  0  0  0
 37 38  1  0  0  0  0
 11 15  1  0  0  0  0
 21 24  1  0  0  0  0
 23 25  1  0  0  0  0
 35 36  1  0  0  0  0
M  END
>  <MolRegNo>
96892

>  <m>
=

>  <Value>
9

>  <Unit>
%

>  <Type>
Inhibition

>  <pValue>
0

>  <Ligand Efficiency>
0

>  <Binding Efficiency>
0

>  <Surface Efficiency>
0

>  <Assay Index>
51648

>  <Assay Category>


>  <Assay Organism>


>  <Target ID>
11365

>  <Target Name>
Cytochrome P450 2D6

>  <Target Organism>
Homo sapiens

>  <Target Description>
Target is a single protein chain

>  <Sequence Accession>
P10635

>  <Reference>
Bioorg. Med. Chem. Lett. 14 (9), 2025-2030 (2004)

>  <Pubmed ID>
15080972

>  <DOI>
10.1016/j.bmcl.2004.02.078

$$$$
96492
Actelion Java MolfileCreator 1.0

 35 38  0  0  0  0  0  0  0  0999 V2000
    0.0000   -0.0000   -0.0000 F   0  0  0  0  0  0  0  0  0  0  0  0
    1.2889   -0.7469   -0.0000 C   0  0  0  0  0  0  0  0  0  0  0  0
    2.6020    0.0241   -0.0000 C   0  0  0  0  0  0  0  0  0  0  0  0
    1.2769   -2.2406   -0.0000 C   0  0  0  0  0  0  0  0  0  0  0  0
    3.8909   -0.7228   -0.0000 C   0  0  0  0  0  0  0  0  0  0  0  0
    2.5779   -2.9874   -0.0000 C   0  0  0  0  0  0  0  0  0  0  0  0
    3.8789   -2.2165   -0.0000 C   0  0  0  0  0  0  0  0  0  0  0  0
    5.1678   -2.9633   -0.0000 N   0  0  0  0  0  0  0  0  0  0  0  0
    6.4567   -2.1924   -0.0000 C   0  0  0  0  0  0  0  0  0  0  0  0
    5.1557   -4.4571   -0.0000 C   0  0  0  0  0  0  0  0  0  0  0  0
    6.4447   -0.6746   -0.0000 O   0  0  0  0  0  0  0  0  0  0  0  0
    7.7577   -2.9393   -0.0000 C   0  0  0  0  0  0  0  0  0  0  0  0
    6.4567   -5.2039   -0.0000 C   0  0  0  0  0  0  0  0  0  0  0  0
    3.8427   -5.2039   -0.0000 C   0  0  0  0  0  0  0  0  0  0  0  0
    9.0587   -2.1683   -0.0000 C   0  0  0  0  0  0  0  0  0  0  0  0
    7.7457   -4.4450   -0.0000 C   0  0  0  0  0  0  0  0  0  0  0  0
    6.4447   -6.7097   -0.0000 C   0  0  0  0  0  0  0  0  0  0  0  0
    3.8307   -6.7097   -0.0000 C   0  0  0  0  0  0  0  0  0  0  0  0
   10.3476   -2.9152   -0.0000 C   0  0  0  0  0  0  0  0  0  0  0  0
    9.0346   -5.1919   -0.0000 C   0  0  0  0  0  0  0  0  0  0  0  0
    5.1196   -7.4566   -0.0000 N   0  0  0  0  0  0  0  0  0  0  0  0
   10.3356   -4.4209   -0.0000 C   0  0  0  0  0  0  0  0  0  0  0  0
    5.1076   -8.9503   -0.0000 C   0  0  0  0  0  0  0  0  0  0  0  0
    6.3965   -9.6730   -0.0000 C   0  0  0  0  0  0  0  0  0  0  0  0
    7.6854   -8.9262   -0.0000 O   0  0  0  0  0  0  0  0  0  0  0  0
    6.3844  -11.1909   -0.0000 C   0  0  0  0  0  0  0  0  0  0  0  0
    7.6734  -11.9377   -0.0000 O   0  0  0  0  0  0  0  0  0  0  0  0
    7.6613  -13.4314   -0.0000 C   0  0  0  0  0  0  0  0  0  0  0  0
    6.3483  -14.1783   -0.0000 C   0  0  0  0  0  0  0  0  0  0  0  0
    8.9503  -14.1783   -0.0000 C   0  0  0  0  0  0  0  0  0  0  0  0
    6.3363  -15.6841   -0.0000 C   0  0  0  0  0  0  0  0  0  0  0  0
    8.9382  -15.6841   -0.0000 C   0  0  0  0  0  0  0  0  0  0  0  0
    7.6252  -16.4309   -0.0000 C   0  0  0  0  0  0  0  0  0  0  0  0
    7.6372  -17.9246   -0.0000 O   0  0  0  0  0  0  0  0  0  0  0  0
    8.9262  -18.6474   -0.0000 C   0  0  0  0  0  0  0  0  0  0  0  0
  1  2  1  0  0  0  0
  2  3  2  0  0  0  0
  2  4  1  0  0  0  0
  3  5  1  0  0  0  0
  4  6  2  0  0  0  0
  5  7  2  0  0  0  0
  7  8  1  0  0  0  0
  8  9  1  0  0  0  0
  8 10  1  0  0  0  0
  9 11  2  0  0  0  0
  9 12  1  0  0  0  0
 10 13  1  0  0  0  0
 10 14  1  0  0  0  0
 12 15  2  0  0  0  0
 12 16  1  0  0  0  0
 13 17  1  0  0  0  0
 14 18  1  0  0  0  0
 15 19  1  0  0  0  0
 16 20  2  0  0  0  0
 17 21  1  0  0  0  0
 19 22  2  0  0  0  0
 21 23  1  0  0  0  0
 23 24  1  0  0  0  0
 24 25  1  0  0  0  0
 24 26  1  0  0  0  0
 26 27  1  0  0  0  0
 27 28  1  0  0  0  0
 28 29  2  0  0  0  0
 28 30  1  0  0  0  0
 29 31  1  0  0  0  0
 30 32  2  0  0  0  0
 31 33  2  0  0  0  0
 33 34  1  0  0  0  0
 34 35  1  0  0  0  0
  6  7  1  0  0  0  0
 18 21  1  0  0  0  0
 20 22  1  0  0  0  0
 32 33  1  0  0  0  0
M  END
>  <MolRegNo>
96492

>  <m>
=

>  <Value>
1000

>  <Unit>
nM

>  <Type>
Ki

>  <pValue>
6

>  <Ligand Efficiency>
0

>  <Binding Efficiency>
0

>  <Surface Efficiency>
0

>  <Assay Index>
51650

>  <Assay Category>


>  <Assay Organism>


>  <Target ID>
11365

>  <Target Name>
Cytochrome P450 2D6

>  <Target Organism>
Homo sapiens

>  <Target Description>
Target is a single protein chain

>  <Sequence Accession>
P10635

>  <Reference>
Bioorg. Med. Chem. Lett. 14 (9), 2025-2030 (2004)

>  <Pubmed ID>
15080972

>  <DOI>
10.1016/j.bmcl.2004.02.078

$$$$
96492
Actelion Java MolfileCreator 1.0

 35 38  0  0  0  0  0  0  0  0999 V2000
    0.0000   -0.0000   -0.0000 F   0  0  0  0  0  0  0  0  0  0  0  0
    1.2889   -0.7469   -0.0000 C   0  0  0  0  0  0  0  0  0  0  0  0
    2.6020    0.0241   -0.0000 C   0  0  0  0  0  0  0  0  0  0  0  0
    1.2769   -2.2406   -0.0000 C   0  0  0  0  0  0  0  0  0  0  0  0
    3.8909   -0.7228   -0.0000 C   0  0  0  0  0  0  0  0  0  0  0  0
    2.5779   -2.9874   -0.0000 C   0  0  0  0  0  0  0  0  0  0  0  0
    3.8789   -2.2165   -0.0000 C   0  0  0  0  0  0  0  0  0  0  0  0
    5.1678   -2.9633   -0.0000 N   0  0  0  0  0  0  0  0  0  0  0  0
    6.4567   -2.1924   -0.0000 C   0  0  0  0  0  0  0  0  0  0  0  0
    5.1557   -4.4571   -0.0000 C   0  0  0  0  0  0  0  0  0  0  0  0
    6.4447   -0.6746   -0.0000 O   0  0  0  0  0  0  0  0  0  0  0  0
    7.7577   -2.9393   -0.0000 C   0  0  0  0  0  0  0  0  0  0  0  0
    6.4567   -5.2039   -0.0000 C   0  0  0  0  0  0  0  0  0  0  0  0
    3.8427   -5.2039   -0.0000 C   0  0  0  0  0  0  0  0  0  0  0  0
    9.0587   -2.1683   -0.0000 C   0  0  0  0  0  0  0  0  0  0  0  0
    7.7457   -4.4450   -0.0000 C   0  0  0  0  0  0  0  0  0  0  0  0
    6.4447   -6.7097   -0.0000 C   0  0  0  0  0  0  0  0  0  0  0  0
    3.8307   -6.7097   -0.0000 C   0  0  0  0  0  0  0  0  0  0  0  0
   10.3476   -2.9152   -0.0000 C   0  0  0  0  0  0  0  0  0  0  0  0
    9.0346   -5.1919   -0.0000 C   0  0  0  0  0  0  0  0  0  0  0  0
    5.1196   -7.4566   -0.0000 N   0  0  0  0  0  0  0  0  0  0  0  0
   10.3356   -4.4209   -0.0000 C   0  0  0  0  0  0  0  0  0  0  0  0
    5.1076   -8.9503   -0.0000 C   0  0  0  0  0  0  0  0  0  0  0  0
    6.3965   -9.6730   -0.0000 C   0  0  0  0  0  0  0  0  0  0  0  0
    7.6854   -8.9262   -0.0000 O   0  0  0  0  0  0  0  0  0  0  0  0
    6.3844  -11.1909   -0.0000 C   0  0  0  0  0  0  0  0  0  0  0  0
    7.6734  -11.9377   -0.0000 O   0  0  0  0  0  0  0  0  0  0  0  0
    7.6613  -13.4314   -0.0000 C   0  0  0  0  0  0  0  0  0  0  0  0
    6.3483  -14.1783   -0.0000 C   0  0  0  0  0  0  0  0  0  0  0  0
    8.9503  -14.1783   -0.0000 C   0  0  0  0  0  0  0  0  0  0  0  0
    6.3363  -15.6841   -0.0000 C   0  0  0  0  0  0  0  0  0  0  0  0
    8.9382  -15.6841   -0.0000 C   0  0  0  0  0  0  0  0  0  0  0  0
    7.6252  -16.4309   -0.0000 C   0  0  0  0  0  0  0  0  0  0  0  0
    7.6372  -17.9246   -0.0000 O   0  0  0  0  0  0  0  0  0  0  0  0
    8.9262  -18.6474   -0.0000 C   0  0  0  0  0  0  0  0  0  0  0  0
  1  2  1  0  0  0  0
  2  3  2  0  0  0  0
  2  4  1  0  0  0  0
  3  5  1  0  0  0  0
  4  6  2  0  0  0  0
  5  7  2  0  0  0  0
  7  8  1  0  0  0  0
  8  9  1  0  0  0  0
  8 10  1  0  0  0  0
  9 11  2  0  0  0  0
  9 12  1  0  0  0  0
 10 13  1  0  0  0  0
 10 14  1  0  0  0  0
 12 15  2  0  0  0  0
 12 16  1  0  0  0  0
 13 17  1  0  0  0  0
 14 18  1  0  0  0  0
 15 19  1  0  0  0  0
 16 20  2  0  0  0  0
 17 21  1  0  0  0  0
 19 22  2  0  0  0  0
 21 23  1  0  0  0  0
 23 24  1  0  0  0  0
 24 25  1  0  0  0  0
 24 26  1  0  0  0  0
 26 27  1  0  0  0  0
 27 28  1  0  0  0  0
 28 29  2  0  0  0  0
 28 30  1  0  0  0  0
 29 31  1  0  0  0  0
 30 32  2  0  0  0  0
 31 33  2  0  0  0  0
 33 34  1  0  0  0  0
 34 35  1  0  0  0  0
  6  7  1  0  0  0  0
 18 21  1  0  0  0  0
 20 22  1  0  0  0  0
 32 33  1  0  0  0  0
M  END
>  <MolRegNo>
96492

>  <m>
=

>  <Value>
55

>  <Unit>
%

>  <Type>
Inhibition

>  <pValue>
0

>  <Ligand Efficiency>
0

>  <Binding Efficiency>
0

>  <Surface Efficiency>
0

>  <Assay Index>
51648

>  <Assay Category>


>  <Assay Organism>


>  <Target ID>
11365

>  <Target Name>
Cytochrome P450 2D6

>  <Target Organism>
Homo sapiens

>  <Target Description>
Target is a single protein chain

>  <Sequence Accession>
P10635

>  <Reference>
Bioorg. Med. Chem. Lett. 14 (9), 2025-2030 (2004)

>  <Pubmed ID>
15080972

>  <DOI>
10.1016/j.bmcl.2004.02.078

$$$$
97852
Actelion Java MolfileCreator 1.0

 37 40  0  0  0  0  0  0  0  0999 V2000
    0.0000   -0.0000   -0.0000 O   0  0  0  0  0  0  0  0  0  0  0  0
   -0.0119   -1.4880   -0.0000 C   0  0  0  0  0  0  0  0  0  0  0  0
    1.2737   -2.2261   -0.0000 N   0  0  0  0  0  0  0  0  0  0  0  0
   -1.3214   -2.2261   -0.0000 C   0  0  0  0  0  0  0  0  0  0  0  0
    2.5594   -1.4642   -0.0000 C   0  0  0  0  0  0  0  0  0  0  0  0
   -1.3333   -3.7141   -0.0000 N   0  0  0  0  0  0  0  0  0  0  0  0
   -2.6308   -1.4642   -0.0000 C   0  0  0  0  0  0  0  0  0  0  0  0
    2.5475    0.0476   -0.0000 C   0  0  0  0  0  0  0  0  0  0  0  0
   -2.6427   -4.4521   -0.0000 C   0  0  0  0  0  0  0  0  0  0  0  0
   -0.0476   -4.4521   -0.0000 C   0  0  0  0  0  0  0  0  0  0  0  0
   -3.9522   -2.2023   -0.0000 C   0  0  0  0  0  0  0  0  0  0  0  0
   -2.6427    0.0476   -0.0000 C   0  0  0  0  0  0  0  0  0  0  0  0
    3.8450    0.8095   -0.0000 C   0  0  0  0  0  0  0  0  0  0  0  0
    1.2380    0.8095   -0.0000 C   0  0  0  0  0  0  0  0  0  0  0  0
   -2.6546   -5.9520   -0.0000 C   0  0  0  0  0  0  0  0  0  0  0  0
   -0.0595   -5.9520   -0.0000 C   0  0  0  0  0  0  0  0  0  0  0  0
   -5.2616   -1.4404   -0.0000 C   0  0  0  0  0  0  0  0  0  0  0  0
   -3.9522    0.8095   -0.0000 C   0  0  0  0  0  0  0  0  0  0  0  0
    3.8331    2.3213   -0.0000 C   0  0  0  0  0  0  0  0  0  0  0  0
    1.2261    2.3213   -0.0000 C   0  0  0  0  0  0  0  0  0  0  0  0
   -1.3690   -6.6901   -0.0000 N   0  0  0  0  0  0  0  0  0  0  0  0
   -5.2735    0.0714   -0.0000 C   0  0  0  0  0  0  0  0  0  0  0  0
    2.5118    3.0951   -0.0000 C   0  0  0  0  0  0  0  0  0  0  0  0
   -1.3809   -8.1781   -0.0000 C   0  0  0  0  0  0  0  0  0  0  0  0
   -6.5949    0.8452   -0.0000 C   0  0  0  0  0  0  0  0  0  0  0  0
   -0.0952   -8.9162   -0.0000 C   0  0  0  0  0  0  0  0  0  0  0  0
    1.1904   -8.1543   -0.0000 O   0  0  0  0  0  0  0  0  0  0  0  0
   -0.1071  -10.4042   -0.0000 C   0  0  0  0  0  0  0  0  0  0  0  0
    1.1785  -11.1422   -0.0000 O   0  0  0  0  0  0  0  0  0  0  0  0
    1.1666  -12.6302   -0.0000 C   0  0  0  0  0  0  0  0  0  0  0  0
   -0.1428  -13.3683   -0.0000 C   0  0  0  0  0  0  0  0  0  0  0  0
    2.4522  -13.3683   -0.0000 C   0  0  0  0  0  0  0  0  0  0  0  0
   -0.1548  -14.8682   -0.0000 C   0  0  0  0  0  0  0  0  0  0  0  0
    2.4403  -14.8682   -0.0000 C   0  0  0  0  0  0  0  0  0  0  0  0
    1.1309  -15.6063   -0.0000 C   0  0  0  0  0  0  0  0  0  0  0  0
    1.1309  -17.0943   -0.0000 O   0  0  0  0  0  0  0  0  0  0  0  0
    2.4165  -17.8204   -0.0000 C   0  0  0  0  0  0  0  0  0  0  0  0
  1  2  2  0  0  0  0
  2  3  1  0  0  0  0
  2  4  1  0  0  0  0
  3  5  1  0  0  0  0
  4  6  1  0  0  0  0
  4  7  1  0  0  0  0
  5  8  1  0  0  0  0
  6  9  1  0  0  0  0
  6 10  1  0  0  0  0
  7 11  2  0  0  0  0
  7 12  1  0  0  0  0
  8 13  2  0  0  0  0
  8 14  1  0  0  0  0
  9 15  1  0  0  0  0
 10 16  1  0  0  0  0
 11 17  1  0  0  0  0
 12 18  2  0  0  0  0
 13 19  1  0  0  0  0
 14 20  2  0  0  0  0
 15 21  1  0  0  0  0
 17 22  2  0  0  0  0
 19 23  2  0  0  0  0
 21 24  1  0  0  0  0
 22 25  1  0  0  0  0
 24 26  1  0  0  0  0
 26 27  1  0  0  0  0
 26 28  1  0  0  0  0
 28 29  1  0  0  0  0
 29 30  1  0  0  0  0
 30 31  2  0  0  0  0
 30 32  1  0  0  0  0
 31 33  1  0  0  0  0
 32 34  2  0  0  0  0
 33 35  2  0  0  0  0
 35 36  1  0  0  0  0
 36 37  1  0  0  0  0
 16 21  1  0  0  0  0
 18 22  1  0  0  0  0
 20 23  1  0  0  0  0
 34 35  1  0  0  0  0
M  END
>  <MolRegNo>
97852

>  <m>
=

>  <Value>
4000

>  <Unit>
nM

>  <Type>
Ki

>  <pValue>
5.4

>  <Ligand Efficiency>
0

>  <Binding Efficiency>
0

>  <Surface Efficiency>
0

>  <Assay Index>
51650

>  <Assay Category>


>  <Assay Organism>


>  <Target ID>
11365

>  <Target Name>
Cytochrome P450 2D6

>  <Target Organism>
Homo sapiens

>  <Target Description>
Target is a single protein chain

>  <Sequence Accession>
P10635

>  <Reference>
Bioorg. Med. Chem. Lett. 14 (9), 2025-2030 (2004)

>  <Pubmed ID>
15080972

>  <DOI>
10.1016/j.bmcl.2004.02.078

$$$$
97852
Actelion Java MolfileCreator 1.0

 37 40  0  0  0  0  0  0  0  0999 V2000
    0.0000   -0.0000   -0.0000 O   0  0  0  0  0  0  0  0  0  0  0  0
   -0.0119   -1.4880   -0.0000 C   0  0  0  0  0  0  0  0  0  0  0  0
    1.2737   -2.2261   -0.0000 N   0  0  0  0  0  0  0  0  0  0  0  0
   -1.3214   -2.2261   -0.0000 C   0  0  0  0  0  0  0  0  0  0  0  0
    2.5594   -1.4642   -0.0000 C   0  0  0  0  0  0  0  0  0  0  0  0
   -1.3333   -3.7141   -0.0000 N   0  0  0  0  0  0  0  0  0  0  0  0
   -2.6308   -1.4642   -0.0000 C   0  0  0  0  0  0  0  0  0  0  0  0
    2.5475    0.0476   -0.0000 C   0  0  0  0  0  0  0  0  0  0  0  0
   -2.6427   -4.4521   -0.0000 C   0  0  0  0  0  0  0  0  0  0  0  0
   -0.0476   -4.4521   -0.0000 C   0  0  0  0  0  0  0  0  0  0  0  0
   -3.9522   -2.2023   -0.0000 C   0  0  0  0  0  0  0  0  0  0  0  0
   -2.6427    0.0476   -0.0000 C   0  0  0  0  0  0  0  0  0  0  0  0
    3.8450    0.8095   -0.0000 C   0  0  0  0  0  0  0  0  0  0  0  0
    1.2380    0.8095   -0.0000 C   0  0  0  0  0  0  0  0  0  0  0  0
   -2.6546   -5.9520   -0.0000 C   0  0  0  0  0  0  0  0  0  0  0  0
   -0.0595   -5.9520   -0.0000 C   0  0  0  0  0  0  0  0  0  0  0  0
   -5.2616   -1.4404   -0.0000 C   0  0  0  0  0  0  0  0  0  0  0  0
   -3.9522    0.8095   -0.0000 C   0  0  0  0  0  0  0  0  0  0  0  0
    3.8331    2.3213   -0.0000 C   0  0  0  0  0  0  0  0  0  0  0  0
    1.2261    2.3213   -0.0000 C   0  0  0  0  0  0  0  0  0  0  0  0
   -1.3690   -6.6901   -0.0000 N   0  0  0  0  0  0  0  0  0  0  0  0
   -5.2735    0.0714   -0.0000 C   0  0  0  0  0  0  0  0  0  0  0  0
    2.5118    3.0951   -0.0000 C   0  0  0  0  0  0  0  0  0  0  0  0
   -1.3809   -8.1781   -0.0000 C   0  0  0  0  0  0  0  0  0  0  0  0
   -6.5949    0.8452   -0.0000 C   0  0  0  0  0  0  0  0  0  0  0  0
   -0.0952   -8.9162   -0.0000 C   0  0  0  0  0  0  0  0  0  0  0  0
    1.1904   -8.1543   -0.0000 O   0  0  0  0  0  0  0  0  0  0  0  0
   -0.1071  -10.4042   -0.0000 C   0  0  0  0  0  0  0  0  0  0  0  0
    1.1785  -11.1422   -0.0000 O   0  0  0  0  0  0  0  0  0  0  0  0
    1.1666  -12.6302   -0.0000 C   0  0  0  0  0  0  0  0  0  0  0  0
   -0.1428  -13.3683   -0.0000 C   0  0  0  0  0  0  0  0  0  0  0  0
    2.4522  -13.3683   -0.0000 C   0  0  0  0  0  0  0  0  0  0  0  0
   -0.1548  -14.8682   -0.0000 C   0  0  0  0  0  0  0  0  0  0  0  0
    2.4403  -14.8682   -0.0000 C   0  0  0  0  0  0  0  0  0  0  0  0
    1.1309  -15.6063   -0.0000 C   0  0  0  0  0  0  0  0  0  0  0  0
    1.1309  -17.0943   -0.0000 O   0  0  0  0  0  0  0  0  0  0  0  0
    2.4165  -17.8204   -0.0000 C   0  0  0  0  0  0  0  0  0  0  0  0
  1  2  2  0  0  0  0
  2  3  1  0  0  0  0
  2  4  1  0  0  0  0
  3  5  1  0  0  0  0
  4  6  1  0  0  0  0
  4  7  1  0  0  0  0
  5  8  1  0  0  0  0
  6  9  1  0  0  0  0
  6 10  1  0  0  0  0
  7 11  2  0  0  0  0
  7 12  1  0  0  0  0
  8 13  2  0  0  0  0
  8 14  1  0  0  0  0
  9 15  1  0  0  0  0
 10 16  1  0  0  0  0
 11 17  1  0  0  0  0
 12 18  2  0  0  0  0
 13 19  1  0  0  0  0
 14 20  2  0  0  0  0
 15 21  1  0  0  0  0
 17 22  2  0  0  0  0
 19 23  2  0  0  0  0
 21 24  1  0  0  0  0
 22 25  1  0  0  0  0
 24 26  1  0  0  0  0
 26 27  1  0  0  0  0
 26 28  1  0  0  0  0
 28 29  1  0  0  0  0
 29 30  1  0  0  0  0
 30 31  2  0  0  0  0
 30 32  1  0  0  0  0
 31 33  1  0  0  0  0
 32 34  2  0  0  0  0
 33 35  2  0  0  0  0
 35 36  1  0  0  0  0
 36 37  1  0  0  0  0
 16 21  1  0  0  0  0
 18 22  1  0  0  0  0
 20 23  1  0  0  0  0
 34 35  1  0  0  0  0
M  END
>  <MolRegNo>
97852

>  <m>
=

>  <Value>
10

>  <Unit>
%

>  <Type>
Inhibition

>  <pValue>
0

>  <Ligand Efficiency>
0

>  <Binding Efficiency>
0

>  <Surface Efficiency>
0

>  <Assay Index>
51648

>  <Assay Category>


>  <Assay Organism>


>  <Target ID>
11365

>  <Target Name>
Cytochrome P450 2D6

>  <Target Organism>
Homo sapiens

>  <Target Description>
Target is a single protein chain

>  <Sequence Accession>
P10635

>  <Reference>
Bioorg. Med. Chem. Lett. 14 (9), 2025-2030 (2004)

>  <Pubmed ID>
15080972

>  <DOI>
10.1016/j.bmcl.2004.02.078

$$$$
96373
Actelion Java MolfileCreator 1.0

 28 30  0  0  0  0  0  0  0  0999 V2000
    0.0000   -0.0000   -0.0000 Cl  0  0  0  0  0  0  0  0  0  0  0  0
    1.3022   -0.7526   -0.0000 C   0  0  0  0  0  0  0  0  0  0  0  0
    1.2902   -2.2460   -0.0000 C   0  0  0  0  0  0  0  0  0  0  0  0
    2.6044    0.0119   -0.0000 C   0  0  0  0  0  0  0  0  0  0  0  0
    2.5805   -2.9867   -0.0000 C   0  0  0  0  0  0  0  0  0  0  0  0
    3.8946   -0.7287   -0.0000 C   0  0  0  0  0  0  0  0  0  0  0  0
    3.8826   -2.2221   -0.0000 C   0  0  0  0  0  0  0  0  0  0  0  0
    5.1729   -2.9628   -0.0000 C   0  0  0  0  0  0  0  0  0  0  0  0
    5.1609   -4.4561   -0.0000 N   0  0  0  0  0  0  0  0  0  0  0  0
    6.4631   -2.2101   -0.0000 C   0  0  0  0  0  0  0  0  0  0  0  0
    6.4512   -5.1968   -0.0000 C   0  0  0  0  0  0  0  0  0  0  0  0
    3.8468   -5.1968   -0.0000 C   0  0  0  0  0  0  0  0  0  0  0  0
    6.4512   -0.6810   -0.0000 C   0  0  0  0  0  0  0  0  0  0  0  0
    7.7533   -2.9389   -0.0000 C   0  0  0  0  0  0  0  0  0  0  0  0
    6.4392   -6.7020   -0.0000 C   0  0  0  0  0  0  0  0  0  0  0  0
    3.8349   -6.7020   -0.0000 C   0  0  0  0  0  0  0  0  0  0  0  0
    7.7414    0.0836   -0.0000 C   0  0  0  0  0  0  0  0  0  0  0  0
    9.0436   -2.1743   -0.0000 C   0  0  0  0  0  0  0  0  0  0  0  0
    5.1251   -7.4427   -0.0000 N   0  0  0  0  0  0  0  0  0  0  0  0
    9.0316   -0.6571   -0.0000 C   0  0  0  0  0  0  0  0  0  0  0  0
    5.1131   -8.9361   -0.0000 C   0  0  0  0  0  0  0  0  0  0  0  0
    6.4034   -9.6768   -0.0000 C   0  0  0  0  0  0  0  0  0  0  0  0
    6.3914  -11.1701   -0.0000 O   0  0  0  0  0  0  0  0  0  0  0  0
    7.6936   -8.9122   -0.0000 C   0  0  0  0  0  0  0  0  0  0  0  0
    7.6817   -7.3949   -0.0000 O   0  0  0  0  0  0  0  0  0  0  0  0
    8.9719   -6.6304   -0.0000 C   0  0  0  0  0  0  0  0  0  0  0  0
    8.9600   -5.1012   -0.0000 C   0  0  0  0  0  0  0  0  0  0  0  0
   10.2502   -4.3366   -0.0000 C   0  0  0  0  0  0  0  0  0  0  0  0
  1  2  1  0  0  0  0
  2  3  2  0  0  0  0
  2  4  1  0  0  0  0
  3  5  1  0  0  0  0
  4  6  2  0  0  0  0
  5  7  2  0  0  0  0
  7  8  1  0  0  0  0
  8  9  1  0  0  0  0
  8 10  1  0  0  0  0
  9 11  1  0  0  0  0
  9 12  1  0  0  0  0
 10 13  2  0  0  0  0
 10 14  1  0  0  0  0
 11 15  1  0  0  0  0
 12 16  1  0  0  0  0
 13 17  1  0  0  0  0
 14 18  2  0  0  0  0
 15 19  1  0  0  0  0
 17 20  2  0  0  0  0
 19 21  1  0  0  0  0
 21 22  1  0  0  0  0
 22 23  1  0  0  0  0
 22 24  1  0  0  0  0
 24 25  1  0  0  0  0
 25 26  1  0  0  0  0
 26 27  1  0  0  0  0
 27 28  2  0  0  0  0
  6  7  1  0  0  0  0
 16 19  1  0  0  0  0
 18 20  1  0  0  0  0
M  END
>  <MolRegNo>
96373

>  <m>
=

>  <Value>
100

>  <Unit>
nM

>  <Type>
Ki

>  <pValue>
7

>  <Ligand Efficiency>
0

>  <Binding Efficiency>
0

>  <Surface Efficiency>
0

>  <Assay Index>
51650

>  <Assay Category>


>  <Assay Organism>


>  <Target ID>
11365

>  <Target Name>
Cytochrome P450 2D6

>  <Target Organism>
Homo sapiens

>  <Target Description>
Target is a single protein chain

>  <Sequence Accession>
P10635

>  <Reference>
Bioorg. Med. Chem. Lett. 14 (9), 2025-2030 (2004)

>  <Pubmed ID>
15080972

>  <DOI>
10.1016/j.bmcl.2004.02.078

$$$$
96373
Actelion Java MolfileCreator 1.0

 28 30  0  0  0  0  0  0  0  0999 V2000
    0.0000   -0.0000   -0.0000 Cl  0  0  0  0  0  0  0  0  0  0  0  0
    1.3022   -0.7526   -0.0000 C   0  0  0  0  0  0  0  0  0  0  0  0
    1.2902   -2.2460   -0.0000 C   0  0  0  0  0  0  0  0  0  0  0  0
    2.6044    0.0119   -0.0000 C   0  0  0  0  0  0  0  0  0  0  0  0
    2.5805   -2.9867   -0.0000 C   0  0  0  0  0  0  0  0  0  0  0  0
    3.8946   -0.7287   -0.0000 C   0  0  0  0  0  0  0  0  0  0  0  0
    3.8826   -2.2221   -0.0000 C   0  0  0  0  0  0  0  0  0  0  0  0
    5.1729   -2.9628   -0.0000 C   0  0  0  0  0  0  0  0  0  0  0  0
    5.1609   -4.4561   -0.0000 N   0  0  0  0  0  0  0  0  0  0  0  0
    6.4631   -2.2101   -0.0000 C   0  0  0  0  0  0  0  0  0  0  0  0
    6.4512   -5.1968   -0.0000 C   0  0  0  0  0  0  0  0  0  0  0  0
    3.8468   -5.1968   -0.0000 C   0  0  0  0  0  0  0  0  0  0  0  0
    6.4512   -0.6810   -0.0000 C   0  0  0  0  0  0  0  0  0  0  0  0
    7.7533   -2.9389   -0.0000 C   0  0  0  0  0  0  0  0  0  0  0  0
    6.4392   -6.7020   -0.0000 C   0  0  0  0  0  0  0  0  0  0  0  0
    3.8349   -6.7020   -0.0000 C   0  0  0  0  0  0  0  0  0  0  0  0
    7.7414    0.0836   -0.0000 C   0  0  0  0  0  0  0  0  0  0  0  0
    9.0436   -2.1743   -0.0000 C   0  0  0  0  0  0  0  0  0  0  0  0
    5.1251   -7.4427   -0.0000 N   0  0  0  0  0  0  0  0  0  0  0  0
    9.0316   -0.6571   -0.0000 C   0  0  0  0  0  0  0  0  0  0  0  0
    5.1131   -8.9361   -0.0000 C   0  0  0  0  0  0  0  0  0  0  0  0
    6.4034   -9.6768   -0.0000 C   0  0  0  0  0  0  0  0  0  0  0  0
    6.3914  -11.1701   -0.0000 O   0  0  0  0  0  0  0  0  0  0  0  0
    7.6936   -8.9122   -0.0000 C   0  0  0  0  0  0  0  0  0  0  0  0
    7.6817   -7.3949   -0.0000 O   0  0  0  0  0  0  0  0  0  0  0  0
    8.9719   -6.6304   -0.0000 C   0  0  0  0  0  0  0  0  0  0  0  0
    8.9600   -5.1012   -0.0000 C   0  0  0  0  0  0  0  0  0  0  0  0
   10.2502   -4.3366   -0.0000 C   0  0  0  0  0  0  0  0  0  0  0  0
  1  2  1  0  0  0  0
  2  3  2  0  0  0  0
  2  4  1  0  0  0  0
  3  5  1  0  0  0  0
  4  6  2  0  0  0  0
  5  7  2  0  0  0  0
  7  8  1  0  0  0  0
  8  9  1  0  0  0  0
  8 10  1  0  0  0  0
  9 11  1  0  0  0  0
  9 12  1  0  0  0  0
 10 13  2  0  0  0  0
 10 14  1  0  0  0  0
 11 15  1  0  0  0  0
 12 16  1  0  0  0  0
 13 17  1  0  0  0  0
 14 18  2  0  0  0  0
 15 19  1  0  0  0  0
 17 20  2  0  0  0  0
 19 21  1  0  0  0  0
 21 22  1  0  0  0  0
 22 23  1  0  0  0  0
 22 24  1  0  0  0  0
 24 25  1  0  0  0  0
 25 26  1  0  0  0  0
 26 27  1  0  0  0  0
 27 28  2  0  0  0  0
  6  7  1  0  0  0  0
 16 19  1  0  0  0  0
 18 20  1  0  0  0  0
M  END
>  <MolRegNo>
96373

>  <m>
=

>  <Value>
87

>  <Unit>
%

>  <Type>
Inhibition

>  <pValue>
0

>  <Ligand Efficiency>
0

>  <Binding Efficiency>
0

>  <Surface Efficiency>
0

>  <Assay Index>
51647

>  <Assay Category>


>  <Assay Organism>
Homo sapiens

>  <Target ID>
11365

>  <Target Name>
Cytochrome P450 2D6

>  <Target Organism>
Homo sapiens

>  <Target Description>
Target is a single protein chain

>  <Sequence Accession>
P10635

>  <Reference>
Bioorg. Med. Chem. Lett. 14 (9), 2025-2030 (2004)

>  <Pubmed ID>
15080972

>  <DOI>
10.1016/j.bmcl.2004.02.078

$$$$
97978
Actelion Java MolfileCreator 1.0

 37 40  0  0  0  0  0  0  0  0999 V2000
    0.0000   -0.0000   -0.0000 F   0  0  0  0  0  0  0  0  0  0  0  0
    1.3077   -0.7558   -0.0000 C   0  0  0  0  0  0  0  0  0  0  0  0
    2.6034    0.0240   -0.0000 C   0  0  0  0  0  0  0  0  0  0  0  0
    1.2957   -2.2555   -0.0000 C   0  0  0  0  0  0  0  0  0  0  0  0
    3.8871   -0.7318   -0.0000 C   0  0  0  0  0  0  0  0  0  0  0  0
    2.5914   -2.9993   -0.0000 C   0  0  0  0  0  0  0  0  0  0  0  0
    3.8751   -2.2315   -0.0000 C   0  0  0  0  0  0  0  0  0  0  0  0
    5.1708   -2.9753   -0.0000 C   0  0  0  0  0  0  0  0  0  0  0  0
    5.1588   -4.4630   -0.0000 N   0  0  0  0  0  0  0  0  0  0  0  0
    6.4545   -2.2075   -0.0000 C   0  0  0  0  0  0  0  0  0  0  0  0
    3.8511   -5.2068   -0.0000 C   0  0  0  0  0  0  0  0  0  0  0  0
    6.4545   -5.2068   -0.0000 C   0  0  0  0  0  0  0  0  0  0  0  0
    6.4425   -0.6838   -0.0000 O   0  0  0  0  0  0  0  0  0  0  0  0
    7.7502   -2.9513   -0.0000 N   0  0  0  0  0  0  0  0  0  0  0  0
    3.8391   -6.6944   -0.0000 C   0  0  0  0  0  0  0  0  0  0  0  0
    6.4425   -6.6944   -0.0000 C   0  0  0  0  0  0  0  0  0  0  0  0
    9.0339   -2.1835   -0.0000 C   0  0  0  0  0  0  0  0  0  0  0  0
    5.1228   -7.4383   -0.0000 N   0  0  0  0  0  0  0  0  0  0  0  0
    9.0219   -0.6598   -0.0000 C   0  0  0  0  0  0  0  0  0  0  0  0
    5.1108   -8.9259   -0.0000 C   0  0  0  0  0  0  0  0  0  0  0  0
   10.3056    0.1200   -0.0000 C   0  0  0  0  0  0  0  0  0  0  0  0
    7.7142    0.1200   -0.0000 C   0  0  0  0  0  0  0  0  0  0  0  0
    6.3945   -9.6697   -0.0000 C   0  0  0  0  0  0  0  0  0  0  0  0
   10.2936    1.6316   -0.0000 C   0  0  0  0  0  0  0  0  0  0  0  0
    7.7022    1.6316   -0.0000 C   0  0  0  0  0  0  0  0  0  0  0  0
    7.6782   -8.9019   -0.0000 O   0  0  0  0  0  0  0  0  0  0  0  0
    6.3825  -11.1814   -0.0000 C   0  0  0  0  0  0  0  0  0  0  0  0
    8.9859    2.3994   -0.0000 C   0  0  0  0  0  0  0  0  0  0  0  0
    7.6662  -11.9132   -0.0000 O   0  0  0  0  0  0  0  0  0  0  0  0
    7.6542  -13.4129   -0.0000 C   0  0  0  0  0  0  0  0  0  0  0  0
    6.3345  -14.1567   -0.0000 C   0  0  0  0  0  0  0  0  0  0  0  0
    8.9379  -14.1567   -0.0000 C   0  0  0  0  0  0  0  0  0  0  0  0
    6.3225  -15.6443   -0.0000 C   0  0  0  0  0  0  0  0  0  0  0  0
    5.0268  -13.3889   -0.0000 C   0  0  0  0  0  0  0  0  0  0  0  0
    8.9259  -15.6443   -0.0000 C   0  0  0  0  0  0  0  0  0  0  0  0
   10.2336  -13.3889   -0.0000 C   0  0  0  0  0  0  0  0  0  0  0  0
    7.6182  -16.3882   -0.0000 C   0  0  0  0  0  0  0  0  0  0  0  0
  1  2  1  0  0  0  0
  2  3  2  0  0  0  0
  2  4  1  0  0  0  0
  3  5  1  0  0  0  0
  4  6  2  0  0  0  0
  5  7  2  0  0  0  0
  7  8  1  0  0  0  0
  8  9  1  0  0  0  0
  8 10  1  0  0  0  0
  9 11  1  0  0  0  0
  9 12  1  0  0  0  0
 10 13  2  0  0  0  0
 10 14  1  0  0  0  0
 11 15  1  0  0  0  0
 12 16  1  0  0  0  0
 14 17  1  0  0  0  0
 15 18  1  0  0  0  0
 17 19  1  0  0  0  0
 18 20  1  0  0  0  0
 19 21  2  0  0  0  0
 19 22  1  0  0  0  0
 20 23  1  0  0  0  0
 21 24  1  0  0  0  0
 22 25  2  0  0  0  0
 23 26  1  0  0  0  0
 23 27  1  0  0  0  0
 24 28  2  0  0  0  0
 27 29  1  0  0  0  0
 29 30  1  0  0  0  0
 30 31  2  0  0  0  0
 30 32  1  0  0  0  0
 31 33  1  0  0  0  0
 31 34  1  0  0  0  0
 32 35  2  0  0  0  0
 32 36  1  0  0  0  0
 33 37  2  0  0  0  0
  6  7  1  0  0  0  0
 16 18  1  0  0  0  0
 25 28  1  0  0  0  0
 35 37  1  0  0  0  0
M  END
>  <MolRegNo>
97978

>  <m>
=

>  <Value>
2000

>  <Unit>
nM

>  <Type>
Ki

>  <pValue>
5.7

>  <Ligand Efficiency>
0

>  <Binding Efficiency>
0

>  <Surface Efficiency>
0

>  <Assay Index>
51650

>  <Assay Category>


>  <Assay Organism>


>  <Target ID>
11365

>  <Target Name>
Cytochrome P450 2D6

>  <Target Organism>
Homo sapiens

>  <Target Description>
Target is a single protein chain

>  <Sequence Accession>
P10635

>  <Reference>
Bioorg. Med. Chem. Lett. 14 (9), 2025-2030 (2004)

>  <Pubmed ID>
15080972

>  <DOI>
10.1016/j.bmcl.2004.02.078

$$$$
97978
Actelion Java MolfileCreator 1.0

 37 40  0  0  0  0  0  0  0  0999 V2000
    0.0000   -0.0000   -0.0000 F   0  0  0  0  0  0  0  0  0  0  0  0
    1.3077   -0.7558   -0.0000 C   0  0  0  0  0  0  0  0  0  0  0  0
    2.6034    0.0240   -0.0000 C   0  0  0  0  0  0  0  0  0  0  0  0
    1.2957   -2.2555   -0.0000 C   0  0  0  0  0  0  0  0  0  0  0  0
    3.8871   -0.7318   -0.0000 C   0  0  0  0  0  0  0  0  0  0  0  0
    2.5914   -2.9993   -0.0000 C   0  0  0  0  0  0  0  0  0  0  0  0
    3.8751   -2.2315   -0.0000 C   0  0  0  0  0  0  0  0  0  0  0  0
    5.1708   -2.9753   -0.0000 C   0  0  0  0  0  0  0  0  0  0  0  0
    5.1588   -4.4630   -0.0000 N   0  0  0  0  0  0  0  0  0  0  0  0
    6.4545   -2.2075   -0.0000 C   0  0  0  0  0  0  0  0  0  0  0  0
    3.8511   -5.2068   -0.0000 C   0  0  0  0  0  0  0  0  0  0  0  0
    6.4545   -5.2068   -0.0000 C   0  0  0  0  0  0  0  0  0  0  0  0
    6.4425   -0.6838   -0.0000 O   0  0  0  0  0  0  0  0  0  0  0  0
    7.7502   -2.9513   -0.0000 N   0  0  0  0  0  0  0  0  0  0  0  0
    3.8391   -6.6944   -0.0000 C   0  0  0  0  0  0  0  0  0  0  0  0
    6.4425   -6.6944   -0.0000 C   0  0  0  0  0  0  0  0  0  0  0  0
    9.0339   -2.1835   -0.0000 C   0  0  0  0  0  0  0  0  0  0  0  0
    5.1228   -7.4383   -0.0000 N   0  0  0  0  0  0  0  0  0  0  0  0
    9.0219   -0.6598   -0.0000 C   0  0  0  0  0  0  0  0  0  0  0  0
    5.1108   -8.9259   -0.0000 C   0  0  0  0  0  0  0  0  0  0  0  0
   10.3056    0.1200   -0.0000 C   0  0  0  0  0  0  0  0  0  0  0  0
    7.7142    0.1200   -0.0000 C   0  0  0  0  0  0  0  0  0  0  0  0
    6.3945   -9.6697   -0.0000 C   0  0  0  0  0  0  0  0  0  0  0  0
   10.2936    1.6316   -0.0000 C   0  0  0  0  0  0  0  0  0  0  0  0
    7.7022    1.6316   -0.0000 C   0  0  0  0  0  0  0  0  0  0  0  0
    7.6782   -8.9019   -0.0000 O   0  0  0  0  0  0  0  0  0  0  0  0
    6.3825  -11.1814   -0.0000 C   0  0  0  0  0  0  0  0  0  0  0  0
    8.9859    2.3994   -0.0000 C   0  0  0  0  0  0  0  0  0  0  0  0
    7.6662  -11.9132   -0.0000 O   0  0  0  0  0  0  0  0  0  0  0  0
    7.6542  -13.4129   -0.0000 C   0  0  0  0  0  0  0  0  0  0  0  0
    6.3345  -14.1567   -0.0000 C   0  0  0  0  0  0  0  0  0  0  0  0
    8.9379  -14.1567   -0.0000 C   0  0  0  0  0  0  0  0  0  0  0  0
    6.3225  -15.6443   -0.0000 C   0  0  0  0  0  0  0  0  0  0  0  0
    5.0268  -13.3889   -0.0000 C   0  0  0  0  0  0  0  0  0  0  0  0
    8.9259  -15.6443   -0.0000 C   0  0  0  0  0  0  0  0  0  0  0  0
   10.2336  -13.3889   -0.0000 C   0  0  0  0  0  0  0  0  0  0  0  0
    7.6182  -16.3882   -0.0000 C   0  0  0  0  0  0  0  0  0  0  0  0
  1  2  1  0  0  0  0
  2  3  2  0  0  0  0
  2  4  1  0  0  0  0
  3  5  1  0  0  0  0
  4  6  2  0  0  0  0
  5  7  2  0  0  0  0
  7  8  1  0  0  0  0
  8  9  1  0  0  0  0
  8 10  1  0  0  0  0
  9 11  1  0  0  0  0
  9 12  1  0  0  0  0
 10 13  2  0  0  0  0
 10 14  1  0  0  0  0
 11 15  1  0  0  0  0
 12 16  1  0  0  0  0
 14 17  1  0  0  0  0
 15 18  1  0  0  0  0
 17 19  1  0  0  0  0
 18 20  1  0  0  0  0
 19 21  2  0  0  0  0
 19 22  1  0  0  0  0
 20 23  1  0  0  0  0
 21 24  1  0  0  0  0
 22 25  2  0  0  0  0
 23 26  1  0  0  0  0
 23 27  1  0  0  0  0
 24 28  2  0  0  0  0
 27 29  1  0  0  0  0
 29 30  1  0  0  0  0
 30 31  2  0  0  0  0
 30 32  1  0  0  0  0
 31 33  1  0  0  0  0
 31 34  1  0  0  0  0
 32 35  2  0  0  0  0
 32 36  1  0  0  0  0
 33 37  2  0  0  0  0
  6  7  1  0  0  0  0
 16 18  1  0  0  0  0
 25 28  1  0  0  0  0
 35 37  1  0  0  0  0
M  END
>  <MolRegNo>
97978

>  <m>
=

>  <Value>
20

>  <Unit>
%

>  <Type>
Inhibition

>  <pValue>
0

>  <Ligand Efficiency>
0

>  <Binding Efficiency>
0

>  <Surface Efficiency>
0

>  <Assay Index>
51648

>  <Assay Category>


>  <Assay Organism>


>  <Target ID>
11365

>  <Target Name>
Cytochrome P450 2D6

>  <Target Organism>
Homo sapiens

>  <Target Description>
Target is a single protein chain

>  <Sequence Accession>
P10635

>  <Reference>
Bioorg. Med. Chem. Lett. 14 (9), 2025-2030 (2004)

>  <Pubmed ID>
15080972

>  <DOI>
10.1016/j.bmcl.2004.02.078

$$$$
97326
Actelion Java MolfileCreator 1.0

 37 40  0  0  0  0  0  0  0  0999 V2000
    0.0000   -0.0000   -0.0000 F   0  0  0  0  0  0  0  0  0  0  0  0
   -0.0120   -1.4980   -0.0000 C   0  0  0  0  0  0  0  0  0  0  0  0
   -1.3302   -2.2410   -0.0000 C   0  0  0  0  0  0  0  0  0  0  0  0
    1.2942   -2.2410   -0.0000 C   0  0  0  0  0  0  0  0  0  0  0  0
   -1.3422   -3.7509   -0.0000 C   0  0  0  0  0  0  0  0  0  0  0  0
    1.2823   -3.7509   -0.0000 C   0  0  0  0  0  0  0  0  0  0  0  0
   -0.0479   -4.4939   -0.0000 C   0  0  0  0  0  0  0  0  0  0  0  0
   -0.0599   -5.9919   -0.0000 C   0  0  0  0  0  0  0  0  0  0  0  0
   -1.1025   -6.5551   -0.0000 O   0  0  0  0  0  0  0  0  0  0  0  0
    1.2463   -6.7349   -0.0000 N   0  0  0  0  0  0  0  0  0  0  0  0
    1.2343   -8.2328   -0.0000 C   0  0  0  0  0  0  0  0  0  0  0  0
   -0.0839   -8.9758   -0.0000 C   0  0  0  0  0  0  0  0  0  0  0  0
   -0.0959  -10.4738   -0.0000 N   0  0  0  0  0  0  0  0  0  0  0  0
   -1.5579   -8.5804   -0.0000 C   0  0  0  0  0  0  0  0  0  0  0  0
   -1.4141  -11.2168   -0.0000 C   0  0  0  0  0  0  0  0  0  0  0  0
    1.1984  -11.2168   -0.0000 C   0  0  0  0  0  0  0  0  0  0  0  0
   -1.9534   -7.0824   -0.0000 C   0  0  0  0  0  0  0  0  0  0  0  0
   -2.6484   -9.6349   -0.0000 C   0  0  0  0  0  0  0  0  0  0  0  0
   -1.4261  -12.7268   -0.0000 C   0  0  0  0  0  0  0  0  0  0  0  0
    1.1864  -12.7268   -0.0000 C   0  0  0  0  0  0  0  0  0  0  0  0
   -3.4393   -6.6869   -0.0000 C   0  0  0  0  0  0  0  0  0  0  0  0
   -4.1224   -9.2395   -0.0000 C   0  0  0  0  0  0  0  0  0  0  0  0
   -0.1318  -13.4698   -0.0000 N   0  0  0  0  0  0  0  0  0  0  0  0
   -4.5299   -7.7535   -0.0000 C   0  0  0  0  0  0  0  0  0  0  0  0
   -0.1438  -14.9677   -0.0000 C   0  0  0  0  0  0  0  0  0  0  0  0
    1.1504  -15.7107   -0.0000 C   0  0  0  0  0  0  0  0  0  0  0  0
    2.4447  -14.9438   -0.0000 O   0  0  0  0  0  0  0  0  0  0  0  0
    1.1385  -17.2087   -0.0000 C   0  0  0  0  0  0  0  0  0  0  0  0
    2.4327  -17.9517   -0.0000 O   0  0  0  0  0  0  0  0  0  0  0  0
    2.4207  -19.4497   -0.0000 C   0  0  0  0  0  0  0  0  0  0  0  0
    1.0905  -20.1926   -0.0000 C   0  0  0  0  0  0  0  0  0  0  0  0
    3.7150  -20.1926   -0.0000 C   0  0  0  0  0  0  0  0  0  0  0  0
    1.0785  -21.7026   -0.0000 C   0  0  0  0  0  0  0  0  0  0  0  0
    3.7030  -21.7026   -0.0000 C   0  0  0  0  0  0  0  0  0  0  0  0
    2.3848  -22.4456   -0.0000 C   0  0  0  0  0  0  0  0  0  0  0  0
    2.3848  -23.9196   -0.0000 O   0  0  0  0  0  0  0  0  0  0  0  0
    3.6790  -24.6626   -0.0000 C   0  0  0  0  0  0  0  0  0  0  0  0
  1  2  1  0  0  0  0
  2  3  2  0  0  0  0
  2  4  1  0  0  0  0
  3  5  1  0  0  0  0
  4  6  2  0  0  0  0
  5  7  2  0  0  0  0
  7  8  1  0  0  0  0
  8  9  2  0  0  0  0
  8 10  1  0  0  0  0
 10 11  1  0  0  0  0
 11 12  1  0  0  0  0
 12 13  1  0  0  0  0
 12 14  1  0  0  0  0
 13 15  1  0  0  0  0
 13 16  1  0  0  0  0
 14 17  2  0  0  0  0
 14 18  1  0  0  0  0
 15 19  1  0  0  0  0
 16 20  1  0  0  0  0
 17 21  1  0  0  0  0
 18 22  2  0  0  0  0
 19 23  1  0  0  0  0
 21 24  2  0  0  0  0
 23 25  1  0  0  0  0
 25 26  1  0  0  0  0
 26 27  1  0  0  0  0
 26 28  1  0  0  0  0
 28 29  1  0  0  0  0
 29 30  1  0  0  0  0
 30 31  2  0  0  0  0
 30 32  1  0  0  0  0
 31 33  1  0  0  0  0
 32 34  2  0  0  0  0
 33 35  2  0  0  0  0
 35 36  1  0  0  0  0
 36 37  1  0  0  0  0
  6  7  1  0  0  0  0
 20 23  1  0  0  0  0
 22 24  1  0  0  0  0
 34 35  1  0  0  0  0
M  END
>  <MolRegNo>
97326

>  <m>
=

>  <Value>
3000

>  <Unit>
nM

>  <Type>
Ki

>  <pValue>
5.52

>  <Ligand Efficiency>
0

>  <Binding Efficiency>
0

>  <Surface Efficiency>
0

>  <Assay Index>
51650

>  <Assay Category>


>  <Assay Organism>


>  <Target ID>
11365

>  <Target Name>
Cytochrome P450 2D6

>  <Target Organism>
Homo sapiens

>  <Target Description>
Target is a single protein chain

>  <Sequence Accession>
P10635

>  <Reference>
Bioorg. Med. Chem. Lett. 14 (9), 2025-2030 (2004)

>  <Pubmed ID>
15080972

>  <DOI>
10.1016/j.bmcl.2004.02.078

$$$$
97326
Actelion Java MolfileCreator 1.0

 37 40  0  0  0  0  0  0  0  0999 V2000
    0.0000   -0.0000   -0.0000 F   0  0  0  0  0  0  0  0  0  0  0  0
   -0.0120   -1.4980   -0.0000 C   0  0  0  0  0  0  0  0  0  0  0  0
   -1.3302   -2.2410   -0.0000 C   0  0  0  0  0  0  0  0  0  0  0  0
    1.2942   -2.2410   -0.0000 C   0  0  0  0  0  0  0  0  0  0  0  0
   -1.3422   -3.7509   -0.0000 C   0  0  0  0  0  0  0  0  0  0  0  0
    1.2823   -3.7509   -0.0000 C   0  0  0  0  0  0  0  0  0  0  0  0
   -0.0479   -4.4939   -0.0000 C   0  0  0  0  0  0  0  0  0  0  0  0
   -0.0599   -5.9919   -0.0000 C   0  0  0  0  0  0  0  0  0  0  0  0
   -1.1025   -6.5551   -0.0000 O   0  0  0  0  0  0  0  0  0  0  0  0
    1.2463   -6.7349   -0.0000 N   0  0  0  0  0  0  0  0  0  0  0  0
    1.2343   -8.2328   -0.0000 C   0  0  0  0  0  0  0  0  0  0  0  0
   -0.0839   -8.9758   -0.0000 C   0  0  0  0  0  0  0  0  0  0  0  0
   -0.0959  -10.4738   -0.0000 N   0  0  0  0  0  0  0  0  0  0  0  0
   -1.5579   -8.5804   -0.0000 C   0  0  0  0  0  0  0  0  0  0  0  0
   -1.4141  -11.2168   -0.0000 C   0  0  0  0  0  0  0  0  0  0  0  0
    1.1984  -11.2168   -0.0000 C   0  0  0  0  0  0  0  0  0  0  0  0
   -1.9534   -7.0824   -0.0000 C   0  0  0  0  0  0  0  0  0  0  0  0
   -2.6484   -9.6349   -0.0000 C   0  0  0  0  0  0  0  0  0  0  0  0
   -1.4261  -12.7268   -0.0000 C   0  0  0  0  0  0  0  0  0  0  0  0
    1.1864  -12.7268   -0.0000 C   0  0  0  0  0  0  0  0  0  0  0  0
   -3.4393   -6.6869   -0.0000 C   0  0  0  0  0  0  0  0  0  0  0  0
   -4.1224   -9.2395   -0.0000 C   0  0  0  0  0  0  0  0  0  0  0  0
   -0.1318  -13.4698   -0.0000 N   0  0  0  0  0  0  0  0  0  0  0  0
   -4.5299   -7.7535   -0.0000 C   0  0  0  0  0  0  0  0  0  0  0  0
   -0.1438  -14.9677   -0.0000 C   0  0  0  0  0  0  0  0  0  0  0  0
    1.1504  -15.7107   -0.0000 C   0  0  0  0  0  0  0  0  0  0  0  0
    2.4447  -14.9438   -0.0000 O   0  0  0  0  0  0  0  0  0  0  0  0
    1.1385  -17.2087   -0.0000 C   0  0  0  0  0  0  0  0  0  0  0  0
    2.4327  -17.9517   -0.0000 O   0  0  0  0  0  0  0  0  0  0  0  0
    2.4207  -19.4497   -0.0000 C   0  0  0  0  0  0  0  0  0  0  0  0
    1.0905  -20.1926   -0.0000 C   0  0  0  0  0  0  0  0  0  0  0  0
    3.7150  -20.1926   -0.0000 C   0  0  0  0  0  0  0  0  0  0  0  0
    1.0785  -21.7026   -0.0000 C   0  0  0  0  0  0  0  0  0  0  0  0
    3.7030  -21.7026   -0.0000 C   0  0  0  0  0  0  0  0  0  0  0  0
    2.3848  -22.4456   -0.0000 C   0  0  0  0  0  0  0  0  0  0  0  0
    2.3848  -23.9196   -0.0000 O   0  0  0  0  0  0  0  0  0  0  0  0
    3.6790  -24.6626   -0.0000 C   0  0  0  0  0  0  0  0  0  0  0  0
  1  2  1  0  0  0  0
  2  3  2  0  0  0  0
  2  4  1  0  0  0  0
  3  5  1  0  0  0  0
  4  6  2  0  0  0  0
  5  7  2  0  0  0  0
  7  8  1  0  0  0  0
  8  9  2  0  0  0  0
  8 10  1  0  0  0  0
 10 11  1  0  0  0  0
 11 12  1  0  0  0  0
 12 13  1  0  0  0  0
 12 14  1  0  0  0  0
 13 15  1  0  0  0  0
 13 16  1  0  0  0  0
 14 17  2  0  0  0  0
 14 18  1  0  0  0  0
 15 19  1  0  0  0  0
 16 20  1  0  0  0  0
 17 21  1  0  0  0  0
 18 22  2  0  0  0  0
 19 23  1  0  0  0  0
 21 24  2  0  0  0  0
 23 25  1  0  0  0  0
 25 26  1  0  0  0  0
 26 27  1  0  0  0  0
 26 28  1  0  0  0  0
 28 29  1  0  0  0  0
 29 30  1  0  0  0  0
 30 31  2  0  0  0  0
 30 32  1  0  0  0  0
 31 33  1  0  0  0  0
 32 34  2  0  0  0  0
 33 35  2  0  0  0  0
 35 36  1  0  0  0  0
 36 37  1  0  0  0  0
  6  7  1  0  0  0  0
 20 23  1  0  0  0  0
 22 24  1  0  0  0  0
 34 35  1  0  0  0  0
M  END
>  <MolRegNo>
97326

>  <m>
=

>  <Value>
33

>  <Unit>
%

>  <Type>
Inhibition

>  <pValue>
0

>  <Ligand Efficiency>
0

>  <Binding Efficiency>
0

>  <Surface Efficiency>
0

>  <Assay Index>
51648

>  <Assay Category>


>  <Assay Organism>


>  <Target ID>
11365

>  <Target Name>
Cytochrome P450 2D6

>  <Target Organism>
Homo sapiens

>  <Target Description>
Target is a single protein chain

>  <Sequence Accession>
P10635

>  <Reference>
Bioorg. Med. Chem. Lett. 14 (9), 2025-2030 (2004)

>  <Pubmed ID>
15080972

>  <DOI>
10.1016/j.bmcl.2004.02.078

$$$$
96887
Actelion Java MolfileCreator 1.0

 37 40  0  0  0  0  0  0  0  0999 V2000
    0.0000   -0.0000   -0.0000 O   0  0  0  0  0  0  0  0  0  0  0  0
   -0.0119   -1.4861   -0.0000 C   0  0  0  0  0  0  0  0  0  0  0  0
    1.2721   -2.2232   -0.0000 N   0  0  0  0  0  0  0  0  0  0  0  0
   -1.3197   -2.2232   -0.0000 C   0  0  0  0  0  0  0  0  0  0  0  0
    2.5561   -1.4623   -0.0000 C   0  0  0  0  0  0  0  0  0  0  0  0
   -1.3315   -3.7093   -0.0000 N   0  0  0  0  0  0  0  0  0  0  0  0
   -2.6274   -1.4623   -0.0000 C   0  0  0  0  0  0  0  0  0  0  0  0
    2.5442    0.0476   -0.0000 C   0  0  0  0  0  0  0  0  0  0  0  0
   -2.6393   -4.4464   -0.0000 C   0  0  0  0  0  0  0  0  0  0  0  0
   -0.0476   -4.4464   -0.0000 C   0  0  0  0  0  0  0  0  0  0  0  0
   -2.6393    0.0476   -0.0000 C   0  0  0  0  0  0  0  0  0  0  0  0
   -3.9471   -2.1994   -0.0000 C   0  0  0  0  0  0  0  0  0  0  0  0
    3.8401    0.8084   -0.0000 C   0  0  0  0  0  0  0  0  0  0  0  0
    1.2364    0.8084   -0.0000 C   0  0  0  0  0  0  0  0  0  0  0  0
   -2.6512   -5.9444   -0.0000 C   0  0  0  0  0  0  0  0  0  0  0  0
   -0.0594   -5.9444   -0.0000 C   0  0  0  0  0  0  0  0  0  0  0  0
   -3.9471    0.8084   -0.0000 C   0  0  0  0  0  0  0  0  0  0  0  0
   -5.2548   -1.4385   -0.0000 C   0  0  0  0  0  0  0  0  0  0  0  0
    3.8282    2.3183   -0.0000 C   0  0  0  0  0  0  0  0  0  0  0  0
    1.2245    2.3183   -0.0000 C   0  0  0  0  0  0  0  0  0  0  0  0
   -1.3672   -6.6815   -0.0000 N   0  0  0  0  0  0  0  0  0  0  0  0
   -5.2667    0.0713   -0.0000 C   0  0  0  0  0  0  0  0  0  0  0  0
    2.5085    3.0911   -0.0000 C   0  0  0  0  0  0  0  0  0  0  0  0
   -1.3791   -8.1676   -0.0000 C   0  0  0  0  0  0  0  0  0  0  0  0
   -6.5864    0.8441   -0.0000 C   0  0  0  0  0  0  0  0  0  0  0  0
   -0.0951   -8.9047   -0.0000 C   0  0  0  0  0  0  0  0  0  0  0  0
    1.1889   -8.1438   -0.0000 O   0  0  0  0  0  0  0  0  0  0  0  0
   -0.1070  -10.3908   -0.0000 C   0  0  0  0  0  0  0  0  0  0  0  0
    1.1770  -11.1279   -0.0000 O   0  0  0  0  0  0  0  0  0  0  0  0
    1.1651  -12.6140   -0.0000 C   0  0  0  0  0  0  0  0  0  0  0  0
    2.4491  -13.3511   -0.0000 C   0  0  0  0  0  0  0  0  0  0  0  0
   -0.1427  -13.3511   -0.0000 C   0  0  0  0  0  0  0  0  0  0  0  0
    2.4372  -14.8490   -0.0000 C   0  0  0  0  0  0  0  0  0  0  0  0
    3.7450  -12.5783   -0.0000 C   0  0  0  0  0  0  0  0  0  0  0  0
   -0.1546  -14.8490   -0.0000 C   0  0  0  0  0  0  0  0  0  0  0  0
   -1.4623  -12.5783   -0.0000 C   0  0  0  0  0  0  0  0  0  0  0  0
    1.1294  -15.5861   -0.0000 C   0  0  0  0  0  0  0  0  0  0  0  0
  1  2  2  0  0  0  0
  2  3  1  0  0  0  0
  2  4  1  0  0  0  0
  3  5  1  0  0  0  0
  4  6  1  0  0  0  0
  4  7  1  0  0  0  0
  5  8  1  0  0  0  0
  6  9  1  0  0  0  0
  6 10  1  0  0  0  0
  7 11  2  0  0  0  0
  7 12  1  0  0  0  0
  8 13  2  0  0  0  0
  8 14  1  0  0  0  0
  9 15  1  0  0  0  0
 10 16  1  0  0  0  0
 11 17  1  0  0  0  0
 12 18  2  0  0  0  0
 13 19  1  0  0  0  0
 14 20  2  0  0  0  0
 15 21  1  0  0  0  0
 17 22  2  0  0  0  0
 19 23  2  0  0  0  0
 21 24  1  0  0  0  0
 22 25  1  0  0  0  0
 24 26  1  0  0  0  0
 26 27  1  0  0  0  0
 26 28  1  0  0  0  0
 28 29  1  0  0  0  0
 29 30  1  0  0  0  0
 30 31  2  0  0  0  0
 30 32  1  0  0  0  0
 31 33  1  0  0  0  0
 31 34  1  0  0  0  0
 32 35  2  0  0  0  0
 32 36  1  0  0  0  0
 33 37  2  0  0  0  0
 16 21  1  0  0  0  0
 18 22  1  0  0  0  0
 20 23  1  0  0  0  0
 35 37  1  0  0  0  0
M  END
>  <MolRegNo>
96887

>  <m>
=

>  <Value>
2000

>  <Unit>
nM

>  <Type>
Ki

>  <pValue>
5.7

>  <Ligand Efficiency>
0

>  <Binding Efficiency>
0

>  <Surface Efficiency>
0

>  <Assay Index>
51650

>  <Assay Category>


>  <Assay Organism>


>  <Target ID>
11365

>  <Target Name>
Cytochrome P450 2D6

>  <Target Organism>
Homo sapiens

>  <Target Description>
Target is a single protein chain

>  <Sequence Accession>
P10635

>  <Reference>
Bioorg. Med. Chem. Lett. 14 (9), 2025-2030 (2004)

>  <Pubmed ID>
15080972

>  <DOI>
10.1016/j.bmcl.2004.02.078

$$$$
96887
Actelion Java MolfileCreator 1.0

 37 40  0  0  0  0  0  0  0  0999 V2000
    0.0000   -0.0000   -0.0000 O   0  0  0  0  0  0  0  0  0  0  0  0
   -0.0119   -1.4861   -0.0000 C   0  0  0  0  0  0  0  0  0  0  0  0
    1.2721   -2.2232   -0.0000 N   0  0  0  0  0  0  0  0  0  0  0  0
   -1.3197   -2.2232   -0.0000 C   0  0  0  0  0  0  0  0  0  0  0  0
    2.5561   -1.4623   -0.0000 C   0  0  0  0  0  0  0  0  0  0  0  0
   -1.3315   -3.7093   -0.0000 N   0  0  0  0  0  0  0  0  0  0  0  0
   -2.6274   -1.4623   -0.0000 C   0  0  0  0  0  0  0  0  0  0  0  0
    2.5442    0.0476   -0.0000 C   0  0  0  0  0  0  0  0  0  0  0  0
   -2.6393   -4.4464   -0.0000 C   0  0  0  0  0  0  0  0  0  0  0  0
   -0.0476   -4.4464   -0.0000 C   0  0  0  0  0  0  0  0  0  0  0  0
   -2.6393    0.0476   -0.0000 C   0  0  0  0  0  0  0  0  0  0  0  0
   -3.9471   -2.1994   -0.0000 C   0  0  0  0  0  0  0  0  0  0  0  0
    3.8401    0.8084   -0.0000 C   0  0  0  0  0  0  0  0  0  0  0  0
    1.2364    0.8084   -0.0000 C   0  0  0  0  0  0  0  0  0  0  0  0
   -2.6512   -5.9444   -0.0000 C   0  0  0  0  0  0  0  0  0  0  0  0
   -0.0594   -5.9444   -0.0000 C   0  0  0  0  0  0  0  0  0  0  0  0
   -3.9471    0.8084   -0.0000 C   0  0  0  0  0  0  0  0  0  0  0  0
   -5.2548   -1.4385   -0.0000 C   0  0  0  0  0  0  0  0  0  0  0  0
    3.8282    2.3183   -0.0000 C   0  0  0  0  0  0  0  0  0  0  0  0
    1.2245    2.3183   -0.0000 C   0  0  0  0  0  0  0  0  0  0  0  0
   -1.3672   -6.6815   -0.0000 N   0  0  0  0  0  0  0  0  0  0  0  0
   -5.2667    0.0713   -0.0000 C   0  0  0  0  0  0  0  0  0  0  0  0
    2.5085    3.0911   -0.0000 C   0  0  0  0  0  0  0  0  0  0  0  0
   -1.3791   -8.1676   -0.0000 C   0  0  0  0  0  0  0  0  0  0  0  0
   -6.5864    0.8441   -0.0000 C   0  0  0  0  0  0  0  0  0  0  0  0
   -0.0951   -8.9047   -0.0000 C   0  0  0  0  0  0  0  0  0  0  0  0
    1.1889   -8.1438   -0.0000 O   0  0  0  0  0  0  0  0  0  0  0  0
   -0.1070  -10.3908   -0.0000 C   0  0  0  0  0  0  0  0  0  0  0  0
    1.1770  -11.1279   -0.0000 O   0  0  0  0  0  0  0  0  0  0  0  0
    1.1651  -12.6140   -0.0000 C   0  0  0  0  0  0  0  0  0  0  0  0
    2.4491  -13.3511   -0.0000 C   0  0  0  0  0  0  0  0  0  0  0  0
   -0.1427  -13.3511   -0.0000 C   0  0  0  0  0  0  0  0  0  0  0  0
    2.4372  -14.8490   -0.0000 C   0  0  0  0  0  0  0  0  0  0  0  0
    3.7450  -12.5783   -0.0000 C   0  0  0  0  0  0  0  0  0  0  0  0
   -0.1546  -14.8490   -0.0000 C   0  0  0  0  0  0  0  0  0  0  0  0
   -1.4623  -12.5783   -0.0000 C   0  0  0  0  0  0  0  0  0  0  0  0
    1.1294  -15.5861   -0.0000 C   0  0  0  0  0  0  0  0  0  0  0  0
  1  2  2  0  0  0  0
  2  3  1  0  0  0  0
  2  4  1  0  0  0  0
  3  5  1  0  0  0  0
  4  6  1  0  0  0  0
  4  7  1  0  0  0  0
  5  8  1  0  0  0  0
  6  9  1  0  0  0  0
  6 10  1  0  0  0  0
  7 11  2  0  0  0  0
  7 12  1  0  0  0  0
  8 13  2  0  0  0  0
  8 14  1  0  0  0  0
  9 15  1  0  0  0  0
 10 16  1  0  0  0  0
 11 17  1  0  0  0  0
 12 18  2  0  0  0  0
 13 19  1  0  0  0  0
 14 20  2  0  0  0  0
 15 21  1  0  0  0  0
 17 22  2  0  0  0  0
 19 23  2  0  0  0  0
 21 24  1  0  0  0  0
 22 25  1  0  0  0  0
 24 26  1  0  0  0  0
 26 27  1  0  0  0  0
 26 28  1  0  0  0  0
 28 29  1  0  0  0  0
 29 30  1  0  0  0  0
 30 31  2  0  0  0  0
 30 32  1  0  0  0  0
 31 33  1  0  0  0  0
 31 34  1  0  0  0  0
 32 35  2  0  0  0  0
 32 36  1  0  0  0  0
 33 37  2  0  0  0  0
 16 21  1  0  0  0  0
 18 22  1  0  0  0  0
 20 23  1  0  0  0  0
 35 37  1  0  0  0  0
M  END
>  <MolRegNo>
96887

>  <m>
=

>  <Value>
26

>  <Unit>
%

>  <Type>
Inhibition

>  <pValue>
0

>  <Ligand Efficiency>
0

>  <Binding Efficiency>
0

>  <Surface Efficiency>
0

>  <Assay Index>
51648

>  <Assay Category>


>  <Assay Organism>


>  <Target ID>
11365

>  <Target Name>
Cytochrome P450 2D6

>  <Target Organism>
Homo sapiens

>  <Target Description>
Target is a single protein chain

>  <Sequence Accession>
P10635

>  <Reference>
Bioorg. Med. Chem. Lett. 14 (9), 2025-2030 (2004)

>  <Pubmed ID>
15080972

>  <DOI>
10.1016/j.bmcl.2004.02.078

$$$$
97455
Actelion Java MolfileCreator 1.0

 39 42  0  0  0  0  0  0  0  0999 V2000
    0.0000   -0.0000   -0.0000 Cl  0  0  0  0  0  0  0  0  0  0  0  0
   -0.0237    1.5068   -0.0000 C   0  0  0  0  0  0  0  0  0  0  0  0
    1.2576    2.2661   -0.0000 C   0  0  0  0  0  0  0  0  0  0  0  0
   -1.3407    2.2661   -0.0000 C   0  0  0  0  0  0  0  0  0  0  0  0
    1.2458    3.7729   -0.0000 C   0  0  0  0  0  0  0  0  0  0  0  0
   -1.3525    3.7729   -0.0000 C   0  0  0  0  0  0  0  0  0  0  0  0
   -0.0593    4.5322   -0.0000 C   0  0  0  0  0  0  0  0  0  0  0  0
   -0.0712    6.0509   -0.0000 O   0  0  0  0  0  0  0  0  0  0  0  0
   -1.3763    6.7983   -0.0000 C   0  0  0  0  0  0  0  0  0  0  0  0
   -1.3881    8.3170   -0.0000 C   0  0  0  0  0  0  0  0  0  0  0  0
   -0.1068    9.0763   -0.0000 O   0  0  0  0  0  0  0  0  0  0  0  0
   -2.6932    9.0763   -0.0000 C   0  0  0  0  0  0  0  0  0  0  0  0
   -2.7051   10.5831   -0.0000 N   0  0  0  0  0  0  0  0  0  0  0  0
   -4.0102   11.3424   -0.0000 C   0  0  0  0  0  0  0  0  0  0  0  0
   -1.4237   11.3424   -0.0000 C   0  0  0  0  0  0  0  0  0  0  0  0
   -4.0220   12.8492   -0.0000 C   0  0  0  0  0  0  0  0  0  0  0  0
   -1.4356   12.8492   -0.0000 C   0  0  0  0  0  0  0  0  0  0  0  0
   -2.7407   13.6085   -0.0000 N   0  0  0  0  0  0  0  0  0  0  0  0
   -2.7525   15.1153   -0.0000 C   0  0  0  0  0  0  0  0  0  0  0  0
   -4.2119   15.5305   -0.0000 C   0  0  0  0  0  0  0  0  0  0  0  0
   -1.4712   15.8746   -0.0000 C   0  0  0  0  0  0  0  0  0  0  0  0
   -4.6034   17.0017   -0.0000 C   0  0  0  0  0  0  0  0  0  0  0  0
   -5.2915   14.4746   -0.0000 C   0  0  0  0  0  0  0  0  0  0  0  0
   -1.4831   17.3932   -0.0000 N   0  0  0  0  0  0  0  0  0  0  0  0
   -6.0746   17.4170   -0.0000 C   0  0  0  0  0  0  0  0  0  0  0  0
   -6.7509   14.8661   -0.0000 C   0  0  0  0  0  0  0  0  0  0  0  0
   -2.8000   18.1526   -0.0000 C   0  0  0  0  0  0  0  0  0  0  0  0
   -7.1542   16.3610   -0.0000 C   0  0  0  0  0  0  0  0  0  0  0  0
   -3.8322   17.5949   -0.0000 O   0  0  0  0  0  0  0  0  0  0  0  0
   -2.8119   19.6593   -0.0000 C   0  0  0  0  0  0  0  0  0  0  0  0
   -1.5186   20.4187   -0.0000 C   0  0  0  0  0  0  0  0  0  0  0  0
   -4.1170   20.4187   -0.0000 C   0  0  0  0  0  0  0  0  0  0  0  0
   -1.5305   21.9255   -0.0000 C   0  0  0  0  0  0  0  0  0  0  0  0
   -4.1288   21.9255   -0.0000 C   0  0  0  0  0  0  0  0  0  0  0  0
   -2.8475   22.6848   -0.0000 C   0  0  0  0  0  0  0  0  0  0  0  0
   -2.8712   24.2034   -0.0000 C   0  0  0  0  0  0  0  0  0  0  0  0
   -1.3881   24.2153   -0.0000 F   0  0  0  0  0  0  0  0  0  0  0  0
   -4.3898   24.1797   -0.0000 F   0  0  0  0  0  0  0  0  0  0  0  0
   -2.9068   25.6865   -0.0000 F   0  0  0  0  0  0  0  0  0  0  0  0
  1  2  1  0  0  0  0
  2  3  2  0  0  0  0
  2  4  1  0  0  0  0
  3  5  1  0  0  0  0
  4  6  2  0  0  0  0
  5  7  2  0  0  0  0
  7  8  1  0  0  0  0
  8  9  1  0  0  0  0
  9 10  1  0  0  0  0
 10 11  1  0  0  0  0
 10 12  1  0  0  0  0
 12 13  1  0  0  0  0
 13 14  1  0  0  0  0
 13 15  1  0  0  0  0
 14 16  1  0  0  0  0
 15 17  1  0  0  0  0
 16 18  1  0  0  0  0
 18 19  1  0  0  0  0
 19 20  1  0  0  0  0
 19 21  1  0  0  0  0
 20 22  2  0  0  0  0
 20 23  1  0  0  0  0
 21 24  1  0  0  0  0
 22 25  1  0  0  0  0
 23 26  2  0  0  0  0
 24 27  1  0  0  0  0
 25 28  2  0  0  0  0
 27 29  2  0  0  0  0
 27 30  1  0  0  0  0
 30 31  2  0  0  0  0
 30 32  1  0  0  0  0
 31 33  1  0  0  0  0
 32 34  2  0  0  0  0
 33 35  2  0  0  0  0
 35 36  1  0  0  0  0
 36 37  1  0  0  0  0
 36 38  1  0  0  0  0
 36 39  1  0  0  0  0
  6  7  1  0  0  0  0
 17 18  1  0  0  0  0
 26 28  1  0  0  0  0
 34 35  1  0  0  0  0
M  END
>  <MolRegNo>
97455

>  <m>
=

>  <Value>
1000

>  <Unit>
nM

>  <Type>
Ki

>  <pValue>
6

>  <Ligand Efficiency>
0

>  <Binding Efficiency>
0

>  <Surface Efficiency>
0

>  <Assay Index>
51650

>  <Assay Category>


>  <Assay Organism>


>  <Target ID>
11365

>  <Target Name>
Cytochrome P450 2D6

>  <Target Organism>
Homo sapiens

>  <Target Description>
Target is a single protein chain

>  <Sequence Accession>
P10635

>  <Reference>
Bioorg. Med. Chem. Lett. 14 (9), 2025-2030 (2004)

>  <Pubmed ID>
15080972

>  <DOI>
10.1016/j.bmcl.2004.02.078

$$$$
97455
Actelion Java MolfileCreator 1.0

 39 42  0  0  0  0  0  0  0  0999 V2000
    0.0000   -0.0000   -0.0000 Cl  0  0  0  0  0  0  0  0  0  0  0  0
   -0.0237    1.5068   -0.0000 C   0  0  0  0  0  0  0  0  0  0  0  0
    1.2576    2.2661   -0.0000 C   0  0  0  0  0  0  0  0  0  0  0  0
   -1.3407    2.2661   -0.0000 C   0  0  0  0  0  0  0  0  0  0  0  0
    1.2458    3.7729   -0.0000 C   0  0  0  0  0  0  0  0  0  0  0  0
   -1.3525    3.7729   -0.0000 C   0  0  0  0  0  0  0  0  0  0  0  0
   -0.0593    4.5322   -0.0000 C   0  0  0  0  0  0  0  0  0  0  0  0
   -0.0712    6.0509   -0.0000 O   0  0  0  0  0  0  0  0  0  0  0  0
   -1.3763    6.7983   -0.0000 C   0  0  0  0  0  0  0  0  0  0  0  0
   -1.3881    8.3170   -0.0000 C   0  0  0  0  0  0  0  0  0  0  0  0
   -0.1068    9.0763   -0.0000 O   0  0  0  0  0  0  0  0  0  0  0  0
   -2.6932    9.0763   -0.0000 C   0  0  0  0  0  0  0  0  0  0  0  0
   -2.7051   10.5831   -0.0000 N   0  0  0  0  0  0  0  0  0  0  0  0
   -4.0102   11.3424   -0.0000 C   0  0  0  0  0  0  0  0  0  0  0  0
   -1.4237   11.3424   -0.0000 C   0  0  0  0  0  0  0  0  0  0  0  0
   -4.0220   12.8492   -0.0000 C   0  0  0  0  0  0  0  0  0  0  0  0
   -1.4356   12.8492   -0.0000 C   0  0  0  0  0  0  0  0  0  0  0  0
   -2.7407   13.6085   -0.0000 N   0  0  0  0  0  0  0  0  0  0  0  0
   -2.7525   15.1153   -0.0000 C   0  0  0  0  0  0  0  0  0  0  0  0
   -4.2119   15.5305   -0.0000 C   0  0  0  0  0  0  0  0  0  0  0  0
   -1.4712   15.8746   -0.0000 C   0  0  0  0  0  0  0  0  0  0  0  0
   -4.6034   17.0017   -0.0000 C   0  0  0  0  0  0  0  0  0  0  0  0
   -5.2915   14.4746   -0.0000 C   0  0  0  0  0  0  0  0  0  0  0  0
   -1.4831   17.3932   -0.0000 N   0  0  0  0  0  0  0  0  0  0  0  0
   -6.0746   17.4170   -0.0000 C   0  0  0  0  0  0  0  0  0  0  0  0
   -6.7509   14.8661   -0.0000 C   0  0  0  0  0  0  0  0  0  0  0  0
   -2.8000   18.1526   -0.0000 C   0  0  0  0  0  0  0  0  0  0  0  0
   -7.1542   16.3610   -0.0000 C   0  0  0  0  0  0  0  0  0  0  0  0
   -3.8322   17.5949   -0.0000 O   0  0  0  0  0  0  0  0  0  0  0  0
   -2.8119   19.6593   -0.0000 C   0  0  0  0  0  0  0  0  0  0  0  0
   -1.5186   20.4187   -0.0000 C   0  0  0  0  0  0  0  0  0  0  0  0
   -4.1170   20.4187   -0.0000 C   0  0  0  0  0  0  0  0  0  0  0  0
   -1.5305   21.9255   -0.0000 C   0  0  0  0  0  0  0  0  0  0  0  0
   -4.1288   21.9255   -0.0000 C   0  0  0  0  0  0  0  0  0  0  0  0
   -2.8475   22.6848   -0.0000 C   0  0  0  0  0  0  0  0  0  0  0  0
   -2.8712   24.2034   -0.0000 C   0  0  0  0  0  0  0  0  0  0  0  0
   -1.3881   24.2153   -0.0000 F   0  0  0  0  0  0  0  0  0  0  0  0
   -4.3898   24.1797   -0.0000 F   0  0  0  0  0  0  0  0  0  0  0  0
   -2.9068   25.6865   -0.0000 F   0  0  0  0  0  0  0  0  0  0  0  0
  1  2  1  0  0  0  0
  2  3  2  0  0  0  0
  2  4  1  0  0  0  0
  3  5  1  0  0  0  0
  4  6  2  0  0  0  0
  5  7  2  0  0  0  0
  7  8  1  0  0  0  0
  8  9  1  0  0  0  0
  9 10  1  0  0  0  0
 10 11  1  0  0  0  0
 10 12  1  0  0  0  0
 12 13  1  0  0  0  0
 13 14  1  0  0  0  0
 13 15  1  0  0  0  0
 14 16  1  0  0  0  0
 15 17  1  0  0  0  0
 16 18  1  0  0  0  0
 18 19  1  0  0  0  0
 19 20  1  0  0  0  0
 19 21  1  0  0  0  0
 20 22  2  0  0  0  0
 20 23  1  0  0  0  0
 21 24  1  0  0  0  0
 22 25  1  0  0  0  0
 23 26  2  0  0  0  0
 24 27  1  0  0  0  0
 25 28  2  0  0  0  0
 27 29  2  0  0  0  0
 27 30  1  0  0  0  0
 30 31  2  0  0  0  0
 30 32  1  0  0  0  0
 31 33  1  0  0  0  0
 32 34  2  0  0  0  0
 33 35  2  0  0  0  0
 35 36  1  0  0  0  0
 36 37  1  0  0  0  0
 36 38  1  0  0  0  0
 36 39  1  0  0  0  0
  6  7  1  0  0  0  0
 17 18  1  0  0  0  0
 26 28  1  0  0  0  0
 34 35  1  0  0  0  0
M  END
>  <MolRegNo>
97455

>  <m>
=

>  <Value>
40

>  <Unit>
%

>  <Type>
Inhibition

>  <pValue>
0

>  <Ligand Efficiency>
0

>  <Binding Efficiency>
0

>  <Surface Efficiency>
0

>  <Assay Index>
51648

>  <Assay Category>


>  <Assay Organism>


>  <Target ID>
11365

>  <Target Name>
Cytochrome P450 2D6

>  <Target Organism>
Homo sapiens

>  <Target Description>
Target is a single protein chain

>  <Sequence Accession>
P10635

>  <Reference>
Bioorg. Med. Chem. Lett. 14 (9), 2025-2030 (2004)

>  <Pubmed ID>
15080972

>  <DOI>
10.1016/j.bmcl.2004.02.078

$$$$
96460
Actelion Java MolfileCreator 1.0

 34 37  0  0  0  0  0  0  0  0999 V2000
    0.0000   -0.0000   -0.0000 F   0  0  0  0  0  0  0  0  0  0  0  0
    1.3086   -0.7443   -0.0000 C   0  0  0  0  0  0  0  0  0  0  0  0
    2.0529    0.5883   -0.0000 F   0  0  0  0  0  0  0  0  0  0  0  0
    0.5402   -2.0529   -0.0000 F   0  0  0  0  0  0  0  0  0  0  0  0
    2.6171   -1.5006   -0.0000 C   0  0  0  0  0  0  0  0  0  0  0  0
    3.9137   -0.7323   -0.0000 C   0  0  0  0  0  0  0  0  0  0  0  0
    2.6051   -3.0013   -0.0000 C   0  0  0  0  0  0  0  0  0  0  0  0
    5.1982   -1.4766   -0.0000 C   0  0  0  0  0  0  0  0  0  0  0  0
    3.8897   -3.7456   -0.0000 C   0  0  0  0  0  0  0  0  0  0  0  0
    5.1862   -2.9773   -0.0000 C   0  0  0  0  0  0  0  0  0  0  0  0
    6.4828   -3.7216   -0.0000 C   0  0  0  0  0  0  0  0  0  0  0  0
    6.4708   -5.2102   -0.0000 N   0  0  0  0  0  0  0  0  0  0  0  0
    7.7673   -2.9533   -0.0000 C   0  0  0  0  0  0  0  0  0  0  0  0
    7.7553   -5.9545   -0.0000 C   0  0  0  0  0  0  0  0  0  0  0  0
    5.1622   -5.9545   -0.0000 C   0  0  0  0  0  0  0  0  0  0  0  0
    9.0518   -3.6976   -0.0000 C   0  0  0  0  0  0  0  0  0  0  0  0
    7.7553   -1.4286   -0.0000 C   0  0  0  0  0  0  0  0  0  0  0  0
    7.7433   -7.4432   -0.0000 C   0  0  0  0  0  0  0  0  0  0  0  0
    5.1502   -7.4432   -0.0000 C   0  0  0  0  0  0  0  0  0  0  0  0
   10.3364   -2.9292   -0.0000 C   0  0  0  0  0  0  0  0  0  0  0  0
    9.0398   -0.6603   -0.0000 C   0  0  0  0  0  0  0  0  0  0  0  0
    6.4347   -8.1875   -0.0000 N   0  0  0  0  0  0  0  0  0  0  0  0
   10.3244   -1.4046   -0.0000 C   0  0  0  0  0  0  0  0  0  0  0  0
    6.4227   -9.6761   -0.0000 C   0  0  0  0  0  0  0  0  0  0  0  0
    7.7073  -10.4204   -0.0000 C   0  0  0  0  0  0  0  0  0  0  0  0
    7.6953  -11.9331   -0.0000 O   0  0  0  0  0  0  0  0  0  0  0  0
    8.9918   -9.6521   -0.0000 C   0  0  0  0  0  0  0  0  0  0  0  0
    8.9798   -8.1395   -0.0000 O   0  0  0  0  0  0  0  0  0  0  0  0
   10.2644   -7.3711   -0.0000 C   0  0  0  0  0  0  0  0  0  0  0  0
   10.2524   -5.8465   -0.0000 C   0  0  0  0  0  0  0  0  0  0  0  0
   11.5489   -8.1154   -0.0000 C   0  0  0  0  0  0  0  0  0  0  0  0
   11.5369   -5.0782   -0.0000 C   0  0  0  0  0  0  0  0  0  0  0  0
   12.8335   -7.3471   -0.0000 C   0  0  0  0  0  0  0  0  0  0  0  0
   12.8214   -5.8225   -0.0000 C   0  0  0  0  0  0  0  0  0  0  0  0
  1  2  1  0  0  0  0
  2  3  1  0  0  0  0
  2  4  1  0  0  0  0
  2  5  1  0  0  0  0
  5  6  2  0  0  0  0
  5  7  1  0  0  0  0
  6  8  1  0  0  0  0
  7  9  2  0  0  0  0
  8 10  2  0  0  0  0
 10 11  1  0  0  0  0
 11 12  1  0  0  0  0
 11 13  1  0  0  0  0
 12 14  1  0  0  0  0
 12 15  1  0  0  0  0
 13 16  2  0  0  0  0
 13 17  1  0  0  0  0
 14 18  1  0  0  0  0
 15 19  1  0  0  0  0
 16 20  1  0  0  0  0
 17 21  2  0  0  0  0
 18 22  1  0  0  0  0
 20 23  2  0  0  0  0
 22 24  1  0  0  0  0
 24 25  1  0  0  0  0
 25 26  1  0  0  0  0
 25 27  1  0  0  0  0
 27 28  1  0  0  0  0
 28 29  1  0  0  0  0
 29 30  2  0  0  0  0
 29 31  1  0  0  0  0
 30 32  1  0  0  0  0
 31 33  2  0  0  0  0
 32 34  2  0  0  0  0
  9 10  1  0  0  0  0
 19 22  1  0  0  0  0
 21 23  1  0  0  0  0
 33 34  1  0  0  0  0
M  END
>  <MolRegNo>
96460

>  <m>
=

>  <Value>
600

>  <Unit>
nM

>  <Type>
Ki

>  <pValue>
6.22

>  <Ligand Efficiency>
0

>  <Binding Efficiency>
0

>  <Surface Efficiency>
0

>  <Assay Index>
51650

>  <Assay Category>


>  <Assay Organism>


>  <Target ID>
11365

>  <Target Name>
Cytochrome P450 2D6

>  <Target Organism>
Homo sapiens

>  <Target Description>
Target is a single protein chain

>  <Sequence Accession>
P10635

>  <Reference>
Bioorg. Med. Chem. Lett. 14 (9), 2025-2030 (2004)

>  <Pubmed ID>
15080972

>  <DOI>
10.1016/j.bmcl.2004.02.078

$$$$
96460
Actelion Java MolfileCreator 1.0

 34 37  0  0  0  0  0  0  0  0999 V2000
    0.0000   -0.0000   -0.0000 F   0  0  0  0  0  0  0  0  0  0  0  0
    1.3086   -0.7443   -0.0000 C   0  0  0  0  0  0  0  0  0  0  0  0
    2.0529    0.5883   -0.0000 F   0  0  0  0  0  0  0  0  0  0  0  0
    0.5402   -2.0529   -0.0000 F   0  0  0  0  0  0  0  0  0  0  0  0
    2.6171   -1.5006   -0.0000 C   0  0  0  0  0  0  0  0  0  0  0  0
    3.9137   -0.7323   -0.0000 C   0  0  0  0  0  0  0  0  0  0  0  0
    2.6051   -3.0013   -0.0000 C   0  0  0  0  0  0  0  0  0  0  0  0
    5.1982   -1.4766   -0.0000 C   0  0  0  0  0  0  0  0  0  0  0  0
    3.8897   -3.7456   -0.0000 C   0  0  0  0  0  0  0  0  0  0  0  0
    5.1862   -2.9773   -0.0000 C   0  0  0  0  0  0  0  0  0  0  0  0
    6.4828   -3.7216   -0.0000 C   0  0  0  0  0  0  0  0  0  0  0  0
    6.4708   -5.2102   -0.0000 N   0  0  0  0  0  0  0  0  0  0  0  0
    7.7673   -2.9533   -0.0000 C   0  0  0  0  0  0  0  0  0  0  0  0
    7.7553   -5.9545   -0.0000 C   0  0  0  0  0  0  0  0  0  0  0  0
    5.1622   -5.9545   -0.0000 C   0  0  0  0  0  0  0  0  0  0  0  0
    9.0518   -3.6976   -0.0000 C   0  0  0  0  0  0  0  0  0  0  0  0
    7.7553   -1.4286   -0.0000 C   0  0  0  0  0  0  0  0  0  0  0  0
    7.7433   -7.4432   -0.0000 C   0  0  0  0  0  0  0  0  0  0  0  0
    5.1502   -7.4432   -0.0000 C   0  0  0  0  0  0  0  0  0  0  0  0
   10.3364   -2.9292   -0.0000 C   0  0  0  0  0  0  0  0  0  0  0  0
    9.0398   -0.6603   -0.0000 C   0  0  0  0  0  0  0  0  0  0  0  0
    6.4347   -8.1875   -0.0000 N   0  0  0  0  0  0  0  0  0  0  0  0
   10.3244   -1.4046   -0.0000 C   0  0  0  0  0  0  0  0  0  0  0  0
    6.4227   -9.6761   -0.0000 C   0  0  0  0  0  0  0  0  0  0  0  0
    7.7073  -10.4204   -0.0000 C   0  0  0  0  0  0  0  0  0  0  0  0
    7.6953  -11.9331   -0.0000 O   0  0  0  0  0  0  0  0  0  0  0  0
    8.9918   -9.6521   -0.0000 C   0  0  0  0  0  0  0  0  0  0  0  0
    8.9798   -8.1395   -0.0000 O   0  0  0  0  0  0  0  0  0  0  0  0
   10.2644   -7.3711   -0.0000 C   0  0  0  0  0  0  0  0  0  0  0  0
   10.2524   -5.8465   -0.0000 C   0  0  0  0  0  0  0  0  0  0  0  0
   11.5489   -8.1154   -0.0000 C   0  0  0  0  0  0  0  0  0  0  0  0
   11.5369   -5.0782   -0.0000 C   0  0  0  0  0  0  0  0  0  0  0  0
   12.8335   -7.3471   -0.0000 C   0  0  0  0  0  0  0  0  0  0  0  0
   12.8214   -5.8225   -0.0000 C   0  0  0  0  0  0  0  0  0  0  0  0
  1  2  1  0  0  0  0
  2  3  1  0  0  0  0
  2  4  1  0  0  0  0
  2  5  1  0  0  0  0
  5  6  2  0  0  0  0
  5  7  1  0  0  0  0
  6  8  1  0  0  0  0
  7  9  2  0  0  0  0
  8 10  2  0  0  0  0
 10 11  1  0  0  0  0
 11 12  1  0  0  0  0
 11 13  1  0  0  0  0
 12 14  1  0  0  0  0
 12 15  1  0  0  0  0
 13 16  2  0  0  0  0
 13 17  1  0  0  0  0
 14 18  1  0  0  0  0
 15 19  1  0  0  0  0
 16 20  1  0  0  0  0
 17 21  2  0  0  0  0
 18 22  1  0  0  0  0
 20 23  2  0  0  0  0
 22 24  1  0  0  0  0
 24 25  1  0  0  0  0
 25 26  1  0  0  0  0
 25 27  1  0  0  0  0
 27 28  1  0  0  0  0
 28 29  1  0  0  0  0
 29 30  2  0  0  0  0
 29 31  1  0  0  0  0
 30 32  1  0  0  0  0
 31 33  2  0  0  0  0
 32 34  2  0  0  0  0
  9 10  1  0  0  0  0
 19 22  1  0  0  0  0
 21 23  1  0  0  0  0
 33 34  1  0  0  0  0
M  END
>  <MolRegNo>
96460

>  <m>
=

>  <Value>
87

>  <Unit>
%

>  <Type>
Inhibition

>  <pValue>
0

>  <Ligand Efficiency>
0

>  <Binding Efficiency>
0

>  <Surface Efficiency>
0

>  <Assay Index>
51648

>  <Assay Category>


>  <Assay Organism>


>  <Target ID>
11365

>  <Target Name>
Cytochrome P450 2D6

>  <Target Organism>
Homo sapiens

>  <Target Description>
Target is a single protein chain

>  <Sequence Accession>
P10635

>  <Reference>
Bioorg. Med. Chem. Lett. 14 (9), 2025-2030 (2004)

>  <Pubmed ID>
15080972

>  <DOI>
10.1016/j.bmcl.2004.02.078

$$$$
97880
Actelion Java MolfileCreator 1.0

 39 42  0  0  0  0  0  0  0  0999 V2000
    0.0000   -0.0000   -0.0000 O   0  0  0  0  0  0  0  0  0  0  0  0
   -0.0119   -1.4866   -0.0000 C   0  0  0  0  0  0  0  0  0  0  0  0
    1.2725   -2.2239   -0.0000 N   0  0  0  0  0  0  0  0  0  0  0  0
   -1.3201   -2.2239   -0.0000 C   0  0  0  0  0  0  0  0  0  0  0  0
    2.5569   -1.4628   -0.0000 C   0  0  0  0  0  0  0  0  0  0  0  0
   -1.3320   -3.7105   -0.0000 N   0  0  0  0  0  0  0  0  0  0  0  0
   -2.6283   -1.4628   -0.0000 C   0  0  0  0  0  0  0  0  0  0  0  0
    2.5451    0.0476   -0.0000 C   0  0  0  0  0  0  0  0  0  0  0  0
   -2.6402   -4.4479   -0.0000 C   0  0  0  0  0  0  0  0  0  0  0  0
   -0.0476   -4.4479   -0.0000 C   0  0  0  0  0  0  0  0  0  0  0  0
   -2.6402    0.0476   -0.0000 C   0  0  0  0  0  0  0  0  0  0  0  0
   -3.9484   -2.2002   -0.0000 C   0  0  0  0  0  0  0  0  0  0  0  0
    3.8414    0.8087   -0.0000 C   0  0  0  0  0  0  0  0  0  0  0  0
    1.2368    0.8087   -0.0000 C   0  0  0  0  0  0  0  0  0  0  0  0
   -2.6521   -5.9464   -0.0000 C   0  0  0  0  0  0  0  0  0  0  0  0
   -0.0595   -5.9464   -0.0000 C   0  0  0  0  0  0  0  0  0  0  0  0
   -3.9484    0.8087   -0.0000 C   0  0  0  0  0  0  0  0  0  0  0  0
   -5.2566   -1.4390   -0.0000 C   0  0  0  0  0  0  0  0  0  0  0  0
    3.8295    2.3191   -0.0000 C   0  0  0  0  0  0  0  0  0  0  0  0
    1.2250    2.3191   -0.0000 C   0  0  0  0  0  0  0  0  0  0  0  0
   -1.3677   -6.6837   -0.0000 N   0  0  0  0  0  0  0  0  0  0  0  0
   -5.2685    0.0714   -0.0000 C   0  0  0  0  0  0  0  0  0  0  0  0
    2.5094    3.0921   -0.0000 C   0  0  0  0  0  0  0  0  0  0  0  0
   -1.3796   -8.1703   -0.0000 C   0  0  0  0  0  0  0  0  0  0  0  0
   -6.5886    0.8444   -0.0000 C   0  0  0  0  0  0  0  0  0  0  0  0
    2.4975    4.5787   -0.0000 O   0  0  0  0  0  0  0  0  0  0  0  0
   -0.0951   -8.9077   -0.0000 C   0  0  0  0  0  0  0  0  0  0  0  0
    3.7819    5.3399   -0.0000 C   0  0  0  0  0  0  0  0  0  0  0  0
    1.1893   -8.1466   -0.0000 O   0  0  0  0  0  0  0  0  0  0  0  0
   -0.1070  -10.3943   -0.0000 C   0  0  0  0  0  0  0  0  0  0  0  0
    1.1774  -11.1316   -0.0000 O   0  0  0  0  0  0  0  0  0  0  0  0
    1.1655  -12.6182   -0.0000 C   0  0  0  0  0  0  0  0  0  0  0  0
    2.4499  -13.3556   -0.0000 C   0  0  0  0  0  0  0  0  0  0  0  0
   -0.1427  -13.3556   -0.0000 C   0  0  0  0  0  0  0  0  0  0  0  0
    2.4380  -14.8541   -0.0000 C   0  0  0  0  0  0  0  0  0  0  0  0
    3.7462  -12.5826   -0.0000 C   0  0  0  0  0  0  0  0  0  0  0  0
   -0.1546  -14.8541   -0.0000 C   0  0  0  0  0  0  0  0  0  0  0  0
   -1.4628  -12.5826   -0.0000 C   0  0  0  0  0  0  0  0  0  0  0  0
    1.1298  -15.5914   -0.0000 C   0  0  0  0  0  0  0  0  0  0  0  0
  1  2  2  0  0  0  0
  2  3  1  0  0  0  0
  2  4  1  0  0  0  0
  3  5  1  0  0  0  0
  4  6  1  0  0  0  0
  4  7  1  0  0  0  0
  5  8  1  0  0  0  0
  6  9  1  0  0  0  0
  6 10  1  0  0  0  0
  7 11  2  0  0  0  0
  7 12  1  0  0  0  0
  8 13  2  0  0  0  0
  8 14  1  0  0  0  0
  9 15  1  0  0  0  0
 10 16  1  0  0  0  0
 11 17  1  0  0  0  0
 12 18  2  0  0  0  0
 13 19  1  0  0  0  0
 14 20  2  0  0  0  0
 15 21  1  0  0  0  0
 17 22  2  0  0  0  0
 19 23  2  0  0  0  0
 21 24  1  0  0  0  0
 22 25  1  0  0  0  0
 23 26  1  0  0  0  0
 24 27  1  0  0  0  0
 26 28  1  0  0  0  0
 27 29  1  0  0  0  0
 27 30  1  0  0  0  0
 30 31  1  0  0  0  0
 31 32  1  0  0  0  0
 32 33  2  0  0  0  0
 32 34  1  0  0  0  0
 33 35  1  0  0  0  0
 33 36  1  0  0  0  0
 34 37  2  0  0  0  0
 34 38  1  0  0  0  0
 35 39  2  0  0  0  0
 16 21  1  0  0  0  0
 18 22  1  0  0  0  0
 20 23  1  0  0  0  0
 37 39  1  0  0  0  0
M  END
>  <MolRegNo>
97880

>  <m>
=

>  <Value>
3000

>  <Unit>
nM

>  <Type>
Ki

>  <pValue>
5.52

>  <Ligand Efficiency>
0

>  <Binding Efficiency>
0

>  <Surface Efficiency>
0

>  <Assay Index>
51650

>  <Assay Category>


>  <Assay Organism>


>  <Target ID>
11365

>  <Target Name>
Cytochrome P450 2D6

>  <Target Organism>
Homo sapiens

>  <Target Description>
Target is a single protein chain

>  <Sequence Accession>
P10635

>  <Reference>
Bioorg. Med. Chem. Lett. 14 (9), 2025-2030 (2004)

>  <Pubmed ID>
15080972

>  <DOI>
10.1016/j.bmcl.2004.02.078

$$$$
97880
Actelion Java MolfileCreator 1.0

 39 42  0  0  0  0  0  0  0  0999 V2000
    0.0000   -0.0000   -0.0000 O   0  0  0  0  0  0  0  0  0  0  0  0
   -0.0119   -1.4866   -0.0000 C   0  0  0  0  0  0  0  0  0  0  0  0
    1.2725   -2.2239   -0.0000 N   0  0  0  0  0  0  0  0  0  0  0  0
   -1.3201   -2.2239   -0.0000 C   0  0  0  0  0  0  0  0  0  0  0  0
    2.5569   -1.4628   -0.0000 C   0  0  0  0  0  0  0  0  0  0  0  0
   -1.3320   -3.7105   -0.0000 N   0  0  0  0  0  0  0  0  0  0  0  0
   -2.6283   -1.4628   -0.0000 C   0  0  0  0  0  0  0  0  0  0  0  0
    2.5451    0.0476   -0.0000 C   0  0  0  0  0  0  0  0  0  0  0  0
   -2.6402   -4.4479   -0.0000 C   0  0  0  0  0  0  0  0  0  0  0  0
   -0.0476   -4.4479   -0.0000 C   0  0  0  0  0  0  0  0  0  0  0  0
   -2.6402    0.0476   -0.0000 C   0  0  0  0  0  0  0  0  0  0  0  0
   -3.9484   -2.2002   -0.0000 C   0  0  0  0  0  0  0  0  0  0  0  0
    3.8414    0.8087   -0.0000 C   0  0  0  0  0  0  0  0  0  0  0  0
    1.2368    0.8087   -0.0000 C   0  0  0  0  0  0  0  0  0  0  0  0
   -2.6521   -5.9464   -0.0000 C   0  0  0  0  0  0  0  0  0  0  0  0
   -0.0595   -5.9464   -0.0000 C   0  0  0  0  0  0  0  0  0  0  0  0
   -3.9484    0.8087   -0.0000 C   0  0  0  0  0  0  0  0  0  0  0  0
   -5.2566   -1.4390   -0.0000 C   0  0  0  0  0  0  0  0  0  0  0  0
    3.8295    2.3191   -0.0000 C   0  0  0  0  0  0  0  0  0  0  0  0
    1.2250    2.3191   -0.0000 C   0  0  0  0  0  0  0  0  0  0  0  0
   -1.3677   -6.6837   -0.0000 N   0  0  0  0  0  0  0  0  0  0  0  0
   -5.2685    0.0714   -0.0000 C   0  0  0  0  0  0  0  0  0  0  0  0
    2.5094    3.0921   -0.0000 C   0  0  0  0  0  0  0  0  0  0  0  0
   -1.3796   -8.1703   -0.0000 C   0  0  0  0  0  0  0  0  0  0  0  0
   -6.5886    0.8444   -0.0000 C   0  0  0  0  0  0  0  0  0  0  0  0
    2.4975    4.5787   -0.0000 O   0  0  0  0  0  0  0  0  0  0  0  0
   -0.0951   -8.9077   -0.0000 C   0  0  0  0  0  0  0  0  0  0  0  0
    3.7819    5.3399   -0.0000 C   0  0  0  0  0  0  0  0  0  0  0  0
    1.1893   -8.1466   -0.0000 O   0  0  0  0  0  0  0  0  0  0  0  0
   -0.1070  -10.3943   -0.0000 C   0  0  0  0  0  0  0  0  0  0  0  0
    1.1774  -11.1316   -0.0000 O   0  0  0  0  0  0  0  0  0  0  0  0
    1.1655  -12.6182   -0.0000 C   0  0  0  0  0  0  0  0  0  0  0  0
    2.4499  -13.3556   -0.0000 C   0  0  0  0  0  0  0  0  0  0  0  0
   -0.1427  -13.3556   -0.0000 C   0  0  0  0  0  0  0  0  0  0  0  0
    2.4380  -14.8541   -0.0000 C   0  0  0  0  0  0  0  0  0  0  0  0
    3.7462  -12.5826   -0.0000 C   0  0  0  0  0  0  0  0  0  0  0  0
   -0.1546  -14.8541   -0.0000 C   0  0  0  0  0  0  0  0  0  0  0  0
   -1.4628  -12.5826   -0.0000 C   0  0  0  0  0  0  0  0  0  0  0  0
    1.1298  -15.5914   -0.0000 C   0  0  0  0  0  0  0  0  0  0  0  0
  1  2  2  0  0  0  0
  2  3  1  0  0  0  0
  2  4  1  0  0  0  0
  3  5  1  0  0  0  0
  4  6  1  0  0  0  0
  4  7  1  0  0  0  0
  5  8  1  0  0  0  0
  6  9  1  0  0  0  0
  6 10  1  0  0  0  0
  7 11  2  0  0  0  0
  7 12  1  0  0  0  0
  8 13  2  0  0  0  0
  8 14  1  0  0  0  0
  9 15  1  0  0  0  0
 10 16  1  0  0  0  0
 11 17  1  0  0  0  0
 12 18  2  0  0  0  0
 13 19  1  0  0  0  0
 14 20  2  0  0  0  0
 15 21  1  0  0  0  0
 17 22  2  0  0  0  0
 19 23  2  0  0  0  0
 21 24  1  0  0  0  0
 22 25  1  0  0  0  0
 23 26  1  0  0  0  0
 24 27  1  0  0  0  0
 26 28  1  0  0  0  0
 27 29  1  0  0  0  0
 27 30  1  0  0  0  0
 30 31  1  0  0  0  0
 31 32  1  0  0  0  0
 32 33  2  0  0  0  0
 32 34  1  0  0  0  0
 33 35  1  0  0  0  0
 33 36  1  0  0  0  0
 34 37  2  0  0  0  0
 34 38  1  0  0  0  0
 35 39  2  0  0  0  0
 16 21  1  0  0  0  0
 18 22  1  0  0  0  0
 20 23  1  0  0  0  0
 37 39  1  0  0  0  0
M  END
>  <MolRegNo>
97880

>  <m>
=

>  <Value>
14

>  <Unit>
%

>  <Type>
Inhibition

>  <pValue>
0

>  <Ligand Efficiency>
0

>  <Binding Efficiency>
0

>  <Surface Efficiency>
0

>  <Assay Index>
51648

>  <Assay Category>


>  <Assay Organism>


>  <Target ID>
11365

>  <Target Name>
Cytochrome P450 2D6

>  <Target Organism>
Homo sapiens

>  <Target Description>
Target is a single protein chain

>  <Sequence Accession>
P10635

>  <Reference>
Bioorg. Med. Chem. Lett. 14 (9), 2025-2030 (2004)

>  <Pubmed ID>
15080972

>  <DOI>
10.1016/j.bmcl.2004.02.078

$$$$
185868
Actelion Java MolfileCreator 1.0

 52 57  0  0  1  0  0  0  0  0999 V2000
    0.0000   -0.0000   -0.0000 F   0  0  0  0  0  0  0  0  0  0  0  0
    0.2434    1.5577   -0.0000 C   0  0  0  0  0  0  0  0  0  0  0  0
   -0.9492    0.8884   -0.0000 F   0  0  0  0  0  0  0  0  0  0  0  0
   -1.2291    2.1297   -0.0000 F   0  0  0  0  0  0  0  0  0  0  0  0
    1.5456    2.3244   -0.0000 C   0  0  0  0  0  0  0  0  0  0  0  0
    1.5334    3.8335   -0.0000 N   0  0  0  0  0  0  0  0  0  0  0  0
    0.2069    4.6002   -0.0000 C   0  0  0  0  0  0  0  0  0  0  0  0
   -1.0953    3.8578   -0.0000 O   0  0  0  0  0  0  0  0  0  0  0  0
    0.1947    6.1092   -0.0000 C   0  0  0  0  0  0  0  0  0  0  0  0
    1.4725    6.8759   -0.0000 N   0  0  0  0  0  0  0  0  0  0  0  0
   -1.0953    6.8759   -0.0000 C   0  0  0  0  0  0  0  0  0  0  0  0
    1.4604    8.3850   -0.0000 C   0  0  0  0  0  0  0  0  0  0  0  0
    2.7747    6.1336   -0.0000 C   0  0  0  0  0  0  0  0  0  0  0  0
   -1.1074    8.3850   -0.0000 N   0  0  0  0  0  0  0  0  0  0  0  0
    0.1582    9.1517   -0.0000 C   0  0  0  0  0  0  0  0  0  0  0  0
    4.0525    6.9003   -0.0000 C   0  0  0  0  0  0  0  0  0  0  0  0
   -2.4340    9.1517   -0.0000 C   0  0  0  0  0  0  0  0  0  0  0  0
    4.0404    8.4093   -0.0000 O   0  0  0  0  0  0  0  0  0  0  0  0
    5.3304    6.1579   -0.0000 C   0  0  0  0  0  0  0  0  0  0  0  0
   -3.7361    8.4093   -0.0000 C   0  0  0  0  0  0  0  0  0  0  0  0
    6.6082    6.9124   -0.0000 C   0  0  0  0  0  0  0  0  0  0  0  0
   -3.9065    6.9246   -0.0000 O   0  0  0  0  0  0  0  0  0  0  0  0
   -5.1113    9.0300   -0.0000 C   0  0  0  0  0  0  0  0  0  0  0  0
    7.8860    6.1701   -0.0000 C   0  0  0  0  0  0  0  0  0  0  0  0
    6.5960    8.4215   -0.0000 C   0  0  0  0  0  0  0  0  0  0  0  0
   -5.3790    6.6203   -0.0000 C   0  0  0  0  0  0  0  0  0  0  0  0
   -6.1457    7.9103   -0.0000 C   0  0  0  0  0  0  0  0  0  0  0  0
    7.8738    4.6854   -0.0000 O   0  0  0  0  0  0  0  0  0  0  0  0
    9.1638    6.9368   -0.0000 N   0  0  0  0  0  0  0  0  0  0  0  0
    5.5129    9.5046   -0.0000 C   0  0  0  0  0  0  0  0  0  0  0  0
   -5.9997    5.2695   -0.0000 C   0  0  0  0  0  0  0  0  0  0  0  0
   10.4417    6.1944   -0.0000 C   0  0  0  0  0  0  0  0  0  0  0  0
    4.0404    9.1273   -0.0000 C   0  0  0  0  0  0  0  0  0  0  0  0
    5.8902   10.9893   -0.0000 C   0  0  0  0  0  0  0  0  0  0  0  0
   -7.5087    5.1235   -0.0000 C   0  0  0  0  0  0  0  0  0  0  0  0
   -5.1235    4.0769   -0.0000 C   0  0  0  0  0  0  0  0  0  0  0  0
   10.4295    4.7097   -0.0000 C   0  0  0  0  0  0  0  0  0  0  0  0
   11.7195    6.9368   -0.0000 C   0  0  0  0  0  0  0  0  0  0  0  0
    2.9329   10.2104   -0.0000 C   0  0  0  0  0  0  0  0  0  0  0  0
    4.8071   12.0724   -0.0000 C   0  0  0  0  0  0  0  0  0  0  0  0
   -8.1172    3.7726   -0.0000 C   0  0  0  0  0  0  0  0  0  0  0  0
   -5.7320    2.7260   -0.0000 C   0  0  0  0  0  0  0  0  0  0  0  0
   11.7073    3.9552   -0.0000 C   0  0  0  0  0  0  0  0  0  0  0  0
    9.1273    3.9795   -0.0000 C   0  0  0  0  0  0  0  0  0  0  0  0
   11.7073    8.4458   -0.0000 O   0  0  0  0  0  0  0  0  0  0  0  0
   12.9973    6.1944   -0.0000 C   0  0  0  0  0  0  0  0  0  0  0  0
    3.3345   11.7195   -0.0000 C   0  0  0  0  0  0  0  0  0  0  0  0
   -7.2410    2.5678   -0.0000 N   0  0  0  0  0  0  0  0  0  0  0  0
   12.9851    4.7219   -0.0000 O   0  0  0  0  0  0  0  0  0  0  0  0
   11.6708    2.4948   -0.0000 C   0  0  0  0  0  0  0  0  0  0  0  0
    9.1152    2.5070   -0.0000 C   0  0  0  0  0  0  0  0  0  0  0  0
   10.3808    1.7768   -0.0000 C   0  0  0  0  0  0  0  0  0  0  0  0
  1  2  1  0  0  0  0
  2  3  1  0  0  0  0
  2  4  1  0  0  0  0
  2  5  1  0  0  0  0
  5  6  1  0  0  0  0
  6  7  1  0  0  0  0
  7  8  2  0  0  0  0
  9  7  1  6  0  0  0
  9 10  1  0  0  0  0
  9 11  1  0  0  0  0
 10 12  1  0  0  0  0
 10 13  1  0  0  0  0
 11 14  1  0  0  0  0
 12 15  1  0  0  0  0
 13 16  1  0  0  0  0
 14 17  1  0  0  0  0
 16 18  1  1  0  0  0
 16 19  1  0  0  0  0
 17 20  1  0  0  0  0
 21 19  1  1  0  0  0
 20 22  1  0  0  0  0
 20 23  2  0  0  0  0
 21 24  1  0  0  0  0
 21 25  1  0  0  0  0
 22 26  1  0  0  0  0
 23 27  1  0  0  0  0
 24 28  2  0  0  0  0
 24 29  1  0  0  0  0
 25 30  1  0  0  0  0
 26 31  1  0  0  0  0
 32 29  1  6  0  0  0
 30 33  2  0  0  0  0
 30 34  1  0  0  0  0
 31 35  2  0  0  0  0
 31 36  1  0  0  0  0
 32 37  1  0  0  0  0
 32 38  1  0  0  0  0
 33 39  1  0  0  0  0
 34 40  2  0  0  0  0
 35 41  1  0  0  0  0
 36 42  2  0  0  0  0
 37 43  2  0  0  0  0
 37 44  1  0  0  0  0
 38 45  1  6  0  0  0
 38 46  1  0  0  0  0
 39 47  2  0  0  0  0
 41 48  2  0  0  0  0
 43 49  1  0  0  0  0
 43 50  1  0  0  0  0
 44 51  2  0  0  0  0
 50 52  2  0  0  0  0
 14 15  1  0  0  0  0
 26 27  2  0  0  0  0
 40 47  1  0  0  0  0
 42 48  1  0  0  0  0
 46 49  1  0  0  0  0
 51 52  1  0  0  0  0
M  END
>  <MolRegNo>
185868

>  <m>
=

>  <Value>
530

>  <Unit>
nM

>  <Type>
IC50

>  <pValue>
6.28

>  <Ligand Efficiency>
0

>  <Binding Efficiency>
0

>  <Surface Efficiency>
0

>  <Assay Index>
51632

>  <Assay Category>


>  <Assay Organism>
Homo sapiens

>  <Target ID>
11365

>  <Target Name>
Cytochrome P450 2D6

>  <Target Organism>
Homo sapiens

>  <Target Description>
Target is a single protein chain

>  <Sequence Accession>
P10635

>  <Reference>
Bioorg. Med. Chem. Lett. 13 (15), 2569-2572 (2003)

>  <Pubmed ID>
12852968

>  <DOI>
10.1016/s0960-894x(03)00475-x

$$$$
97847
Actelion Java MolfileCreator 1.0

 42 45  0  0  0  0  0  0  0  0999 V2000
    0.0000   -0.0000   -0.0000 F   0  0  0  0  0  0  0  0  0  0  0  0
    1.2991   -0.7508   -0.0000 C   0  0  0  0  0  0  0  0  0  0  0  0
    2.0380    0.5721   -0.0000 F   0  0  0  0  0  0  0  0  0  0  0  0
    0.5244   -2.0499   -0.0000 F   0  0  0  0  0  0  0  0  0  0  0  0
    2.5982   -1.4898   -0.0000 C   0  0  0  0  0  0  0  0  0  0  0  0
    2.5862   -2.9915   -0.0000 C   0  0  0  0  0  0  0  0  0  0  0  0
    3.8972   -0.7270   -0.0000 C   0  0  0  0  0  0  0  0  0  0  0  0
    3.8734   -3.7304   -0.0000 C   0  0  0  0  0  0  0  0  0  0  0  0
    5.1844   -1.4659   -0.0000 C   0  0  0  0  0  0  0  0  0  0  0  0
    5.1725   -2.9676   -0.0000 C   0  0  0  0  0  0  0  0  0  0  0  0
    6.4596   -3.7066   -0.0000 C   0  0  0  0  0  0  0  0  0  0  0  0
    6.4477   -5.1963   -0.0000 N   0  0  0  0  0  0  0  0  0  0  0  0
    7.7468   -2.9438   -0.0000 C   0  0  0  0  0  0  0  0  0  0  0  0
    7.7349   -5.9352   -0.0000 C   0  0  0  0  0  0  0  0  0  0  0  0
    5.1367   -5.9352   -0.0000 C   0  0  0  0  0  0  0  0  0  0  0  0
    7.7349   -1.4183   -0.0000 O   0  0  0  0  0  0  0  0  0  0  0  0
    9.0340   -3.6827   -0.0000 N   0  0  0  0  0  0  0  0  0  0  0  0
    7.7230   -7.4250   -0.0000 C   0  0  0  0  0  0  0  0  0  0  0  0
    5.1248   -7.4250   -0.0000 C   0  0  0  0  0  0  0  0  0  0  0  0
   10.3211   -2.9200   -0.0000 C   0  0  0  0  0  0  0  0  0  0  0  0
    6.4120   -8.1639   -0.0000 N   0  0  0  0  0  0  0  0  0  0  0  0
   10.3092   -1.3944   -0.0000 C   0  0  0  0  0  0  0  0  0  0  0  0
    6.4001   -9.6537   -0.0000 C   0  0  0  0  0  0  0  0  0  0  0  0
   11.6083   -0.6317   -0.0000 C   0  0  0  0  0  0  0  0  0  0  0  0
    8.9982   -0.6317   -0.0000 C   0  0  0  0  0  0  0  0  0  0  0  0
    7.6872  -10.3926   -0.0000 C   0  0  0  0  0  0  0  0  0  0  0  0
   11.5964    0.8819   -0.0000 C   0  0  0  0  0  0  0  0  0  0  0  0
    8.9863    0.8819   -0.0000 C   0  0  0  0  0  0  0  0  0  0  0  0
    8.9744   -9.6299   -0.0000 O   0  0  0  0  0  0  0  0  0  0  0  0
    7.6753  -11.8943   -0.0000 C   0  0  0  0  0  0  0  0  0  0  0  0
   10.2735    1.6447   -0.0000 C   0  0  0  0  0  0  0  0  0  0  0  0
    8.9625  -12.6213   -0.0000 O   0  0  0  0  0  0  0  0  0  0  0  0
   10.2615    3.1583   -0.0000 O   0  0  0  0  0  0  0  0  0  0  0  0
    8.9505  -14.1230   -0.0000 C   0  0  0  0  0  0  0  0  0  0  0  0
   11.5487    3.9092   -0.0000 C   0  0  0  0  0  0  0  0  0  0  0  0
    7.6395  -14.8620   -0.0000 C   0  0  0  0  0  0  0  0  0  0  0  0
   10.2377  -14.8620   -0.0000 C   0  0  0  0  0  0  0  0  0  0  0  0
    7.6276  -16.3517   -0.0000 C   0  0  0  0  0  0  0  0  0  0  0  0
    6.3166  -14.0873   -0.0000 C   0  0  0  0  0  0  0  0  0  0  0  0
   10.2258  -16.3517   -0.0000 C   0  0  0  0  0  0  0  0  0  0  0  0
   11.5368  -14.0873   -0.0000 C   0  0  0  0  0  0  0  0  0  0  0  0
    8.9148  -17.0907   -0.0000 C   0  0  0  0  0  0  0  0  0  0  0  0
  1  2  1  0  0  0  0
  2  3  1  0  0  0  0
  2  4  1  0  0  0  0
  2  5  1  0  0  0  0
  5  6  2  0  0  0  0
  5  7  1  0  0  0  0
  6  8  1  0  0  0  0
  7  9  2  0  0  0  0
  8 10  2  0  0  0  0
 10 11  1  0  0  0  0
 11 12  1  0  0  0  0
 11 13  1  0  0  0  0
 12 14  1  0  0  0  0
 12 15  1  0  0  0  0
 13 16  2  0  0  0  0
 13 17  1  0  0  0  0
 14 18  1  0  0  0  0
 15 19  1  0  0  0  0
 17 20  1  0  0  0  0
 18 21  1  0  0  0  0
 20 22  1  0  0  0  0
 21 23  1  0  0  0  0
 22 24  2  0  0  0  0
 22 25  1  0  0  0  0
 23 26  1  0  0  0  0
 24 27  1  0  0  0  0
 25 28  2  0  0  0  0
 26 29  1  0  0  0  0
 26 30  1  0  0  0  0
 27 31  2  0  0  0  0
 30 32  1  0  0  0  0
 31 33  1  0  0  0  0
 32 34  1  0  0  0  0
 33 35  1  0  0  0  0
 34 36  2  0  0  0  0
 34 37  1  0  0  0  0
 36 38  1  0  0  0  0
 36 39  1  0  0  0  0
 37 40  2  0  0  0  0
 37 41  1  0  0  0  0
 38 42  2  0  0  0  0
  9 10  1  0  0  0  0
 19 21  1  0  0  0  0
 28 31  1  0  0  0  0
 40 42  1  0  0  0  0
M  END
>  <MolRegNo>
97847

>  <m>
=

>  <Value>
2000

>  <Unit>
nM

>  <Type>
Ki

>  <pValue>
5.7

>  <Ligand Efficiency>
0

>  <Binding Efficiency>
0

>  <Surface Efficiency>
0

>  <Assay Index>
51650

>  <Assay Category>


>  <Assay Organism>


>  <Target ID>
11365

>  <Target Name>
Cytochrome P450 2D6

>  <Target Organism>
Homo sapiens

>  <Target Description>
Target is a single protein chain

>  <Sequence Accession>
P10635

>  <Reference>
Bioorg. Med. Chem. Lett. 14 (9), 2025-2030 (2004)

>  <Pubmed ID>
15080972

>  <DOI>
10.1016/j.bmcl.2004.02.078

$$$$
97847
Actelion Java MolfileCreator 1.0

 42 45  0  0  0  0  0  0  0  0999 V2000
    0.0000   -0.0000   -0.0000 F   0  0  0  0  0  0  0  0  0  0  0  0
    1.2991   -0.7508   -0.0000 C   0  0  0  0  0  0  0  0  0  0  0  0
    2.0380    0.5721   -0.0000 F   0  0  0  0  0  0  0  0  0  0  0  0
    0.5244   -2.0499   -0.0000 F   0  0  0  0  0  0  0  0  0  0  0  0
    2.5982   -1.4898   -0.0000 C   0  0  0  0  0  0  0  0  0  0  0  0
    2.5862   -2.9915   -0.0000 C   0  0  0  0  0  0  0  0  0  0  0  0
    3.8972   -0.7270   -0.0000 C   0  0  0  0  0  0  0  0  0  0  0  0
    3.8734   -3.7304   -0.0000 C   0  0  0  0  0  0  0  0  0  0  0  0
    5.1844   -1.4659   -0.0000 C   0  0  0  0  0  0  0  0  0  0  0  0
    5.1725   -2.9676   -0.0000 C   0  0  0  0  0  0  0  0  0  0  0  0
    6.4596   -3.7066   -0.0000 C   0  0  0  0  0  0  0  0  0  0  0  0
    6.4477   -5.1963   -0.0000 N   0  0  0  0  0  0  0  0  0  0  0  0
    7.7468   -2.9438   -0.0000 C   0  0  0  0  0  0  0  0  0  0  0  0
    7.7349   -5.9352   -0.0000 C   0  0  0  0  0  0  0  0  0  0  0  0
    5.1367   -5.9352   -0.0000 C   0  0  0  0  0  0  0  0  0  0  0  0
    7.7349   -1.4183   -0.0000 O   0  0  0  0  0  0  0  0  0  0  0  0
    9.0340   -3.6827   -0.0000 N   0  0  0  0  0  0  0  0  0  0  0  0
    7.7230   -7.4250   -0.0000 C   0  0  0  0  0  0  0  0  0  0  0  0
    5.1248   -7.4250   -0.0000 C   0  0  0  0  0  0  0  0  0  0  0  0
   10.3211   -2.9200   -0.0000 C   0  0  0  0  0  0  0  0  0  0  0  0
    6.4120   -8.1639   -0.0000 N   0  0  0  0  0  0  0  0  0  0  0  0
   10.3092   -1.3944   -0.0000 C   0  0  0  0  0  0  0  0  0  0  0  0
    6.4001   -9.6537   -0.0000 C   0  0  0  0  0  0  0  0  0  0  0  0
   11.6083   -0.6317   -0.0000 C   0  0  0  0  0  0  0  0  0  0  0  0
    8.9982   -0.6317   -0.0000 C   0  0  0  0  0  0  0  0  0  0  0  0
    7.6872  -10.3926   -0.0000 C   0  0  0  0  0  0  0  0  0  0  0  0
   11.5964    0.8819   -0.0000 C   0  0  0  0  0  0  0  0  0  0  0  0
    8.9863    0.8819   -0.0000 C   0  0  0  0  0  0  0  0  0  0  0  0
    8.9744   -9.6299   -0.0000 O   0  0  0  0  0  0  0  0  0  0  0  0
    7.6753  -11.8943   -0.0000 C   0  0  0  0  0  0  0  0  0  0  0  0
   10.2735    1.6447   -0.0000 C   0  0  0  0  0  0  0  0  0  0  0  0
    8.9625  -12.6213   -0.0000 O   0  0  0  0  0  0  0  0  0  0  0  0
   10.2615    3.1583   -0.0000 O   0  0  0  0  0  0  0  0  0  0  0  0
    8.9505  -14.1230   -0.0000 C   0  0  0  0  0  0  0  0  0  0  0  0
   11.5487    3.9092   -0.0000 C   0  0  0  0  0  0  0  0  0  0  0  0
    7.6395  -14.8620   -0.0000 C   0  0  0  0  0  0  0  0  0  0  0  0
   10.2377  -14.8620   -0.0000 C   0  0  0  0  0  0  0  0  0  0  0  0
    7.6276  -16.3517   -0.0000 C   0  0  0  0  0  0  0  0  0  0  0  0
    6.3166  -14.0873   -0.0000 C   0  0  0  0  0  0  0  0  0  0  0  0
   10.2258  -16.3517   -0.0000 C   0  0  0  0  0  0  0  0  0  0  0  0
   11.5368  -14.0873   -0.0000 C   0  0  0  0  0  0  0  0  0  0  0  0
    8.9148  -17.0907   -0.0000 C   0  0  0  0  0  0  0  0  0  0  0  0
  1  2  1  0  0  0  0
  2  3  1  0  0  0  0
  2  4  1  0  0  0  0
  2  5  1  0  0  0  0
  5  6  2  0  0  0  0
  5  7  1  0  0  0  0
  6  8  1  0  0  0  0
  7  9  2  0  0  0  0
  8 10  2  0  0  0  0
 10 11  1  0  0  0  0
 11 12  1  0  0  0  0
 11 13  1  0  0  0  0
 12 14  1  0  0  0  0
 12 15  1  0  0  0  0
 13 16  2  0  0  0  0
 13 17  1  0  0  0  0
 14 18  1  0  0  0  0
 15 19  1  0  0  0  0
 17 20  1  0  0  0  0
 18 21  1  0  0  0  0
 20 22  1  0  0  0  0
 21 23  1  0  0  0  0
 22 24  2  0  0  0  0
 22 25  1  0  0  0  0
 23 26  1  0  0  0  0
 24 27  1  0  0  0  0
 25 28  2  0  0  0  0
 26 29  1  0  0  0  0
 26 30  1  0  0  0  0
 27 31  2  0  0  0  0
 30 32  1  0  0  0  0
 31 33  1  0  0  0  0
 32 34  1  0  0  0  0
 33 35  1  0  0  0  0
 34 36  2  0  0  0  0
 34 37  1  0  0  0  0
 36 38  1  0  0  0  0
 36 39  1  0  0  0  0
 37 40  2  0  0  0  0
 37 41  1  0  0  0  0
 38 42  2  0  0  0  0
  9 10  1  0  0  0  0
 19 21  1  0  0  0  0
 28 31  1  0  0  0  0
 40 42  1  0  0  0  0
M  END
>  <MolRegNo>
97847

>  <m>
=

>  <Value>
8

>  <Unit>
%

>  <Type>
Inhibition

>  <pValue>
0

>  <Ligand Efficiency>
0

>  <Binding Efficiency>
0

>  <Surface Efficiency>
0

>  <Assay Index>
51648

>  <Assay Category>


>  <Assay Organism>


>  <Target ID>
11365

>  <Target Name>
Cytochrome P450 2D6

>  <Target Organism>
Homo sapiens

>  <Target Description>
Target is a single protein chain

>  <Sequence Accession>
P10635

>  <Reference>
Bioorg. Med. Chem. Lett. 14 (9), 2025-2030 (2004)

>  <Pubmed ID>
15080972

>  <DOI>
10.1016/j.bmcl.2004.02.078

$$$$
96974
Actelion Java MolfileCreator 1.0

 42 45  0  0  0  0  0  0  0  0999 V2000
    0.0000   -0.0000   -0.0000 F   0  0  0  0  0  0  0  0  0  0  0  0
    1.3006   -0.7517   -0.0000 C   0  0  0  0  0  0  0  0  0  0  0  0
    2.0403    0.5727   -0.0000 F   0  0  0  0  0  0  0  0  0  0  0  0
    0.5250   -2.0523   -0.0000 F   0  0  0  0  0  0  0  0  0  0  0  0
    2.6011   -1.4915   -0.0000 C   0  0  0  0  0  0  0  0  0  0  0  0
    2.5892   -2.9949   -0.0000 C   0  0  0  0  0  0  0  0  0  0  0  0
    3.9017   -0.7278   -0.0000 C   0  0  0  0  0  0  0  0  0  0  0  0
    3.8779   -3.7347   -0.0000 C   0  0  0  0  0  0  0  0  0  0  0  0
    5.1904   -1.4676   -0.0000 C   0  0  0  0  0  0  0  0  0  0  0  0
    5.1784   -2.9710   -0.0000 C   0  0  0  0  0  0  0  0  0  0  0  0
    6.4671   -3.7108   -0.0000 C   0  0  0  0  0  0  0  0  0  0  0  0
    6.4551   -5.2023   -0.0000 N   0  0  0  0  0  0  0  0  0  0  0  0
    7.7557   -2.9472   -0.0000 C   0  0  0  0  0  0  0  0  0  0  0  0
    7.7438   -5.9421   -0.0000 C   0  0  0  0  0  0  0  0  0  0  0  0
    5.1426   -5.9421   -0.0000 C   0  0  0  0  0  0  0  0  0  0  0  0
    7.7438   -1.4199   -0.0000 O   0  0  0  0  0  0  0  0  0  0  0  0
    9.0444   -3.6869   -0.0000 N   0  0  0  0  0  0  0  0  0  0  0  0
    7.7319   -7.4336   -0.0000 C   0  0  0  0  0  0  0  0  0  0  0  0
    5.1307   -7.4336   -0.0000 C   0  0  0  0  0  0  0  0  0  0  0  0
   10.3330   -2.9233   -0.0000 C   0  0  0  0  0  0  0  0  0  0  0  0
    6.4193   -8.1733   -0.0000 N   0  0  0  0  0  0  0  0  0  0  0  0
   10.3211   -1.3960   -0.0000 C   0  0  0  0  0  0  0  0  0  0  0  0
    6.4074   -9.6648   -0.0000 C   0  0  0  0  0  0  0  0  0  0  0  0
   11.6216   -0.6324   -0.0000 C   0  0  0  0  0  0  0  0  0  0  0  0
    9.0086   -0.6324   -0.0000 C   0  0  0  0  0  0  0  0  0  0  0  0
    7.6961  -10.4046   -0.0000 C   0  0  0  0  0  0  0  0  0  0  0  0
   11.6097    0.8830   -0.0000 C   0  0  0  0  0  0  0  0  0  0  0  0
    8.9966    0.8830   -0.0000 C   0  0  0  0  0  0  0  0  0  0  0  0
    8.9847   -9.6410   -0.0000 O   0  0  0  0  0  0  0  0  0  0  0  0
    7.6841  -11.9080   -0.0000 C   0  0  0  0  0  0  0  0  0  0  0  0
   10.2853    1.6466   -0.0000 C   0  0  0  0  0  0  0  0  0  0  0  0
    8.9728  -12.6359   -0.0000 O   0  0  0  0  0  0  0  0  0  0  0  0
   10.2733    3.1619   -0.0000 O   0  0  0  0  0  0  0  0  0  0  0  0
    8.9608  -14.1393   -0.0000 C   0  0  0  0  0  0  0  0  0  0  0  0
   11.5620    3.9137   -0.0000 C   0  0  0  0  0  0  0  0  0  0  0  0
    7.6483  -14.8790   -0.0000 C   0  0  0  0  0  0  0  0  0  0  0  0
   10.2495  -14.8790   -0.0000 C   0  0  0  0  0  0  0  0  0  0  0  0
    7.6364  -16.3705   -0.0000 C   0  0  0  0  0  0  0  0  0  0  0  0
   10.2375  -16.3705   -0.0000 C   0  0  0  0  0  0  0  0  0  0  0  0
    8.9250  -17.1103   -0.0000 C   0  0  0  0  0  0  0  0  0  0  0  0
    8.9250  -18.6018   -0.0000 O   0  0  0  0  0  0  0  0  0  0  0  0
   10.2137  -19.3296   -0.0000 C   0  0  0  0  0  0  0  0  0  0  0  0
  1  2  1  0  0  0  0
  2  3  1  0  0  0  0
  2  4  1  0  0  0  0
  2  5  1  0  0  0  0
  5  6  2  0  0  0  0
  5  7  1  0  0  0  0
  6  8  1  0  0  0  0
  7  9  2  0  0  0  0
  8 10  2  0  0  0  0
 10 11  1  0  0  0  0
 11 12  1  0  0  0  0
 11 13  1  0  0  0  0
 12 14  1  0  0  0  0
 12 15  1  0  0  0  0
 13 16  2  0  0  0  0
 13 17  1  0  0  0  0
 14 18  1  0  0  0  0
 15 19  1  0  0  0  0
 17 20  1  0  0  0  0
 18 21  1  0  0  0  0
 20 22  1  0  0  0  0
 21 23  1  0  0  0  0
 22 24  2  0  0  0  0
 22 25  1  0  0  0  0
 23 26  1  0  0  0  0
 24 27  1  0  0  0  0
 25 28  2  0  0  0  0
 26 29  1  0  0  0  0
 26 30  1  0  0  0  0
 27 31  2  0  0  0  0
 30 32  1  0  0  0  0
 31 33  1  0  0  0  0
 32 34  1  0  0  0  0
 33 35  1  0  0  0  0
 34 36  2  0  0  0  0
 34 37  1  0  0  0  0
 36 38  1  0  0  0  0
 37 39  2  0  0  0  0
 38 40  2  0  0  0  0
 40 41  1  0  0  0  0
 41 42  1  0  0  0  0
  9 10  1  0  0  0  0
 19 21  1  0  0  0  0
 28 31  1  0  0  0  0
 39 40  1  0  0  0  0
M  END
>  <MolRegNo>
96974

>  <m>
=

>  <Value>
4000

>  <Unit>
nM

>  <Type>
Ki

>  <pValue>
5.4

>  <Ligand Efficiency>
0

>  <Binding Efficiency>
0

>  <Surface Efficiency>
0

>  <Assay Index>
51650

>  <Assay Category>


>  <Assay Organism>


>  <Target ID>
11365

>  <Target Name>
Cytochrome P450 2D6

>  <Target Organism>
Homo sapiens

>  <Target Description>
Target is a single protein chain

>  <Sequence Accession>
P10635

>  <Reference>
Bioorg. Med. Chem. Lett. 14 (9), 2025-2030 (2004)

>  <Pubmed ID>
15080972

>  <DOI>
10.1016/j.bmcl.2004.02.078

$$$$
96974
Actelion Java MolfileCreator 1.0

 42 45  0  0  0  0  0  0  0  0999 V2000
    0.0000   -0.0000   -0.0000 F   0  0  0  0  0  0  0  0  0  0  0  0
    1.3006   -0.7517   -0.0000 C   0  0  0  0  0  0  0  0  0  0  0  0
    2.0403    0.5727   -0.0000 F   0  0  0  0  0  0  0  0  0  0  0  0
    0.5250   -2.0523   -0.0000 F   0  0  0  0  0  0  0  0  0  0  0  0
    2.6011   -1.4915   -0.0000 C   0  0  0  0  0  0  0  0  0  0  0  0
    2.5892   -2.9949   -0.0000 C   0  0  0  0  0  0  0  0  0  0  0  0
    3.9017   -0.7278   -0.0000 C   0  0  0  0  0  0  0  0  0  0  0  0
    3.8779   -3.7347   -0.0000 C   0  0  0  0  0  0  0  0  0  0  0  0
    5.1904   -1.4676   -0.0000 C   0  0  0  0  0  0  0  0  0  0  0  0
    5.1784   -2.9710   -0.0000 C   0  0  0  0  0  0  0  0  0  0  0  0
    6.4671   -3.7108   -0.0000 C   0  0  0  0  0  0  0  0  0  0  0  0
    6.4551   -5.2023   -0.0000 N   0  0  0  0  0  0  0  0  0  0  0  0
    7.7557   -2.9472   -0.0000 C   0  0  0  0  0  0  0  0  0  0  0  0
    7.7438   -5.9421   -0.0000 C   0  0  0  0  0  0  0  0  0  0  0  0
    5.1426   -5.9421   -0.0000 C   0  0  0  0  0  0  0  0  0  0  0  0
    7.7438   -1.4199   -0.0000 O   0  0  0  0  0  0  0  0  0  0  0  0
    9.0444   -3.6869   -0.0000 N   0  0  0  0  0  0  0  0  0  0  0  0
    7.7319   -7.4336   -0.0000 C   0  0  0  0  0  0  0  0  0  0  0  0
    5.1307   -7.4336   -0.0000 C   0  0  0  0  0  0  0  0  0  0  0  0
   10.3330   -2.9233   -0.0000 C   0  0  0  0  0  0  0  0  0  0  0  0
    6.4193   -8.1733   -0.0000 N   0  0  0  0  0  0  0  0  0  0  0  0
   10.3211   -1.3960   -0.0000 C   0  0  0  0  0  0  0  0  0  0  0  0
    6.4074   -9.6648   -0.0000 C   0  0  0  0  0  0  0  0  0  0  0  0
   11.6216   -0.6324   -0.0000 C   0  0  0  0  0  0  0  0  0  0  0  0
    9.0086   -0.6324   -0.0000 C   0  0  0  0  0  0  0  0  0  0  0  0
    7.6961  -10.4046   -0.0000 C   0  0  0  0  0  0  0  0  0  0  0  0
   11.6097    0.8830   -0.0000 C   0  0  0  0  0  0  0  0  0  0  0  0
    8.9966    0.8830   -0.0000 C   0  0  0  0  0  0  0  0  0  0  0  0
    8.9847   -9.6410   -0.0000 O   0  0  0  0  0  0  0  0  0  0  0  0
    7.6841  -11.9080   -0.0000 C   0  0  0  0  0  0  0  0  0  0  0  0
   10.2853    1.6466   -0.0000 C   0  0  0  0  0  0  0  0  0  0  0  0
    8.9728  -12.6359   -0.0000 O   0  0  0  0  0  0  0  0  0  0  0  0
   10.2733    3.1619   -0.0000 O   0  0  0  0  0  0  0  0  0  0  0  0
    8.9608  -14.1393   -0.0000 C   0  0  0  0  0  0  0  0  0  0  0  0
   11.5620    3.9137   -0.0000 C   0  0  0  0  0  0  0  0  0  0  0  0
    7.6483  -14.8790   -0.0000 C   0  0  0  0  0  0  0  0  0  0  0  0
   10.2495  -14.8790   -0.0000 C   0  0  0  0  0  0  0  0  0  0  0  0
    7.6364  -16.3705   -0.0000 C   0  0  0  0  0  0  0  0  0  0  0  0
   10.2375  -16.3705   -0.0000 C   0  0  0  0  0  0  0  0  0  0  0  0
    8.9250  -17.1103   -0.0000 C   0  0  0  0  0  0  0  0  0  0  0  0
    8.9250  -18.6018   -0.0000 O   0  0  0  0  0  0  0  0  0  0  0  0
   10.2137  -19.3296   -0.0000 C   0  0  0  0  0  0  0  0  0  0  0  0
  1  2  1  0  0  0  0
  2  3  1  0  0  0  0
  2  4  1  0  0  0  0
  2  5  1  0  0  0  0
  5  6  2  0  0  0  0
  5  7  1  0  0  0  0
  6  8  1  0  0  0  0
  7  9  2  0  0  0  0
  8 10  2  0  0  0  0
 10 11  1  0  0  0  0
 11 12  1  0  0  0  0
 11 13  1  0  0  0  0
 12 14  1  0  0  0  0
 12 15  1  0  0  0  0
 13 16  2  0  0  0  0
 13 17  1  0  0  0  0
 14 18  1  0  0  0  0
 15 19  1  0  0  0  0
 17 20  1  0  0  0  0
 18 21  1  0  0  0  0
 20 22  1  0  0  0  0
 21 23  1  0  0  0  0
 22 24  2  0  0  0  0
 22 25  1  0  0  0  0
 23 26  1  0  0  0  0
 24 27  1  0  0  0  0
 25 28  2  0  0  0  0
 26 29  1  0  0  0  0
 26 30  1  0  0  0  0
 27 31  2  0  0  0  0
 30 32  1  0  0  0  0
 31 33  1  0  0  0  0
 32 34  1  0  0  0  0
 33 35  1  0  0  0  0
 34 36  2  0  0  0  0
 34 37  1  0  0  0  0
 36 38  1  0  0  0  0
 37 39  2  0  0  0  0
 38 40  2  0  0  0  0
 40 41  1  0  0  0  0
 41 42  1  0  0  0  0
  9 10  1  0  0  0  0
 19 21  1  0  0  0  0
 28 31  1  0  0  0  0
 39 40  1  0  0  0  0
M  END
>  <MolRegNo>
96974

>  <m>
=

>  <Value>
0

>  <Unit>
%

>  <Type>
Inhibition

>  <pValue>
0

>  <Ligand Efficiency>
0

>  <Binding Efficiency>
0

>  <Surface Efficiency>
0

>  <Assay Index>
51648

>  <Assay Category>


>  <Assay Organism>


>  <Target ID>
11365

>  <Target Name>
Cytochrome P450 2D6

>  <Target Organism>
Homo sapiens

>  <Target Description>
Target is a single protein chain

>  <Sequence Accession>
P10635

>  <Reference>
Bioorg. Med. Chem. Lett. 14 (9), 2025-2030 (2004)

>  <Pubmed ID>
15080972

>  <DOI>
10.1016/j.bmcl.2004.02.078

$$$$
97976
Actelion Java MolfileCreator 1.0

 39 42  0  0  0  0  0  0  0  0999 V2000
    0.0000   -0.0000   -0.0000 F   0  0  0  0  0  0  0  0  0  0  0  0
    1.3085   -0.7563   -0.0000 C   0  0  0  0  0  0  0  0  0  0  0  0
    2.6050    0.0120   -0.0000 C   0  0  0  0  0  0  0  0  0  0  0  0
    1.2965   -2.2569   -0.0000 C   0  0  0  0  0  0  0  0  0  0  0  0
    3.8896   -0.7323   -0.0000 C   0  0  0  0  0  0  0  0  0  0  0  0
    2.5930   -3.0012   -0.0000 C   0  0  0  0  0  0  0  0  0  0  0  0
    3.8776   -2.2329   -0.0000 C   0  0  0  0  0  0  0  0  0  0  0  0
    5.1741   -2.9772   -0.0000 C   0  0  0  0  0  0  0  0  0  0  0  0
    5.1621   -4.4658   -0.0000 N   0  0  0  0  0  0  0  0  0  0  0  0
    6.4586   -2.2089   -0.0000 C   0  0  0  0  0  0  0  0  0  0  0  0
    3.8535   -5.2101   -0.0000 C   0  0  0  0  0  0  0  0  0  0  0  0
    6.4586   -5.2101   -0.0000 C   0  0  0  0  0  0  0  0  0  0  0  0
    6.4466   -0.6843   -0.0000 O   0  0  0  0  0  0  0  0  0  0  0  0
    7.7551   -2.9532   -0.0000 N   0  0  0  0  0  0  0  0  0  0  0  0
    3.8415   -6.6987   -0.0000 C   0  0  0  0  0  0  0  0  0  0  0  0
    6.4466   -6.6987   -0.0000 C   0  0  0  0  0  0  0  0  0  0  0  0
    9.0396   -2.1849   -0.0000 C   0  0  0  0  0  0  0  0  0  0  0  0
    5.1261   -7.4430   -0.0000 N   0  0  0  0  0  0  0  0  0  0  0  0
    9.0276   -0.6603   -0.0000 C   0  0  0  0  0  0  0  0  0  0  0  0
    5.1141   -8.9316   -0.0000 C   0  0  0  0  0  0  0  0  0  0  0  0
    7.7191    0.1080   -0.0000 C   0  0  0  0  0  0  0  0  0  0  0  0
   10.3121    0.1080   -0.0000 C   0  0  0  0  0  0  0  0  0  0  0  0
    6.3986   -9.6759   -0.0000 C   0  0  0  0  0  0  0  0  0  0  0  0
    7.7071    1.6327   -0.0000 C   0  0  0  0  0  0  0  0  0  0  0  0
   10.3001    1.6327   -0.0000 C   0  0  0  0  0  0  0  0  0  0  0  0
    7.6831   -8.9076   -0.0000 O   0  0  0  0  0  0  0  0  0  0  0  0
    6.3866  -11.1885   -0.0000 C   0  0  0  0  0  0  0  0  0  0  0  0
    8.9916    2.4010   -0.0000 C   0  0  0  0  0  0  0  0  0  0  0  0
    7.6711  -11.9208   -0.0000 O   0  0  0  0  0  0  0  0  0  0  0  0
    8.9796    3.9136   -0.0000 O   0  0  0  0  0  0  0  0  0  0  0  0
    7.6591  -13.4214   -0.0000 C   0  0  0  0  0  0  0  0  0  0  0  0
   10.2641    4.6699   -0.0000 C   0  0  0  0  0  0  0  0  0  0  0  0
    6.3385  -14.1657   -0.0000 C   0  0  0  0  0  0  0  0  0  0  0  0
    8.9436  -14.1657   -0.0000 C   0  0  0  0  0  0  0  0  0  0  0  0
    6.3265  -15.6543   -0.0000 C   0  0  0  0  0  0  0  0  0  0  0  0
    8.9316  -15.6543   -0.0000 C   0  0  0  0  0  0  0  0  0  0  0  0
    7.6231  -16.3986   -0.0000 C   0  0  0  0  0  0  0  0  0  0  0  0
    7.6231  -17.8872   -0.0000 O   0  0  0  0  0  0  0  0  0  0  0  0
    8.9196  -18.6315   -0.0000 C   0  0  0  0  0  0  0  0  0  0  0  0
  1  2  1  0  0  0  0
  2  3  2  0  0  0  0
  2  4  1  0  0  0  0
  3  5  1  0  0  0  0
  4  6  2  0  0  0  0
  5  7  2  0  0  0  0
  7  8  1  0  0  0  0
  8  9  1  0  0  0  0
  8 10  1  0  0  0  0
  9 11  1  0  0  0  0
  9 12  1  0  0  0  0
 10 13  2  0  0  0  0
 10 14  1  0  0  0  0
 11 15  1  0  0  0  0
 12 16  1  0  0  0  0
 14 17  1  0  0  0  0
 15 18  1  0  0  0  0
 17 19  1  0  0  0  0
 18 20  1  0  0  0  0
 19 21  2  0  0  0  0
 19 22  1  0  0  0  0
 20 23  1  0  0  0  0
 21 24  1  0  0  0  0
 22 25  2  0  0  0  0
 23 26  1  0  0  0  0
 23 27  1  0  0  0  0
 24 28  2  0  0  0  0
 27 29  1  0  0  0  0
 28 30  1  0  0  0  0
 29 31  1  0  0  0  0
 30 32  1  0  0  0  0
 31 33  2  0  0  0  0
 31 34  1  0  0  0  0
 33 35  1  0  0  0  0
 34 36  2  0  0  0  0
 35 37  2  0  0  0  0
 37 38  1  0  0  0  0
 38 39  1  0  0  0  0
  6  7  1  0  0  0  0
 16 18  1  0  0  0  0
 25 28  1  0  0  0  0
 36 37  1  0  0  0  0
M  END
>  <MolRegNo>
97976

>  <m>
=

>  <Value>
7000

>  <Unit>
nM

>  <Type>
Ki

>  <pValue>
5.16

>  <Ligand Efficiency>
0

>  <Binding Efficiency>
0

>  <Surface Efficiency>
0

>  <Assay Index>
51650

>  <Assay Category>


>  <Assay Organism>


>  <Target ID>
11365

>  <Target Name>
Cytochrome P450 2D6

>  <Target Organism>
Homo sapiens

>  <Target Description>
Target is a single protein chain

>  <Sequence Accession>
P10635

>  <Reference>
Bioorg. Med. Chem. Lett. 14 (9), 2025-2030 (2004)

>  <Pubmed ID>
15080972

>  <DOI>
10.1016/j.bmcl.2004.02.078

$$$$
97976
Actelion Java MolfileCreator 1.0

 39 42  0  0  0  0  0  0  0  0999 V2000
    0.0000   -0.0000   -0.0000 F   0  0  0  0  0  0  0  0  0  0  0  0
    1.3085   -0.7563   -0.0000 C   0  0  0  0  0  0  0  0  0  0  0  0
    2.6050    0.0120   -0.0000 C   0  0  0  0  0  0  0  0  0  0  0  0
    1.2965   -2.2569   -0.0000 C   0  0  0  0  0  0  0  0  0  0  0  0
    3.8896   -0.7323   -0.0000 C   0  0  0  0  0  0  0  0  0  0  0  0
    2.5930   -3.0012   -0.0000 C   0  0  0  0  0  0  0  0  0  0  0  0
    3.8776   -2.2329   -0.0000 C   0  0  0  0  0  0  0  0  0  0  0  0
    5.1741   -2.9772   -0.0000 C   0  0  0  0  0  0  0  0  0  0  0  0
    5.1621   -4.4658   -0.0000 N   0  0  0  0  0  0  0  0  0  0  0  0
    6.4586   -2.2089   -0.0000 C   0  0  0  0  0  0  0  0  0  0  0  0
    3.8535   -5.2101   -0.0000 C   0  0  0  0  0  0  0  0  0  0  0  0
    6.4586   -5.2101   -0.0000 C   0  0  0  0  0  0  0  0  0  0  0  0
    6.4466   -0.6843   -0.0000 O   0  0  0  0  0  0  0  0  0  0  0  0
    7.7551   -2.9532   -0.0000 N   0  0  0  0  0  0  0  0  0  0  0  0
    3.8415   -6.6987   -0.0000 C   0  0  0  0  0  0  0  0  0  0  0  0
    6.4466   -6.6987   -0.0000 C   0  0  0  0  0  0  0  0  0  0  0  0
    9.0396   -2.1849   -0.0000 C   0  0  0  0  0  0  0  0  0  0  0  0
    5.1261   -7.4430   -0.0000 N   0  0  0  0  0  0  0  0  0  0  0  0
    9.0276   -0.6603   -0.0000 C   0  0  0  0  0  0  0  0  0  0  0  0
    5.1141   -8.9316   -0.0000 C   0  0  0  0  0  0  0  0  0  0  0  0
    7.7191    0.1080   -0.0000 C   0  0  0  0  0  0  0  0  0  0  0  0
   10.3121    0.1080   -0.0000 C   0  0  0  0  0  0  0  0  0  0  0  0
    6.3986   -9.6759   -0.0000 C   0  0  0  0  0  0  0  0  0  0  0  0
    7.7071    1.6327   -0.0000 C   0  0  0  0  0  0  0  0  0  0  0  0
   10.3001    1.6327   -0.0000 C   0  0  0  0  0  0  0  0  0  0  0  0
    7.6831   -8.9076   -0.0000 O   0  0  0  0  0  0  0  0  0  0  0  0
    6.3866  -11.1885   -0.0000 C   0  0  0  0  0  0  0  0  0  0  0  0
    8.9916    2.4010   -0.0000 C   0  0  0  0  0  0  0  0  0  0  0  0
    7.6711  -11.9208   -0.0000 O   0  0  0  0  0  0  0  0  0  0  0  0
    8.9796    3.9136   -0.0000 O   0  0  0  0  0  0  0  0  0  0  0  0
    7.6591  -13.4214   -0.0000 C   0  0  0  0  0  0  0  0  0  0  0  0
   10.2641    4.6699   -0.0000 C   0  0  0  0  0  0  0  0  0  0  0  0
    6.3385  -14.1657   -0.0000 C   0  0  0  0  0  0  0  0  0  0  0  0
    8.9436  -14.1657   -0.0000 C   0  0  0  0  0  0  0  0  0  0  0  0
    6.3265  -15.6543   -0.0000 C   0  0  0  0  0  0  0  0  0  0  0  0
    8.9316  -15.6543   -0.0000 C   0  0  0  0  0  0  0  0  0  0  0  0
    7.6231  -16.3986   -0.0000 C   0  0  0  0  0  0  0  0  0  0  0  0
    7.6231  -17.8872   -0.0000 O   0  0  0  0  0  0  0  0  0  0  0  0
    8.9196  -18.6315   -0.0000 C   0  0  0  0  0  0  0  0  0  0  0  0
  1  2  1  0  0  0  0
  2  3  2  0  0  0  0
  2  4  1  0  0  0  0
  3  5  1  0  0  0  0
  4  6  2  0  0  0  0
  5  7  2  0  0  0  0
  7  8  1  0  0  0  0
  8  9  1  0  0  0  0
  8 10  1  0  0  0  0
  9 11  1  0  0  0  0
  9 12  1  0  0  0  0
 10 13  2  0  0  0  0
 10 14  1  0  0  0  0
 11 15  1  0  0  0  0
 12 16  1  0  0  0  0
 14 17  1  0  0  0  0
 15 18  1  0  0  0  0
 17 19  1  0  0  0  0
 18 20  1  0  0  0  0
 19 21  2  0  0  0  0
 19 22  1  0  0  0  0
 20 23  1  0  0  0  0
 21 24  1  0  0  0  0
 22 25  2  0  0  0  0
 23 26  1  0  0  0  0
 23 27  1  0  0  0  0
 24 28  2  0  0  0  0
 27 29  1  0  0  0  0
 28 30  1  0  0  0  0
 29 31  1  0  0  0  0
 30 32  1  0  0  0  0
 31 33  2  0  0  0  0
 31 34  1  0  0  0  0
 33 35  1  0  0  0  0
 34 36  2  0  0  0  0
 35 37  2  0  0  0  0
 37 38  1  0  0  0  0
 38 39  1  0  0  0  0
  6  7  1  0  0  0  0
 16 18  1  0  0  0  0
 25 28  1  0  0  0  0
 36 37  1  0  0  0  0
M  END
>  <MolRegNo>
97976

>  <m>
=

>  <Value>
10

>  <Unit>
%

>  <Type>
Inhibition

>  <pValue>
0

>  <Ligand Efficiency>
0

>  <Binding Efficiency>
0

>  <Surface Efficiency>
0

>  <Assay Index>
51648

>  <Assay Category>


>  <Assay Organism>


>  <Target ID>
11365

>  <Target Name>
Cytochrome P450 2D6

>  <Target Organism>
Homo sapiens

>  <Target Description>
Target is a single protein chain

>  <Sequence Accession>
P10635

>  <Reference>
Bioorg. Med. Chem. Lett. 14 (9), 2025-2030 (2004)

>  <Pubmed ID>
15080972

>  <DOI>
10.1016/j.bmcl.2004.02.078

$$$$
7582
Actelion Java MolfileCreator 1.0

 45 49  0  0  0  0  0  0  0  0999 V2000
    0.0000   -0.0000   -0.0000 Cl  0  0  0  0  0  0  0  0  0  0  0  0
   -1.3066   -0.7483   -0.0000 C   0  0  0  0  0  0  0  0  0  0  0  0
   -1.3066   -2.2330   -0.0000 C   0  0  0  0  0  0  0  0  0  0  0  0
   -2.6131    0.0119   -0.0000 C   0  0  0  0  0  0  0  0  0  0  0  0
   -2.6250   -2.9695   -0.0000 C   0  0  0  0  0  0  0  0  0  0  0  0
   -3.9078   -0.7364   -0.0000 C   0  0  0  0  0  0  0  0  0  0  0  0
   -3.9316   -2.2093   -0.0000 C   0  0  0  0  0  0  0  0  0  0  0  0
   -5.2381   -2.9576   -0.0000 C   0  0  0  0  0  0  0  0  0  0  0  0
   -5.2500   -4.4423   -0.0000 C   0  0  0  0  0  0  0  0  0  0  0  0
   -6.5447   -2.1974   -0.0000 C   0  0  0  0  0  0  0  0  0  0  0  0
   -6.5566   -5.1787   -0.0000 C   0  0  0  0  0  0  0  0  0  0  0  0
   -7.8394   -2.9338   -0.0000 C   0  0  0  0  0  0  0  0  0  0  0  0
   -7.8631   -4.4067   -0.0000 C   0  0  0  0  0  0  0  0  0  0  0  0
   -9.1697   -5.1431   -0.0000 C   0  0  0  0  0  0  0  0  0  0  0  0
  -10.4763   -4.3829   -0.0000 N   0  0  0  0  0  0  0  0  0  0  0  0
  -10.4881   -2.8744   -0.0000 C   0  0  0  0  0  0  0  0  0  0  0  0
  -11.7828   -5.1194   -0.0000 C   0  0  0  0  0  0  0  0  0  0  0  0
   -9.2053   -2.1143   -0.0000 O   0  0  0  0  0  0  0  0  0  0  0  0
  -11.7947   -2.1143   -0.0000 C   0  0  0  0  0  0  0  0  0  0  0  0
  -13.0894   -4.3592   -0.0000 C   0  0  0  0  0  0  0  0  0  0  0  0
  -11.8066   -0.6058   -0.0000 N   0  0  0  0  0  0  0  0  0  0  0  0
  -14.3960   -5.0956   -0.0000 N   0  0  0  0  0  0  0  0  0  0  0  0
  -13.1250    0.1544   -0.0000 C   0  0  0  0  0  0  0  0  0  0  0  0
  -10.5238    0.1544   -0.0000 C   0  0  0  0  0  0  0  0  0  0  0  0
  -14.4078   -6.5803   -0.0000 C   0  0  0  0  0  0  0  0  0  0  0  0
  -15.7144   -4.3473   -0.0000 C   0  0  0  0  0  0  0  0  0  0  0  0
  -14.4316   -0.5820   -0.0000 S   0  0  0  0  0  0  0  0  0  0  0  0
  -13.1369    1.6510   -0.0000 N   0  0  0  0  0  0  0  0  0  0  0  0
  -10.5475    1.6510   -0.0000 C   0  0  0  0  0  0  0  0  0  0  0  0
   -9.2647   -0.5701   -0.0000 C   0  0  0  0  0  0  0  0  0  0  0  0
  -15.7263   -7.3286   -0.0000 C   0  0  0  0  0  0  0  0  0  0  0  0
  -17.0210   -5.0837   -0.0000 C   0  0  0  0  0  0  0  0  0  0  0  0
  -15.7382    0.1663   -0.0000 C   0  0  0  0  0  0  0  0  0  0  0  0
  -11.8541    2.4231   -0.0000 C   0  0  0  0  0  0  0  0  0  0  0  0
   -9.2647    2.4231   -0.0000 C   0  0  0  0  0  0  0  0  0  0  0  0
   -7.9819    0.1782   -0.0000 C   0  0  0  0  0  0  0  0  0  0  0  0
  -17.0447   -0.5701   -0.0000 C   0  0  0  0  0  0  0  0  0  0  0  0
  -11.8660    3.9316   -0.0000 O   0  0  0  0  0  0  0  0  0  0  0  0
   -7.9819    1.6985   -0.0000 C   0  0  0  0  0  0  0  0  0  0  0  0
  -18.3513    0.1900   -0.0000 C   0  0  0  0  0  0  0  0  0  0  0  0
  -17.0566   -2.0667   -0.0000 C   0  0  0  0  0  0  0  0  0  0  0  0
  -19.6579   -0.5583   -0.0000 C   0  0  0  0  0  0  0  0  0  0  0  0
  -18.3632   -2.7913   -0.0000 C   0  0  0  0  0  0  0  0  0  0  0  0
  -19.6697   -2.0430   -0.0000 C   0  0  0  0  0  0  0  0  0  0  0  0
  -20.9882   -2.7675   -0.0000 F   0  0  0  0  0  0  0  0  0  0  0  0
  1  2  1  0  0  0  0
  2  3  2  0  0  0  0
  2  4  1  0  0  0  0
  3  5  1  0  0  0  0
  4  6  2  0  0  0  0
  5  7  2  0  0  0  0
  7  8  1  0  0  0  0
  8  9  2  0  0  0  0
  8 10  1  0  0  0  0
  9 11  1  0  0  0  0
 10 12  2  0  0  0  0
 11 13  2  0  0  0  0
 13 14  1  0  0  0  0
 14 15  1  0  0  0  0
 15 16  1  0  0  0  0
 15 17  1  0  0  0  0
 16 18  2  0  0  0  0
 16 19  1  0  0  0  0
 17 20  1  0  0  0  0
 19 21  1  0  0  0  0
 20 22  1  0  0  0  0
 21 23  1  0  0  0  0
 21 24  1  0  0  0  0
 22 25  1  0  0  0  0
 22 26  1  0  0  0  0
 23 27  1  0  0  0  0
 23 28  2  0  0  0  0
 24 29  2  0  0  0  0
 24 30  1  0  0  0  0
 25 31  1  0  0  0  0
 26 32  1  0  0  0  0
 27 33  1  0  0  0  0
 28 34  1  0  0  0  0
 29 35  1  0  0  0  0
 30 36  1  0  0  0  0
 33 37  1  0  0  0  0
 34 38  2  0  0  0  0
 35 39  1  0  0  0  0
 37 40  2  0  0  0  0
 37 41  1  0  0  0  0
 40 42  1  0  0  0  0
 41 43  2  0  0  0  0
 42 44  2  0  0  0  0
 44 45  1  0  0  0  0
  6  7  1  0  0  0  0
 12 13  1  0  0  0  0
 29 34  1  0  0  0  0
 36 39  1  0  0  0  0
 43 44  1  0  0  0  0
M  END
>  <MolRegNo>
7582

>  <m>
=

>  <Value>
6000

>  <Unit>
nM

>  <Type>
IC50

>  <pValue>
5.22

>  <Ligand Efficiency>
0

>  <Binding Efficiency>
0

>  <Surface Efficiency>
0

>  <Assay Index>
51652

>  <Assay Category>


>  <Assay Organism>


>  <Target ID>
11365

>  <Target Name>
Cytochrome P450 2D6

>  <Target Organism>
Homo sapiens

>  <Target Description>
Target is a single protein chain

>  <Sequence Accession>
P10635

>  <Reference>
Bioorg. Med. Chem. Lett. 13 (6), 1067-1070 (2003)

>  <Pubmed ID>
12643913

>  <DOI>
10.1016/s0960-894x(03)00058-1

$$$$
7570
Actelion Java MolfileCreator 1.0

 45 48  0  0  0  0  0  0  0  0999 V2000
    0.0000   -0.0000   -0.0000 S   0  0  0  0  0  0  0  0  0  0  0  0
    1.2797    0.7678   -0.0000 C   0  0  0  0  0  0  0  0  0  0  0  0
   -1.3162    0.7556   -0.0000 C   0  0  0  0  0  0  0  0  0  0  0  0
    1.2553    2.2791   -0.0000 N   0  0  0  0  0  0  0  0  0  0  0  0
    2.5594    0.0244   -0.0000 N   0  0  0  0  0  0  0  0  0  0  0  0
   -2.6203    0.0122   -0.0000 C   0  0  0  0  0  0  0  0  0  0  0  0
    2.5472    3.0469   -0.0000 C   0  0  0  0  0  0  0  0  0  0  0  0
    3.8391    0.7922   -0.0000 C   0  0  0  0  0  0  0  0  0  0  0  0
    2.5472   -1.4625   -0.0000 C   0  0  0  0  0  0  0  0  0  0  0  0
   -3.9487    0.7800   -0.0000 C   0  0  0  0  0  0  0  0  0  0  0  0
   -2.6325   -1.4991   -0.0000 C   0  0  0  0  0  0  0  0  0  0  0  0
    2.5350    4.5581   -0.0000 O   0  0  0  0  0  0  0  0  0  0  0  0
    3.8269    2.3034   -0.0000 C   0  0  0  0  0  0  0  0  0  0  0  0
    3.8512   -2.2059   -0.0000 C   0  0  0  0  0  0  0  0  0  0  0  0
   -5.2528    0.0244   -0.0000 C   0  0  0  0  0  0  0  0  0  0  0  0
   -3.9609   -2.2425   -0.0000 C   0  0  0  0  0  0  0  0  0  0  0  0
    5.1309    3.0712   -0.0000 C   0  0  0  0  0  0  0  0  0  0  0  0
    5.1309   -1.4381   -0.0000 O   0  0  0  0  0  0  0  0  0  0  0  0
    3.8391   -3.6928   -0.0000 N   0  0  0  0  0  0  0  0  0  0  0  0
   -5.2650   -1.4625   -0.0000 C   0  0  0  0  0  0  0  0  0  0  0  0
    5.1309   -4.4362   -0.0000 C   0  0  0  0  0  0  0  0  0  0  0  0
    2.5350   -4.4362   -0.0000 C   0  0  0  0  0  0  0  0  0  0  0  0
   -6.5690   -2.2059   -0.0000 F   0  0  0  0  0  0  0  0  0  0  0  0
    6.4106   -3.6684   -0.0000 C   0  0  0  0  0  0  0  0  0  0  0  0
    1.2066   -3.6684   -0.0000 C   0  0  0  0  0  0  0  0  0  0  0  0
    6.3862   -2.1572   -0.0000 C   0  0  0  0  0  0  0  0  0  0  0  0
    7.6903   -4.4119   -0.0000 C   0  0  0  0  0  0  0  0  0  0  0  0
   -0.0975   -4.4119   -0.0000 N   0  0  0  0  0  0  0  0  0  0  0  0
    7.6537   -1.3894   -0.0000 C   0  0  0  0  0  0  0  0  0  0  0  0
    8.9700   -3.6441   -0.0000 C   0  0  0  0  0  0  0  0  0  0  0  0
   -0.1097   -5.8987   -0.0000 C   0  0  0  0  0  0  0  0  0  0  0  0
   -1.4016   -3.6562   -0.0000 C   0  0  0  0  0  0  0  0  0  0  0  0
    8.9578   -2.1328   -0.0000 C   0  0  0  0  0  0  0  0  0  0  0  0
   -1.4137   -6.6422   -0.0000 C   0  0  0  0  0  0  0  0  0  0  0  0
   -2.7056   -4.3997   -0.0000 C   0  0  0  0  0  0  0  0  0  0  0  0
   10.2375   -1.3650   -0.0000 C   0  0  0  0  0  0  0  0  0  0  0  0
   10.2131    0.1462   -0.0000 C   0  0  0  0  0  0  0  0  0  0  0  0
   11.5172   -2.1084   -0.0000 C   0  0  0  0  0  0  0  0  0  0  0  0
   11.4806    0.9141   -0.0000 C   0  0  0  0  0  0  0  0  0  0  0  0
   12.7968   -1.3406   -0.0000 C   0  0  0  0  0  0  0  0  0  0  0  0
   12.7847    0.1706   -0.0000 C   0  0  0  0  0  0  0  0  0  0  0  0
   14.0643    0.9506   -0.0000 C   0  0  0  0  0  0  0  0  0  0  0  0
   15.2222    1.6453   -0.0000 F   0  0  0  0  0  0  0  0  0  0  0  0
   15.5147    0.4144   -0.0000 F   0  0  0  0  0  0  0  0  0  0  0  0
   14.2959    2.5106   -0.0000 F   0  0  0  0  0  0  0  0  0  0  0  0
  1  2  1  0  0  0  0
  1  3  1  0  0  0  0
  2  4  2  0  0  0  0
  2  5  1  0  0  0  0
  3  6  1  0  0  0  0
  4  7  1  0  0  0  0
  5  8  1  0  0  0  0
  5  9  1  0  0  0  0
  6 10  2  0  0  0  0
  6 11  1  0  0  0  0
  7 12  2  0  0  0  0
  7 13  1  0  0  0  0
  9 14  1  0  0  0  0
 10 15  1  0  0  0  0
 11 16  2  0  0  0  0
 13 17  1  0  0  0  0
 14 18  2  0  0  0  0
 14 19  1  0  0  0  0
 15 20  2  0  0  0  0
 19 21  1  0  0  0  0
 19 22  1  0  0  0  0
 20 23  1  0  0  0  0
 21 24  1  0  0  0  0
 22 25  1  0  0  0  0
 24 26  2  0  0  0  0
 24 27  1  0  0  0  0
 25 28  1  0  0  0  0
 26 29  1  0  0  0  0
 27 30  2  0  0  0  0
 28 31  1  0  0  0  0
 28 32  1  0  0  0  0
 29 33  2  0  0  0  0
 31 34  1  0  0  0  0
 32 35  1  0  0  0  0
 33 36  1  0  0  0  0
 36 37  2  0  0  0  0
 36 38  1  0  0  0  0
 37 39  1  0  0  0  0
 38 40  2  0  0  0  0
 39 41  2  0  0  0  0
 41 42  1  0  0  0  0
 42 43  1  0  0  0  0
 42 44  1  0  0  0  0
 42 45  1  0  0  0  0
  8 13  2  0  0  0  0
 16 20  1  0  0  0  0
 30 33  1  0  0  0  0
 40 41  1  0  0  0  0
M  END
>  <MolRegNo>
7570

>  <m>
=

>  <Value>
39000

>  <Unit>
nM

>  <Type>
IC50

>  <pValue>
4.41

>  <Ligand Efficiency>
0

>  <Binding Efficiency>
0

>  <Surface Efficiency>
0

>  <Assay Index>
51652

>  <Assay Category>


>  <Assay Organism>


>  <Target ID>
11365

>  <Target Name>
Cytochrome P450 2D6

>  <Target Organism>
Homo sapiens

>  <Target Description>
Target is a single protein chain

>  <Sequence Accession>
P10635

>  <Reference>
Bioorg. Med. Chem. Lett. 13 (6), 1067-1070 (2003)

>  <Pubmed ID>
12643913

>  <DOI>
10.1016/s0960-894x(03)00058-1

$$$$
7617
Actelion Java MolfileCreator 1.0

 47 50  0  0  0  0  0  0  0  0999 V2000
    0.0000   -0.0000   -0.0000 S   0  0  0  0  0  0  0  0  0  0  0  0
    1.2789    0.7673   -0.0000 C   0  0  0  0  0  0  0  0  0  0  0  0
   -1.3032    0.7673   -0.0000 C   0  0  0  0  0  0  0  0  0  0  0  0
    1.2667    2.2776   -0.0000 N   0  0  0  0  0  0  0  0  0  0  0  0
    2.5821    0.0244   -0.0000 N   0  0  0  0  0  0  0  0  0  0  0  0
   -2.6064    0.0122   -0.0000 C   0  0  0  0  0  0  0  0  0  0  0  0
    2.5455    3.0449   -0.0000 C   0  0  0  0  0  0  0  0  0  0  0  0
    3.8610    0.7917   -0.0000 C   0  0  0  0  0  0  0  0  0  0  0  0
    2.5699   -1.4616   -0.0000 C   0  0  0  0  0  0  0  0  0  0  0  0
   -3.9219    0.7795   -0.0000 C   0  0  0  0  0  0  0  0  0  0  0  0
   -2.6186   -1.4859   -0.0000 C   0  0  0  0  0  0  0  0  0  0  0  0
    2.5334    4.5552   -0.0000 O   0  0  0  0  0  0  0  0  0  0  0  0
    3.8488    2.3020   -0.0000 C   0  0  0  0  0  0  0  0  0  0  0  0
    3.8610   -2.2045   -0.0000 C   0  0  0  0  0  0  0  0  0  0  0  0
   -5.2251    0.0365   -0.0000 C   0  0  0  0  0  0  0  0  0  0  0  0
   -3.9340   -2.2289   -0.0000 C   0  0  0  0  0  0  0  0  0  0  0  0
    5.1398    3.0693   -0.0000 C   0  0  0  0  0  0  0  0  0  0  0  0
    5.1398   -1.4372   -0.0000 O   0  0  0  0  0  0  0  0  0  0  0  0
    3.8488   -3.6904   -0.0000 N   0  0  0  0  0  0  0  0  0  0  0  0
   -5.2373   -1.4616   -0.0000 C   0  0  0  0  0  0  0  0  0  0  0  0
    6.4187    2.3263   -0.0000 C   0  0  0  0  0  0  0  0  0  0  0  0
    5.1276   -4.4334   -0.0000 C   0  0  0  0  0  0  0  0  0  0  0  0
    2.5455   -4.4334   -0.0000 C   0  0  0  0  0  0  0  0  0  0  0  0
   -6.5648   -2.2045   -0.0000 F   0  0  0  0  0  0  0  0  0  0  0  0
    7.6975    3.0936   -0.0000 C   0  0  0  0  0  0  0  0  0  0  0  0
    6.4065   -3.6661   -0.0000 C   0  0  0  0  0  0  0  0  0  0  0  0
    1.2301   -3.6661   -0.0000 C   0  0  0  0  0  0  0  0  0  0  0  0
    6.3943   -2.1558   -0.0000 C   0  0  0  0  0  0  0  0  0  0  0  0
    7.6854   -4.4090   -0.0000 C   0  0  0  0  0  0  0  0  0  0  0  0
   -0.0731   -4.4090   -0.0000 N   0  0  0  0  0  0  0  0  0  0  0  0
    7.6732   -1.3885   -0.0000 C   0  0  0  0  0  0  0  0  0  0  0  0
    8.9642   -3.6417   -0.0000 C   0  0  0  0  0  0  0  0  0  0  0  0
   -1.4007   -3.6417   -0.0000 C   0  0  0  0  0  0  0  0  0  0  0  0
   -0.0853   -5.8950   -0.0000 C   0  0  0  0  0  0  0  0  0  0  0  0
    8.9642   -2.1314   -0.0000 C   0  0  0  0  0  0  0  0  0  0  0  0
   -2.7039   -4.3847   -0.0000 C   0  0  0  0  0  0  0  0  0  0  0  0
   -1.4128   -6.6379   -0.0000 C   0  0  0  0  0  0  0  0  0  0  0  0
   10.2431   -1.3641   -0.0000 C   0  0  0  0  0  0  0  0  0  0  0  0
   10.2309    0.1462   -0.0000 C   0  0  0  0  0  0  0  0  0  0  0  0
   11.5220   -2.1071   -0.0000 C   0  0  0  0  0  0  0  0  0  0  0  0
   11.5098    0.9135   -0.0000 C   0  0  0  0  0  0  0  0  0  0  0  0
   12.8252   -1.3398   -0.0000 C   0  0  0  0  0  0  0  0  0  0  0  0
   12.8008    0.1705   -0.0000 C   0  0  0  0  0  0  0  0  0  0  0  0
   14.0797    0.9500   -0.0000 C   0  0  0  0  0  0  0  0  0  0  0  0
   15.2489    1.6443   -0.0000 F   0  0  0  0  0  0  0  0  0  0  0  0
   15.5412    0.4019   -0.0000 F   0  0  0  0  0  0  0  0  0  0  0  0
   14.3233    2.5090   -0.0000 F   0  0  0  0  0  0  0  0  0  0  0  0
  1  2  1  0  0  0  0
  1  3  1  0  0  0  0
  2  4  2  0  0  0  0
  2  5  1  0  0  0  0
  3  6  1  0  0  0  0
  4  7  1  0  0  0  0
  5  8  1  0  0  0  0
  5  9  1  0  0  0  0
  6 10  2  0  0  0  0
  6 11  1  0  0  0  0
  7 12  2  0  0  0  0
  7 13  1  0  0  0  0
  9 14  1  0  0  0  0
 10 15  1  0  0  0  0
 11 16  2  0  0  0  0
 13 17  1  0  0  0  0
 14 18  2  0  0  0  0
 14 19  1  0  0  0  0
 15 20  2  0  0  0  0
 17 21  1  0  0  0  0
 19 22  1  0  0  0  0
 19 23  1  0  0  0  0
 20 24  1  0  0  0  0
 21 25  1  0  0  0  0
 22 26  1  0  0  0  0
 23 27  1  0  0  0  0
 26 28  2  0  0  0  0
 26 29  1  0  0  0  0
 27 30  1  0  0  0  0
 28 31  1  0  0  0  0
 29 32  2  0  0  0  0
 30 33  1  0  0  0  0
 30 34  1  0  0  0  0
 31 35  2  0  0  0  0
 33 36  1  0  0  0  0
 34 37  1  0  0  0  0
 35 38  1  0  0  0  0
 38 39  2  0  0  0  0
 38 40  1  0  0  0  0
 39 41  1  0  0  0  0
 40 42  2  0  0  0  0
 41 43  2  0  0  0  0
 43 44  1  0  0  0  0
 44 45  1  0  0  0  0
 44 46  1  0  0  0  0
 44 47  1  0  0  0  0
  8 13  2  0  0  0  0
 16 20  1  0  0  0  0
 32 35  1  0  0  0  0
 42 43  1  0  0  0  0
M  END
>  <MolRegNo>
7617

>  <m>
=

>  <Value>
22000

>  <Unit>
nM

>  <Type>
IC50

>  <pValue>
4.66

>  <Ligand Efficiency>
0

>  <Binding Efficiency>
0

>  <Surface Efficiency>
0

>  <Assay Index>
51652

>  <Assay Category>


>  <Assay Organism>


>  <Target ID>
11365

>  <Target Name>
Cytochrome P450 2D6

>  <Target Organism>
Homo sapiens

>  <Target Description>
Target is a single protein chain

>  <Sequence Accession>
P10635

>  <Reference>
Bioorg. Med. Chem. Lett. 13 (6), 1067-1070 (2003)

>  <Pubmed ID>
12643913

>  <DOI>
10.1016/s0960-894x(03)00058-1

$$$$
7616
Actelion Java MolfileCreator 1.0

 45 48  0  0  0  0  0  0  0  0999 V2000
    0.0000   -0.0000   -0.0000 Br  0  0  0  0  0  0  0  0  0  0  0  0
   -1.3139   -0.7421   -0.0000 C   0  0  0  0  0  0  0  0  0  0  0  0
   -2.6400    0.0243   -0.0000 C   0  0  0  0  0  0  0  0  0  0  0  0
   -1.3261   -2.2263   -0.0000 C   0  0  0  0  0  0  0  0  0  0  0  0
   -2.6521    1.5329   -0.0000 O   0  0  0  0  0  0  0  0  0  0  0  0
   -3.9417   -0.7178   -0.0000 N   0  0  0  0  0  0  0  0  0  0  0  0
   -2.6278   -2.9684   -0.0000 N   0  0  0  0  0  0  0  0  0  0  0  0
   -3.9539   -2.2020   -0.0000 C   0  0  0  0  0  0  0  0  0  0  0  0
   -2.6400   -4.4527   -0.0000 C   0  0  0  0  0  0  0  0  0  0  0  0
   -5.2556   -2.9441   -0.0000 S   0  0  0  0  0  0  0  0  0  0  0  0
   -1.3504   -5.1948   -0.0000 C   0  0  0  0  0  0  0  0  0  0  0  0
   -6.5573   -2.1777   -0.0000 C   0  0  0  0  0  0  0  0  0  0  0  0
   -0.0730   -4.4283   -0.0000 O   0  0  0  0  0  0  0  0  0  0  0  0
   -1.3626   -6.6790   -0.0000 N   0  0  0  0  0  0  0  0  0  0  0  0
   -7.8591   -2.9319   -0.0000 C   0  0  0  0  0  0  0  0  0  0  0  0
   -0.0852   -7.4211   -0.0000 C   0  0  0  0  0  0  0  0  0  0  0  0
   -2.6643   -7.4211   -0.0000 C   0  0  0  0  0  0  0  0  0  0  0  0
   -9.1730   -2.1655   -0.0000 C   0  0  0  0  0  0  0  0  0  0  0  0
   -7.8712   -4.4283   -0.0000 C   0  0  0  0  0  0  0  0  0  0  0  0
    1.1922   -6.6547   -0.0000 C   0  0  0  0  0  0  0  0  0  0  0  0
   -3.9782   -6.6547   -0.0000 C   0  0  0  0  0  0  0  0  0  0  0  0
  -10.4747   -2.9076   -0.0000 C   0  0  0  0  0  0  0  0  0  0  0  0
   -9.1851   -5.1704   -0.0000 C   0  0  0  0  0  0  0  0  0  0  0  0
    1.1801   -5.1461   -0.0000 C   0  0  0  0  0  0  0  0  0  0  0  0
    2.4696   -7.3968   -0.0000 C   0  0  0  0  0  0  0  0  0  0  0  0
   -5.2799   -7.3968   -0.0000 N   0  0  0  0  0  0  0  0  0  0  0  0
  -10.4869   -4.4040   -0.0000 C   0  0  0  0  0  0  0  0  0  0  0  0
    2.4575   -4.3797   -0.0000 C   0  0  0  0  0  0  0  0  0  0  0  0
    3.7470   -6.6303   -0.0000 C   0  0  0  0  0  0  0  0  0  0  0  0
   -5.2921   -8.8810   -0.0000 C   0  0  0  0  0  0  0  0  0  0  0  0
   -6.6060   -6.6303   -0.0000 C   0  0  0  0  0  0  0  0  0  0  0  0
  -11.8129   -5.1461   -0.0000 F   0  0  0  0  0  0  0  0  0  0  0  0
    3.7470   -5.1218   -0.0000 C   0  0  0  0  0  0  0  0  0  0  0  0
   -6.6182   -9.6231   -0.0000 C   0  0  0  0  0  0  0  0  0  0  0  0
   -7.9077   -7.3724   -0.0000 C   0  0  0  0  0  0  0  0  0  0  0  0
    5.0244   -4.3553   -0.0000 C   0  0  0  0  0  0  0  0  0  0  0  0
    6.3019   -5.0974   -0.0000 C   0  0  0  0  0  0  0  0  0  0  0  0
    5.0123   -2.8468   -0.0000 C   0  0  0  0  0  0  0  0  0  0  0  0
    7.6036   -4.3310   -0.0000 C   0  0  0  0  0  0  0  0  0  0  0  0
    6.2897   -2.0803   -0.0000 C   0  0  0  0  0  0  0  0  0  0  0  0
    7.5793   -2.8225   -0.0000 C   0  0  0  0  0  0  0  0  0  0  0  0
    8.8567   -2.0438   -0.0000 C   0  0  0  0  0  0  0  0  0  0  0  0
   10.0246   -1.3504   -0.0000 F   0  0  0  0  0  0  0  0  0  0  0  0
   10.3165   -2.5913   -0.0000 F   0  0  0  0  0  0  0  0  0  0  0  0
    9.1000   -0.4866   -0.0000 F   0  0  0  0  0  0  0  0  0  0  0  0
  1  2  1  0  0  0  0
  2  3  1  0  0  0  0
  2  4  2  0  0  0  0
  3  5  2  0  0  0  0
  3  6  1  0  0  0  0
  4  7  1  0  0  0  0
  6  8  2  0  0  0  0
  7  9  1  0  0  0  0
  8 10  1  0  0  0  0
  9 11  1  0  0  0  0
 10 12  1  0  0  0  0
 11 13  2  0  0  0  0
 11 14  1  0  0  0  0
 12 15  1  0  0  0  0
 14 16  1  0  0  0  0
 14 17  1  0  0  0  0
 15 18  2  0  0  0  0
 15 19  1  0  0  0  0
 16 20  1  0  0  0  0
 17 21  1  0  0  0  0
 18 22  1  0  0  0  0
 19 23  2  0  0  0  0
 20 24  2  0  0  0  0
 20 25  1  0  0  0  0
 21 26  1  0  0  0  0
 22 27  2  0  0  0  0
 24 28  1  0  0  0  0
 25 29  2  0  0  0  0
 26 30  1  0  0  0  0
 26 31  1  0  0  0  0
 27 32  1  0  0  0  0
 28 33  2  0  0  0  0
 30 34  1  0  0  0  0
 31 35  1  0  0  0  0
 33 36  1  0  0  0  0
 36 37  2  0  0  0  0
 36 38  1  0  0  0  0
 37 39  1  0  0  0  0
 38 40  2  0  0  0  0
 39 41  2  0  0  0  0
 41 42  1  0  0  0  0
 42 43  1  0  0  0  0
 42 44  1  0  0  0  0
 42 45  1  0  0  0  0
  7  8  1  0  0  0  0
 23 27  1  0  0  0  0
 29 33  1  0  0  0  0
 40 41  1  0  0  0  0
M  END
>  <MolRegNo>
7616

>  <m>
=

>  <Value>
56000

>  <Unit>
nM

>  <Type>
IC50

>  <pValue>
4.25

>  <Ligand Efficiency>
0

>  <Binding Efficiency>
0

>  <Surface Efficiency>
0

>  <Assay Index>
51652

>  <Assay Category>


>  <Assay Organism>


>  <Target ID>
11365

>  <Target Name>
Cytochrome P450 2D6

>  <Target Organism>
Homo sapiens

>  <Target Description>
Target is a single protein chain

>  <Sequence Accession>
P10635

>  <Reference>
Bioorg. Med. Chem. Lett. 13 (6), 1067-1070 (2003)

>  <Pubmed ID>
12643913

>  <DOI>
10.1016/s0960-894x(03)00058-1

$$$$
7622
Actelion Java MolfileCreator 1.0

 45 48  0  0  0  0  0  0  0  0999 V2000
    0.0000   -0.0000   -0.0000 Cl  0  0  0  0  0  0  0  0  0  0  0  0
   -1.3139   -0.7421   -0.0000 C   0  0  0  0  0  0  0  0  0  0  0  0
   -2.6400    0.0243   -0.0000 C   0  0  0  0  0  0  0  0  0  0  0  0
   -1.3261   -2.2263   -0.0000 C   0  0  0  0  0  0  0  0  0  0  0  0
   -2.6521    1.5329   -0.0000 O   0  0  0  0  0  0  0  0  0  0  0  0
   -3.9417   -0.7178   -0.0000 N   0  0  0  0  0  0  0  0  0  0  0  0
   -2.6278   -2.9684   -0.0000 N   0  0  0  0  0  0  0  0  0  0  0  0
   -3.9539   -2.2020   -0.0000 C   0  0  0  0  0  0  0  0  0  0  0  0
   -2.6400   -4.4527   -0.0000 C   0  0  0  0  0  0  0  0  0  0  0  0
   -5.2556   -2.9441   -0.0000 S   0  0  0  0  0  0  0  0  0  0  0  0
   -1.3504   -5.1948   -0.0000 C   0  0  0  0  0  0  0  0  0  0  0  0
   -6.5573   -2.1777   -0.0000 C   0  0  0  0  0  0  0  0  0  0  0  0
   -0.0730   -4.4283   -0.0000 O   0  0  0  0  0  0  0  0  0  0  0  0
   -1.3626   -6.6790   -0.0000 N   0  0  0  0  0  0  0  0  0  0  0  0
   -7.8591   -2.9319   -0.0000 C   0  0  0  0  0  0  0  0  0  0  0  0
   -0.0852   -7.4211   -0.0000 C   0  0  0  0  0  0  0  0  0  0  0  0
   -2.6643   -7.4211   -0.0000 C   0  0  0  0  0  0  0  0  0  0  0  0
   -9.1730   -2.1655   -0.0000 C   0  0  0  0  0  0  0  0  0  0  0  0
   -7.8712   -4.4283   -0.0000 C   0  0  0  0  0  0  0  0  0  0  0  0
    1.1922   -6.6547   -0.0000 C   0  0  0  0  0  0  0  0  0  0  0  0
   -3.9782   -6.6547   -0.0000 C   0  0  0  0  0  0  0  0  0  0  0  0
  -10.4747   -2.9076   -0.0000 C   0  0  0  0  0  0  0  0  0  0  0  0
   -9.1851   -5.1704   -0.0000 C   0  0  0  0  0  0  0  0  0  0  0  0
    1.1801   -5.1461   -0.0000 C   0  0  0  0  0  0  0  0  0  0  0  0
    2.4696   -7.3968   -0.0000 C   0  0  0  0  0  0  0  0  0  0  0  0
   -5.2799   -7.3968   -0.0000 N   0  0  0  0  0  0  0  0  0  0  0  0
  -10.4869   -4.4040   -0.0000 C   0  0  0  0  0  0  0  0  0  0  0  0
    2.4575   -4.3797   -0.0000 C   0  0  0  0  0  0  0  0  0  0  0  0
    3.7470   -6.6303   -0.0000 C   0  0  0  0  0  0  0  0  0  0  0  0
   -5.2921   -8.8810   -0.0000 C   0  0  0  0  0  0  0  0  0  0  0  0
   -6.6060   -6.6303   -0.0000 C   0  0  0  0  0  0  0  0  0  0  0  0
  -11.8129   -5.1461   -0.0000 F   0  0  0  0  0  0  0  0  0  0  0  0
    3.7470   -5.1218   -0.0000 C   0  0  0  0  0  0  0  0  0  0  0  0
   -6.6182   -9.6231   -0.0000 C   0  0  0  0  0  0  0  0  0  0  0  0
   -7.9077   -7.3724   -0.0000 C   0  0  0  0  0  0  0  0  0  0  0  0
    5.0244   -4.3553   -0.0000 C   0  0  0  0  0  0  0  0  0  0  0  0
    6.3019   -5.0974   -0.0000 C   0  0  0  0  0  0  0  0  0  0  0  0
    5.0123   -2.8468   -0.0000 C   0  0  0  0  0  0  0  0  0  0  0  0
    7.6036   -4.3310   -0.0000 C   0  0  0  0  0  0  0  0  0  0  0  0
    6.2897   -2.0803   -0.0000 C   0  0  0  0  0  0  0  0  0  0  0  0
    7.5793   -2.8225   -0.0000 C   0  0  0  0  0  0  0  0  0  0  0  0
    8.8567   -2.0438   -0.0000 C   0  0  0  0  0  0  0  0  0  0  0  0
   10.0246   -1.3504   -0.0000 F   0  0  0  0  0  0  0  0  0  0  0  0
   10.3165   -2.5913   -0.0000 F   0  0  0  0  0  0  0  0  0  0  0  0
    9.1000   -0.4866   -0.0000 F   0  0  0  0  0  0  0  0  0  0  0  0
  1  2  1  0  0  0  0
  2  3  1  0  0  0  0
  2  4  2  0  0  0  0
  3  5  2  0  0  0  0
  3  6  1  0  0  0  0
  4  7  1  0  0  0  0
  6  8  2  0  0  0  0
  7  9  1  0  0  0  0
  8 10  1  0  0  0  0
  9 11  1  0  0  0  0
 10 12  1  0  0  0  0
 11 13  2  0  0  0  0
 11 14  1  0  0  0  0
 12 15  1  0  0  0  0
 14 16  1  0  0  0  0
 14 17  1  0  0  0  0
 15 18  2  0  0  0  0
 15 19  1  0  0  0  0
 16 20  1  0  0  0  0
 17 21  1  0  0  0  0
 18 22  1  0  0  0  0
 19 23  2  0  0  0  0
 20 24  2  0  0  0  0
 20 25  1  0  0  0  0
 21 26  1  0  0  0  0
 22 27  2  0  0  0  0
 24 28  1  0  0  0  0
 25 29  2  0  0  0  0
 26 30  1  0  0  0  0
 26 31  1  0  0  0  0
 27 32  1  0  0  0  0
 28 33  2  0  0  0  0
 30 34  1  0  0  0  0
 31 35  1  0  0  0  0
 33 36  1  0  0  0  0
 36 37  2  0  0  0  0
 36 38  1  0  0  0  0
 37 39  1  0  0  0  0
 38 40  2  0  0  0  0
 39 41  2  0  0  0  0
 41 42  1  0  0  0  0
 42 43  1  0  0  0  0
 42 44  1  0  0  0  0
 42 45  1  0  0  0  0
  7  8  1  0  0  0  0
 23 27  1  0  0  0  0
 29 33  1  0  0  0  0
 40 41  1  0  0  0  0
M  END
>  <MolRegNo>
7622

>  <m>
=

>  <Value>
83000

>  <Unit>
nM

>  <Type>
IC50

>  <pValue>
4.08

>  <Ligand Efficiency>
0

>  <Binding Efficiency>
0

>  <Surface Efficiency>
0

>  <Assay Index>
51652

>  <Assay Category>


>  <Assay Organism>


>  <Target ID>
11365

>  <Target Name>
Cytochrome P450 2D6

>  <Target Organism>
Homo sapiens

>  <Target Description>
Target is a single protein chain

>  <Sequence Accession>
P10635

>  <Reference>
Bioorg. Med. Chem. Lett. 13 (6), 1067-1070 (2003)

>  <Pubmed ID>
12643913

>  <DOI>
10.1016/s0960-894x(03)00058-1

$$$$
7606
Actelion Java MolfileCreator 1.0

 46 49  0  0  0  0  0  0  0  0999 V2000
    0.0000   -0.0000   -0.0000 S   0  0  0  0  0  0  0  0  0  0  0  0
    1.2678    0.7680   -0.0000 C   0  0  0  0  0  0  0  0  0  0  0  0
   -1.3287    0.7558   -0.0000 C   0  0  0  0  0  0  0  0  0  0  0  0
    1.2556    2.2796   -0.0000 N   0  0  0  0  0  0  0  0  0  0  0  0
    2.5721    0.0244   -0.0000 N   0  0  0  0  0  0  0  0  0  0  0  0
   -2.6331    0.0122   -0.0000 C   0  0  0  0  0  0  0  0  0  0  0  0
    2.5599    3.0475   -0.0000 C   0  0  0  0  0  0  0  0  0  0  0  0
    3.8521    0.7924   -0.0000 C   0  0  0  0  0  0  0  0  0  0  0  0
    2.5599   -1.4628   -0.0000 C   0  0  0  0  0  0  0  0  0  0  0  0
   -2.6453   -1.4994   -0.0000 C   0  0  0  0  0  0  0  0  0  0  0  0
   -3.9374    0.7802   -0.0000 C   0  0  0  0  0  0  0  0  0  0  0  0
    2.5477    4.5591   -0.0000 O   0  0  0  0  0  0  0  0  0  0  0  0
    3.8521    2.3039   -0.0000 C   0  0  0  0  0  0  0  0  0  0  0  0
    5.1320    0.0488   -0.0000 C   0  0  0  0  0  0  0  0  0  0  0  0
    3.8399   -2.2064   -0.0000 C   0  0  0  0  0  0  0  0  0  0  0  0
   -3.9496   -2.2430   -0.0000 C   0  0  0  0  0  0  0  0  0  0  0  0
   -5.2418    0.0244   -0.0000 C   0  0  0  0  0  0  0  0  0  0  0  0
    5.1320    3.0719   -0.0000 C   0  0  0  0  0  0  0  0  0  0  0  0
    5.1199   -1.4384   -0.0000 O   0  0  0  0  0  0  0  0  0  0  0  0
    3.8277   -3.6936   -0.0000 N   0  0  0  0  0  0  0  0  0  0  0  0
   -5.2539   -1.4750   -0.0000 C   0  0  0  0  0  0  0  0  0  0  0  0
    5.1320   -4.4372   -0.0000 C   0  0  0  0  0  0  0  0  0  0  0  0
    2.5234   -4.4372   -0.0000 C   0  0  0  0  0  0  0  0  0  0  0  0
   -6.5705   -2.2186   -0.0000 F   0  0  0  0  0  0  0  0  0  0  0  0
    6.4120   -3.6692   -0.0000 C   0  0  0  0  0  0  0  0  0  0  0  0
    1.2190   -3.6692   -0.0000 C   0  0  0  0  0  0  0  0  0  0  0  0
    7.6920   -4.4128   -0.0000 C   0  0  0  0  0  0  0  0  0  0  0  0
    6.3876   -2.1577   -0.0000 C   0  0  0  0  0  0  0  0  0  0  0  0
   -0.0853   -4.4128   -0.0000 N   0  0  0  0  0  0  0  0  0  0  0  0
    8.9719   -3.6448   -0.0000 C   0  0  0  0  0  0  0  0  0  0  0  0
    7.6676   -1.3897   -0.0000 C   0  0  0  0  0  0  0  0  0  0  0  0
   -1.4019   -3.6570   -0.0000 C   0  0  0  0  0  0  0  0  0  0  0  0
   -0.0975   -5.9000   -0.0000 C   0  0  0  0  0  0  0  0  0  0  0  0
    8.9597   -2.1333   -0.0000 C   0  0  0  0  0  0  0  0  0  0  0  0
   -2.7062   -4.4006   -0.0000 C   0  0  0  0  0  0  0  0  0  0  0  0
   -1.4141   -6.6436   -0.0000 C   0  0  0  0  0  0  0  0  0  0  0  0
   10.2397   -1.3653   -0.0000 C   0  0  0  0  0  0  0  0  0  0  0  0
   10.2153    0.1463   -0.0000 C   0  0  0  0  0  0  0  0  0  0  0  0
   11.5197   -2.1089   -0.0000 C   0  0  0  0  0  0  0  0  0  0  0  0
   11.4953    0.9143   -0.0000 C   0  0  0  0  0  0  0  0  0  0  0  0
   12.8118   -1.3409   -0.0000 C   0  0  0  0  0  0  0  0  0  0  0  0
   12.7996    0.1707   -0.0000 C   0  0  0  0  0  0  0  0  0  0  0  0
   14.0796    0.9508   -0.0000 C   0  0  0  0  0  0  0  0  0  0  0  0
   15.2377    1.6457   -0.0000 F   0  0  0  0  0  0  0  0  0  0  0  0
   15.5302    0.4145   -0.0000 F   0  0  0  0  0  0  0  0  0  0  0  0
   14.2990    2.5112   -0.0000 F   0  0  0  0  0  0  0  0  0  0  0  0
  1  2  1  0  0  0  0
  1  3  1  0  0  0  0
  2  4  2  0  0  0  0
  2  5  1  0  0  0  0
  3  6  1  0  0  0  0
  4  7  1  0  0  0  0
  5  8  1  0  0  0  0
  5  9  1  0  0  0  0
  6 10  2  0  0  0  0
  6 11  1  0  0  0  0
  7 12  2  0  0  0  0
  7 13  1  0  0  0  0
  8 14  1  0  0  0  0
  9 15  1  0  0  0  0
 10 16  1  0  0  0  0
 11 17  2  0  0  0  0
 13 18  1  0  0  0  0
 15 19  2  0  0  0  0
 15 20  1  0  0  0  0
 16 21  2  0  0  0  0
 20 22  1  0  0  0  0
 20 23  1  0  0  0  0
 21 24  1  0  0  0  0
 22 25  1  0  0  0  0
 23 26  1  0  0  0  0
 25 27  2  0  0  0  0
 25 28  1  0  0  0  0
 26 29  1  0  0  0  0
 27 30  1  0  0  0  0
 28 31  2  0  0  0  0
 29 32  1  0  0  0  0
 29 33  1  0  0  0  0
 30 34  2  0  0  0  0
 32 35  1  0  0  0  0
 33 36  1  0  0  0  0
 34 37  1  0  0  0  0
 37 38  2  0  0  0  0
 37 39  1  0  0  0  0
 38 40  1  0  0  0  0
 39 41  2  0  0  0  0
 40 42  2  0  0  0  0
 42 43  1  0  0  0  0
 43 44  1  0  0  0  0
 43 45  1  0  0  0  0
 43 46  1  0  0  0  0
  8 13  2  0  0  0  0
 17 21  1  0  0  0  0
 31 34  1  0  0  0  0
 41 42  1  0  0  0  0
M  END
>  <MolRegNo>
7606

>  <m>
=

>  <Value>
24000

>  <Unit>
nM

>  <Type>
IC50

>  <pValue>
4.62

>  <Ligand Efficiency>
0

>  <Binding Efficiency>
0

>  <Surface Efficiency>
0

>  <Assay Index>
51652

>  <Assay Category>


>  <Assay Organism>


>  <Target ID>
11365

>  <Target Name>
Cytochrome P450 2D6

>  <Target Organism>
Homo sapiens

>  <Target Description>
Target is a single protein chain

>  <Sequence Accession>
P10635

>  <Reference>
Bioorg. Med. Chem. Lett. 13 (6), 1067-1070 (2003)

>  <Pubmed ID>
12643913

>  <DOI>
10.1016/s0960-894x(03)00058-1

$$$$
7607
Actelion Java MolfileCreator 1.0

 45 48  0  0  0  0  0  0  0  0999 V2000
    0.0000   -0.0000   -0.0000 S   0  0  0  0  0  0  0  0  0  0  0  0
    1.2791    0.7675   -0.0000 C   0  0  0  0  0  0  0  0  0  0  0  0
   -1.3035    0.7553   -0.0000 C   0  0  0  0  0  0  0  0  0  0  0  0
    1.2669    2.2780   -0.0000 N   0  0  0  0  0  0  0  0  0  0  0  0
    2.5826    0.0244   -0.0000 N   0  0  0  0  0  0  0  0  0  0  0  0
   -2.6070    0.0122   -0.0000 C   0  0  0  0  0  0  0  0  0  0  0  0
    2.5460    3.0455   -0.0000 C   0  0  0  0  0  0  0  0  0  0  0  0
    3.8617    0.7918   -0.0000 C   0  0  0  0  0  0  0  0  0  0  0  0
    2.5704   -1.4618   -0.0000 C   0  0  0  0  0  0  0  0  0  0  0  0
   -3.9226    0.7796   -0.0000 C   0  0  0  0  0  0  0  0  0  0  0  0
   -2.6191   -1.4984   -0.0000 C   0  0  0  0  0  0  0  0  0  0  0  0
    2.5339    4.5561   -0.0000 O   0  0  0  0  0  0  0  0  0  0  0  0
    3.8495    2.3024   -0.0000 C   0  0  0  0  0  0  0  0  0  0  0  0
    5.1408    0.0487   -0.0000 C   0  0  0  0  0  0  0  0  0  0  0  0
    3.8617   -2.2049   -0.0000 C   0  0  0  0  0  0  0  0  0  0  0  0
   -5.2261    0.0244   -0.0000 C   0  0  0  0  0  0  0  0  0  0  0  0
   -3.9348   -2.2415   -0.0000 C   0  0  0  0  0  0  0  0  0  0  0  0
    5.1408   -1.4375   -0.0000 O   0  0  0  0  0  0  0  0  0  0  0  0
    3.8495   -3.6912   -0.0000 N   0  0  0  0  0  0  0  0  0  0  0  0
   -5.2383   -1.4618   -0.0000 C   0  0  0  0  0  0  0  0  0  0  0  0
    5.1286   -4.4343   -0.0000 C   0  0  0  0  0  0  0  0  0  0  0  0
    2.5460   -4.4343   -0.0000 C   0  0  0  0  0  0  0  0  0  0  0  0
   -6.5661   -2.2049   -0.0000 F   0  0  0  0  0  0  0  0  0  0  0  0
    6.4077   -3.6668   -0.0000 C   0  0  0  0  0  0  0  0  0  0  0  0
    1.2304   -3.6668   -0.0000 C   0  0  0  0  0  0  0  0  0  0  0  0
    7.6869   -4.4099   -0.0000 C   0  0  0  0  0  0  0  0  0  0  0  0
    6.3956   -2.1562   -0.0000 C   0  0  0  0  0  0  0  0  0  0  0  0
   -0.0731   -4.4099   -0.0000 N   0  0  0  0  0  0  0  0  0  0  0  0
    8.9660   -3.6424   -0.0000 C   0  0  0  0  0  0  0  0  0  0  0  0
    7.6747   -1.3888   -0.0000 C   0  0  0  0  0  0  0  0  0  0  0  0
   -0.0853   -5.8961   -0.0000 C   0  0  0  0  0  0  0  0  0  0  0  0
   -1.4009   -3.6546   -0.0000 C   0  0  0  0  0  0  0  0  0  0  0  0
    8.9538   -2.1319   -0.0000 C   0  0  0  0  0  0  0  0  0  0  0  0
   -1.4131   -6.6392   -0.0000 C   0  0  0  0  0  0  0  0  0  0  0  0
   -2.7044   -4.3977   -0.0000 C   0  0  0  0  0  0  0  0  0  0  0  0
   10.2329   -1.3644   -0.0000 C   0  0  0  0  0  0  0  0  0  0  0  0
   10.2207    0.1462   -0.0000 C   0  0  0  0  0  0  0  0  0  0  0  0
   11.5120   -2.1075   -0.0000 C   0  0  0  0  0  0  0  0  0  0  0  0
   11.4998    0.9137   -0.0000 C   0  0  0  0  0  0  0  0  0  0  0  0
   12.8155   -1.3400   -0.0000 C   0  0  0  0  0  0  0  0  0  0  0  0
   12.7911    0.1705   -0.0000 C   0  0  0  0  0  0  0  0  0  0  0  0
   14.0702    0.9502   -0.0000 C   0  0  0  0  0  0  0  0  0  0  0  0
   15.2397    1.6446   -0.0000 F   0  0  0  0  0  0  0  0  0  0  0  0
   15.5321    0.4142   -0.0000 F   0  0  0  0  0  0  0  0  0  0  0  0
   14.3139    2.5095   -0.0000 F   0  0  0  0  0  0  0  0  0  0  0  0
  1  2  1  0  0  0  0
  1  3  1  0  0  0  0
  2  4  2  0  0  0  0
  2  5  1  0  0  0  0
  3  6  1  0  0  0  0
  4  7  1  0  0  0  0
  5  8  1  0  0  0  0
  5  9  1  0  0  0  0
  6 10  2  0  0  0  0
  6 11  1  0  0  0  0
  7 12  2  0  0  0  0
  7 13  1  0  0  0  0
  8 14  1  0  0  0  0
  9 15  1  0  0  0  0
 10 16  1  0  0  0  0
 11 17  2  0  0  0  0
 15 18  2  0  0  0  0
 15 19  1  0  0  0  0
 16 20  2  0  0  0  0
 19 21  1  0  0  0  0
 19 22  1  0  0  0  0
 20 23  1  0  0  0  0
 21 24  1  0  0  0  0
 22 25  1  0  0  0  0
 24 26  2  0  0  0  0
 24 27  1  0  0  0  0
 25 28  1  0  0  0  0
 26 29  1  0  0  0  0
 27 30  2  0  0  0  0
 28 31  1  0  0  0  0
 28 32  1  0  0  0  0
 29 33  2  0  0  0  0
 31 34  1  0  0  0  0
 32 35  1  0  0  0  0
 33 36  1  0  0  0  0
 36 37  2  0  0  0  0
 36 38  1  0  0  0  0
 37 39  1  0  0  0  0
 38 40  2  0  0  0  0
 39 41  2  0  0  0  0
 41 42  1  0  0  0  0
 42 43  1  0  0  0  0
 42 44  1  0  0  0  0
 42 45  1  0  0  0  0
  8 13  2  0  0  0  0
 17 20  1  0  0  0  0
 30 33  1  0  0  0  0
 40 41  1  0  0  0  0
M  END
>  <MolRegNo>
7607

>  <m>
=

>  <Value>
47000

>  <Unit>
nM

>  <Type>
IC50

>  <pValue>
4.33

>  <Ligand Efficiency>
0

>  <Binding Efficiency>
0

>  <Surface Efficiency>
0

>  <Assay Index>
51652

>  <Assay Category>


>  <Assay Organism>


>  <Target ID>
11365

>  <Target Name>
Cytochrome P450 2D6

>  <Target Organism>
Homo sapiens

>  <Target Description>
Target is a single protein chain

>  <Sequence Accession>
P10635

>  <Reference>
Bioorg. Med. Chem. Lett. 13 (6), 1067-1070 (2003)

>  <Pubmed ID>
12643913

>  <DOI>
10.1016/s0960-894x(03)00058-1

$$$$
154
Actelion Java MolfileCreator 1.0

 47 51  0  0  0  0  0  0  0  0999 V2000
    0.0000   -0.0000   -0.0000 S   0  0  0  0  0  0  0  0  0  0  0  0
    1.2687    0.7637   -0.0000 C   0  0  0  0  0  0  0  0  0  0  0  0
   -1.3303    0.7514   -0.0000 C   0  0  0  0  0  0  0  0  0  0  0  0
    1.2564    2.2665   -0.0000 N   0  0  0  0  0  0  0  0  0  0  0  0
    2.5744    0.0246   -0.0000 N   0  0  0  0  0  0  0  0  0  0  0  0
   -2.6360   -0.0000   -0.0000 C   0  0  0  0  0  0  0  0  0  0  0  0
    2.5621    3.0425   -0.0000 C   0  0  0  0  0  0  0  0  0  0  0  0
    3.8555    0.7883   -0.0000 C   0  0  0  0  0  0  0  0  0  0  0  0
    2.5621   -1.4658   -0.0000 C   0  0  0  0  0  0  0  0  0  0  0  0
   -2.6483   -1.4905   -0.0000 C   0  0  0  0  0  0  0  0  0  0  0  0
   -3.9417    0.7637   -0.0000 C   0  0  0  0  0  0  0  0  0  0  0  0
    2.5498    4.5576   -0.0000 O   0  0  0  0  0  0  0  0  0  0  0  0
    3.8555    2.3034   -0.0000 C   0  0  0  0  0  0  0  0  0  0  0  0
    5.2721    0.3203   -0.0000 C   0  0  0  0  0  0  0  0  0  0  0  0
    3.8432   -2.2049   -0.0000 C   0  0  0  0  0  0  0  0  0  0  0  0
   -3.9540   -2.2295   -0.0000 C   0  0  0  0  0  0  0  0  0  0  0  0
   -5.2474    0.0246   -0.0000 C   0  0  0  0  0  0  0  0  0  0  0  0
    5.2721    2.7715   -0.0000 C   0  0  0  0  0  0  0  0  0  0  0  0
    6.1343    1.5521   -0.0000 C   0  0  0  0  0  0  0  0  0  0  0  0
    5.1242   -1.4412   -0.0000 O   0  0  0  0  0  0  0  0  0  0  0  0
    3.8309   -3.6954   -0.0000 N   0  0  0  0  0  0  0  0  0  0  0  0
   -5.2597   -1.4658   -0.0000 C   0  0  0  0  0  0  0  0  0  0  0  0
    5.1366   -4.4344   -0.0000 C   0  0  0  0  0  0  0  0  0  0  0  0
    2.5252   -4.4344   -0.0000 C   0  0  0  0  0  0  0  0  0  0  0  0
   -6.5901   -2.2049   -0.0000 F   0  0  0  0  0  0  0  0  0  0  0  0
    6.4176   -3.6707   -0.0000 C   0  0  0  0  0  0  0  0  0  0  0  0
    1.2195   -3.6707   -0.0000 C   0  0  0  0  0  0  0  0  0  0  0  0
    7.6987   -4.4221   -0.0000 C   0  0  0  0  0  0  0  0  0  0  0  0
    6.3930   -2.1679   -0.0000 C   0  0  0  0  0  0  0  0  0  0  0  0
   -0.0862   -4.4098   -0.0000 N   0  0  0  0  0  0  0  0  0  0  0  0
    8.9797   -3.6584   -0.0000 C   0  0  0  0  0  0  0  0  0  0  0  0
    7.6740   -1.4042   -0.0000 C   0  0  0  0  0  0  0  0  0  0  0  0
   -0.0985   -5.9003   -0.0000 C   0  0  0  0  0  0  0  0  0  0  0  0
   -1.4042   -3.6584   -0.0000 C   0  0  0  0  0  0  0  0  0  0  0  0
    8.9674   -2.1433   -0.0000 C   0  0  0  0  0  0  0  0  0  0  0  0
   -1.4166   -6.6517   -0.0000 C   0  0  0  0  0  0  0  0  0  0  0  0
   -2.7099   -4.3975   -0.0000 C   0  0  0  0  0  0  0  0  0  0  0  0
   10.2485   -1.3673   -0.0000 C   0  0  0  0  0  0  0  0  0  0  0  0
   10.2238    0.1355   -0.0000 C   0  0  0  0  0  0  0  0  0  0  0  0
   11.5295   -2.1064   -0.0000 C   0  0  0  0  0  0  0  0  0  0  0  0
   11.5049    0.9115   -0.0000 C   0  0  0  0  0  0  0  0  0  0  0  0
   12.8229   -1.3426   -0.0000 C   0  0  0  0  0  0  0  0  0  0  0  0
   12.8106    0.1725   -0.0000 C   0  0  0  0  0  0  0  0  0  0  0  0
   14.0917    0.9485   -0.0000 C   0  0  0  0  0  0  0  0  0  0  0  0
   15.2495    1.6383   -0.0000 F   0  0  0  0  0  0  0  0  0  0  0  0
   15.5452    0.4065   -0.0000 F   0  0  0  0  0  0  0  0  0  0  0  0
   14.3134    2.5252   -0.0000 F   0  0  0  0  0  0  0  0  0  0  0  0
  1  2  1  0  0  0  0
  1  3  1  0  0  0  0
  2  4  2  0  0  0  0
  2  5  1  0  0  0  0
  3  6  1  0  0  0  0
  4  7  1  0  0  0  0
  5  8  1  0  0  0  0
  5  9  1  0  0  0  0
  6 10  2  0  0  0  0
  6 11  1  0  0  0  0
  7 12  2  0  0  0  0
  7 13  1  0  0  0  0
  8 14  1  0  0  0  0
  9 15  1  0  0  0  0
 10 16  1  0  0  0  0
 11 17  2  0  0  0  0
 13 18  1  0  0  0  0
 14 19  1  0  0  0  0
 15 20  2  0  0  0  0
 15 21  1  0  0  0  0
 16 22  2  0  0  0  0
 21 23  1  0  0  0  0
 21 24  1  0  0  0  0
 22 25  1  0  0  0  0
 23 26  1  0  0  0  0
 24 27  1  0  0  0  0
 26 28  2  0  0  0  0
 26 29  1  0  0  0  0
 27 30  1  0  0  0  0
 28 31  1  0  0  0  0
 29 32  2  0  0  0  0
 30 33  1  0  0  0  0
 30 34  1  0  0  0  0
 31 35  2  0  0  0  0
 33 36  1  0  0  0  0
 34 37  1  0  0  0  0
 35 38  1  0  0  0  0
 38 39  2  0  0  0  0
 38 40  1  0  0  0  0
 39 41  1  0  0  0  0
 40 42  2  0  0  0  0
 41 43  2  0  0  0  0
 43 44  1  0  0  0  0
 44 45  1  0  0  0  0
 44 46  1  0  0  0  0
 44 47  1  0  0  0  0
  8 13  2  0  0  0  0
 17 22  1  0  0  0  0
 18 19  1  0  0  0  0
 32 35  1  0  0  0  0
 42 43  1  0  0  0  0
M  END
>  <MolRegNo>
154

>  <m>
=

>  <Value>
26000

>  <Unit>
nM

>  <Type>
IC50

>  <pValue>
4.58

>  <Ligand Efficiency>
0

>  <Binding Efficiency>
0

>  <Surface Efficiency>
0

>  <Assay Index>
51652

>  <Assay Category>


>  <Assay Organism>


>  <Target ID>
11365

>  <Target Name>
Cytochrome P450 2D6

>  <Target Organism>
Homo sapiens

>  <Target Description>
Target is a single protein chain

>  <Sequence Accession>
P10635

>  <Reference>
Bioorg. Med. Chem. Lett. 13 (6), 1067-1070 (2003)

>  <Pubmed ID>
12643913

>  <DOI>
10.1016/s0960-894x(03)00058-1

$$$$
7755
Actelion Java MolfileCreator 1.0

 51 55  0  0  0  0  0  0  0  0999 V2000
    0.0000   -0.0000   -0.0000 S   0  0  0  0  0  0  0  0  0  0  0  0
    1.2784    0.7621   -0.0000 C   0  0  0  0  0  0  0  0  0  0  0  0
   -1.3030    0.7621   -0.0000 C   0  0  0  0  0  0  0  0  0  0  0  0
    1.2661    2.2741   -0.0000 N   0  0  0  0  0  0  0  0  0  0  0  0
    2.5815    0.0246   -0.0000 N   0  0  0  0  0  0  0  0  0  0  0  0
   -2.6060    0.0123   -0.0000 C   0  0  0  0  0  0  0  0  0  0  0  0
    2.5446    3.0363   -0.0000 C   0  0  0  0  0  0  0  0  0  0  0  0
    3.8599    0.7867   -0.0000 C   0  0  0  0  0  0  0  0  0  0  0  0
    2.5692   -1.4628   -0.0000 C   0  0  0  0  0  0  0  0  0  0  0  0
   -2.6183   -1.4874   -0.0000 C   0  0  0  0  0  0  0  0  0  0  0  0
   -3.9214    0.7744   -0.0000 C   0  0  0  0  0  0  0  0  0  0  0  0
    2.5323    4.5483   -0.0000 O   0  0  0  0  0  0  0  0  0  0  0  0
    3.8476    2.2987   -0.0000 C   0  0  0  0  0  0  0  0  0  0  0  0
    3.8599   -2.2004   -0.0000 C   0  0  0  0  0  0  0  0  0  0  0  0
   -3.9336   -2.2250   -0.0000 C   0  0  0  0  0  0  0  0  0  0  0  0
   -5.2244    0.0369   -0.0000 C   0  0  0  0  0  0  0  0  0  0  0  0
    5.1383    3.0609   -0.0000 C   0  0  0  0  0  0  0  0  0  0  0  0
    5.1383   -1.4382   -0.0000 O   0  0  0  0  0  0  0  0  0  0  0  0
    3.8476   -3.6878   -0.0000 N   0  0  0  0  0  0  0  0  0  0  0  0
   -5.2367   -1.4628   -0.0000 C   0  0  0  0  0  0  0  0  0  0  0  0
    5.1260    4.5729   -0.0000 C   0  0  0  0  0  0  0  0  0  0  0  0
    5.1260   -4.4254   -0.0000 C   0  0  0  0  0  0  0  0  0  0  0  0
    2.5446   -4.4254   -0.0000 C   0  0  0  0  0  0  0  0  0  0  0  0
   -6.5643   -2.2004   -0.0000 F   0  0  0  0  0  0  0  0  0  0  0  0
    3.8845    5.4702   -0.0000 C   0  0  0  0  0  0  0  0  0  0  0  0
    6.3184    5.4702   -0.0000 C   0  0  0  0  0  0  0  0  0  0  0  0
    6.4045   -3.6632   -0.0000 C   0  0  0  0  0  0  0  0  0  0  0  0
    1.2293   -3.6632   -0.0000 C   0  0  0  0  0  0  0  0  0  0  0  0
    4.3516    6.8962   -0.0000 N   0  0  0  0  0  0  0  0  0  0  0  0
    5.8513    6.8962   -0.0000 N   0  0  0  0  0  0  0  0  0  0  0  0
    7.6829   -4.4008   -0.0000 C   0  0  0  0  0  0  0  0  0  0  0  0
    6.3922   -2.1512   -0.0000 C   0  0  0  0  0  0  0  0  0  0  0  0
   -0.0738   -4.4008   -0.0000 N   0  0  0  0  0  0  0  0  0  0  0  0
    6.8962    7.9779   -0.0000 C   0  0  0  0  0  0  0  0  0  0  0  0
    8.9613   -3.6386   -0.0000 C   0  0  0  0  0  0  0  0  0  0  0  0
    7.6706   -1.3891   -0.0000 C   0  0  0  0  0  0  0  0  0  0  0  0
   -0.0860   -5.8882   -0.0000 C   0  0  0  0  0  0  0  0  0  0  0  0
   -1.4014   -3.6386   -0.0000 C   0  0  0  0  0  0  0  0  0  0  0  0
    8.9491   -2.1266   -0.0000 C   0  0  0  0  0  0  0  0  0  0  0  0
   -1.4137   -6.6257   -0.0000 C   0  0  0  0  0  0  0  0  0  0  0  0
   -2.7044   -4.3762   -0.0000 C   0  0  0  0  0  0  0  0  0  0  0  0
   10.2275   -1.3645   -0.0000 C   0  0  0  0  0  0  0  0  0  0  0  0
   10.2152    0.1475   -0.0000 C   0  0  0  0  0  0  0  0  0  0  0  0
   11.5059   -2.1020   -0.0000 C   0  0  0  0  0  0  0  0  0  0  0  0
   11.4936    0.9097   -0.0000 C   0  0  0  0  0  0  0  0  0  0  0  0
   12.8089   -1.3399   -0.0000 C   0  0  0  0  0  0  0  0  0  0  0  0
   12.7844    0.1721   -0.0000 C   0  0  0  0  0  0  0  0  0  0  0  0
   14.0628    0.9465   -0.0000 C   0  0  0  0  0  0  0  0  0  0  0  0
   15.2306    1.6595   -0.0000 F   0  0  0  0  0  0  0  0  0  0  0  0
   15.5256    0.4180   -0.0000 F   0  0  0  0  0  0  0  0  0  0  0  0
   14.2964    2.5200   -0.0000 F   0  0  0  0  0  0  0  0  0  0  0  0
  1  2  1  0  0  0  0
  1  3  1  0  0  0  0
  2  4  2  0  0  0  0
  2  5  1  0  0  0  0
  3  6  1  0  0  0  0
  4  7  1  0  0  0  0
  5  8  1  0  0  0  0
  5  9  1  0  0  0  0
  6 10  2  0  0  0  0
  6 11  1  0  0  0  0
  7 12  2  0  0  0  0
  7 13  1  0  0  0  0
  9 14  1  0  0  0  0
 10 15  1  0  0  0  0
 11 16  2  0  0  0  0
 13 17  1  0  0  0  0
 14 18  2  0  0  0  0
 14 19  1  0  0  0  0
 15 20  2  0  0  0  0
 17 21  1  0  0  0  0
 19 22  1  0  0  0  0
 19 23  1  0  0  0  0
 20 24  1  0  0  0  0
 21 25  1  0  0  0  0
 21 26  2  0  0  0  0
 22 27  1  0  0  0  0
 23 28  1  0  0  0  0
 25 29  2  0  0  0  0
 26 30  1  0  0  0  0
 27 31  2  0  0  0  0
 27 32  1  0  0  0  0
 28 33  1  0  0  0  0
 30 34  1  0  0  0  0
 31 35  1  0  0  0  0
 32 36  2  0  0  0  0
 33 37  1  0  0  0  0
 33 38  1  0  0  0  0
 35 39  2  0  0  0  0
 37 40  1  0  0  0  0
 38 41  1  0  0  0  0
 39 42  1  0  0  0  0
 42 43  2  0  0  0  0
 42 44  1  0  0  0  0
 43 45  1  0  0  0  0
 44 46  2  0  0  0  0
 45 47  2  0  0  0  0
 47 48  1  0  0  0  0
 48 49  1  0  0  0  0
 48 50  1  0  0  0  0
 48 51  1  0  0  0  0
  8 13  2  0  0  0  0
 16 20  1  0  0  0  0
 29 30  1  0  0  0  0
 36 39  1  0  0  0  0
 46 47  1  0  0  0  0
M  END
>  <MolRegNo>
7755

>  <m>
=

>  <Value>
37000

>  <Unit>
nM

>  <Type>
IC50

>  <pValue>
4.43

>  <Ligand Efficiency>
0

>  <Binding Efficiency>
0

>  <Surface Efficiency>
0

>  <Assay Index>
51652

>  <Assay Category>


>  <Assay Organism>


>  <Target ID>
11365

>  <Target Name>
Cytochrome P450 2D6

>  <Target Organism>
Homo sapiens

>  <Target Description>
Target is a single protein chain

>  <Sequence Accession>
P10635

>  <Reference>
Bioorg. Med. Chem. Lett. 13 (6), 1067-1070 (2003)

>  <Pubmed ID>
12643913

>  <DOI>
10.1016/s0960-894x(03)00058-1

$$$$
7663
Actelion Java MolfileCreator 1.0

 43 46  0  0  0  0  0  0  0  0999 V2000
    0.0000   -0.0000   -0.0000 Cl  0  0  0  0  0  0  0  0  0  0  0  0
   -1.3051   -0.7475   -0.0000 C   0  0  0  0  0  0  0  0  0  0  0  0
   -1.3051   -2.2306   -0.0000 C   0  0  0  0  0  0  0  0  0  0  0  0
   -2.6102    0.0119   -0.0000 C   0  0  0  0  0  0  0  0  0  0  0  0
   -2.6221   -2.9662   -0.0000 C   0  0  0  0  0  0  0  0  0  0  0  0
   -3.9035   -0.7356   -0.0000 C   0  0  0  0  0  0  0  0  0  0  0  0
   -3.9272   -2.2068   -0.0000 C   0  0  0  0  0  0  0  0  0  0  0  0
   -5.2323   -2.9543   -0.0000 C   0  0  0  0  0  0  0  0  0  0  0  0
   -6.5374   -2.1950   -0.0000 C   0  0  0  0  0  0  0  0  0  0  0  0
   -5.2442   -4.4374   -0.0000 C   0  0  0  0  0  0  0  0  0  0  0  0
   -7.8307   -2.9306   -0.0000 C   0  0  0  0  0  0  0  0  0  0  0  0
   -6.5493   -5.1730   -0.0000 C   0  0  0  0  0  0  0  0  0  0  0  0
   -7.8425   -4.4018   -0.0000 C   0  0  0  0  0  0  0  0  0  0  0  0
   -9.1477   -5.1374   -0.0000 C   0  0  0  0  0  0  0  0  0  0  0  0
  -10.4528   -4.3781   -0.0000 N   0  0  0  0  0  0  0  0  0  0  0  0
  -10.4646   -2.8713   -0.0000 C   0  0  0  0  0  0  0  0  0  0  0  0
  -11.7579   -5.1137   -0.0000 C   0  0  0  0  0  0  0  0  0  0  0  0
   -9.1833   -2.1119   -0.0000 O   0  0  0  0  0  0  0  0  0  0  0  0
  -11.7698   -2.1119   -0.0000 C   0  0  0  0  0  0  0  0  0  0  0  0
  -13.0630   -4.3543   -0.0000 C   0  0  0  0  0  0  0  0  0  0  0  0
  -11.7816   -0.6051   -0.0000 N   0  0  0  0  0  0  0  0  0  0  0  0
  -14.3681   -5.0899   -0.0000 N   0  0  0  0  0  0  0  0  0  0  0  0
  -13.0986    0.1542   -0.0000 C   0  0  0  0  0  0  0  0  0  0  0  0
  -10.5002    0.1542   -0.0000 C   0  0  0  0  0  0  0  0  0  0  0  0
  -14.3800   -6.5730   -0.0000 C   0  0  0  0  0  0  0  0  0  0  0  0
  -15.6851   -4.3425   -0.0000 C   0  0  0  0  0  0  0  0  0  0  0  0
  -14.4037   -0.5814   -0.0000 S   0  0  0  0  0  0  0  0  0  0  0  0
  -13.1105    1.6492   -0.0000 N   0  0  0  0  0  0  0  0  0  0  0  0
  -10.5121    1.6611   -0.0000 C   0  0  0  0  0  0  0  0  0  0  0  0
  -15.6970   -7.3205   -0.0000 C   0  0  0  0  0  0  0  0  0  0  0  0
  -16.9902   -5.0781   -0.0000 C   0  0  0  0  0  0  0  0  0  0  0  0
  -15.7088    0.1661   -0.0000 C   0  0  0  0  0  0  0  0  0  0  0  0
  -11.8291    2.4204   -0.0000 C   0  0  0  0  0  0  0  0  0  0  0  0
   -9.2307    2.4204   -0.0000 C   0  0  0  0  0  0  0  0  0  0  0  0
  -17.0139   -0.5695   -0.0000 C   0  0  0  0  0  0  0  0  0  0  0  0
  -11.8409    3.9391   -0.0000 O   0  0  0  0  0  0  0  0  0  0  0  0
   -7.9493    1.6848   -0.0000 C   0  0  0  0  0  0  0  0  0  0  0  0
  -17.0258   -2.0645   -0.0000 C   0  0  0  0  0  0  0  0  0  0  0  0
  -18.3191    0.1898   -0.0000 C   0  0  0  0  0  0  0  0  0  0  0  0
  -18.3309   -2.8001   -0.0000 C   0  0  0  0  0  0  0  0  0  0  0  0
  -19.6242   -0.5576   -0.0000 C   0  0  0  0  0  0  0  0  0  0  0  0
  -19.6360   -2.0407   -0.0000 C   0  0  0  0  0  0  0  0  0  0  0  0
  -20.9530   -2.7763   -0.0000 F   0  0  0  0  0  0  0  0  0  0  0  0
  1  2  1  0  0  0  0
  2  3  2  0  0  0  0
  2  4  1  0  0  0  0
  3  5  1  0  0  0  0
  4  6  2  0  0  0  0
  5  7  2  0  0  0  0
  7  8  1  0  0  0  0
  8  9  2  0  0  0  0
  8 10  1  0  0  0  0
  9 11  1  0  0  0  0
 10 12  2  0  0  0  0
 11 13  2  0  0  0  0
 13 14  1  0  0  0  0
 14 15  1  0  0  0  0
 15 16  1  0  0  0  0
 15 17  1  0  0  0  0
 16 18  2  0  0  0  0
 16 19  1  0  0  0  0
 17 20  1  0  0  0  0
 19 21  1  0  0  0  0
 20 22  1  0  0  0  0
 21 23  1  0  0  0  0
 21 24  1  0  0  0  0
 22 25  1  0  0  0  0
 22 26  1  0  0  0  0
 23 27  1  0  0  0  0
 23 28  2  0  0  0  0
 24 29  2  0  0  0  0
 25 30  1  0  0  0  0
 26 31  1  0  0  0  0
 27 32  1  0  0  0  0
 28 33  1  0  0  0  0
 29 34  1  0  0  0  0
 32 35  1  0  0  0  0
 33 36  2  0  0  0  0
 34 37  1  0  0  0  0
 35 38  2  0  0  0  0
 35 39  1  0  0  0  0
 38 40  1  0  0  0  0
 39 41  2  0  0  0  0
 40 42  2  0  0  0  0
 42 43  1  0  0  0  0
  6  7  1  0  0  0  0
 12 13  1  0  0  0  0
 29 33  1  0  0  0  0
 41 42  1  0  0  0  0
M  END
>  <MolRegNo>
7663

>  <m>
=

>  <Value>
14000

>  <Unit>
nM

>  <Type>
IC50

>  <pValue>
4.85

>  <Ligand Efficiency>
0

>  <Binding Efficiency>
0

>  <Surface Efficiency>
0

>  <Assay Index>
51652

>  <Assay Category>


>  <Assay Organism>


>  <Target ID>
11365

>  <Target Name>
Cytochrome P450 2D6

>  <Target Organism>
Homo sapiens

>  <Target Description>
Target is a single protein chain

>  <Sequence Accession>
P10635

>  <Reference>
Bioorg. Med. Chem. Lett. 13 (6), 1067-1070 (2003)

>  <Pubmed ID>
12643913

>  <DOI>
10.1016/s0960-894x(03)00058-1

$$$$
7756
Actelion Java MolfileCreator 1.0

 46 49  0  0  0  0  0  0  0  0999 V2000
    0.0000   -0.0000   -0.0000 S   0  0  0  0  0  0  0  0  0  0  0  0
    1.2787    0.7672   -0.0000 C   0  0  0  0  0  0  0  0  0  0  0  0
   -1.3031    0.7672   -0.0000 C   0  0  0  0  0  0  0  0  0  0  0  0
    1.2665    2.2773   -0.0000 N   0  0  0  0  0  0  0  0  0  0  0  0
    2.5818    0.0244   -0.0000 N   0  0  0  0  0  0  0  0  0  0  0  0
   -2.6061    0.0122   -0.0000 C   0  0  0  0  0  0  0  0  0  0  0  0
    2.5453    3.0446   -0.0000 C   0  0  0  0  0  0  0  0  0  0  0  0
    3.8605    0.7916   -0.0000 C   0  0  0  0  0  0  0  0  0  0  0  0
    2.5696   -1.4614   -0.0000 C   0  0  0  0  0  0  0  0  0  0  0  0
   -3.9214    0.7794   -0.0000 C   0  0  0  0  0  0  0  0  0  0  0  0
   -2.6183   -1.4857   -0.0000 C   0  0  0  0  0  0  0  0  0  0  0  0
    2.5331    4.5547   -0.0000 O   0  0  0  0  0  0  0  0  0  0  0  0
    3.8483    2.3017   -0.0000 C   0  0  0  0  0  0  0  0  0  0  0  0
    3.8605   -2.2043   -0.0000 C   0  0  0  0  0  0  0  0  0  0  0  0
   -5.2245    0.0365   -0.0000 C   0  0  0  0  0  0  0  0  0  0  0  0
   -3.9336   -2.2286   -0.0000 C   0  0  0  0  0  0  0  0  0  0  0  0
    5.1392    3.0689   -0.0000 C   0  0  0  0  0  0  0  0  0  0  0  0
    5.1392   -1.4370   -0.0000 O   0  0  0  0  0  0  0  0  0  0  0  0
    3.8483   -3.6900   -0.0000 N   0  0  0  0  0  0  0  0  0  0  0  0
   -5.2366   -1.4614   -0.0000 C   0  0  0  0  0  0  0  0  0  0  0  0
    6.4179    2.3260   -0.0000 C   0  0  0  0  0  0  0  0  0  0  0  0
    5.1270   -4.4329   -0.0000 C   0  0  0  0  0  0  0  0  0  0  0  0
    2.5453   -4.4329   -0.0000 C   0  0  0  0  0  0  0  0  0  0  0  0
   -6.5641   -2.2043   -0.0000 F   0  0  0  0  0  0  0  0  0  0  0  0
    6.4058   -3.6656   -0.0000 C   0  0  0  0  0  0  0  0  0  0  0  0
    1.2300   -3.6656   -0.0000 C   0  0  0  0  0  0  0  0  0  0  0  0
    6.3936   -2.1555   -0.0000 C   0  0  0  0  0  0  0  0  0  0  0  0
    7.6845   -4.4085   -0.0000 C   0  0  0  0  0  0  0  0  0  0  0  0
   -0.0731   -4.4085   -0.0000 N   0  0  0  0  0  0  0  0  0  0  0  0
    7.6723   -1.3883   -0.0000 C   0  0  0  0  0  0  0  0  0  0  0  0
    8.9632   -3.6413   -0.0000 C   0  0  0  0  0  0  0  0  0  0  0  0
   -1.4005   -3.6413   -0.0000 C   0  0  0  0  0  0  0  0  0  0  0  0
   -0.0852   -5.8943   -0.0000 C   0  0  0  0  0  0  0  0  0  0  0  0
    8.9632   -2.1312   -0.0000 C   0  0  0  0  0  0  0  0  0  0  0  0
   -2.7036   -4.3842   -0.0000 C   0  0  0  0  0  0  0  0  0  0  0  0
   -1.4127   -6.6371   -0.0000 C   0  0  0  0  0  0  0  0  0  0  0  0
   10.2419   -1.3640   -0.0000 C   0  0  0  0  0  0  0  0  0  0  0  0
   10.2297    0.1461   -0.0000 C   0  0  0  0  0  0  0  0  0  0  0  0
   11.5206   -2.1068   -0.0000 C   0  0  0  0  0  0  0  0  0  0  0  0
   11.5084    0.9134   -0.0000 C   0  0  0  0  0  0  0  0  0  0  0  0
   12.8237   -1.3396   -0.0000 C   0  0  0  0  0  0  0  0  0  0  0  0
   12.7993    0.1705   -0.0000 C   0  0  0  0  0  0  0  0  0  0  0  0
   14.0780    0.9499   -0.0000 C   0  0  0  0  0  0  0  0  0  0  0  0
   15.2472    1.6441   -0.0000 F   0  0  0  0  0  0  0  0  0  0  0  0
   15.5394    0.4019   -0.0000 F   0  0  0  0  0  0  0  0  0  0  0  0
   14.3216    2.5087   -0.0000 F   0  0  0  0  0  0  0  0  0  0  0  0
  1  2  1  0  0  0  0
  1  3  1  0  0  0  0
  2  4  2  0  0  0  0
  2  5  1  0  0  0  0
  3  6  1  0  0  0  0
  4  7  1  0  0  0  0
  5  8  1  0  0  0  0
  5  9  1  0  0  0  0
  6 10  2  0  0  0  0
  6 11  1  0  0  0  0
  7 12  2  0  0  0  0
  7 13  1  0  0  0  0
  9 14  1  0  0  0  0
 10 15  1  0  0  0  0
 11 16  2  0  0  0  0
 13 17  1  0  0  0  0
 14 18  2  0  0  0  0
 14 19  1  0  0  0  0
 15 20  2  0  0  0  0
 17 21  1  0  0  0  0
 19 22  1  0  0  0  0
 19 23  1  0  0  0  0
 20 24  1  0  0  0  0
 22 25  1  0  0  0  0
 23 26  1  0  0  0  0
 25 27  2  0  0  0  0
 25 28  1  0  0  0  0
 26 29  1  0  0  0  0
 27 30  1  0  0  0  0
 28 31  2  0  0  0  0
 29 32  1  0  0  0  0
 29 33  1  0  0  0  0
 30 34  2  0  0  0  0
 32 35  1  0  0  0  0
 33 36  1  0  0  0  0
 34 37  1  0  0  0  0
 37 38  2  0  0  0  0
 37 39  1  0  0  0  0
 38 40  1  0  0  0  0
 39 41  2  0  0  0  0
 40 42  2  0  0  0  0
 42 43  1  0  0  0  0
 43 44  1  0  0  0  0
 43 45  1  0  0  0  0
 43 46  1  0  0  0  0
  8 13  2  0  0  0  0
 16 20  1  0  0  0  0
 31 34  1  0  0  0  0
 41 42  1  0  0  0  0
M  END
>  <MolRegNo>
7756

>  <m>
=

>  <Value>
24000

>  <Unit>
nM

>  <Type>
IC50

>  <pValue>
4.62

>  <Ligand Efficiency>
0

>  <Binding Efficiency>
0

>  <Surface Efficiency>
0

>  <Assay Index>
51652

>  <Assay Category>


>  <Assay Organism>


>  <Target ID>
11365

>  <Target Name>
Cytochrome P450 2D6

>  <Target Organism>
Homo sapiens

>  <Target Description>
Target is a single protein chain

>  <Sequence Accession>
P10635

>  <Reference>
Bioorg. Med. Chem. Lett. 13 (6), 1067-1070 (2003)

>  <Pubmed ID>
12643913

>  <DOI>
10.1016/s0960-894x(03)00058-1

$$$$
7576
Actelion Java MolfileCreator 1.0

 46 49  0  0  0  0  0  0  0  0999 V2000
    0.0000   -0.0000   -0.0000 S   0  0  0  0  0  0  0  0  0  0  0  0
    1.2796    0.7678   -0.0000 C   0  0  0  0  0  0  0  0  0  0  0  0
   -1.3284    0.7556   -0.0000 C   0  0  0  0  0  0  0  0  0  0  0  0
    1.2553    2.2790   -0.0000 N   0  0  0  0  0  0  0  0  0  0  0  0
    2.5715    0.0244   -0.0000 N   0  0  0  0  0  0  0  0  0  0  0  0
   -2.6324    0.0122   -0.0000 C   0  0  0  0  0  0  0  0  0  0  0  0
    2.5593    3.0468   -0.0000 C   0  0  0  0  0  0  0  0  0  0  0  0
    3.8511    0.7922   -0.0000 C   0  0  0  0  0  0  0  0  0  0  0  0
    2.5593   -1.4624   -0.0000 C   0  0  0  0  0  0  0  0  0  0  0  0
   -3.9364    0.7800   -0.0000 C   0  0  0  0  0  0  0  0  0  0  0  0
   -2.6446   -1.4990   -0.0000 C   0  0  0  0  0  0  0  0  0  0  0  0
    2.5471    4.5823   -0.0000 O   0  0  0  0  0  0  0  0  0  0  0  0
    3.8511    2.3034   -0.0000 C   0  0  0  0  0  0  0  0  0  0  0  0
    3.8389   -2.2059   -0.0000 C   0  0  0  0  0  0  0  0  0  0  0  0
   -5.2404    0.0244   -0.0000 C   0  0  0  0  0  0  0  0  0  0  0  0
   -3.9486   -2.2424   -0.0000 C   0  0  0  0  0  0  0  0  0  0  0  0
    5.1308    3.0711   -0.0000 S   0  0  0  0  0  0  0  0  0  0  0  0
    5.1186   -1.4381   -0.0000 O   0  0  0  0  0  0  0  0  0  0  0  0
    3.8267   -3.6927   -0.0000 N   0  0  0  0  0  0  0  0  0  0  0  0
   -5.2526   -1.4624   -0.0000 C   0  0  0  0  0  0  0  0  0  0  0  0
    6.4104    2.3277   -0.0000 C   0  0  0  0  0  0  0  0  0  0  0  0
    5.1308   -4.4361   -0.0000 C   0  0  0  0  0  0  0  0  0  0  0  0
    2.5227   -4.4361   -0.0000 C   0  0  0  0  0  0  0  0  0  0  0  0
   -6.5688   -2.2059   -0.0000 F   0  0  0  0  0  0  0  0  0  0  0  0
    6.4104   -3.6683   -0.0000 C   0  0  0  0  0  0  0  0  0  0  0  0
    1.2187   -3.6683   -0.0000 C   0  0  0  0  0  0  0  0  0  0  0  0
    6.3860   -2.1571   -0.0000 C   0  0  0  0  0  0  0  0  0  0  0  0
    7.6900   -4.4117   -0.0000 C   0  0  0  0  0  0  0  0  0  0  0  0
   -0.0853   -4.4117   -0.0000 N   0  0  0  0  0  0  0  0  0  0  0  0
    7.6657   -1.3893   -0.0000 C   0  0  0  0  0  0  0  0  0  0  0  0
    8.9697   -3.6439   -0.0000 C   0  0  0  0  0  0  0  0  0  0  0  0
   -1.4015   -3.6561   -0.0000 C   0  0  0  0  0  0  0  0  0  0  0  0
   -0.0975   -5.8985   -0.0000 C   0  0  0  0  0  0  0  0  0  0  0  0
    8.9697   -2.1327   -0.0000 C   0  0  0  0  0  0  0  0  0  0  0  0
   -2.7055   -4.3995   -0.0000 C   0  0  0  0  0  0  0  0  0  0  0  0
   -1.4137   -6.6419   -0.0000 C   0  0  0  0  0  0  0  0  0  0  0  0
   10.2493   -1.3650   -0.0000 C   0  0  0  0  0  0  0  0  0  0  0  0
   11.5290   -2.1084   -0.0000 C   0  0  0  0  0  0  0  0  0  0  0  0
   10.2249    0.1462   -0.0000 C   0  0  0  0  0  0  0  0  0  0  0  0
   12.8208   -1.3406   -0.0000 C   0  0  0  0  0  0  0  0  0  0  0  0
   11.5046    0.9140   -0.0000 C   0  0  0  0  0  0  0  0  0  0  0  0
   12.7964    0.1706   -0.0000 C   0  0  0  0  0  0  0  0  0  0  0  0
   14.0761    0.9506   -0.0000 C   0  0  0  0  0  0  0  0  0  0  0  0
   15.2338    1.6453   -0.0000 F   0  0  0  0  0  0  0  0  0  0  0  0
   15.5263    0.4144   -0.0000 F   0  0  0  0  0  0  0  0  0  0  0  0
   14.2954    2.5105   -0.0000 F   0  0  0  0  0  0  0  0  0  0  0  0
  1  2  1  0  0  0  0
  1  3  1  0  0  0  0
  2  4  2  0  0  0  0
  2  5  1  0  0  0  0
  3  6  1  0  0  0  0
  4  7  1  0  0  0  0
  5  8  1  0  0  0  0
  5  9  1  0  0  0  0
  6 10  2  0  0  0  0
  6 11  1  0  0  0  0
  7 12  2  0  0  0  0
  7 13  1  0  0  0  0
  9 14  1  0  0  0  0
 10 15  1  0  0  0  0
 11 16  2  0  0  0  0
 13 17  1  0  0  0  0
 14 18  2  0  0  0  0
 14 19  1  0  0  0  0
 15 20  2  0  0  0  0
 17 21  1  0  0  0  0
 19 22  1  0  0  0  0
 19 23  1  0  0  0  0
 20 24  1  0  0  0  0
 22 25  1  0  0  0  0
 23 26  1  0  0  0  0
 25 27  2  0  0  0  0
 25 28  1  0  0  0  0
 26 29  1  0  0  0  0
 27 30  1  0  0  0  0
 28 31  2  0  0  0  0
 29 32  1  0  0  0  0
 29 33  1  0  0  0  0
 30 34  2  0  0  0  0
 32 35  1  0  0  0  0
 33 36  1  0  0  0  0
 34 37  1  0  0  0  0
 37 38  2  0  0  0  0
 37 39  1  0  0  0  0
 38 40  1  0  0  0  0
 39 41  2  0  0  0  0
 40 42  2  0  0  0  0
 42 43  1  0  0  0  0
 43 44  1  0  0  0  0
 43 45  1  0  0  0  0
 43 46  1  0  0  0  0
  8 13  2  0  0  0  0
 16 20  1  0  0  0  0
 31 34  1  0  0  0  0
 41 42  1  0  0  0  0
M  END
>  <MolRegNo>
7576

>  <m>
=

>  <Value>
39000

>  <Unit>
nM

>  <Type>
IC50

>  <pValue>
4.41

>  <Ligand Efficiency>
0

>  <Binding Efficiency>
0

>  <Surface Efficiency>
0

>  <Assay Index>
51652

>  <Assay Category>


>  <Assay Organism>


>  <Target ID>
11365

>  <Target Name>
Cytochrome P450 2D6

>  <Target Organism>
Homo sapiens

>  <Target Description>
Target is a single protein chain

>  <Sequence Accession>
P10635

>  <Reference>
Bioorg. Med. Chem. Lett. 13 (6), 1067-1070 (2003)

>  <Pubmed ID>
12643913

>  <DOI>
10.1016/s0960-894x(03)00058-1

$$$$
7571
Actelion Java MolfileCreator 1.0

 42 45  0  0  0  0  0  0  0  0999 V2000
    0.0000   -0.0000   -0.0000 Cl  0  0  0  0  0  0  0  0  0  0  0  0
   -1.3030   -0.7462   -0.0000 C   0  0  0  0  0  0  0  0  0  0  0  0
   -1.3148   -2.2269   -0.0000 C   0  0  0  0  0  0  0  0  0  0  0  0
   -2.6296    0.0118   -0.0000 C   0  0  0  0  0  0  0  0  0  0  0  0
   -2.6178   -2.9613   -0.0000 C   0  0  0  0  0  0  0  0  0  0  0  0
   -3.9207   -0.7225   -0.0000 C   0  0  0  0  0  0  0  0  0  0  0  0
   -3.9207   -2.2032   -0.0000 C   0  0  0  0  0  0  0  0  0  0  0  0
   -5.2237   -2.9376   -0.0000 C   0  0  0  0  0  0  0  0  0  0  0  0
   -6.5503   -2.1795   -0.0000 C   0  0  0  0  0  0  0  0  0  0  0  0
   -5.2355   -4.4182   -0.0000 C   0  0  0  0  0  0  0  0  0  0  0  0
   -7.8414   -2.9139   -0.0000 C   0  0  0  0  0  0  0  0  0  0  0  0
   -6.5385   -5.1526   -0.0000 C   0  0  0  0  0  0  0  0  0  0  0  0
   -7.8414   -4.3945   -0.0000 C   0  0  0  0  0  0  0  0  0  0  0  0
   -9.1444   -5.1289   -0.0000 C   0  0  0  0  0  0  0  0  0  0  0  0
  -10.4592   -4.3708   -0.0000 N   0  0  0  0  0  0  0  0  0  0  0  0
  -10.4710   -2.8665   -0.0000 C   0  0  0  0  0  0  0  0  0  0  0  0
  -11.7621   -5.1052   -0.0000 C   0  0  0  0  0  0  0  0  0  0  0  0
   -9.1918   -2.1084   -0.0000 O   0  0  0  0  0  0  0  0  0  0  0  0
  -11.7858   -2.1084   -0.0000 C   0  0  0  0  0  0  0  0  0  0  0  0
  -13.0769   -4.3471   -0.0000 C   0  0  0  0  0  0  0  0  0  0  0  0
  -11.7977   -0.6041   -0.0000 N   0  0  0  0  0  0  0  0  0  0  0  0
  -14.3799   -5.0815   -0.0000 N   0  0  0  0  0  0  0  0  0  0  0  0
  -13.1006    0.1540   -0.0000 C   0  0  0  0  0  0  0  0  0  0  0  0
  -10.5184    0.1540   -0.0000 C   0  0  0  0  0  0  0  0  0  0  0  0
  -15.6829   -4.3234   -0.0000 C   0  0  0  0  0  0  0  0  0  0  0  0
  -14.3917   -6.5622   -0.0000 C   0  0  0  0  0  0  0  0  0  0  0  0
  -14.4036   -0.5804   -0.0000 S   0  0  0  0  0  0  0  0  0  0  0  0
  -13.1243    1.6583   -0.0000 N   0  0  0  0  0  0  0  0  0  0  0  0
  -10.5303    1.6583   -0.0000 C   0  0  0  0  0  0  0  0  0  0  0  0
  -16.9858   -5.0578   -0.0000 C   0  0  0  0  0  0  0  0  0  0  0  0
  -15.6947   -7.2966   -0.0000 C   0  0  0  0  0  0  0  0  0  0  0  0
  -15.7184    0.1777   -0.0000 C   0  0  0  0  0  0  0  0  0  0  0  0
  -11.8332    2.4164   -0.0000 C   0  0  0  0  0  0  0  0  0  0  0  0
   -9.2391    2.4164   -0.0000 C   0  0  0  0  0  0  0  0  0  0  0  0
  -17.0213   -0.5686   -0.0000 C   0  0  0  0  0  0  0  0  0  0  0  0
  -11.8451    3.9207   -0.0000 O   0  0  0  0  0  0  0  0  0  0  0  0
  -17.0332   -2.0610   -0.0000 C   0  0  0  0  0  0  0  0  0  0  0  0
  -18.3361    0.1895   -0.0000 C   0  0  0  0  0  0  0  0  0  0  0  0
  -18.3480   -2.7954   -0.0000 C   0  0  0  0  0  0  0  0  0  0  0  0
  -19.6391   -0.5449   -0.0000 C   0  0  0  0  0  0  0  0  0  0  0  0
  -19.6509   -2.0373   -0.0000 C   0  0  0  0  0  0  0  0  0  0  0  0
  -20.9539   -2.7717   -0.0000 F   0  0  0  0  0  0  0  0  0  0  0  0
  1  2  1  0  0  0  0
  2  3  2  0  0  0  0
  2  4  1  0  0  0  0
  3  5  1  0  0  0  0
  4  6  2  0  0  0  0
  5  7  2  0  0  0  0
  7  8  1  0  0  0  0
  8  9  2  0  0  0  0
  8 10  1  0  0  0  0
  9 11  1  0  0  0  0
 10 12  2  0  0  0  0
 11 13  2  0  0  0  0
 13 14  1  0  0  0  0
 14 15  1  0  0  0  0
 15 16  1  0  0  0  0
 15 17  1  0  0  0  0
 16 18  2  0  0  0  0
 16 19  1  0  0  0  0
 17 20  1  0  0  0  0
 19 21  1  0  0  0  0
 20 22  1  0  0  0  0
 21 23  1  0  0  0  0
 21 24  1  0  0  0  0
 22 25  1  0  0  0  0
 22 26  1  0  0  0  0
 23 27  1  0  0  0  0
 23 28  2  0  0  0  0
 24 29  2  0  0  0  0
 25 30  1  0  0  0  0
 26 31  1  0  0  0  0
 27 32  1  0  0  0  0
 28 33  1  0  0  0  0
 29 34  1  0  0  0  0
 32 35  1  0  0  0  0
 33 36  2  0  0  0  0
 35 37  2  0  0  0  0
 35 38  1  0  0  0  0
 37 39  1  0  0  0  0
 38 40  2  0  0  0  0
 39 41  2  0  0  0  0
 41 42  1  0  0  0  0
  6  7  1  0  0  0  0
 12 13  1  0  0  0  0
 29 33  1  0  0  0  0
 40 41  1  0  0  0  0
M  END
>  <MolRegNo>
7571

>  <m>
=

>  <Value>
15000

>  <Unit>
nM

>  <Type>
IC50

>  <pValue>
4.82

>  <Ligand Efficiency>
0

>  <Binding Efficiency>
0

>  <Surface Efficiency>
0

>  <Assay Index>
51652

>  <Assay Category>


>  <Assay Organism>


>  <Target ID>
11365

>  <Target Name>
Cytochrome P450 2D6

>  <Target Organism>
Homo sapiens

>  <Target Description>
Target is a single protein chain

>  <Sequence Accession>
P10635

>  <Reference>
Bioorg. Med. Chem. Lett. 13 (6), 1067-1070 (2003)

>  <Pubmed ID>
12643913

>  <DOI>
10.1016/s0960-894x(03)00058-1

$$$$
7726
Actelion Java MolfileCreator 1.0

 44 48  0  0  0  0  0  0  0  0999 V2000
    0.0000   -0.0000   -0.0000 Cl  0  0  0  0  0  0  0  0  0  0  0  0
   -1.3072   -0.7419   -0.0000 C   0  0  0  0  0  0  0  0  0  0  0  0
   -1.3072   -2.2258   -0.0000 C   0  0  0  0  0  0  0  0  0  0  0  0
   -2.6262    0.0118   -0.0000 C   0  0  0  0  0  0  0  0  0  0  0  0
   -2.6144   -2.9560   -0.0000 C   0  0  0  0  0  0  0  0  0  0  0  0
   -3.9334   -0.7419   -0.0000 C   0  0  0  0  0  0  0  0  0  0  0  0
   -3.9217   -2.2023   -0.0000 C   0  0  0  0  0  0  0  0  0  0  0  0
   -5.2289   -2.9560   -0.0000 C   0  0  0  0  0  0  0  0  0  0  0  0
   -5.2407   -4.4398   -0.0000 C   0  0  0  0  0  0  0  0  0  0  0  0
   -6.5479   -2.2023   -0.0000 C   0  0  0  0  0  0  0  0  0  0  0  0
   -6.5479   -5.1700   -0.0000 C   0  0  0  0  0  0  0  0  0  0  0  0
   -7.8551   -2.9442   -0.0000 C   0  0  0  0  0  0  0  0  0  0  0  0
   -7.8551   -4.3927   -0.0000 C   0  0  0  0  0  0  0  0  0  0  0  0
   -9.1623   -5.1347   -0.0000 C   0  0  0  0  0  0  0  0  0  0  0  0
  -10.4813   -4.3809   -0.0000 N   0  0  0  0  0  0  0  0  0  0  0  0
  -10.4931   -2.8735   -0.0000 C   0  0  0  0  0  0  0  0  0  0  0  0
  -11.7885   -5.1229   -0.0000 C   0  0  0  0  0  0  0  0  0  0  0  0
   -9.2094   -2.1198   -0.0000 O   0  0  0  0  0  0  0  0  0  0  0  0
  -11.8003   -2.1198   -0.0000 C   0  0  0  0  0  0  0  0  0  0  0  0
  -13.0957   -4.3692   -0.0000 C   0  0  0  0  0  0  0  0  0  0  0  0
  -11.8121   -0.6124   -0.0000 N   0  0  0  0  0  0  0  0  0  0  0  0
  -14.4030   -5.1111   -0.0000 N   0  0  0  0  0  0  0  0  0  0  0  0
  -13.1428    0.1413   -0.0000 C   0  0  0  0  0  0  0  0  0  0  0  0
  -10.5284    0.1413   -0.0000 C   0  0  0  0  0  0  0  0  0  0  0  0
  -15.7102   -4.3692   -0.0000 C   0  0  0  0  0  0  0  0  0  0  0  0
  -14.4147   -6.5950   -0.0000 C   0  0  0  0  0  0  0  0  0  0  0  0
  -14.4265   -0.6006   -0.0000 S   0  0  0  0  0  0  0  0  0  0  0  0
  -13.1546    1.6370   -0.0000 N   0  0  0  0  0  0  0  0  0  0  0  0
  -10.5402    1.6487   -0.0000 C   0  0  0  0  0  0  0  0  0  0  0  0
   -9.1152   -0.3180   -0.0000 C   0  0  0  0  0  0  0  0  0  0  0  0
  -17.0174   -5.0993   -0.0000 C   0  0  0  0  0  0  0  0  0  0  0  0
  -15.7220   -7.3487   -0.0000 C   0  0  0  0  0  0  0  0  0  0  0  0
  -15.7455    0.1413   -0.0000 C   0  0  0  0  0  0  0  0  0  0  0  0
  -11.8592    2.4142   -0.0000 C   0  0  0  0  0  0  0  0  0  0  0  0
   -9.1270    2.1080   -0.0000 C   0  0  0  0  0  0  0  0  0  0  0  0
   -8.2555    0.9068   -0.0000 C   0  0  0  0  0  0  0  0  0  0  0  0
  -17.0527   -0.6006   -0.0000 C   0  0  0  0  0  0  0  0  0  0  0  0
  -11.8710    3.9217   -0.0000 O   0  0  0  0  0  0  0  0  0  0  0  0
  -18.3599    0.1531   -0.0000 C   0  0  0  0  0  0  0  0  0  0  0  0
  -17.0645   -2.0845   -0.0000 C   0  0  0  0  0  0  0  0  0  0  0  0
  -19.6672   -0.5888   -0.0000 C   0  0  0  0  0  0  0  0  0  0  0  0
  -18.3717   -2.8146   -0.0000 C   0  0  0  0  0  0  0  0  0  0  0  0
  -19.6789   -2.0727   -0.0000 C   0  0  0  0  0  0  0  0  0  0  0  0
  -20.9862   -2.8029   -0.0000 F   0  0  0  0  0  0  0  0  0  0  0  0
  1  2  1  0  0  0  0
  2  3  2  0  0  0  0
  2  4  1  0  0  0  0
  3  5  1  0  0  0  0
  4  6  2  0  0  0  0
  5  7  2  0  0  0  0
  7  8  1  0  0  0  0
  8  9  2  0  0  0  0
  8 10  1  0  0  0  0
  9 11  1  0  0  0  0
 10 12  2  0  0  0  0
 11 13  2  0  0  0  0
 13 14  1  0  0  0  0
 14 15  1  0  0  0  0
 15 16  1  0  0  0  0
 15 17  1  0  0  0  0
 16 18  2  0  0  0  0
 16 19  1  0  0  0  0
 17 20  1  0  0  0  0
 19 21  1  0  0  0  0
 20 22  1  0  0  0  0
 21 23  1  0  0  0  0
 21 24  1  0  0  0  0
 22 25  1  0  0  0  0
 22 26  1  0  0  0  0
 23 27  1  0  0  0  0
 23 28  2  0  0  0  0
 24 29  2  0  0  0  0
 24 30  1  0  0  0  0
 25 31  1  0  0  0  0
 26 32  1  0  0  0  0
 27 33  1  0  0  0  0
 28 34  1  0  0  0  0
 29 35  1  0  0  0  0
 30 36  1  0  0  0  0
 33 37  1  0  0  0  0
 34 38  2  0  0  0  0
 37 39  2  0  0  0  0
 37 40  1  0  0  0  0
 39 41  1  0  0  0  0
 40 42  2  0  0  0  0
 41 43  2  0  0  0  0
 43 44  1  0  0  0  0
  6  7  1  0  0  0  0
 12 13  1  0  0  0  0
 29 34  1  0  0  0  0
 35 36  1  0  0  0  0
 42 43  1  0  0  0  0
M  END
>  <MolRegNo>
7726

>  <m>
=

>  <Value>
25000

>  <Unit>
nM

>  <Type>
IC50

>  <pValue>
4.6

>  <Ligand Efficiency>
0

>  <Binding Efficiency>
0

>  <Surface Efficiency>
0

>  <Assay Index>
51652

>  <Assay Category>


>  <Assay Organism>


>  <Target ID>
11365

>  <Target Name>
Cytochrome P450 2D6

>  <Target Organism>
Homo sapiens

>  <Target Description>
Target is a single protein chain

>  <Sequence Accession>
P10635

>  <Reference>
Bioorg. Med. Chem. Lett. 13 (6), 1067-1070 (2003)

>  <Pubmed ID>
12643913

>  <DOI>
10.1016/s0960-894x(03)00058-1

$$$$
7572
Actelion Java MolfileCreator 1.0

 48 52  0  0  0  0  0  0  0  0999 V2000
    0.0000   -0.0000   -0.0000 S   0  0  0  0  0  0  0  0  0  0  0  0
    1.2808    0.7685   -0.0000 C   0  0  0  0  0  0  0  0  0  0  0  0
   -1.3051    0.7563   -0.0000 C   0  0  0  0  0  0  0  0  0  0  0  0
    1.2686    2.2810   -0.0000 N   0  0  0  0  0  0  0  0  0  0  0  0
    2.5859    0.0244   -0.0000 N   0  0  0  0  0  0  0  0  0  0  0  0
   -2.6103    0.0122   -0.0000 C   0  0  0  0  0  0  0  0  0  0  0  0
    2.5493    3.0494   -0.0000 C   0  0  0  0  0  0  0  0  0  0  0  0
    3.8667    0.7928   -0.0000 C   0  0  0  0  0  0  0  0  0  0  0  0
    2.5737   -1.4637   -0.0000 C   0  0  0  0  0  0  0  0  0  0  0  0
   -2.6225   -1.5003   -0.0000 C   0  0  0  0  0  0  0  0  0  0  0  0
   -3.9276    0.7806   -0.0000 C   0  0  0  0  0  0  0  0  0  0  0  0
    2.5371    4.5619   -0.0000 O   0  0  0  0  0  0  0  0  0  0  0  0
    3.8301    2.3054   -0.0000 C   0  0  0  0  0  0  0  0  0  0  0  0
    5.1352    0.0732   -0.0000 C   0  0  0  0  0  0  0  0  0  0  0  0
    3.8667   -2.2078   -0.0000 C   0  0  0  0  0  0  0  0  0  0  0  0
   -3.9398   -2.2200   -0.0000 C   0  0  0  0  0  0  0  0  0  0  0  0
   -5.2328    0.0244   -0.0000 C   0  0  0  0  0  0  0  0  0  0  0  0
    5.1108    3.0738   -0.0000 C   0  0  0  0  0  0  0  0  0  0  0  0
    6.4160    0.8172   -0.0000 C   0  0  0  0  0  0  0  0  0  0  0  0
    5.1474   -1.4393   -0.0000 O   0  0  0  0  0  0  0  0  0  0  0  0
    3.8545   -3.6959   -0.0000 N   0  0  0  0  0  0  0  0  0  0  0  0
   -5.2450   -1.4759   -0.0000 C   0  0  0  0  0  0  0  0  0  0  0  0
    6.3916    2.3541   -0.0000 C   0  0  0  0  0  0  0  0  0  0  0  0
    5.1352   -4.4399   -0.0000 C   0  0  0  0  0  0  0  0  0  0  0  0
    2.5493   -4.4399   -0.0000 C   0  0  0  0  0  0  0  0  0  0  0  0
   -6.5745   -2.1956   -0.0000 F   0  0  0  0  0  0  0  0  0  0  0  0
    6.4160   -3.6715   -0.0000 C   0  0  0  0  0  0  0  0  0  0  0  0
    1.2320   -3.6715   -0.0000 C   0  0  0  0  0  0  0  0  0  0  0  0
    7.6967   -4.4155   -0.0000 C   0  0  0  0  0  0  0  0  0  0  0  0
    6.4038   -2.1590   -0.0000 C   0  0  0  0  0  0  0  0  0  0  0  0
   -0.0732   -4.4155   -0.0000 N   0  0  0  0  0  0  0  0  0  0  0  0
    8.9775   -3.6471   -0.0000 C   0  0  0  0  0  0  0  0  0  0  0  0
    7.6845   -1.3905   -0.0000 C   0  0  0  0  0  0  0  0  0  0  0  0
   -1.4027   -3.6593   -0.0000 C   0  0  0  0  0  0  0  0  0  0  0  0
   -0.0854   -5.9037   -0.0000 C   0  0  0  0  0  0  0  0  0  0  0  0
    8.9653   -2.1346   -0.0000 C   0  0  0  0  0  0  0  0  0  0  0  0
   -2.7079   -4.4034   -0.0000 C   0  0  0  0  0  0  0  0  0  0  0  0
   -1.4149   -6.6477   -0.0000 C   0  0  0  0  0  0  0  0  0  0  0  0
   10.2460   -1.3661   -0.0000 C   0  0  0  0  0  0  0  0  0  0  0  0
   10.2338    0.1464   -0.0000 C   0  0  0  0  0  0  0  0  0  0  0  0
   11.5268   -2.1102   -0.0000 C   0  0  0  0  0  0  0  0  0  0  0  0
   11.5146    0.9148   -0.0000 C   0  0  0  0  0  0  0  0  0  0  0  0
   12.8319   -1.3417   -0.0000 C   0  0  0  0  0  0  0  0  0  0  0  0
   12.8075    0.1708   -0.0000 C   0  0  0  0  0  0  0  0  0  0  0  0
   14.0883    0.9514   -0.0000 C   0  0  0  0  0  0  0  0  0  0  0  0
   14.3322    2.5127   -0.0000 F   0  0  0  0  0  0  0  0  0  0  0  0
   15.2593    1.6467   -0.0000 F   0  0  0  0  0  0  0  0  0  0  0  0
   15.5520    0.4147   -0.0000 F   0  0  0  0  0  0  0  0  0  0  0  0
  1  2  1  0  0  0  0
  1  3  1  0  0  0  0
  2  4  2  0  0  0  0
  2  5  1  0  0  0  0
  3  6  1  0  0  0  0
  4  7  1  0  0  0  0
  5  8  1  0  0  0  0
  5  9  1  0  0  0  0
  6 10  2  0  0  0  0
  6 11  1  0  0  0  0
  7 12  2  0  0  0  0
  7 13  1  0  0  0  0
  8 14  1  0  0  0  0
  9 15  1  0  0  0  0
 10 16  1  0  0  0  0
 11 17  2  0  0  0  0
 13 18  1  0  0  0  0
 14 19  1  0  0  0  0
 15 20  2  0  0  0  0
 15 21  1  0  0  0  0
 16 22  2  0  0  0  0
 18 23  1  0  0  0  0
 21 24  1  0  0  0  0
 21 25  1  0  0  0  0
 22 26  1  0  0  0  0
 24 27  1  0  0  0  0
 25 28  1  0  0  0  0
 27 29  2  0  0  0  0
 27 30  1  0  0  0  0
 28 31  1  0  0  0  0
 29 32  1  0  0  0  0
 30 33  2  0  0  0  0
 31 34  1  0  0  0  0
 31 35  1  0  0  0  0
 32 36  2  0  0  0  0
 34 37  1  0  0  0  0
 35 38  1  0  0  0  0
 36 39  1  0  0  0  0
 39 40  2  0  0  0  0
 39 41  1  0  0  0  0
 40 42  1  0  0  0  0
 41 43  2  0  0  0  0
 42 44  2  0  0  0  0
 44 45  1  0  0  0  0
 45 46  1  0  0  0  0
 45 47  1  0  0  0  0
 45 48  1  0  0  0  0
  8 13  2  0  0  0  0
 17 22  1  0  0  0  0
 19 23  1  0  0  0  0
 33 36  1  0  0  0  0
 43 44  1  0  0  0  0
M  END
>  <MolRegNo>
7572

>  <m>
=

>  <Value>
9000

>  <Unit>
nM

>  <Type>
IC50

>  <pValue>
5.05

>  <Ligand Efficiency>
0

>  <Binding Efficiency>
0

>  <Surface Efficiency>
0

>  <Assay Index>
51652

>  <Assay Category>


>  <Assay Organism>


>  <Target ID>
11365

>  <Target Name>
Cytochrome P450 2D6

>  <Target Organism>
Homo sapiens

>  <Target Description>
Target is a single protein chain

>  <Sequence Accession>
P10635

>  <Reference>
Bioorg. Med. Chem. Lett. 13 (6), 1067-1070 (2003)

>  <Pubmed ID>
12643913

>  <DOI>
10.1016/s0960-894x(03)00058-1

$$$$
14101
Actelion Java MolfileCreator 1.0

 24 26  0  0  0  0  0  0  0  0999 V2000
    0.0000   -0.0000   -0.0000 S   0  0  0  0  0  0  0  0  0  0  0  0
   -1.0023    1.1202   -0.0000 C   0  0  0  0  0  0  0  0  0  0  0  0
   -0.4717   -1.4150   -0.0000 C   0  0  0  0  0  0  0  0  0  0  0  0
   -0.5542    2.5587   -0.0000 C   0  0  0  0  0  0  0  0  0  0  0  0
   -2.4644    0.8372   -0.0000 C   0  0  0  0  0  0  0  0  0  0  0  0
   -1.5565    3.6907   -0.0000 C   0  0  0  0  0  0  0  0  0  0  0  0
    0.8961    2.8771   -0.0000 C   0  0  0  0  0  0  0  0  0  0  0  0
   -3.4667    1.9574   -0.0000 C   0  0  0  0  0  0  0  0  0  0  0  0
   -3.0186    3.3959   -0.0000 C   0  0  0  0  0  0  0  0  0  0  0  0
    1.8748    1.7687   -0.0000 F   0  0  0  0  0  0  0  0  0  0  0  0
    1.3442    4.3157   -0.0000 F   0  0  0  0  0  0  0  0  0  0  0  0
    2.3347    3.2898   -0.0000 F   0  0  0  0  0  0  0  0  0  0  0  0
   -4.9760    1.9456   -0.0000 C   0  0  0  0  0  0  0  0  0  0  0  0
   -4.2567    4.2803   -0.0000 N   0  0  0  0  0  0  0  0  0  0  0  0
   -5.4476    3.3841   -0.0000 C   0  0  0  0  0  0  0  0  0  0  0  0
   -4.2685    5.7778   -0.0000 C   0  0  0  0  0  0  0  0  0  0  0  0
   -2.9832    6.5324   -0.0000 O   0  0  0  0  0  0  0  0  0  0  0  0
   -5.5773    6.5324   -0.0000 N   0  0  0  0  0  0  0  0  0  0  0  0
   -6.8744    5.7778   -0.0000 C   0  0  0  0  0  0  0  0  0  0  0  0
   -6.8862    4.2921   -0.0000 C   0  0  0  0  0  0  0  0  0  0  0  0
   -8.1714    6.5560   -0.0000 C   0  0  0  0  0  0  0  0  0  0  0  0
   -8.1832    3.5610   -0.0000 N   0  0  0  0  0  0  0  0  0  0  0  0
   -9.4803    5.8014   -0.0000 C   0  0  0  0  0  0  0  0  0  0  0  0
   -9.4921    4.3157   -0.0000 C   0  0  0  0  0  0  0  0  0  0  0  0
  1  2  1  0  0  0  0
  1  3  1  0  0  0  0
  2  4  2  0  0  0  0
  2  5  1  0  0  0  0
  4  6  1  0  0  0  0
  4  7  1  0  0  0  0
  5  8  2  0  0  0  0
  6  9  2  0  0  0  0
  7 10  1  0  0  0  0
  7 11  1  0  0  0  0
  7 12  1  0  0  0  0
  8 13  1  0  0  0  0
  9 14  1  0  0  0  0
 13 15  1  0  0  0  0
 14 16  1  0  0  0  0
 16 17  2  0  0  0  0
 16 18  1  0  0  0  0
 18 19  1  0  0  0  0
 19 20  2  0  0  0  0
 19 21  1  0  0  0  0
 20 22  1  0  0  0  0
 21 23  2  0  0  0  0
 22 24  2  0  0  0  0
  8  9  1  0  0  0  0
 14 15  1  0  0  0  0
 23 24  1  0  0  0  0
M  END
>  <MolRegNo>
14101

>  <m>
=

>  <Value>
110

>  <Unit>
nM

>  <Type>
IC50

>  <pValue>
6.96

>  <Ligand Efficiency>
0

>  <Binding Efficiency>
0

>  <Surface Efficiency>
0

>  <Assay Index>
51645

>  <Assay Category>


>  <Assay Organism>
Homo sapiens

>  <Target ID>
11365

>  <Target Name>
Cytochrome P450 2D6

>  <Target Organism>
Homo sapiens

>  <Target Description>
Target is a single protein chain

>  <Sequence Accession>
P10635

>  <Reference>
J. Med. Chem. 40 (22), 3494-3496 (1997)

>  <Pubmed ID>
9357513

>  <DOI>
10.1021/jm970424c

$$$$
62720
Actelion Java MolfileCreator 1.0

 22 25  0  0  0  0  0  0  0  0999 V2000
    0.0000   -0.0000   -0.0000 O   0  0  0  0  0  0  0  0  0  0  0  0
    0.9913   -1.0975   -0.0000 C   0  0  0  0  0  0  0  0  0  0  0  0
    0.5192   -2.5136   -0.0000 N   0  0  0  0  0  0  0  0  0  0  0  0
    2.4428   -0.7789   -0.0000 N   0  0  0  0  0  0  0  0  0  0  0  0
   -0.9205   -2.9621   -0.0000 C   0  0  0  0  0  0  0  0  0  0  0  0
    1.3925   -3.7173   -0.0000 C   0  0  0  0  0  0  0  0  0  0  0  0
    2.8913    0.6609   -0.0000 C   0  0  0  0  0  0  0  0  0  0  0  0
   -0.9323   -4.4490   -0.0000 C   0  0  0  0  0  0  0  0  0  0  0  0
   -2.2304   -2.2068   -0.0000 C   0  0  0  0  0  0  0  0  0  0  0  0
    0.4956   -4.9210   -0.0000 C   0  0  0  0  0  0  0  0  0  0  0  0
    4.3428    0.9795   -0.0000 C   0  0  0  0  0  0  0  0  0  0  0  0
    1.8764    1.7820   -0.0000 C   0  0  0  0  0  0  0  0  0  0  0  0
   -2.2422   -5.1925   -0.0000 C   0  0  0  0  0  0  0  0  0  0  0  0
   -3.5403   -2.9385   -0.0000 C   0  0  0  0  0  0  0  0  0  0  0  0
    4.7912    2.4192   -0.0000 N   0  0  0  0  0  0  0  0  0  0  0  0
    2.3248    3.2217   -0.0000 C   0  0  0  0  0  0  0  0  0  0  0  0
   -3.5521   -4.4254   -0.0000 C   0  0  0  0  0  0  0  0  0  0  0  0
   -4.9801   -2.4664   -0.0000 C   0  0  0  0  0  0  0  0  0  0  0  0
    3.7763    3.5403   -0.0000 C   0  0  0  0  0  0  0  0  0  0  0  0
   -4.9919   -4.8738   -0.0000 N   0  0  0  0  0  0  0  0  0  0  0  0
   -5.8769   -3.6701   -0.0000 C   0  0  0  0  0  0  0  0  0  0  0  0
   -5.4639   -6.2900   -0.0000 C   0  0  0  0  0  0  0  0  0  0  0  0
  1  2  2  0  0  0  0
  2  3  1  0  0  0  0
  2  4  1  0  0  0  0
  3  5  1  0  0  0  0
  3  6  1  0  0  0  0
  4  7  1  0  0  0  0
  5  8  2  0  0  0  0
  5  9  1  0  0  0  0
  6 10  1  0  0  0  0
  7 11  2  0  0  0  0
  7 12  1  0  0  0  0
  8 13  1  0  0  0  0
  9 14  2  0  0  0  0
 11 15  1  0  0  0  0
 12 16  2  0  0  0  0
 13 17  2  0  0  0  0
 14 18  1  0  0  0  0
 15 19  2  0  0  0  0
 17 20  1  0  0  0  0
 18 21  2  0  0  0  0
 20 22  1  0  0  0  0
  8 10  1  0  0  0  0
 14 17  1  0  0  0  0
 16 19  1  0  0  0  0
 20 21  1  0  0  0  0
M  END
>  <MolRegNo>
62720

>  <m>
=

>  <Value>
30000

>  <Unit>
nM

>  <Type>
IC50

>  <pValue>
4.52

>  <Ligand Efficiency>
0

>  <Binding Efficiency>
0

>  <Surface Efficiency>
0

>  <Assay Index>
51631

>  <Assay Category>


>  <Assay Organism>
Homo sapiens

>  <Target ID>
11365

>  <Target Name>
Cytochrome P450 2D6

>  <Target Organism>
Homo sapiens

>  <Target Description>
Target is a single protein chain

>  <Sequence Accession>
P10635

>  <Reference>
J. Med. Chem. 40 (22), 3494-3496 (1997)

>  <Pubmed ID>
9357513

>  <DOI>
10.1021/jm970424c

$$$$
14131
Actelion Java MolfileCreator 1.0

 28 31  0  0  0  0  0  0  0  0999 V2000
    0.0000   -0.0000   -0.0000 Cl  0  0  0  0  0  0  0  0  0  0  0  0
    1.2981    0.7622   -0.0000 C   0  0  0  0  0  0  0  0  0  0  0  0
    1.2862    2.2866   -0.0000 C   0  0  0  0  0  0  0  0  0  0  0  0
    2.5962    0.0238   -0.0000 C   0  0  0  0  0  0  0  0  0  0  0  0
    2.5724    3.0488   -0.0000 C   0  0  0  0  0  0  0  0  0  0  0  0
   -0.0357    3.0488   -0.0000 C   0  0  0  0  0  0  0  0  0  0  0  0
    3.8944    0.7979   -0.0000 C   0  0  0  0  0  0  0  0  0  0  0  0
    3.8705    2.3104   -0.0000 C   0  0  0  0  0  0  0  0  0  0  0  0
    5.3235    0.3573   -0.0000 N   0  0  0  0  0  0  0  0  0  0  0  0
    5.2878    2.7987   -0.0000 C   0  0  0  0  0  0  0  0  0  0  0  0
    6.0261   -0.9527   -0.0000 C   0  0  0  0  0  0  0  0  0  0  0  0
    6.1929    1.5959   -0.0000 C   0  0  0  0  0  0  0  0  0  0  0  0
    5.2282   -2.2270   -0.0000 O   0  0  0  0  0  0  0  0  0  0  0  0
    7.5267   -0.9766   -0.0000 N   0  0  0  0  0  0  0  0  0  0  0  0
    8.2294   -2.2866   -0.0000 C   0  0  0  0  0  0  0  0  0  0  0  0
    7.4195   -3.5490   -0.0000 C   0  0  0  0  0  0  0  0  0  0  0  0
    9.7180   -2.2985   -0.0000 C   0  0  0  0  0  0  0  0  0  0  0  0
    8.1222   -4.8590   -0.0000 N   0  0  0  0  0  0  0  0  0  0  0  0
   10.4326   -3.6085   -0.0000 C   0  0  0  0  0  0  0  0  0  0  0  0
    9.6228   -4.8828   -0.0000 C   0  0  0  0  0  0  0  0  0  0  0  0
   10.3373   -6.1929   -0.0000 O   0  0  0  0  0  0  0  0  0  0  0  0
   11.8379   -6.2167   -0.0000 C   0  0  0  0  0  0  0  0  0  0  0  0
   12.5406   -7.5267   -0.0000 C   0  0  0  0  0  0  0  0  0  0  0  0
   12.6001   -4.9186   -0.0000 C   0  0  0  0  0  0  0  0  0  0  0  0
   14.0292   -7.5505   -0.0000 N   0  0  0  0  0  0  0  0  0  0  0  0
   11.7426   -8.8010   -0.0000 C   0  0  0  0  0  0  0  0  0  0  0  0
   14.0888   -4.9424   -0.0000 C   0  0  0  0  0  0  0  0  0  0  0  0
   14.8033   -6.2524   -0.0000 C   0  0  0  0  0  0  0  0  0  0  0  0
  1  2  1  0  0  0  0
  2  3  2  0  0  0  0
  2  4  1  0  0  0  0
  3  5  1  0  0  0  0
  3  6  1  0  0  0  0
  4  7  2  0  0  0  0
  5  8  2  0  0  0  0
  7  9  1  0  0  0  0
  8 10  1  0  0  0  0
  9 11  1  0  0  0  0
  9 12  1  0  0  0  0
 11 13  2  0  0  0  0
 11 14  1  0  0  0  0
 14 15  1  0  0  0  0
 15 16  2  0  0  0  0
 15 17  1  0  0  0  0
 16 18  1  0  0  0  0
 17 19  2  0  0  0  0
 18 20  2  0  0  0  0
 20 21  1  0  0  0  0
 21 22  1  0  0  0  0
 22 23  2  0  0  0  0
 22 24  1  0  0  0  0
 23 25  1  0  0  0  0
 23 26  1  0  0  0  0
 24 27  2  0  0  0  0
 25 28  2  0  0  0  0
  7  8  1  0  0  0  0
 10 12  1  0  0  0  0
 19 20  1  0  0  0  0
 27 28  1  0  0  0  0
M  END
>  <MolRegNo>
14131

>  <m>
>

>  <Value>
1.0e5

>  <Unit>
nM

>  <Type>
IC50

>  <pValue>
0

>  <Ligand Efficiency>
0

>  <Binding Efficiency>
0

>  <Surface Efficiency>
0

>  <Assay Index>
51645

>  <Assay Category>


>  <Assay Organism>
Homo sapiens

>  <Target ID>
11365

>  <Target Name>
Cytochrome P450 2D6

>  <Target Organism>
Homo sapiens

>  <Target Description>
Target is a single protein chain

>  <Sequence Accession>
P10635

>  <Reference>
J. Med. Chem. 40 (22), 3494-3496 (1997)

>  <Pubmed ID>
9357513

>  <DOI>
10.1021/jm970424c

$$$$
15191
Actelion Java MolfileCreator 1.0

 26 30  0  0  1  0  0  0  0  0999 V2000
    0.0000   -0.0000   -0.0000 O   0  0  0  0  0  0  0  0  0  0  0  0
    1.4423   -0.2814   -0.0000 C   0  0  0  0  0  0  0  0  0  0  0  0
    1.9230   -1.6885   -0.0000 O   0  0  0  0  0  0  0  0  0  0  0  0
    2.3920    0.8560   -0.0000 C   0  0  0  0  0  0  0  0  0  0  0  0
    0.9498   -2.8024   -0.0000 C   0  0  0  0  0  0  0  0  0  0  0  0
    3.8695    0.5863   -0.0000 C   0  0  0  0  0  0  0  0  0  0  0  0
    1.8761    2.2865   -0.0000 C   0  0  0  0  0  0  0  0  0  0  0  0
    4.3502   -0.8325   -0.0000 O   0  0  0  0  0  0  0  0  0  0  0  0
    4.8427    1.7354   -0.0000 C   0  0  0  0  0  0  0  0  0  0  0  0
    2.8493    3.4239   -0.0000 C   0  0  0  0  0  0  0  0  0  0  0  0
    0.3987    2.5914   -0.0000 C   0  0  0  0  0  0  0  0  0  0  0  0
    4.3150    3.1542   -0.0000 C   0  0  0  0  0  0  0  0  0  0  0  0
    2.3569    4.8544   -0.0000 C   0  0  0  0  0  0  0  0  0  0  0  0
   -0.0821    3.9633   -0.0000 C   0  0  0  0  0  0  0  0  0  0  0  0
    0.8911    5.1124   -0.0000 N   0  0  0  0  0  0  0  0  0  0  0  0
   -1.5361    4.2447   -0.0000 C   0  0  0  0  0  0  0  0  0  0  0  0
    0.3987    6.5312   -0.0000 C   0  0  0  0  0  0  0  0  0  0  0  0
   -2.7438    3.3653   -0.0000 N   0  0  0  0  0  0  0  0  0  0  0  0
   -2.0637    5.6869   -0.0000 C   0  0  0  0  0  0  0  0  0  0  0  0
   -1.0670    6.8243   -0.0000 C   0  0  0  0  0  0  0  0  0  0  0  0
   -3.9984    4.2330   -0.0000 C   0  0  0  0  0  0  0  0  0  0  0  0
   -3.5646    5.6518   -0.0000 C   0  0  0  0  0  0  0  0  0  0  0  0
   -5.4641    3.9164   -0.0000 C   0  0  0  0  0  0  0  0  0  0  0  0
   -4.5964    6.7657   -0.0000 C   0  0  0  0  0  0  0  0  0  0  0  0
   -6.5195    5.0068   -0.0000 C   0  0  0  0  0  0  0  0  0  0  0  0
   -6.0739    6.4491   -0.0000 C   0  0  0  0  0  0  0  0  0  0  0  0
  1  2  2  0  0  0  0
  2  3  1  0  0  0  0
  4  2  1  6  0  0  0
  3  5  1  0  0  0  0
  4  6  1  0  0  0  0
  4  7  1  0  0  0  0
  6  8  1  6  0  0  0
  6  9  1  0  0  0  0
  7 10  1  0  0  0  0
  7 11  1  1  0  0  0
  9 12  1  0  0  0  0
 10 13  1  6  0  0  0
 11 14  1  0  0  0  0
 13 15  1  0  0  0  0
 14 16  1  0  0  0  0
 15 17  1  0  0  0  0
 16 18  1  0  0  0  0
 16 19  2  0  0  0  0
 17 20  1  0  0  0  0
 18 21  1  0  0  0  0
 19 22  1  0  0  0  0
 21 23  1  0  0  0  0
 22 24  1  0  0  0  0
 23 25  2  0  0  0  0
 24 26  2  0  0  0  0
 10 12  1  0  0  0  0
 14 15  1  1  0  0  0
 19 20  1  0  0  0  0
 21 22  2  0  0  0  0
 25 26  1  0  0  0  0
M  END
>  <MolRegNo>
15191

>  <m>
=

>  <Value>
180

>  <Unit>
nM

>  <Type>
Ki

>  <pValue>
6.75

>  <Ligand Efficiency>
0

>  <Binding Efficiency>
0

>  <Surface Efficiency>
0

>  <Assay Index>
122804

>  <Assay Category>


>  <Assay Organism>
Homo sapiens

>  <Target ID>
11365

>  <Target Name>
Cytochrome P450 2D6

>  <Target Organism>
Homo sapiens

>  <Target Description>
Target is a single protein chain

>  <Sequence Accession>
P10635

>  <Reference>
J. Med. Chem. 36 (9), 1136-1145 (1993)

>  <Pubmed ID>
8487254

>  <DOI>
10.1021/jm00061a004

$$$$
15191
Actelion Java MolfileCreator 1.0

 26 30  0  0  1  0  0  0  0  0999 V2000
    0.0000   -0.0000   -0.0000 O   0  0  0  0  0  0  0  0  0  0  0  0
    1.4423   -0.2814   -0.0000 C   0  0  0  0  0  0  0  0  0  0  0  0
    1.9230   -1.6885   -0.0000 O   0  0  0  0  0  0  0  0  0  0  0  0
    2.3920    0.8560   -0.0000 C   0  0  0  0  0  0  0  0  0  0  0  0
    0.9498   -2.8024   -0.0000 C   0  0  0  0  0  0  0  0  0  0  0  0
    3.8695    0.5863   -0.0000 C   0  0  0  0  0  0  0  0  0  0  0  0
    1.8761    2.2865   -0.0000 C   0  0  0  0  0  0  0  0  0  0  0  0
    4.3502   -0.8325   -0.0000 O   0  0  0  0  0  0  0  0  0  0  0  0
    4.8427    1.7354   -0.0000 C   0  0  0  0  0  0  0  0  0  0  0  0
    2.8493    3.4239   -0.0000 C   0  0  0  0  0  0  0  0  0  0  0  0
    0.3987    2.5914   -0.0000 C   0  0  0  0  0  0  0  0  0  0  0  0
    4.3150    3.1542   -0.0000 C   0  0  0  0  0  0  0  0  0  0  0  0
    2.3569    4.8544   -0.0000 C   0  0  0  0  0  0  0  0  0  0  0  0
   -0.0821    3.9633   -0.0000 C   0  0  0  0  0  0  0  0  0  0  0  0
    0.8911    5.1124   -0.0000 N   0  0  0  0  0  0  0  0  0  0  0  0
   -1.5361    4.2447   -0.0000 C   0  0  0  0  0  0  0  0  0  0  0  0
    0.3987    6.5312   -0.0000 C   0  0  0  0  0  0  0  0  0  0  0  0
   -2.7438    3.3653   -0.0000 N   0  0  0  0  0  0  0  0  0  0  0  0
   -2.0637    5.6869   -0.0000 C   0  0  0  0  0  0  0  0  0  0  0  0
   -1.0670    6.8243   -0.0000 C   0  0  0  0  0  0  0  0  0  0  0  0
   -3.9984    4.2330   -0.0000 C   0  0  0  0  0  0  0  0  0  0  0  0
   -3.5646    5.6518   -0.0000 C   0  0  0  0  0  0  0  0  0  0  0  0
   -5.4641    3.9164   -0.0000 C   0  0  0  0  0  0  0  0  0  0  0  0
   -4.5964    6.7657   -0.0000 C   0  0  0  0  0  0  0  0  0  0  0  0
   -6.5195    5.0068   -0.0000 C   0  0  0  0  0  0  0  0  0  0  0  0
   -6.0739    6.4491   -0.0000 C   0  0  0  0  0  0  0  0  0  0  0  0
  1  2  2  0  0  0  0
  2  3  1  0  0  0  0
  4  2  1  6  0  0  0
  3  5  1  0  0  0  0
  4  6  1  0  0  0  0
  4  7  1  0  0  0  0
  6  8  1  6  0  0  0
  6  9  1  0  0  0  0
  7 10  1  0  0  0  0
  7 11  1  1  0  0  0
  9 12  1  0  0  0  0
 10 13  1  6  0  0  0
 11 14  1  0  0  0  0
 13 15  1  0  0  0  0
 14 16  1  0  0  0  0
 15 17  1  0  0  0  0
 16 18  1  0  0  0  0
 16 19  2  0  0  0  0
 17 20  1  0  0  0  0
 18 21  1  0  0  0  0
 19 22  1  0  0  0  0
 21 23  1  0  0  0  0
 22 24  1  0  0  0  0
 23 25  2  0  0  0  0
 24 26  2  0  0  0  0
 10 12  1  0  0  0  0
 14 15  1  1  0  0  0
 19 20  1  0  0  0  0
 21 22  2  0  0  0  0
 25 26  1  0  0  0  0
M  END
>  <MolRegNo>
15191

>  <m>
=

>  <Value>
230

>  <Unit>
nM

>  <Type>
Ki

>  <pValue>
6.64

>  <Ligand Efficiency>
0

>  <Binding Efficiency>
0

>  <Surface Efficiency>
0

>  <Assay Index>
122799

>  <Assay Category>


>  <Assay Organism>
Homo sapiens

>  <Target ID>
11365

>  <Target Name>
Cytochrome P450 2D6

>  <Target Organism>
Homo sapiens

>  <Target Description>
Target is a single protein chain

>  <Sequence Accession>
P10635

>  <Reference>
J. Med. Chem. 36 (9), 1136-1145 (1993)

>  <Pubmed ID>
8487254

>  <DOI>
10.1021/jm00061a004

$$$$
15191
Actelion Java MolfileCreator 1.0

 26 30  0  0  1  0  0  0  0  0999 V2000
    0.0000   -0.0000   -0.0000 O   0  0  0  0  0  0  0  0  0  0  0  0
    1.4423   -0.2814   -0.0000 C   0  0  0  0  0  0  0  0  0  0  0  0
    1.9230   -1.6885   -0.0000 O   0  0  0  0  0  0  0  0  0  0  0  0
    2.3920    0.8560   -0.0000 C   0  0  0  0  0  0  0  0  0  0  0  0
    0.9498   -2.8024   -0.0000 C   0  0  0  0  0  0  0  0  0  0  0  0
    3.8695    0.5863   -0.0000 C   0  0  0  0  0  0  0  0  0  0  0  0
    1.8761    2.2865   -0.0000 C   0  0  0  0  0  0  0  0  0  0  0  0
    4.3502   -0.8325   -0.0000 O   0  0  0  0  0  0  0  0  0  0  0  0
    4.8427    1.7354   -0.0000 C   0  0  0  0  0  0  0  0  0  0  0  0
    2.8493    3.4239   -0.0000 C   0  0  0  0  0  0  0  0  0  0  0  0
    0.3987    2.5914   -0.0000 C   0  0  0  0  0  0  0  0  0  0  0  0
    4.3150    3.1542   -0.0000 C   0  0  0  0  0  0  0  0  0  0  0  0
    2.3569    4.8544   -0.0000 C   0  0  0  0  0  0  0  0  0  0  0  0
   -0.0821    3.9633   -0.0000 C   0  0  0  0  0  0  0  0  0  0  0  0
    0.8911    5.1124   -0.0000 N   0  0  0  0  0  0  0  0  0  0  0  0
   -1.5361    4.2447   -0.0000 C   0  0  0  0  0  0  0  0  0  0  0  0
    0.3987    6.5312   -0.0000 C   0  0  0  0  0  0  0  0  0  0  0  0
   -2.7438    3.3653   -0.0000 N   0  0  0  0  0  0  0  0  0  0  0  0
   -2.0637    5.6869   -0.0000 C   0  0  0  0  0  0  0  0  0  0  0  0
   -1.0670    6.8243   -0.0000 C   0  0  0  0  0  0  0  0  0  0  0  0
   -3.9984    4.2330   -0.0000 C   0  0  0  0  0  0  0  0  0  0  0  0
   -3.5646    5.6518   -0.0000 C   0  0  0  0  0  0  0  0  0  0  0  0
   -5.4641    3.9164   -0.0000 C   0  0  0  0  0  0  0  0  0  0  0  0
   -4.5964    6.7657   -0.0000 C   0  0  0  0  0  0  0  0  0  0  0  0
   -6.5195    5.0068   -0.0000 C   0  0  0  0  0  0  0  0  0  0  0  0
   -6.0739    6.4491   -0.0000 C   0  0  0  0  0  0  0  0  0  0  0  0
  1  2  2  0  0  0  0
  2  3  1  0  0  0  0
  4  2  1  6  0  0  0
  3  5  1  0  0  0  0
  4  6  1  0  0  0  0
  4  7  1  0  0  0  0
  6  8  1  6  0  0  0
  6  9  1  0  0  0  0
  7 10  1  0  0  0  0
  7 11  1  1  0  0  0
  9 12  1  0  0  0  0
 10 13  1  6  0  0  0
 11 14  1  0  0  0  0
 13 15  1  0  0  0  0
 14 16  1  0  0  0  0
 15 17  1  0  0  0  0
 16 18  1  0  0  0  0
 16 19  2  0  0  0  0
 17 20  1  0  0  0  0
 18 21  1  0  0  0  0
 19 22  1  0  0  0  0
 21 23  1  0  0  0  0
 22 24  1  0  0  0  0
 23 25  2  0  0  0  0
 24 26  2  0  0  0  0
 10 12  1  0  0  0  0
 14 15  1  1  0  0  0
 19 20  1  0  0  0  0
 21 22  2  0  0  0  0
 25 26  1  0  0  0  0
M  END
>  <MolRegNo>
15191

>  <m>
=

>  <Value>
520

>  <Unit>
nM

>  <Type>
Ki

>  <pValue>
6.28

>  <Ligand Efficiency>
0

>  <Binding Efficiency>
0

>  <Surface Efficiency>
0

>  <Assay Index>
147621

>  <Assay Category>


>  <Assay Organism>
Homo sapiens

>  <Target ID>
11365

>  <Target Name>
Cytochrome P450 2D6

>  <Target Organism>
Homo sapiens

>  <Target Description>
Target is a single protein chain

>  <Sequence Accession>
P10635

>  <Reference>
J. Med. Chem. 36 (9), 1136-1145 (1993)

>  <Pubmed ID>
8487254

>  <DOI>
10.1021/jm00061a004

$$$$
15191
Actelion Java MolfileCreator 1.0

 26 30  0  0  1  0  0  0  0  0999 V2000
    0.0000   -0.0000   -0.0000 O   0  0  0  0  0  0  0  0  0  0  0  0
    1.4423   -0.2814   -0.0000 C   0  0  0  0  0  0  0  0  0  0  0  0
    1.9230   -1.6885   -0.0000 O   0  0  0  0  0  0  0  0  0  0  0  0
    2.3920    0.8560   -0.0000 C   0  0  0  0  0  0  0  0  0  0  0  0
    0.9498   -2.8024   -0.0000 C   0  0  0  0  0  0  0  0  0  0  0  0
    3.8695    0.5863   -0.0000 C   0  0  0  0  0  0  0  0  0  0  0  0
    1.8761    2.2865   -0.0000 C   0  0  0  0  0  0  0  0  0  0  0  0
    4.3502   -0.8325   -0.0000 O   0  0  0  0  0  0  0  0  0  0  0  0
    4.8427    1.7354   -0.0000 C   0  0  0  0  0  0  0  0  0  0  0  0
    2.8493    3.4239   -0.0000 C   0  0  0  0  0  0  0  0  0  0  0  0
    0.3987    2.5914   -0.0000 C   0  0  0  0  0  0  0  0  0  0  0  0
    4.3150    3.1542   -0.0000 C   0  0  0  0  0  0  0  0  0  0  0  0
    2.3569    4.8544   -0.0000 C   0  0  0  0  0  0  0  0  0  0  0  0
   -0.0821    3.9633   -0.0000 C   0  0  0  0  0  0  0  0  0  0  0  0
    0.8911    5.1124   -0.0000 N   0  0  0  0  0  0  0  0  0  0  0  0
   -1.5361    4.2447   -0.0000 C   0  0  0  0  0  0  0  0  0  0  0  0
    0.3987    6.5312   -0.0000 C   0  0  0  0  0  0  0  0  0  0  0  0
   -2.7438    3.3653   -0.0000 N   0  0  0  0  0  0  0  0  0  0  0  0
   -2.0637    5.6869   -0.0000 C   0  0  0  0  0  0  0  0  0  0  0  0
   -1.0670    6.8243   -0.0000 C   0  0  0  0  0  0  0  0  0  0  0  0
   -3.9984    4.2330   -0.0000 C   0  0  0  0  0  0  0  0  0  0  0  0
   -3.5646    5.6518   -0.0000 C   0  0  0  0  0  0  0  0  0  0  0  0
   -5.4641    3.9164   -0.0000 C   0  0  0  0  0  0  0  0  0  0  0  0
   -4.5964    6.7657   -0.0000 C   0  0  0  0  0  0  0  0  0  0  0  0
   -6.5195    5.0068   -0.0000 C   0  0  0  0  0  0  0  0  0  0  0  0
   -6.0739    6.4491   -0.0000 C   0  0  0  0  0  0  0  0  0  0  0  0
  1  2  2  0  0  0  0
  2  3  1  0  0  0  0
  4  2  1  6  0  0  0
  3  5  1  0  0  0  0
  4  6  1  0  0  0  0
  4  7  1  0  0  0  0
  6  8  1  6  0  0  0
  6  9  1  0  0  0  0
  7 10  1  0  0  0  0
  7 11  1  1  0  0  0
  9 12  1  0  0  0  0
 10 13  1  6  0  0  0
 11 14  1  0  0  0  0
 13 15  1  0  0  0  0
 14 16  1  0  0  0  0
 15 17  1  0  0  0  0
 16 18  1  0  0  0  0
 16 19  2  0  0  0  0
 17 20  1  0  0  0  0
 18 21  1  0  0  0  0
 19 22  1  0  0  0  0
 21 23  1  0  0  0  0
 22 24  1  0  0  0  0
 23 25  2  0  0  0  0
 24 26  2  0  0  0  0
 10 12  1  0  0  0  0
 14 15  1  1  0  0  0
 19 20  1  0  0  0  0
 21 22  2  0  0  0  0
 25 26  1  0  0  0  0
M  END
>  <MolRegNo>
15191

>  <m>
=

>  <Value>
140

>  <Unit>
nM

>  <Type>
Ki

>  <pValue>
6.85

>  <Ligand Efficiency>
0

>  <Binding Efficiency>
0

>  <Surface Efficiency>
0

>  <Assay Index>
122801

>  <Assay Category>


>  <Assay Organism>
Homo sapiens

>  <Target ID>
11365

>  <Target Name>
Cytochrome P450 2D6

>  <Target Organism>
Homo sapiens

>  <Target Description>
Target is a single protein chain

>  <Sequence Accession>
P10635

>  <Reference>
J. Med. Chem. 36 (9), 1136-1145 (1993)

>  <Pubmed ID>
8487254

>  <DOI>
10.1021/jm00061a004

$$$$
15191
Actelion Java MolfileCreator 1.0

 26 30  0  0  1  0  0  0  0  0999 V2000
    0.0000   -0.0000   -0.0000 O   0  0  0  0  0  0  0  0  0  0  0  0
    1.4423   -0.2814   -0.0000 C   0  0  0  0  0  0  0  0  0  0  0  0
    1.9230   -1.6885   -0.0000 O   0  0  0  0  0  0  0  0  0  0  0  0
    2.3920    0.8560   -0.0000 C   0  0  0  0  0  0  0  0  0  0  0  0
    0.9498   -2.8024   -0.0000 C   0  0  0  0  0  0  0  0  0  0  0  0
    3.8695    0.5863   -0.0000 C   0  0  0  0  0  0  0  0  0  0  0  0
    1.8761    2.2865   -0.0000 C   0  0  0  0  0  0  0  0  0  0  0  0
    4.3502   -0.8325   -0.0000 O   0  0  0  0  0  0  0  0  0  0  0  0
    4.8427    1.7354   -0.0000 C   0  0  0  0  0  0  0  0  0  0  0  0
    2.8493    3.4239   -0.0000 C   0  0  0  0  0  0  0  0  0  0  0  0
    0.3987    2.5914   -0.0000 C   0  0  0  0  0  0  0  0  0  0  0  0
    4.3150    3.1542   -0.0000 C   0  0  0  0  0  0  0  0  0  0  0  0
    2.3569    4.8544   -0.0000 C   0  0  0  0  0  0  0  0  0  0  0  0
[truncated: 100,038,438 more chars]
