# Supplementary material for: Computational Prediction of Inhibitors and Inducers of the Major Isoforms of Cytochrome P450
Source: Molecules. 2022 Sep 10;27(18):5875. doi: 10.3390/molecules27185875 (PMC9503090; doi:10.3390/molecules27185875)
Supplement: Supplementary file 1 [file molecules-27-05875-s001.zip › PubChem_1851_1A2.SDF]

     RDKit          2D

 34 35  0  0  0  0  0  0  0  0999 V2000
    1.5000    0.0000    0.0000 C   0  0  0  0  0  0  0  0  0  0  0  0
    0.7500   -1.2990    0.0000 C   0  0  0  0  0  0  0  0  0  0  0  0
   -0.7500   -1.2990    0.0000 C   0  0  0  0  0  0  0  0  0  0  0  0
   -1.5000    0.0000    0.0000 C   0  0  0  0  0  0  0  0  0  0  0  0
   -0.7500    1.2990    0.0000 C   0  0  0  0  0  0  0  0  0  0  0  0
    0.7500    1.2990    0.0000 C   0  0  0  0  0  0  0  0  0  0  0  0
    1.5000    2.5981    0.0000 I   0  0  0  0  0  0  0  0  0  0  0  0
   -1.5000    2.5981    0.0000 N   0  0  0  0  0  0  0  0  0  0  0  0
   -0.7500    3.8971    0.0000 C   0  0  0  0  0  0  0  0  0  0  0  0
    0.7500    3.8971    0.0000 O   0  0  0  0  0  0  0  0  0  0  0  0
   -1.5000    5.1962    0.0000 C   0  0  0  0  0  0  0  0  0  0  0  0
   -0.7500    6.4952    0.0000 C   0  0  0  0  0  0  0  0  0  0  0  0
   -1.5000    7.7942    0.0000 C   0  0  0  0  0  0  0  0  0  0  0  0
   -0.7500    9.0933    0.0000 C   0  0  0  0  0  0  0  0  0  0  0  0
   -1.5000   10.3923    0.0000 C   0  0  0  0  0  0  0  0  0  0  0  0
   -3.0000   10.3923    0.0000 O   0  0  0  0  0  0  0  0  0  0  0  0
   -0.7500   11.6913    0.0000 N   0  0  0  0  0  0  0  0  0  0  0  0
   -1.5000   12.9904    0.0000 C   0  0  0  0  0  0  0  0  0  0  0  0
   -0.7500   14.2894    0.0000 C   0  0  0  0  0  0  0  0  0  0  0  0
   -1.5000   15.5885    0.0000 C   0  0  0  0  0  0  0  0  0  0  0  0
   -3.0000   15.5885    0.0000 C   0  0  0  0  0  0  0  0  0  0  0  0
   -3.7500   14.2894    0.0000 C   0  0  0  0  0  0  0  0  0  0  0  0
   -3.0000   12.9904    0.0000 C   0  0  0  0  0  0  0  0  0  0  0  0
   -3.7500   11.6913    0.0000 I   0  0  0  0  0  0  0  0  0  0  0  0
   -5.2500   14.2894    0.0000 C   0  0  0  0  0  0  0  0  0  0  0  0
   -6.0000   15.5885    0.0000 O   0  0  0  0  0  0  0  0  0  0  0  0
   -6.0000   12.9904    0.0000 O   0  0  0  0  0  0  0  0  0  0  0  0
   -3.7500   16.8875    0.0000 I   0  0  0  0  0  0  0  0  0  0  0  0
    0.7500   14.2894    0.0000 I   0  0  0  0  0  0  0  0  0  0  0  0
   -3.0000    0.0000    0.0000 I   0  0  0  0  0  0  0  0  0  0  0  0
   -1.5000   -2.5981    0.0000 C   0  0  0  0  0  0  0  0  0  0  0  0
   -0.7500   -3.8971    0.0000 O   0  0  0  0  0  0  0  0  0  0  0  0
   -3.0000   -2.5981    0.0000 O   0  0  0  0  0  0  0  0  0  0  0  0
    1.5000   -2.5981    0.0000 I   0  0  0  0  0  0  0  0  0  0  0  0
  1  2  2
  2  3  1
  3  4  2
  4  5  1
  5  6  2
  6  7  1
  5  8  1
  8  9  1
  9 10  2
  9 11  1
 11 12  1
 12 13  1
 13 14  1
 14 15  1
 15 16  2
 15 17  1
 17 18  1
 18 19  2
 19 20  1
 20 21  2
 21 22  1
 22 23  2
 23 24  1
 22 25  1
 25 26  2
 25 27  1
 21 28  1
 19 29  1
  4 30  1
  3 31  1
 31 32  2
 31 33  1
  2 34  1
  6  1  1
 23 18  1
M  END
>  <COMP_NUM>
1

>  <STEREO_CFG>
StereoCenters    0   0
Atom CFG    0   0   0
Bond CFG    0   0   0


>  <Activity>

$$$$

     RDKit          2D

 16 15  0  0  0  0  0  0  0  0999 V2000
    0.0000    0.0000    0.0000 C   0  0  0  0  0  0  0  0  0  0  0  0
    1.2990    0.7500    0.0000 C   0  0  0  0  0  0  0  0  0  0  0  0
    2.5981   -0.0000    0.0000 N   0  0  0  0  0  0  0  0  0  0  0  0
    3.8971    0.7500    0.0000 C   0  0  0  0  0  0  0  0  0  0  0  0
    5.1962   -0.0000    0.0000 C   0  0  0  0  0  0  0  0  0  0  0  0
    2.5981   -1.5000    0.0000 C   0  0  0  0  0  0  0  0  0  0  0  0
    3.8971   -2.2500    0.0000 S   0  0  0  0  0  0  0  0  0  0  0  0
    1.2990   -2.2500    0.0000 S   0  0  0  0  0  0  0  0  0  0  0  0
    1.2990   -3.7500    0.0000 S   0  0  0  0  0  0  0  0  0  0  0  0
    0.0000   -4.5000    0.0000 C   0  0  0  0  0  0  0  0  0  0  0  0
   -1.2990   -3.7500    0.0000 S   0  0  0  0  0  0  0  0  0  0  0  0
    0.0000   -6.0000    0.0000 N   0  0  0  0  0  0  0  0  0  0  0  0
   -1.2990   -6.7500    0.0000 C   0  0  0  0  0  0  0  0  0  0  0  0
   -1.2990   -8.2500    0.0000 C   0  0  0  0  0  0  0  0  0  0  0  0
    1.2990   -6.7500    0.0000 C   0  0  0  0  0  0  0  0  0  0  0  0
    1.2990   -8.2500    0.0000 C   0  0  0  0  0  0  0  0  0  0  0  0
  1  2  1
  2  3  1
  3  4  1
  4  5  1
  3  6  1
  6  7  2
  6  8  1
  8  9  1
  9 10  1
 10 11  2
 10 12  1
 12 13  1
 13 14  1
 12 15  1
 15 16  1
M  END
>  <COMP_NUM>
1

>  <STEREO_CFG>
StereoCenters    0   0
Atom CFG    0   0   0
Bond CFG    0   0   0


>  <ID>
3117

>  <Activity>
p450-cyp1a2 inhibitor

$$$$

     RDKit          2D

 27 31  0  0  0  0  0  0  0  0999 V2000
    9.1027   -9.0702    0.0000 C   0  0  0  0  0  0  0  0  0  0  0  0
    7.8037   -9.8202    0.0000 C   0  0  0  0  0  0  0  0  0  0  0  0
    6.5046   -9.0702    0.0000 C   0  0  0  0  0  0  0  0  0  0  0  0
    6.5046   -7.5702    0.0000 C   0  0  0  0  0  0  0  0  0  0  0  0
    7.8037   -6.8202    0.0000 C   0  0  0  0  0  0  0  0  0  0  0  0
    9.1027   -7.5702    0.0000 C   0  0  0  0  0  0  0  0  0  0  0  0
    7.4918   -5.3529    0.0000 N   0  0  0  0  0  0  0  0  0  0  0  0
    6.0000   -5.1962    0.0000 C   0  0  0  0  0  0  0  0  0  0  0  0
    5.3899   -6.5665    0.0000 S   0  0  0  0  0  0  0  0  0  0  0  0
    5.2500   -3.8971    0.0000 S   0  0  0  0  0  0  0  0  0  0  0  0
    3.7500   -3.8971    0.0000 C   0  0  0  0  0  0  0  0  0  0  0  0
    3.0000   -2.5981    0.0000 C   0  0  0  0  0  0  0  0  0  0  0  0
    3.7500   -1.2990    0.0000 O   0  0  0  0  0  0  0  0  0  0  0  0
    1.5000   -2.5981    0.0000 N   0  0  0  0  0  0  0  0  0  0  0  0
    0.7500   -1.2990    0.0000 C   0  0  0  0  0  0  0  0  0  0  0  0
    1.5000    0.0000    0.0000 C   0  0  0  0  0  0  0  0  0  0  0  0
    0.7500    1.2990    0.0000 C   0  0  0  0  0  0  0  0  0  0  0  0
   -0.7500    1.2990    0.0000 C   0  0  0  0  0  0  0  0  0  0  0  0
   -1.5000    0.0000    0.0000 C   0  0  0  0  0  0  0  0  0  0  0  0
   -0.7500   -1.2990    0.0000 C   0  0  0  0  0  0  0  0  0  0  0  0
   -1.5000   -2.5981    0.0000 S   0  0  0  0  0  0  0  0  0  0  0  0
   -0.7500   -3.8971    0.0000 C   0  0  0  0  0  0  0  0  0  0  0  0
   -1.5000   -5.1962    0.0000 C   0  0  0  0  0  0  0  0  0  0  0  0
   -0.7500   -6.4952    0.0000 C   0  0  0  0  0  0  0  0  0  0  0  0
    0.7500   -6.4952    0.0000 C   0  0  0  0  0  0  0  0  0  0  0  0
    1.5000   -5.1962    0.0000 C   0  0  0  0  0  0  0  0  0  0  0  0
    0.7500   -3.8971    0.0000 C   0  0  0  0  0  0  0  0  0  0  0  0
  1  2  2
  2  3  1
  3  4  2
  4  5  1
  5  6  2
  5  7  1
  7  8  2
  8  9  1
  8 10  1
 10 11  1
 11 12  1
 12 13  2
 12 14  1
 14 15  1
 15 16  2
 16 17  1
 17 18  2
 18 19  1
 19 20  2
 20 21  1
 21 22  1
 22 23  2
 23 24  1
 24 25  2
 25 26  1
 26 27  2
  6  1  1
  9  4  1
 27 14  1
 20 15  1
 27 22  1
M  END
>  <COMP_NUM>
1

>  <STEREO_CFG>
StereoCenters    0   0
Atom CFG    0   0   0
Bond CFG    0   0   0


>  <ID>
1959655

>  <Activity>
p450-cyp1a2 inhibitor

$$$$

     RDKit          2D

 22 25  0  0  0  0  0  0  0  0999 V2000
    1.5000    0.0000    0.0000 C   0  0  0  0  0  0  0  0  0  0  0  0
    0.7500   -1.2990    0.0000 C   0  0  0  0  0  0  0  0  0  0  0  0
   -0.7500   -1.2990    0.0000 C   0  0  0  0  0  0  0  0  0  0  0  0
   -1.5000    0.0000    0.0000 C   0  0  0  0  0  0  0  0  0  0  0  0
   -0.7500    1.2990    0.0000 C   0  0  0  0  0  0  0  0  0  0  0  0
    0.7500    1.2990    0.0000 C   0  0  0  0  0  0  0  0  0  0  0  0
   -1.7537    2.4138    0.0000 N   0  0  0  0  0  0  0  0  0  0  0  0
   -3.1240    1.8037    0.0000 C   0  0  0  0  0  0  0  0  0  0  0  0
   -2.9672    0.3119    0.0000 S   0  0  0  0  0  0  0  0  0  0  0  0
   -4.4231    2.5537    0.0000 S   0  0  0  0  0  0  0  0  0  0  0  0
   -4.4231    4.0537    0.0000 C   0  0  0  0  0  0  0  0  0  0  0  0
   -5.7221    4.8037    0.0000 C   0  0  0  0  0  0  0  0  0  0  0  0
   -5.7221    6.3037    0.0000 S   0  0  0  0  0  0  0  0  0  0  0  0
   -7.0211    7.0537    0.0000 C   0  0  0  0  0  0  0  0  0  0  0  0
   -7.1779    8.5454    0.0000 N   0  0  0  0  0  0  0  0  0  0  0  0
   -8.6451    8.8573    0.0000 C   0  0  0  0  0  0  0  0  0  0  0  0
   -9.3951   10.1563    0.0000 C   0  0  0  0  0  0  0  0  0  0  0  0
  -10.8951   10.1563    0.0000 C   0  0  0  0  0  0  0  0  0  0  0  0
  -11.6451    8.8573    0.0000 C   0  0  0  0  0  0  0  0  0  0  0  0
  -10.8951    7.5583    0.0000 C   0  0  0  0  0  0  0  0  0  0  0  0
   -9.3951    7.5583    0.0000 C   0  0  0  0  0  0  0  0  0  0  0  0
   -8.3914    6.4435    0.0000 S   0  0  0  0  0  0  0  0  0  0  0  0
  1  2  2
  2  3  1
  3  4  2
  4  5  1
  5  6  2
  5  7  1
  7  8  2
  8  9  1
  8 10  1
 10 11  1
 11 12  1
 12 13  1
 13 14  1
 14 15  2
 15 16  1
 16 17  2
 17 18  1
 18 19  2
 19 20  1
 20 21  2
 21 22  1
  6  1  1
  9  4  1
 22 14  1
 21 16  1
M  END
>  <COMP_NUM>
1

>  <STEREO_CFG>
StereoCenters    0   0
Atom CFG    0   0   0
Bond CFG    0   0   0


>  <Activity>
p450-cyp1a2 inhibitor

$$$$

     RDKit          2D

 42 49  0  0  0  0  0  0  0  0999 V2000
    3.7500   -6.4952    0.0000 C   0  0  0  0  0  0  0  0  0  0  0  0
    3.0000   -7.7942    0.0000 C   0  0  0  0  0  0  0  0  0  0  0  0
    1.5000   -7.7942    0.0000 C   0  0  0  0  0  0  0  0  0  0  0  0
    0.7500   -6.4952    0.0000 C   0  0  0  0  0  0  0  0  0  0  0  0
    1.5000   -5.1962    0.0000 C   0  0  0  0  0  0  0  0  0  0  0  0
    3.0000   -5.1962    0.0000 C   0  0  0  0  0  0  0  0  0  0  0  0
   -0.7500   -6.4952    0.0000 C   0  0  0  0  0  0  0  0  0  0  0  0
   -1.5000   -5.1962    0.0000 C   0  0  0  0  0  0  0  0  0  0  0  0
   -3.0000   -5.1962    0.0000 C   0  0  0  0  0  0  0  0  0  0  0  0
   -3.7500   -3.8971    0.0000 C   0  0  0  0  0  0  0  0  0  0  0  0
   -3.0000   -2.5981    0.0000 C   0  0  0  0  0  0  0  0  0  0  0  0
   -1.5000   -2.5981    0.0000 C   0  0  0  0  0  0  0  0  0  0  0  0
   -0.7500   -3.8971    0.0000 C   0  0  0  0  0  0  0  0  0  0  0  0
    0.7500   -3.8971    0.0000 C   0  0  0  0  0  0  0  0  0  0  0  0
    1.5000   -2.5981    0.0000 C   0  0  0  0  0  0  0  0  0  0  0  0
    0.7500   -1.2990    0.0000 C   0  0  0  0  0  0  0  0  0  0  0  0
    1.5000    0.0000    0.0000 C   0  0  0  0  0  0  0  0  0  0  0  0
    0.7500    1.2990    0.0000 C   0  0  0  0  0  0  0  0  0  0  0  0
   -0.7500    1.2990    0.0000 C   0  0  0  0  0  0  0  0  0  0  0  0
   -1.5000    0.0000    0.0000 C   0  0  0  0  0  0  0  0  0  0  0  0
   -0.7500   -1.2990    0.0000 C   0  0  0  0  0  0  0  0  0  0  0  0
   -1.5000   -7.7942    0.0000 C   0  0  0  0  0  0  0  0  0  0  0  0
   -0.7500   -9.0933    0.0000 C   0  0  0  0  0  0  0  0  0  0  0  0
   -1.5000  -10.3923    0.0000 C   0  0  0  0  0  0  0  0  0  0  0  0
   -0.7500  -11.6913    0.0000 C   0  0  0  0  0  0  0  0  0  0  0  0
    0.7500  -11.6913    0.0000 C   0  0  0  0  0  0  0  0  0  0  0  0
    1.5000  -10.3923    0.0000 C   0  0  0  0  0  0  0  0  0  0  0  0
    0.7500   -9.0933    0.0000 C   0  0  0  0  0  0  0  0  0  0  0  0
   -3.0000   -7.7942    0.0000 C   0  0  0  0  0  0  0  0  0  0  0  0
   -3.7500   -6.4952    0.0000 C   0  0  0  0  0  0  0  0  0  0  0  0
   -5.2500   -6.4952    0.0000 C   0  0  0  0  0  0  0  0  0  0  0  0
   -6.0000   -7.7942    0.0000 C   0  0  0  0  0  0  0  0  0  0  0  0
   -5.2500   -9.0933    0.0000 C   0  0  0  0  0  0  0  0  0  0  0  0
   -3.7500   -9.0933    0.0000 C   0  0  0  0  0  0  0  0  0  0  0  0
   -3.0000  -10.3923    0.0000 C   0  0  0  0  0  0  0  0  0  0  0  0
   -3.7500  -11.6913    0.0000 C   0  0  0  0  0  0  0  0  0  0  0  0
   -5.2500  -11.6913    0.0000 C   0  0  0  0  0  0  0  0  0  0  0  0
   -6.0000  -12.9904    0.0000 C   0  0  0  0  0  0  0  0  0  0  0  0
   -7.5000  -12.9904    0.0000 C   0  0  0  0  0  0  0  0  0  0  0  0
   -8.2500  -11.6913    0.0000 C   0  0  0  0  0  0  0  0  0  0  0  0
   -7.5000  -10.3923    0.0000 C   0  0  0  0  0  0  0  0  0  0  0  0
   -6.0000  -10.3923    0.0000 C   0  0  0  0  0  0  0  0  0  0  0  0
  1  2  2
  2  3  1
  3  4  2
  4  5  1
  5  6  2
  7  4  1
  7  8  1
  8  9  2
  9 10  1
 10 11  2
 11 12  1
 12 13  2
 13 14  1
 14 15  2
 15 16  1
 16 17  2
 17 18  1
 18 19  2
 19 20  1
 20 21  2
  7 22  1
 22 23  1
 23 24  2
 24 25  1
 25 26  2
 26 27  1
 27 28  2
 22 29  1
 29 30  2
 30 31  1
 31 32  2
 32 33  1
 33 34  2
 34 35  1
 35 36  2
 36 37  1
 37 38  2
 38 39  1
 39 40  2
 40 41  1
 41 42  2
  6  1  1
 13  8  1
 21 12  1
 21 16  1
 28 23  1
 34 29  1
 42 33  1
 42 37  1
M  END
>  <COMP_NUM>
1

>  <STEREO_CFG>
StereoCenters    2   0
Atom CFG    0   0   0
Bond CFG    1   0   1


>  <Activity>

$$$$

     RDKit          2D

 30 34  0  0  0  0  0  0  0  0999 V2000
    1.5000    0.0000    0.0000 C   0  0  0  0  0  0  0  0  0  0  0  0
    0.7500   -1.2990    0.0000 C   0  0  0  0  0  0  0  0  0  0  0  0
   -0.7500   -1.2990    0.0000 N   0  0  0  0  0  0  0  0  0  0  0  0
   -1.5000    0.0000    0.0000 C   0  0  0  0  0  0  0  0  0  0  0  0
   -0.7500    1.2990    0.0000 C   0  0  0  0  0  0  0  0  0  0  0  0
    0.7500    1.2990    0.0000 C   0  0  0  0  0  0  0  0  0  0  0  0
    2.2500    1.2990    0.0000 S   0  0  0  0  0  0  0  0  0  0  0  0
    3.0000    2.5981    0.0000 S   0  0  0  0  0  0  0  0  0  0  0  0
    2.2500    3.8971    0.0000 C   0  0  0  0  0  0  0  0  0  0  0  0
    3.7500    3.8971    0.0000 C   0  0  0  0  0  0  0  0  0  0  0  0
    4.5000    5.1962    0.0000 C   0  0  0  0  0  0  0  0  0  0  0  0
    3.7500    6.4952    0.0000 N   0  0  0  0  0  0  0  0  0  0  0  0
    2.2500    6.4952    0.0000 C   0  0  0  0  0  0  0  0  0  0  0  0
    1.5000    5.1962    0.0000 C   0  0  0  0  0  0  0  0  0  0  0  0
    4.5000    7.7942    0.0000 C   0  0  0  0  0  0  0  0  0  0  0  0
    6.0000    7.7942    0.0000 C   0  0  0  0  0  0  0  0  0  0  0  0
    6.7500    6.4952    0.0000 C   0  0  0  0  0  0  0  0  0  0  0  0
    8.2500    6.4952    0.0000 C   0  0  0  0  0  0  0  0  0  0  0  0
    9.0000    7.7942    0.0000 C   0  0  0  0  0  0  0  0  0  0  0  0
    8.2500    9.0933    0.0000 C   0  0  0  0  0  0  0  0  0  0  0  0
    6.7500    9.0933    0.0000 C   0  0  0  0  0  0  0  0  0  0  0  0
    0.7500    3.8971    0.0000 S   0  0  0  0  0  0  0  0  0  0  0  0
   -0.0000    2.5981    0.0000 S   0  0  0  0  0  0  0  0  0  0  0  0
   -1.5000   -2.5981    0.0000 C   0  0  0  0  0  0  0  0  0  0  0  0
   -3.0000   -2.5981    0.0000 C   0  0  0  0  0  0  0  0  0  0  0  0
   -3.7500   -1.2990    0.0000 C   0  0  0  0  0  0  0  0  0  0  0  0
   -5.2500   -1.2990    0.0000 C   0  0  0  0  0  0  0  0  0  0  0  0
   -6.0000   -2.5981    0.0000 C   0  0  0  0  0  0  0  0  0  0  0  0
   -5.2500   -3.8971    0.0000 C   0  0  0  0  0  0  0  0  0  0  0  0
   -3.7500   -3.8971    0.0000 C   0  0  0  0  0  0  0  0  0  0  0  0
  1  2  1
  2  3  1
  3  4  1
  4  5  1
  5  6  1
  6  7  1
  7  8  1
  8  9  1
  9 10  1
 10 11  1
 11 12  1
 12 13  1
 13 14  1
 12 15  1
 15 16  1
 16 17  2
 17 18  1
 18 19  2
 19 20  1
 20 21  2
  9 22  1
 22 23  1
  3 24  1
 24 25  1
 25 26  2
 26 27  1
 27 28  2
 28 29  1
 29 30  2
  6  1  1
 23  6  1
 14  9  1
 21 16  1
 30 25  1
M  END
>  <COMP_NUM>
1

>  <STEREO_CFG>
StereoCenters    0   0
Atom CFG    0   0   0
Bond CFG    0   0   0


>  <Activity>

$$$$

     RDKit          2D

 17 18  0  0  0  0  0  0  0  0999 V2000
    3.5260   -1.2990    0.0000 C   0  0  0  0  0  0  0  0  0  0  0  0
    2.7760    0.0000    0.0000 C   0  0  0  0  0  0  0  0  0  0  0  0
    1.2760    0.0000    0.0000 N   0  0  0  0  0  0  0  0  0  0  0  0
    0.3943    1.2135    0.0000 C   0  0  0  0  0  0  0  0  0  0  0  0
    0.8578    2.6401    0.0000 O   0  0  0  0  0  0  0  0  0  0  0  0
   -1.0323    0.7500    0.0000 C   0  0  0  0  0  0  0  0  0  0  0  0
   -2.2458    1.6317    0.0000 C   0  0  0  0  0  0  0  0  0  0  0  0
   -3.6161    1.0216    0.0000 C   0  0  0  0  0  0  0  0  0  0  0  0
   -4.8297    1.9033    0.0000 C   0  0  0  0  0  0  0  0  0  0  0  0
   -4.8297    3.4033    0.0000 N   0  0  0  0  0  0  0  0  0  0  0  0
   -6.2562    3.8668    0.0000 C   0  0  0  0  0  0  0  0  0  0  0  0
   -7.1379    2.6533    0.0000 C   0  0  0  0  0  0  0  0  0  0  0  0
   -6.2562    1.4397    0.0000 S   0  0  0  0  0  0  0  0  0  0  0  0
   -3.6161    4.2849    0.0000 C   0  0  0  0  0  0  0  0  0  0  0  0
   -1.0323   -0.7500    0.0000 S   0  0  0  0  0  0  0  0  0  0  0  0
    0.3943   -1.2135    0.0000 C   0  0  0  0  0  0  0  0  0  0  0  0
    0.8578   -2.6401    0.0000 S   0  0  0  0  0  0  0  0  0  0  0  0
  1  2  1
  2  3  1
  3  4  1
  4  5  2
  4  6  1
  6  7  2
  7  8  1
  8  9  2
  9 10  1
 10 11  1
 11 12  1
 12 13  1
 10 14  1
  6 15  1
 15 16  1
 16 17  2
 16  3  1
 13  9  1
M  END
>  <COMP_NUM>
1

>  <STEREO_CFG>
StereoCenters    0   2
Atom CFG    0   0   0
Bond CFG    0   0   0


>  <Activity>
p450-cyp1a2 inhibitor

$$$$

     RDKit          2D

 33 38  0  0  0  0  0  0  0  0999 V2000
   -5.3083   -3.3481    0.0000 B   0  0  0  0  0  0  0  0  0  0  0  0
   -5.3083   -1.8481    0.0000 O   0  0  0  0  0  0  0  0  0  0  0  0
   -3.8817   -1.3846    0.0000 C   0  0  0  0  0  0  0  0  0  0  0  0
   -3.0000   -2.5981    0.0000 C   0  0  0  0  0  0  0  0  0  0  0  0
   -3.8817   -3.8116    0.0000 O   0  0  0  0  0  0  0  0  0  0  0  0
   -1.5000   -2.5981    0.0000 C   0  0  0  0  0  0  0  0  0  0  0  0
   -0.7500   -1.2990    0.0000 C   0  0  0  0  0  0  0  0  0  0  0  0
    0.7500   -1.2990    0.0000 C   0  0  0  0  0  0  0  0  0  0  0  0
    1.5000    0.0000    0.0000 C   0  0  0  0  0  0  0  0  0  0  0  0
    0.7500    1.2990    0.0000 O   0  0  0  0  0  0  0  0  0  0  0  0
   -0.7500    1.2990    0.0000 B   0  0  0  0  0  0  0  0  0  0  0  0
   -1.5000    0.0000    0.0000 O   0  0  0  0  0  0  0  0  0  0  0  0
   -1.5000    2.5981    0.0000 C   0  0  0  0  0  0  0  0  0  0  0  0
   -0.7500    3.8971    0.0000 C   0  0  0  0  0  0  0  0  0  0  0  0
   -1.5000    5.1962    0.0000 C   0  0  0  0  0  0  0  0  0  0  0  0
   -3.0000    5.1962    0.0000 C   0  0  0  0  0  0  0  0  0  0  0  0
   -3.7500    3.8971    0.0000 C   0  0  0  0  0  0  0  0  0  0  0  0
   -3.0000    2.5981    0.0000 C   0  0  0  0  0  0  0  0  0  0  0  0
    1.5000   -2.5981    0.0000 O   0  0  0  0  0  0  0  0  0  0  0  0
    0.7500   -3.8971    0.0000 B   0  0  0  0  0  0  0  0  0  0  0  0
   -0.7500   -3.8971    0.0000 O   0  0  0  0  0  0  0  0  0  0  0  0
    1.5000   -5.1962    0.0000 C   0  0  0  0  0  0  0  0  0  0  0  0
    0.7500   -6.4952    0.0000 C   0  0  0  0  0  0  0  0  0  0  0  0
    1.5000   -7.7942    0.0000 C   0  0  0  0  0  0  0  0  0  0  0  0
    3.0000   -7.7942    0.0000 C   0  0  0  0  0  0  0  0  0  0  0  0
    3.7500   -6.4952    0.0000 C   0  0  0  0  0  0  0  0  0  0  0  0
    3.0000   -5.1962    0.0000 C   0  0  0  0  0  0  0  0  0  0  0  0
   -6.5218   -4.2298    0.0000 C   0  0  0  0  0  0  0  0  0  0  0  0
   -7.8921   -3.6196    0.0000 C   0  0  0  0  0  0  0  0  0  0  0  0
   -9.1056   -4.5013    0.0000 C   0  0  0  0  0  0  0  0  0  0  0  0
   -8.9488   -5.9931    0.0000 C   0  0  0  0  0  0  0  0  0  0  0  0
   -7.5785   -6.6032    0.0000 C   0  0  0  0  0  0  0  0  0  0  0  0
   -6.3650   -5.7215    0.0000 C   0  0  0  0  0  0  0  0  0  0  0  0
  1  2  1
  2  3  1
  4  3  1
  4  5  1
  4  6  1
  6  7  1
  7  8  1
  8  9  1
  9 10  1
 10 11  1
 11 12  1
 11 13  1
 13 14  2
 14 15  1
 15 16  2
 16 17  1
 17 18  2
  8 19  1
 19 20  1
 20 21  1
 20 22  1
 22 23  2
 23 24  1
 24 25  2
 25 26  1
 26 27  2
  1 28  1
 28 29  2
 29 30  1
 30 31  2
 31 32  1
 32 33  2
  5  1  1
  6 21  1
  7 12  1
 18 13  1
 27 22  1
 33 28  1
M  END
>  <COMP_NUM>
1

>  <STEREO_CFG>
StereoCenters    4   0
Atom CFG    0   0   0
Bond CFG    1   0   3


>  <Activity>

$$$$

     RDKit          2D

 29 31  0  0  0  0  0  0  0  0999 V2000
   -1.5000    2.5981    0.0000 C   0  0  0  0  0  0  0  0  0  0  0  0
   -0.7500    1.2990    0.0000 N   0  0  0  0  0  0  0  0  0  0  0  0
   -1.5000    0.0000    0.0000 C   0  0  0  0  0  0  0  0  0  0  0  0
   -0.7500   -1.2990    0.0000 C   0  0  0  0  0  0  0  0  0  0  0  0
    0.7500   -1.2990    0.0000 C   0  0  0  0  0  0  0  0  0  0  0  0
    1.5000   -2.5981    0.0000 O   0  0  0  0  0  0  0  0  0  0  0  0
    1.5000   -0.0000    0.0000 N   0  0  0  0  0  0  0  0  0  0  0  0
    0.7500    1.2990    0.0000 C   0  0  0  0  0  0  0  0  0  0  0  0
    1.5000    2.5981    0.0000 S   0  0  0  0  0  0  0  0  0  0  0  0
    3.0000   -0.0000    0.0000 C   0  0  0  0  0  0  0  0  0  0  0  0
   -1.5000   -2.5981    0.0000 C   0  0  0  0  0  0  0  0  0  0  0  0
   -0.7500   -3.8971    0.0000 C   0  0  0  0  0  0  0  0  0  0  0  0
   -1.5000   -5.1962    0.0000 C   0  0  0  0  0  0  0  0  0  0  0  0
   -0.7500   -6.4952    0.0000 C   0  0  0  0  0  0  0  0  0  0  0  0
    0.7500   -6.4952    0.0000 C   0  0  0  0  0  0  0  0  0  0  0  0
    1.5000   -5.1962    0.0000 C   0  0  0  0  0  0  0  0  0  0  0  0
    0.7500   -3.8971    0.0000 N   0  0  0  0  0  0  0  0  0  0  0  0
   -3.0000   -2.5981    0.0000 C   0  0  0  0  0  0  0  0  0  0  0  0
   -3.7500   -1.2990    0.0000 C   0  0  0  0  0  0  0  0  0  0  0  0
   -5.2500   -1.2990    0.0000 N   0  0  0  0  0  0  0  0  0  0  0  0
   -6.0000   -2.5981    0.0000 C   0  0  0  0  0  0  0  0  0  0  0  0
   -7.5000   -2.5981    0.0000 S   0  0  0  0  0  0  0  0  0  0  0  0
   -5.2500   -3.8971    0.0000 N   0  0  0  0  0  0  0  0  0  0  0  0
   -3.7500   -3.8971    0.0000 C   0  0  0  0  0  0  0  0  0  0  0  0
   -3.0000   -5.1962    0.0000 O   0  0  0  0  0  0  0  0  0  0  0  0
   -6.0000   -5.1962    0.0000 C   0  0  0  0  0  0  0  0  0  0  0  0
   -6.0000    0.0000    0.0000 C   0  0  0  0  0  0  0  0  0  0  0  0
   -3.3655   -0.3931    0.0000 O   0  0  0  0  0  0  0  0  0  0  0  0
   -2.4768    0.1200    0.0000 O   0  0  0  0  0  0  0  0  0  0  0  0
  1  2  1
  2  3  1
  3  4  2
  4  5  1
  5  6  2
  5  7  1
  7  8  1
  8  9  2
  7 10  1
  4 11  1
 11 12  1
 12 13  2
 13 14  1
 14 15  2
 15 16  1
 16 17  2
 11 18  1
 18 19  2
 19 20  1
 20 21  1
 21 22  2
 21 23  1
 23 24  1
 24 25  2
 23 26  1
 20 27  1
 19 28  1
  3 29  1
  8  2  1
 17 12  1
 24 18  1
M  END
>  <COMP_NUM>
1

>  <STEREO_CFG>
StereoCenters    0   0
Atom CFG    0   0   0
Bond CFG    0   0   0


>  <Activity>

$$$$

     RDKit          2D

 24 26  0  0  0  0  0  0  0  0999 V2000
    1.5000    0.0000    0.0000 C   0  0  0  0  0  0  0  0  0  0  0  0
    0.7500   -1.2990    0.0000 C   0  0  0  0  0  0  0  0  0  0  0  0
   -0.7500   -1.2990    0.0000 C   0  0  0  0  0  0  0  0  0  0  0  0
   -1.5000    0.0000    0.0000 C   0  0  0  0  0  0  0  0  0  0  0  0
   -0.7500    1.2990    0.0000 C   0  0  0  0  0  0  0  0  0  0  0  0
    0.7500    1.2990    0.0000 C   0  0  0  0  0  0  0  0  0  0  0  0
   -3.0000    0.0000    0.0000 C   0  0  0  0  0  0  0  0  0  0  0  0
   -4.5000    0.0000    0.0000 C   0  0  0  0  0  0  0  0  0  0  0  0
   -6.0000    0.0000    0.0000 C   0  0  0  0  0  0  0  0  0  0  0  0
   -6.7500    1.2990    0.0000 C   0  0  0  0  0  0  0  0  0  0  0  0
   -8.2500    1.2990    0.0000 C   0  0  0  0  0  0  0  0  0  0  0  0
   -9.0000    0.0000    0.0000 C   0  0  0  0  0  0  0  0  0  0  0  0
   -8.2500   -1.2990    0.0000 C   0  0  0  0  0  0  0  0  0  0  0  0
   -6.7500   -1.2990    0.0000 C   0  0  0  0  0  0  0  0  0  0  0  0
   -6.0000   -2.5981    0.0000 N   0  0  0  0  0  0  0  0  0  0  0  0
   -6.7500   -3.8971    0.0000 C   0  0  0  0  0  0  0  0  0  0  0  0
   -8.2500   -3.8971    0.0000 S   0  0  0  0  0  0  0  0  0  0  0  0
   -6.0000   -5.1962    0.0000 N   0  0  0  0  0  0  0  0  0  0  0  0
   -6.7500   -6.4952    0.0000 C   0  0  0  0  0  0  0  0  0  0  0  0
   -8.2500   -6.4952    0.0000 C   0  0  0  0  0  0  0  0  0  0  0  0
   -9.0000   -7.7942    0.0000 C   0  0  0  0  0  0  0  0  0  0  0  0
   -8.2500   -9.0933    0.0000 C   0  0  0  0  0  0  0  0  0  0  0  0
   -6.7500   -9.0933    0.0000 C   0  0  0  0  0  0  0  0  0  0  0  0
   -6.0000   -7.7942    0.0000 C   0  0  0  0  0  0  0  0  0  0  0  0
  1  2  2
  2  3  1
  3  4  2
  4  5  1
  5  6  2
  4  7  1
  7  8  3
  8  9  1
  9 10  2
 10 11  1
 11 12  2
 12 13  1
 13 14  2
 14 15  1
 15 16  1
 16 17  2
 16 18  1
 18 19  1
 19 20  2
 20 21  1
 21 22  2
 22 23  1
 23 24  2
  6  1  1
 14  9  1
 24 19  1
M  END
>  <COMP_NUM>
1

>  <STEREO_CFG>
StereoCenters    0   0
Atom CFG    0   0   0
Bond CFG    0   0   0


>  <ID>
5459425

>  <Activity>
p450-cyp1a2 inhibitor

$$$$

     RDKit          2D

 27 30  0  0  0  0  0  0  0  0999 V2000
   -5.9821    8.7029    0.0000 C   0  0  0  0  0  0  0  0  0  0  0  0
   -4.5556    9.1664    0.0000 C   0  0  0  0  0  0  0  0  0  0  0  0
   -3.4408    8.1628    0.0000 C   0  0  0  0  0  0  0  0  0  0  0  0
   -3.7527    6.6955    0.0000 C   0  0  0  0  0  0  0  0  0  0  0  0
   -5.1793    6.2320    0.0000 C   0  0  0  0  0  0  0  0  0  0  0  0
   -6.2940    7.2357    0.0000 C   0  0  0  0  0  0  0  0  0  0  0  0
   -2.6380    5.6918    0.0000 C   0  0  0  0  0  0  0  0  0  0  0  0
   -2.9499    4.2246    0.0000 C   0  0  0  0  0  0  0  0  0  0  0  0
   -1.8351    3.2209    0.0000 N   0  0  0  0  0  0  0  0  0  0  0  0
   -2.1470    1.7537    0.0000 C   0  0  0  0  0  0  0  0  0  0  0  0
   -3.5736    1.2902    0.0000 O   0  0  0  0  0  0  0  0  0  0  0  0
   -1.0323    0.7500    0.0000 C   0  0  0  0  0  0  0  0  0  0  0  0
    0.3943    1.2135    0.0000 C   0  0  0  0  0  0  0  0  0  0  0  0
    0.7062    2.6807    0.0000 N   0  0  0  0  0  0  0  0  0  0  0  0
   -0.4086    3.6844    0.0000 C   0  0  0  0  0  0  0  0  0  0  0  0
   -0.0967    5.1517    0.0000 S   0  0  0  0  0  0  0  0  0  0  0  0
    1.3299    5.6152    0.0000 C   0  0  0  0  0  0  0  0  0  0  0  0
    1.6418    7.0824    0.0000 C   0  0  0  0  0  0  0  0  0  0  0  0
    1.9536    8.5496    0.0000 N   0  0  0  0  0  0  0  0  0  0  0  0
    1.2760    0.0000    0.0000 S   0  0  0  0  0  0  0  0  0  0  0  0
    0.3943   -1.2135    0.0000 C   0  0  0  0  0  0  0  0  0  0  0  0
   -1.0323   -0.7500    0.0000 C   0  0  0  0  0  0  0  0  0  0  0  0
   -2.2458   -1.6317    0.0000 C   0  0  0  0  0  0  0  0  0  0  0  0
   -2.2458   -3.1317    0.0000 C   0  0  0  0  0  0  0  0  0  0  0  0
   -3.6724   -3.5952    0.0000 C   0  0  0  0  0  0  0  0  0  0  0  0
   -4.5541   -2.3817    0.0000 C   0  0  0  0  0  0  0  0  0  0  0  0
   -3.6724   -1.1682    0.0000 S   0  0  0  0  0  0  0  0  0  0  0  0
  1  2  2
  2  3  1
  3  4  2
  4  5  1
  5  6  2
  4  7  1
  7  8  1
  8  9  1
  9 10  1
 10 11  2
 10 12  1
 12 13  2
 13 14  1
 14 15  2
 15 16  1
 16 17  1
 17 18  1
 18 19  3
 13 20  1
 20 21  1
 21 22  2
 22 23  1
 23 24  2
 24 25  1
 25 26  2
 26 27  1
  6  1  1
 15  9  1
 22 12  1
 27 23  1
M  END
>  <COMP_NUM>
1

>  <STEREO_CFG>
StereoCenters    0   0
Atom CFG    0   0   0
Bond CFG    0   0   0


>  <ID>
2570225

>  <Activity>
p450-cyp1a2 inhibitor

$$$$

     RDKit          2D

 22 24  0  0  0  0  0  0  0  0999 V2000
    6.0000  -10.3923    0.0000 C   0  0  0  0  0  0  0  0  0  0  0  0
    5.2500   -9.0933    0.0000 C   0  0  0  0  0  0  0  0  0  0  0  0
    3.7500   -9.0933    0.0000 C   0  0  0  0  0  0  0  0  0  0  0  0
    3.0000   -7.7942    0.0000 C   0  0  0  0  0  0  0  0  0  0  0  0
    3.7500   -6.4952    0.0000 C   0  0  0  0  0  0  0  0  0  0  0  0
    5.2500   -6.4952    0.0000 C   0  0  0  0  0  0  0  0  0  0  0  0
    6.0000   -7.7942    0.0000 C   0  0  0  0  0  0  0  0  0  0  0  0
    1.5000   -7.7942    0.0000 N   0  0  0  0  0  0  0  0  0  0  0  0
    0.7500   -9.0933    0.0000 C   0  0  0  0  0  0  0  0  0  0  0  0
    0.7500   -6.4952    0.0000 C   0  0  0  0  0  0  0  0  0  0  0  0
   -0.7500   -6.4952    0.0000 S   0  0  0  0  0  0  0  0  0  0  0  0
    1.5000   -5.1962    0.0000 O   0  0  0  0  0  0  0  0  0  0  0  0
    0.7500   -3.8971    0.0000 C   0  0  0  0  0  0  0  0  0  0  0  0
    1.5000   -2.5981    0.0000 C   0  0  0  0  0  0  0  0  0  0  0  0
    0.7500   -1.2990    0.0000 C   0  0  0  0  0  0  0  0  0  0  0  0
    1.5000    0.0000    0.0000 C   0  0  0  0  0  0  0  0  0  0  0  0
    0.7500    1.2990    0.0000 C   0  0  0  0  0  0  0  0  0  0  0  0
   -0.7500    1.2990    0.0000 C   0  0  0  0  0  0  0  0  0  0  0  0
   -1.5000    0.0000    0.0000 C   0  0  0  0  0  0  0  0  0  0  0  0
   -0.7500   -1.2990    0.0000 C   0  0  0  0  0  0  0  0  0  0  0  0
   -1.5000   -2.5981    0.0000 C   0  0  0  0  0  0  0  0  0  0  0  0
   -0.7500   -3.8971    0.0000 C   0  0  0  0  0  0  0  0  0  0  0  0
  1  2  1
  2  3  2
  3  4  1
  4  5  2
  5  6  1
  6  7  2
  4  8  1
  8  9  1
  8 10  1
 10 11  2
 10 12  1
 12 13  1
 13 14  2
 14 15  1
 15 16  2
 16 17  1
 17 18  2
 18 19  1
 19 20  2
 20 21  1
 21 22  2
  7  2  1
 22 13  1
 20 15  1
M  END
>  <COMP_NUM>
1

>  <STEREO_CFG>
StereoCenters    0   0
Atom CFG    0   0   0
Bond CFG    0   0   0


>  <Activity>
p450-cyp1a2 inhibitor

$$$$

     RDKit          2D

 22 25  0  0  0  0  0  0  0  0999 V2000
    2.2844    4.6036    0.0000 C   0  0  0  0  0  0  0  0  0  0  0  0
    0.8578    5.0672    0.0000 C   0  0  0  0  0  0  0  0  0  0  0  0
   -0.0239    3.8536    0.0000 S   0  0  0  0  0  0  0  0  0  0  0  0
    0.8578    2.6401    0.0000 C   0  0  0  0  0  0  0  0  0  0  0  0
    2.2844    3.1036    0.0000 C   0  0  0  0  0  0  0  0  0  0  0  0
    0.3943    1.2135    0.0000 C   0  0  0  0  0  0  0  0  0  0  0  0
    1.2760    0.0000    0.0000 C   0  0  0  0  0  0  0  0  0  0  0  0
    0.3943   -1.2135    0.0000 S   0  0  0  0  0  0  0  0  0  0  0  0
   -1.0323   -0.7500    0.0000 C   0  0  0  0  0  0  0  0  0  0  0  0
   -1.0323    0.7500    0.0000 C   0  0  0  0  0  0  0  0  0  0  0  0
   -2.3313    1.5000    0.0000 C   0  0  0  0  0  0  0  0  0  0  0  0
   -2.3313    3.0000    0.0000 O   0  0  0  0  0  0  0  0  0  0  0  0
   -3.6304    0.7500    0.0000 N   0  0  0  0  0  0  0  0  0  0  0  0
   -3.6304   -0.7500    0.0000 C   0  0  0  0  0  0  0  0  0  0  0  0
   -2.3313   -1.5000    0.0000 N   0  0  0  0  0  0  0  0  0  0  0  0
   -4.9294    1.5000    0.0000 C   0  0  0  0  0  0  0  0  0  0  0  0
   -4.9294    3.0000    0.0000 C   0  0  0  0  0  0  0  0  0  0  0  0
   -6.2284    3.7500    0.0000 C   0  0  0  0  0  0  0  0  0  0  0  0
   -7.5275    3.0000    0.0000 C   0  0  0  0  0  0  0  0  0  0  0  0
   -7.5275    1.5000    0.0000 C   0  0  0  0  0  0  0  0  0  0  0  0
   -6.2284    0.7500    0.0000 C   0  0  0  0  0  0  0  0  0  0  0  0
   -8.8265    3.7500    0.0000 Br  0  0  0  0  0  0  0  0  0  0  0  0
  1  2  2
  2  3  1
  3  4  1
  4  5  2
  4  6  1
  6  7  2
  7  8  1
  8  9  1
  9 10  2
 10 11  1
 11 12  2
 11 13  1
 13 14  1
 14 15  2
 13 16  1
 16 17  2
 17 18  1
 18 19  2
 19 20  1
 20 21  2
 19 22  1
  5  1  1
 10  6  1
 15  9  1
 21 16  1
M  END
>  <COMP_NUM>
1

>  <STEREO_CFG>
StereoCenters    0   0
Atom CFG    0   0   0
Bond CFG    0   0   0


>  <Activity>
p450-cyp1a2 inhibitor

$$$$

     RDKit          2D

 17 19  0  0  0  0  0  0  0  0999 V2000
   -5.1648   -6.2051    0.0000 C   0  0  0  0  0  0  0  0  0  0  0  0
   -3.6731   -6.3619    0.0000 C   0  0  0  0  0  0  0  0  0  0  0  0
   -2.9231   -7.6610    0.0000 C   0  0  0  0  0  0  0  0  0  0  0  0
   -1.4558   -7.3491    0.0000 C   0  0  0  0  0  0  0  0  0  0  0  0
   -1.2990   -5.8573    0.0000 C   0  0  0  0  0  0  0  0  0  0  0  0
   -2.6694   -5.2472    0.0000 S   0  0  0  0  0  0  0  0  0  0  0  0
   -0.0000   -5.1073    0.0000 C   0  0  0  0  0  0  0  0  0  0  0  0
   -0.0000   -3.6073    0.0000 C   0  0  0  0  0  0  0  0  0  0  0  0
    1.2135   -2.7256    0.0000 C   0  0  0  0  0  0  0  0  0  0  0  0
    2.6401   -3.1891    0.0000 O   0  0  0  0  0  0  0  0  0  0  0  0
    0.7500   -1.2990    0.0000 C   0  0  0  0  0  0  0  0  0  0  0  0
    1.5000    0.0000    0.0000 C   0  0  0  0  0  0  0  0  0  0  0  0
    0.7500    1.2990    0.0000 C   0  0  0  0  0  0  0  0  0  0  0  0
   -0.7500    1.2990    0.0000 C   0  0  0  0  0  0  0  0  0  0  0  0
   -1.5000    0.0000    0.0000 C   0  0  0  0  0  0  0  0  0  0  0  0
   -0.7500   -1.2990    0.0000 C   0  0  0  0  0  0  0  0  0  0  0  0
   -1.2135   -2.7256    0.0000 S   0  0  0  0  0  0  0  0  0  0  0  0
  1  2  1
  2  3  2
  3  4  1
  4  5  2
  5  6  1
  5  7  1
  7  8  2
  8  9  1
  9 10  2
  9 11  1
 11 12  2
 12 13  1
 13 14  2
 14 15  1
 15 16  2
 16 17  1
  6  2  1
 17  8  1
 16 11  1
M  END
>  <COMP_NUM>
1

>  <STEREO_CFG>
StereoCenters    0   1
Atom CFG    0   0   0
Bond CFG    0   0   0


>  <ID>
777053

>  <Activity>
p450-cyp1a2 inhibitor

$$$$

     RDKit          2D

 19 21  0  0  0  0  0  0  0  0999 V2000
   -1.2990  -11.8573    0.0000 C   0  0  0  0  0  0  0  0  0  0  0  0
   -1.2990  -10.3573    0.0000 C   0  0  0  0  0  0  0  0  0  0  0  0
   -2.5981   -9.6073    0.0000 C   0  0  0  0  0  0  0  0  0  0  0  0
   -2.5981   -8.1073    0.0000 C   0  0  0  0  0  0  0  0  0  0  0  0
   -1.2990   -7.3573    0.0000 C   0  0  0  0  0  0  0  0  0  0  0  0
   -0.0000   -8.1073    0.0000 C   0  0  0  0  0  0  0  0  0  0  0  0
    0.0000   -9.6073    0.0000 C   0  0  0  0  0  0  0  0  0  0  0  0
   -1.2990   -5.8573    0.0000 N   0  0  0  0  0  0  0  0  0  0  0  0
   -0.0000   -5.1073    0.0000 C   0  0  0  0  0  0  0  0  0  0  0  0
    1.2990   -5.8573    0.0000 S   0  0  0  0  0  0  0  0  0  0  0  0
   -0.0000   -3.6073    0.0000 C   0  0  0  0  0  0  0  0  0  0  0  0
    1.2135   -2.7256    0.0000 N   0  0  0  0  0  0  0  0  0  0  0  0
    0.7500   -1.2990    0.0000 C   0  0  0  0  0  0  0  0  0  0  0  0
    1.5000    0.0000    0.0000 C   0  0  0  0  0  0  0  0  0  0  0  0
    0.7500    1.2990    0.0000 C   0  0  0  0  0  0  0  0  0  0  0  0
   -0.7500    1.2990    0.0000 C   0  0  0  0  0  0  0  0  0  0  0  0
   -1.5000    0.0000    0.0000 C   0  0  0  0  0  0  0  0  0  0  0  0
   -0.7500   -1.2990    0.0000 C   0  0  0  0  0  0  0  0  0  0  0  0
   -1.2135   -2.7256    0.0000 S   0  0  0  0  0  0  0  0  0  0  0  0
  1  2  1
  2  3  2
  3  4  1
  4  5  2
  5  6  1
  6  7  2
  5  8  1
  8  9  1
  9 10  2
  9 11  1
 11 12  2
 12 13  1
 13 14  2
 14 15  1
 15 16  2
 16 17  1
 17 18  2
 18 19  1
  7  2  1
 19 11  1
 18 13  1
M  END
>  <COMP_NUM>
1

>  <STEREO_CFG>
StereoCenters    0   0
Atom CFG    0   0   0
Bond CFG    0   0   0


>  <Activity>
p450-cyp1a2 inhibitor

$$$$

     RDKit          2D

 19 21  0  0  0  0  0  0  0  0999 V2000
   -3.8971  -10.3573    0.0000 C   0  0  0  0  0  0  0  0  0  0  0  0
   -2.5981   -9.6073    0.0000 C   0  0  0  0  0  0  0  0  0  0  0  0
   -2.5981   -8.1073    0.0000 C   0  0  0  0  0  0  0  0  0  0  0  0
   -1.2990   -7.3573    0.0000 C   0  0  0  0  0  0  0  0  0  0  0  0
   -0.0000   -8.1073    0.0000 C   0  0  0  0  0  0  0  0  0  0  0  0
   -0.0000   -9.6073    0.0000 C   0  0  0  0  0  0  0  0  0  0  0  0
   -1.2990  -10.3573    0.0000 C   0  0  0  0  0  0  0  0  0  0  0  0
   -1.2990   -5.8573    0.0000 N   0  0  0  0  0  0  0  0  0  0  0  0
   -0.0000   -5.1073    0.0000 C   0  0  0  0  0  0  0  0  0  0  0  0
    1.2990   -5.8573    0.0000 S   0  0  0  0  0  0  0  0  0  0  0  0
   -0.0000   -3.6073    0.0000 C   0  0  0  0  0  0  0  0  0  0  0  0
    1.2135   -2.7256    0.0000 N   0  0  0  0  0  0  0  0  0  0  0  0
    0.7500   -1.2990    0.0000 C   0  0  0  0  0  0  0  0  0  0  0  0
    1.5000    0.0000    0.0000 C   0  0  0  0  0  0  0  0  0  0  0  0
    0.7500    1.2990    0.0000 C   0  0  0  0  0  0  0  0  0  0  0  0
   -0.7500    1.2990    0.0000 C   0  0  0  0  0  0  0  0  0  0  0  0
   -1.5000    0.0000    0.0000 C   0  0  0  0  0  0  0  0  0  0  0  0
   -0.7500   -1.2990    0.0000 C   0  0  0  0  0  0  0  0  0  0  0  0
   -1.2135   -2.7256    0.0000 S   0  0  0  0  0  0  0  0  0  0  0  0
  1  2  1
  2  3  2
  3  4  1
  4  5  2
  5  6  1
  6  7  2
  4  8  1
  8  9  1
  9 10  2
  9 11  1
 11 12  2
 12 13  1
 13 14  2
 14 15  1
 15 16  2
 16 17  1
 17 18  2
 18 19  1
  7  2  1
 19 11  1
 18 13  1
M  END
>  <COMP_NUM>
1

>  <STEREO_CFG>
StereoCenters    0   0
Atom CFG    0   0   0
Bond CFG    0   0   0


>  <Activity>
p450-cyp1a2 inhibitor

$$$$

     RDKit          2D

 36 39  0  0  0  0  0  0  0  0999 V2000
    6.6968    2.6206    0.0000 C   0  0  0  0  0  0  0  0  0  0  0  0
    7.5785    1.4071    0.0000 C   0  0  0  0  0  0  0  0  0  0  0  0
    8.4602    0.1935    0.0000 C   0  0  0  0  0  0  0  0  0  0  0  0
    8.7920    2.2887    0.0000 C   0  0  0  0  0  0  0  0  0  0  0  0
    6.3650    0.5254    0.0000 C   0  0  0  0  0  0  0  0  0  0  0  0
    4.9947    1.1355    0.0000 O   0  0  0  0  0  0  0  0  0  0  0  0
    6.5218   -0.9664    0.0000 C   0  0  0  0  0  0  0  0  0  0  0  0
    5.3083   -1.8481    0.0000 C   0  0  0  0  0  0  0  0  0  0  0  0
    5.3083   -3.3481    0.0000 N   0  0  0  0  0  0  0  0  0  0  0  0
    3.8817   -3.8116    0.0000 C   0  0  0  0  0  0  0  0  0  0  0  0
    3.4182   -5.2382    0.0000 O   0  0  0  0  0  0  0  0  0  0  0  0
    3.0000   -2.5981    0.0000 C   0  0  0  0  0  0  0  0  0  0  0  0
    1.5000   -2.5981    0.0000 C   0  0  0  0  0  0  0  0  0  0  0  0
    0.7500   -1.2990    0.0000 C   0  0  0  0  0  0  0  0  0  0  0  0
    1.5000    0.0000    0.0000 C   0  0  0  0  0  0  0  0  0  0  0  0
    0.7500    1.2990    0.0000 C   0  0  0  0  0  0  0  0  0  0  0  0
   -0.7500    1.2990    0.0000 C   0  0  0  0  0  0  0  0  0  0  0  0
   -1.5000    0.0000    0.0000 C   0  0  0  0  0  0  0  0  0  0  0  0
   -0.7500   -1.2990    0.0000 C   0  0  0  0  0  0  0  0  0  0  0  0
   -1.5000    2.5981    0.0000 N   0  0  0  0  0  0  0  0  0  0  0  0
   -0.7500    3.8971    0.0000 C   0  0  0  0  0  0  0  0  0  0  0  0
   -3.0000    2.5981    0.0000 C   0  0  0  0  0  0  0  0  0  0  0  0
   -3.7500    3.8971    0.0000 C   0  0  0  0  0  0  0  0  0  0  0  0
   -5.2500    3.8971    0.0000 C   0  0  0  0  0  0  0  0  0  0  0  0
   -6.0000    2.5981    0.0000 C   0  0  0  0  0  0  0  0  0  0  0  0
   -5.2500    1.2990    0.0000 C   0  0  0  0  0  0  0  0  0  0  0  0
   -3.7500    1.2990    0.0000 C   0  0  0  0  0  0  0  0  0  0  0  0
    3.8817   -1.3846    0.0000 S   0  0  0  0  0  0  0  0  0  0  0  0
    6.5218   -4.2298    0.0000 C   0  0  0  0  0  0  0  0  0  0  0  0
    6.3650   -5.7215    0.0000 C   0  0  0  0  0  0  0  0  0  0  0  0
    7.4797   -6.7252    0.0000 C   0  0  0  0  0  0  0  0  0  0  0  0
    6.8696   -8.0956    0.0000 C   0  0  0  0  0  0  0  0  0  0  0  0
    5.3778   -7.9388    0.0000 C   0  0  0  0  0  0  0  0  0  0  0  0
    5.0660   -6.4715    0.0000 O   0  0  0  0  0  0  0  0  0  0  0  0
    7.8921   -1.5765    0.0000 C   0  0  0  0  0  0  0  0  0  0  0  0
    9.2624   -2.1866    0.0000 N   0  0  0  0  0  0  0  0  0  0  0  0
  1  2  1
  2  3  1
  2  4  1
  2  5  1
  5  6  2
  5  7  1
  7  8  2
  8  9  1
  9 10  1
 10 11  2
 10 12  1
 12 13  2
 13 14  1
 14 15  2
 15 16  1
 16 17  2
 17 18  1
 18 19  2
 17 20  1
 20 21  1
 20 22  1
 22 23  2
 23 24  1
 24 25  2
 25 26  1
 26 27  2
 12 28  1
  9 29  1
 29 30  1
 30 31  2
 31 32  1
 32 33  2
 33 34  1
  7 35  1
 35 36  3
 28  8  1
 19 14  1
 27 22  1
 34 30  1
M  END
>  <COMP_NUM>
1

>  <STEREO_CFG>
StereoCenters    0   2
Atom CFG    0   0   0
Bond CFG    0   0   0


>  <ID>
 2377519

>  <Activity>

$$$$

     RDKit          2D

 19 20  0  0  0  0  0  0  0  0999 V2000
    3.9955   -6.8363    0.0000 C   0  0  0  0  0  0  0  0  0  0  0  0
    2.9918   -7.9510    0.0000 C   0  0  0  0  0  0  0  0  0  0  0  0
    1.5000   -7.7942    0.0000 C   0  0  0  0  0  0  0  0  0  0  0  0
    0.8899   -9.1645    0.0000 S   0  0  0  0  0  0  0  0  0  0  0  0
    2.0046  -10.1682    0.0000 C   0  0  0  0  0  0  0  0  0  0  0  0
    1.8478  -11.6600    0.0000 S   0  0  0  0  0  0  0  0  0  0  0  0
    3.3037   -9.4182    0.0000 N   0  0  0  0  0  0  0  0  0  0  0  0
    4.6740  -10.0283    0.0000 C   0  0  0  0  0  0  0  0  0  0  0  0
    0.7500   -6.4952    0.0000 C   0  0  0  0  0  0  0  0  0  0  0  0
   -0.7500   -6.4952    0.0000 O   0  0  0  0  0  0  0  0  0  0  0  0
    1.5000   -5.1962    0.0000 N   0  0  0  0  0  0  0  0  0  0  0  0
    0.7500   -3.8971    0.0000 N   0  0  0  0  0  0  0  0  0  0  0  0
    1.5000   -2.5981    0.0000 C   0  0  0  0  0  0  0  0  0  0  0  0
    0.7500   -1.2990    0.0000 C   0  0  0  0  0  0  0  0  0  0  0  0
    1.5000    0.0000    0.0000 C   0  0  0  0  0  0  0  0  0  0  0  0
    0.7500    1.2990    0.0000 C   0  0  0  0  0  0  0  0  0  0  0  0
   -0.7500    1.2990    0.0000 C   0  0  0  0  0  0  0  0  0  0  0  0
   -1.5000    0.0000    0.0000 C   0  0  0  0  0  0  0  0  0  0  0  0
   -0.7500   -1.2990    0.0000 C   0  0  0  0  0  0  0  0  0  0  0  0
  1  2  1
  2  3  2
  3  4  1
  4  5  1
  5  6  2
  5  7  1
  7  8  1
  3  9  1
  9 10  2
  9 11  1
 11 12  1
 12 13  2
 13 14  1
 14 15  2
 15 16  1
 16 17  2
 17 18  1
 18 19  2
  7  2  1
 19 14  1
M  END
>  <COMP_NUM>
1

>  <STEREO_CFG>
StereoCenters    0   0
Atom CFG    0   0   0
Bond CFG    0   0   0


>  <ID>
5350051

>  <Activity>
p450-cyp1a2 inhibitor

$$$$

     RDKit          2D

 21 24  0  0  0  0  0  0  0  0999 V2000
   -1.2990   -5.8573    0.0000 C   0  0  0  0  0  0  0  0  0  0  0  0
    0.0000   -5.1073    0.0000 C   0  0  0  0  0  0  0  0  0  0  0  0
   -0.0000   -3.6073    0.0000 C   0  0  0  0  0  0  0  0  0  0  0  0
   -1.2135   -2.7256    0.0000 C   0  0  0  0  0  0  0  0  0  0  0  0
   -0.7500   -1.2990    0.0000 C   0  0  0  0  0  0  0  0  0  0  0  0
    0.7500   -1.2990    0.0000 C   0  0  0  0  0  0  0  0  0  0  0  0
    1.2135   -2.7256    0.0000 S   0  0  0  0  0  0  0  0  0  0  0  0
    1.5000    0.0000    0.0000 N   0  0  0  0  0  0  0  0  0  0  0  0
    0.7500    1.2990    0.0000 C   0  0  0  0  0  0  0  0  0  0  0  0
   -0.7500    1.2990    0.0000 N   0  0  0  0  0  0  0  0  0  0  0  0
   -1.5000    0.0000    0.0000 C   0  0  0  0  0  0  0  0  0  0  0  0
   -3.0000    0.0000    0.0000 S   0  0  0  0  0  0  0  0  0  0  0  0
   -3.7500    1.2990    0.0000 C   0  0  0  0  0  0  0  0  0  0  0  0
   -3.1399    2.6694    0.0000 N   0  0  0  0  0  0  0  0  0  0  0  0
   -4.2546    3.6731    0.0000 C   0  0  0  0  0  0  0  0  0  0  0  0
   -4.2546    5.1731    0.0000 C   0  0  0  0  0  0  0  0  0  0  0  0
   -5.5537    5.9231    0.0000 C   0  0  0  0  0  0  0  0  0  0  0  0
   -6.8527    5.1731    0.0000 C   0  0  0  0  0  0  0  0  0  0  0  0
   -6.8527    3.6731    0.0000 C   0  0  0  0  0  0  0  0  0  0  0  0
   -5.5537    2.9231    0.0000 C   0  0  0  0  0  0  0  0  0  0  0  0
   -5.2418    1.4558    0.0000 S   0  0  0  0  0  0  0  0  0  0  0  0
  1  2  1
  2  3  1
  3  4  2
  4  5  1
  5  6  2
  6  7  1
  6  8  1
  8  9  2
  9 10  1
 10 11  2
 11 12  1
 12 13  1
 13 14  2
 14 15  1
 15 16  2
 16 17  1
 17 18  2
 18 19  1
 19 20  2
 20 21  1
  7  3  1
 11  5  1
 21 13  1
 20 15  1
M  END
>  <COMP_NUM>
1

>  <STEREO_CFG>
StereoCenters    0   0
Atom CFG    0   0   0
Bond CFG    0   0   0


>  <Activity>
p450-cyp1a2 inhibitor

$$$$

     RDKit          2D

 23 26  0  0  0  0  0  0  0  0999 V2000
    2.6401   -3.1891    0.0000 C   0  0  0  0  0  0  0  0  0  0  0  0
    1.2135   -2.7256    0.0000 N   0  0  0  0  0  0  0  0  0  0  0  0
    0.7500   -1.2990    0.0000 C   0  0  0  0  0  0  0  0  0  0  0  0
    1.5000    0.0000    0.0000 C   0  0  0  0  0  0  0  0  0  0  0  0
    0.7500    1.2990    0.0000 C   0  0  0  0  0  0  0  0  0  0  0  0
   -0.7500    1.2990    0.0000 C   0  0  0  0  0  0  0  0  0  0  0  0
   -1.5000    0.0000    0.0000 C   0  0  0  0  0  0  0  0  0  0  0  0
   -0.7500   -1.2990    0.0000 C   0  0  0  0  0  0  0  0  0  0  0  0
   -1.2135   -2.7256    0.0000 N   0  0  0  0  0  0  0  0  0  0  0  0
   -0.0000   -3.6073    0.0000 C   0  0  0  0  0  0  0  0  0  0  0  0
   -0.0000   -5.1073    0.0000 C   0  0  0  0  0  0  0  0  0  0  0  0
    1.2135   -5.9890    0.0000 C   0  0  0  0  0  0  0  0  0  0  0  0
    0.7500   -7.4156    0.0000 N   0  0  0  0  0  0  0  0  0  0  0  0
   -0.7500   -7.4156    0.0000 C   0  0  0  0  0  0  0  0  0  0  0  0
   -1.6317   -8.6291    0.0000 S   0  0  0  0  0  0  0  0  0  0  0  0
   -1.2135   -5.9890    0.0000 S   0  0  0  0  0  0  0  0  0  0  0  0
    1.6317   -8.6291    0.0000 C   0  0  0  0  0  0  0  0  0  0  0  0
    1.0216   -9.9994    0.0000 C   0  0  0  0  0  0  0  0  0  0  0  0
    1.9033  -11.2129    0.0000 C   0  0  0  0  0  0  0  0  0  0  0  0
    3.3950  -11.0561    0.0000 C   0  0  0  0  0  0  0  0  0  0  0  0
    4.0051   -9.6858    0.0000 C   0  0  0  0  0  0  0  0  0  0  0  0
    3.1235   -8.4723    0.0000 C   0  0  0  0  0  0  0  0  0  0  0  0
    2.6401   -5.5255    0.0000 N   0  0  0  0  0  0  0  0  0  0  0  0
  1  2  1
  2  3  1
  3  4  2
  4  5  1
  5  6  2
  6  7  1
  7  8  2
  8  9  1
  9 10  2
 10 11  1
 11 12  2
 12 13  1
 13 14  1
 14 15  2
 14 16  1
 13 17  1
 17 18  2
 18 19  1
 19 20  2
 20 21  1
 21 22  2
 12 23  1
 10  2  1
  8  3  1
 16 11  1
 22 17  1
M  END
>  <COMP_NUM>
1

>  <STEREO_CFG>
StereoCenters    0   0
Atom CFG    0   0   0
Bond CFG    0   0   0


>  <Activity>
p450-cyp1a2 inhibitor

$$$$

     RDKit          2D

 10  9  0  0  0  0  0  0  0  0999 V2000
    0.0000    0.0000    0.0000 C   0  0  0  0  0  0  0  0  0  0  0  0
    1.2990    0.7500    0.0000 C   0  0  0  0  0  0  0  0  0  0  0  0
    2.5981   -0.0000    0.0000 N   0  0  0  0  0  0  0  0  0  0  0  0
    3.8971    0.7500    0.0000 C   0  0  0  0  0  0  0  0  0  0  0  0
    5.1962   -0.0000    0.0000 C   0  0  0  0  0  0  0  0  0  0  0  0
    2.5981   -1.5000    0.0000 C   0  0  0  0  0  0  0  0  0  0  0  0
    3.8971   -2.2500    0.0000 O   0  0  0  0  0  0  0  0  0  0  0  0
    3.8971   -3.7500    0.0000 C   0  0  0  0  0  0  0  0  0  0  0  0
    2.5981   -4.5000    0.0000 S   0  0  0  0  0  0  0  0  0  0  0  0
    5.1962   -4.5000    0.0000 S   0  0  0  0  0  0  0  0  0  0  0  0
  1  2  1
  2  3  1
  3  4  1
  4  5  1
  3  6  1
  6  7  1
  7  8  1
  8  9  2
  8 10  1
M  END
>  <COMP_NUM>
1

>  <STEREO_CFG>
StereoCenters    0   0
Atom CFG    0   0   0
Bond CFG    0   0   0


>  <ID>
 409837

>  <Activity>

$$$$

     RDKit          2D

 15 15  0  0  0  0  0  0  0  0999 V2000
    5.2500   -1.2990    0.0000 C   0  0  0  0  0  0  0  0  0  0  0  0
    3.7500   -1.2990    0.0000 N   0  0  0  0  0  0  0  0  0  0  0  0
    3.0000   -2.5981    0.0000 C   0  0  0  0  0  0  0  0  0  0  0  0
    3.0000    0.0000    0.0000 C   0  0  0  0  0  0  0  0  0  0  0  0
    3.7500    1.2990    0.0000 S   0  0  0  0  0  0  0  0  0  0  0  0
    1.5000    0.0000    0.0000 C   0  0  0  0  0  0  0  0  0  0  0  0
    0.7500   -1.2990    0.0000 C   0  0  0  0  0  0  0  0  0  0  0  0
   -0.7500   -1.2990    0.0000 C   0  0  0  0  0  0  0  0  0  0  0  0
   -1.5000    0.0000    0.0000 C   0  0  0  0  0  0  0  0  0  0  0  0
   -0.7500    1.2990    0.0000 C   0  0  0  0  0  0  0  0  0  0  0  0
    0.7500    1.2990    0.0000 C   0  0  0  0  0  0  0  0  0  0  0  0
   -3.0000    0.0000    0.0000 O   0  0  0  0  0  0  0  0  0  0  0  0
   -3.7500    1.2990    0.0000 C   0  0  0  0  0  0  0  0  0  0  0  0
   -1.5000   -2.5981    0.0000 O   0  0  0  0  0  0  0  0  0  0  0  0
   -0.7500   -3.8971    0.0000 C   0  0  0  0  0  0  0  0  0  0  0  0
  1  2  1
  2  3  1
  2  4  1
  4  5  2
  4  6  1
  6  7  2
  7  8  1
  8  9  2
  9 10  1
 10 11  2
  9 12  1
 12 13  1
  8 14  1
 14 15  1
 11  6  1
M  END
>  <COMP_NUM>
1

>  <STEREO_CFG>
StereoCenters    0   0
Atom CFG    0   0   0
Bond CFG    0   0   0


>  <Activity>

$$$$

     RDKit          2D

 22 24  0  0  0  0  0  0  0  0999 V2000
    3.0000    0.0000    0.0000 C   0  0  0  0  0  0  0  0  0  0  0  0
    1.5000    0.0000    0.0000 C   0  0  0  0  0  0  0  0  0  0  0  0
    0.7500   -1.2990    0.0000 C   0  0  0  0  0  0  0  0  0  0  0  0
   -0.7500   -1.2990    0.0000 C   0  0  0  0  0  0  0  0  0  0  0  0
   -1.5000    0.0000    0.0000 C   0  0  0  0  0  0  0  0  0  0  0  0
   -0.7500    1.2990    0.0000 C   0  0  0  0  0  0  0  0  0  0  0  0
    0.7500    1.2990    0.0000 C   0  0  0  0  0  0  0  0  0  0  0  0
   -3.0000    0.0000    0.0000 S   0  0  0  0  0  0  0  0  0  0  0  0
   -3.7500    1.2990    0.0000 C   0  0  0  0  0  0  0  0  0  0  0  0
   -3.0000    2.5981    0.0000 C   0  0  0  0  0  0  0  0  0  0  0  0
   -3.7500    3.8971    0.0000 C   0  0  0  0  0  0  0  0  0  0  0  0
   -5.2500    3.8971    0.0000 C   0  0  0  0  0  0  0  0  0  0  0  0
   -6.0000    2.5981    0.0000 C   0  0  0  0  0  0  0  0  0  0  0  0
   -5.2500    1.2990    0.0000 N   0  0  0  0  0  0  0  0  0  0  0  0
   -7.5000    2.5981    0.0000 C   0  0  0  0  0  0  0  0  0  0  0  0
   -8.2500    3.8971    0.0000 C   0  0  0  0  0  0  0  0  0  0  0  0
   -9.7500    3.8971    0.0000 C   0  0  0  0  0  0  0  0  0  0  0  0
  -10.5000    2.5981    0.0000 C   0  0  0  0  0  0  0  0  0  0  0  0
   -9.7500    1.2990    0.0000 C   0  0  0  0  0  0  0  0  0  0  0  0
   -8.2500    1.2990    0.0000 C   0  0  0  0  0  0  0  0  0  0  0  0
   -1.5000    2.5981    0.0000 C   0  0  0  0  0  0  0  0  0  0  0  0
    0.0000    2.5981    0.0000 N   0  0  0  0  0  0  0  0  0  0  0  0
  1  2  1
  2  3  2
  3  4  1
  4  5  2
  5  6  1
  6  7  2
  5  8  1
  8  9  1
  9 10  2
 10 11  1
 11 12  2
 12 13  1
 13 14  2
 13 15  1
 15 16  2
 16 17  1
 17 18  2
 18 19  1
 19 20  2
 10 21  1
 21 22  3
  7  2  1
 14  9  1
 20 15  1
M  END
>  <COMP_NUM>
1

>  <STEREO_CFG>
StereoCenters    0   0
Atom CFG    0   0   0
Bond CFG    0   0   0


>  <Activity>
p450-cyp1a2 inhibitor

$$$$

     RDKit          2D

 22 25  0  0  0  0  0  0  0  0999 V2000
    3.5260   -1.2990    0.0000 C   0  0  0  0  0  0  0  0  0  0  0  0
    2.7760    0.0000    0.0000 S   0  0  0  0  0  0  0  0  0  0  0  0
    1.2760    0.0000    0.0000 C   0  0  0  0  0  0  0  0  0  0  0  0
    0.3943    1.2135    0.0000 N   0  0  0  0  0  0  0  0  0  0  0  0
   -1.0323    0.7500    0.0000 C   0  0  0  0  0  0  0  0  0  0  0  0
   -1.0323   -0.7500    0.0000 C   0  0  0  0  0  0  0  0  0  0  0  0
    0.3943   -1.2135    0.0000 S   0  0  0  0  0  0  0  0  0  0  0  0
   -2.3313   -1.5000    0.0000 C   0  0  0  0  0  0  0  0  0  0  0  0
   -3.6304   -0.7500    0.0000 C   0  0  0  0  0  0  0  0  0  0  0  0
   -3.6304    0.7500    0.0000 C   0  0  0  0  0  0  0  0  0  0  0  0
   -2.3313    1.5000    0.0000 C   0  0  0  0  0  0  0  0  0  0  0  0
   -4.7451   -1.7537    0.0000 N   0  0  0  0  0  0  0  0  0  0  0  0
   -4.1350   -3.1240    0.0000 C   0  0  0  0  0  0  0  0  0  0  0  0
   -2.6432   -2.9672    0.0000 S   0  0  0  0  0  0  0  0  0  0  0  0
   -4.8850   -4.4231    0.0000 N   0  0  0  0  0  0  0  0  0  0  0  0
   -6.3850   -4.4231    0.0000 C   0  0  0  0  0  0  0  0  0  0  0  0
   -7.1350   -3.1240    0.0000 O   0  0  0  0  0  0  0  0  0  0  0  0
   -7.1350   -5.7221    0.0000 C   0  0  0  0  0  0  0  0  0  0  0  0
   -6.5249   -7.0924    0.0000 C   0  0  0  0  0  0  0  0  0  0  0  0
   -7.6396   -8.0961    0.0000 C   0  0  0  0  0  0  0  0  0  0  0  0
   -8.9386   -7.3461    0.0000 C   0  0  0  0  0  0  0  0  0  0  0  0
   -8.6268   -5.8789    0.0000 S   0  0  0  0  0  0  0  0  0  0  0  0
  1  2  1
  2  3  1
  3  4  2
  4  5  1
  5  6  2
  6  7  1
  6  8  1
  8  9  2
  9 10  1
 10 11  2
  9 12  1
 12 13  2
 13 14  1
 13 15  1
 15 16  1
 16 17  2
 16 18  1
 18 19  2
 19 20  1
 20 21  2
 21 22  1
  7  3  1
 11  5  1
 14  8  1
 22 18  1
M  END
>  <COMP_NUM>
1

>  <STEREO_CFG>
StereoCenters    0   0
Atom CFG    0   0   0
Bond CFG    0   0   0


>  <ID>
3244010

>  <Activity>
p450-cyp1a2 inhibitor

$$$$

     RDKit          2D

 27 29  0  0  0  0  0  0  0  0999 V2000
    5.2500   -1.2990    0.0000 C   0  0  0  0  0  0  0  0  0  0  0  0
    3.7500   -1.2990    0.0000 C   0  0  0  0  0  0  0  0  0  0  0  0
    3.0000    0.0000    0.0000 O   0  0  0  0  0  0  0  0  0  0  0  0
    1.5000    0.0000    0.0000 C   0  0  0  0  0  0  0  0  0  0  0  0
    0.7500   -1.2990    0.0000 C   0  0  0  0  0  0  0  0  0  0  0  0
   -0.7500   -1.2990    0.0000 C   0  0  0  0  0  0  0  0  0  0  0  0
   -1.5000    0.0000    0.0000 C   0  0  0  0  0  0  0  0  0  0  0  0
   -0.7500    1.2990    0.0000 C   0  0  0  0  0  0  0  0  0  0  0  0
    0.7500    1.2990    0.0000 C   0  0  0  0  0  0  0  0  0  0  0  0
   -3.0000    0.0000    0.0000 N   0  0  0  0  0  0  0  0  0  0  0  0
   -3.8817   -1.2135    0.0000 C   0  0  0  0  0  0  0  0  0  0  0  0
   -3.4182   -2.6401    0.0000 O   0  0  0  0  0  0  0  0  0  0  0  0
   -5.3083   -0.7500    0.0000 C   0  0  0  0  0  0  0  0  0  0  0  0
   -6.5218   -1.6317    0.0000 C   0  0  0  0  0  0  0  0  0  0  0  0
   -7.8921   -1.0216    0.0000 C   0  0  0  0  0  0  0  0  0  0  0  0
   -9.1911   -1.7716    0.0000 C   0  0  0  0  0  0  0  0  0  0  0  0
  -10.3059   -0.7679    0.0000 C   0  0  0  0  0  0  0  0  0  0  0  0
   -9.6958    0.6024    0.0000 C   0  0  0  0  0  0  0  0  0  0  0  0
   -8.2040    0.4456    0.0000 S   0  0  0  0  0  0  0  0  0  0  0  0
   -5.3083    0.7500    0.0000 N   0  0  0  0  0  0  0  0  0  0  0  0
   -3.8817    1.2135    0.0000 C   0  0  0  0  0  0  0  0  0  0  0  0
   -3.4182    2.6401    0.0000 S   0  0  0  0  0  0  0  0  0  0  0  0
   -6.5218    1.6317    0.0000 C   0  0  0  0  0  0  0  0  0  0  0  0
   -6.3650    3.1235    0.0000 C   0  0  0  0  0  0  0  0  0  0  0  0
   -4.9947    3.7336    0.0000 O   0  0  0  0  0  0  0  0  0  0  0  0
   -7.5785    4.0051    0.0000 O   0  0  0  0  0  0  0  0  0  0  0  0
   -7.4217    5.4969    0.0000 C   0  0  0  0  0  0  0  0  0  0  0  0
  1  2  1
  2  3  1
  3  4  1
  4  5  2
  5  6  1
  6  7  2
  7  8  1
  8  9  2
  7 10  1
 10 11  1
 11 12  2
 11 13  1
 13 14  2
 14 15  1
 15 16  2
 16 17  1
 17 18  2
 18 19  1
 13 20  1
 20 21  1
 21 22  2
 20 23  1
 23 24  1
 24 25  2
 24 26  1
 26 27  1
  9  4  1
 21 10  1
 19 15  1
M  END
>  <COMP_NUM>
1

>  <STEREO_CFG>
StereoCenters    0   1
Atom CFG    0   0   0
Bond CFG    0   0   0


>  <ID>
 2185984

>  <Activity>

$$$$

     RDKit          2D

 25 27  0  0  0  0  0  0  0  0999 V2000
    7.5785   -6.6032    0.0000 C   0  0  0  0  0  0  0  0  0  0  0  0
    6.3650   -5.7215    0.0000 C   0  0  0  0  0  0  0  0  0  0  0  0
    4.9947   -6.3316    0.0000 C   0  0  0  0  0  0  0  0  0  0  0  0
    4.8379   -7.8234    0.0000 N   0  0  0  0  0  0  0  0  0  0  0  0
    5.9526   -8.8271    0.0000 C   0  0  0  0  0  0  0  0  0  0  0  0
    5.3425  -10.1974    0.0000 C   0  0  0  0  0  0  0  0  0  0  0  0
    3.8507  -10.0406    0.0000 N   0  0  0  0  0  0  0  0  0  0  0  0
    3.5388   -8.5734    0.0000 C   0  0  0  0  0  0  0  0  0  0  0  0
    6.5218   -4.2298    0.0000 C   0  0  0  0  0  0  0  0  0  0  0  0
    5.3083   -3.3481    0.0000 N   0  0  0  0  0  0  0  0  0  0  0  0
    3.8817   -3.8116    0.0000 C   0  0  0  0  0  0  0  0  0  0  0  0
    3.4182   -5.2382    0.0000 O   0  0  0  0  0  0  0  0  0  0  0  0
    3.0000   -2.5981    0.0000 C   0  0  0  0  0  0  0  0  0  0  0  0
    1.5000   -2.5981    0.0000 C   0  0  0  0  0  0  0  0  0  0  0  0
    0.7500   -1.2990    0.0000 C   0  0  0  0  0  0  0  0  0  0  0  0
    1.5000    0.0000    0.0000 C   0  0  0  0  0  0  0  0  0  0  0  0
    0.7500    1.2990    0.0000 C   0  0  0  0  0  0  0  0  0  0  0  0
   -0.7500    1.2990    0.0000 C   0  0  0  0  0  0  0  0  0  0  0  0
   -1.5000    0.0000    0.0000 C   0  0  0  0  0  0  0  0  0  0  0  0
   -0.7500   -1.2990    0.0000 C   0  0  0  0  0  0  0  0  0  0  0  0
   -1.5000    2.5981    0.0000 C   0  0  0  0  0  0  0  0  0  0  0  0
   -2.2500    3.8971    0.0000 N   0  0  0  0  0  0  0  0  0  0  0  0
    3.8817   -1.3846    0.0000 N   0  0  0  0  0  0  0  0  0  0  0  0
    5.3083   -1.8481    0.0000 C   0  0  0  0  0  0  0  0  0  0  0  0
    6.5218   -0.9664    0.0000 S   0  0  0  0  0  0  0  0  0  0  0  0
  1  2  1
  2  3  1
  3  4  1
  4  5  1
  5  6  2
  6  7  1
  7  8  2
  2  9  1
  9 10  1
 10 11  1
 11 12  2
 11 13  1
 13 14  2
 14 15  1
 15 16  2
 16 17  1
 17 18  2
 18 19  1
 19 20  2
 18 21  1
 21 22  3
 13 23  1
 23 24  1
 24 25  2
  8  4  1
 24 10  1
 20 15  1
M  END
>  <COMP_NUM>
1

>  <STEREO_CFG>
StereoCenters    1   1
Atom CFG    0   0   0
Bond CFG    0   0   0


>  <Activity>
p450-cyp1a2 inhibitor

$$$$

     RDKit          2D

 24 27  0  0  0  0  0  0  0  0999 V2000
    7.5000   -0.0000    0.0000 C   0  0  0  0  0  0  0  0  0  0  0  0
    6.0000   -0.0000    0.0000 N   0  0  0  0  0  0  0  0  0  0  0  0
    5.2500    1.2990    0.0000 C   0  0  0  0  0  0  0  0  0  0  0  0
    5.2500   -1.2990    0.0000 C   0  0  0  0  0  0  0  0  0  0  0  0
    3.7500   -1.2990    0.0000 C   0  0  0  0  0  0  0  0  0  0  0  0
    3.0000   -2.5981    0.0000 C   0  0  0  0  0  0  0  0  0  0  0  0
    1.5000   -2.5981    0.0000 N   0  0  0  0  0  0  0  0  0  0  0  0
    0.7500   -1.2990    0.0000 C   0  0  0  0  0  0  0  0  0  0  0  0
    1.5000    0.0000    0.0000 C   0  0  0  0  0  0  0  0  0  0  0  0
    0.7500    1.2990    0.0000 C   0  0  0  0  0  0  0  0  0  0  0  0
   -0.7500    1.2990    0.0000 C   0  0  0  0  0  0  0  0  0  0  0  0
   -1.5000    0.0000    0.0000 C   0  0  0  0  0  0  0  0  0  0  0  0
   -0.7500   -1.2990    0.0000 C   0  0  0  0  0  0  0  0  0  0  0  0
   -1.5000   -2.5981    0.0000 S   0  0  0  0  0  0  0  0  0  0  0  0
   -0.7500   -3.8971    0.0000 C   0  0  0  0  0  0  0  0  0  0  0  0
    0.7500   -3.8971    0.0000 C   0  0  0  0  0  0  0  0  0  0  0  0
    1.5000   -5.1962    0.0000 C   0  0  0  0  0  0  0  0  0  0  0  0
    3.0000   -5.1962    0.0000 C   0  0  0  0  0  0  0  0  0  0  0  0
    3.7500   -6.4952    0.0000 C   0  0  0  0  0  0  0  0  0  0  0  0
    3.0000   -7.7942    0.0000 C   0  0  0  0  0  0  0  0  0  0  0  0
    1.5000   -7.7942    0.0000 C   0  0  0  0  0  0  0  0  0  0  0  0
    0.7500   -6.4952    0.0000 C   0  0  0  0  0  0  0  0  0  0  0  0
   -0.7500   -6.4952    0.0000 C   0  0  0  0  0  0  0  0  0  0  0  0
   -1.5000   -5.1962    0.0000 C   0  0  0  0  0  0  0  0  0  0  0  0
  1  2  1
  2  3  1
  2  4  1
  4  5  1
  5  6  1
  6  7  1
  7  8  1
  8  9  2
  9 10  1
 10 11  2
 11 12  1
 12 13  2
 13 14  1
 14 15  1
 15 16  2
 16 17  1
 17 18  2
 18 19  1
 19 20  2
 20 21  1
 21 22  2
 22 23  1
 23 24  2
 16  7  1
 13  8  1
 24 15  1
 22 17  1
M  END
>  <COMP_NUM>
1

>  <STEREO_CFG>
StereoCenters    0   0
Atom CFG    0   0   0
Bond CFG    0   0   0


>  <ID>
 227345

>  <Activity>

$$$$

     RDKit          2D

 70 84  0  0  0  0  0  0  0  0999 V2000
    1.5000    0.0000    0.0000 C   0  0  0  0  0  0  0  0  0  0  0  0
    0.7500   -1.2990    0.0000 C   0  0  0  0  0  0  0  0  0  0  0  0
   -0.7500   -1.2990    0.0000 C   0  0  0  0  0  0  0  0  0  0  0  0
   -1.5000    0.0000    0.0000 C   0  0  0  0  0  0  0  0  0  0  0  0
   -0.7500    1.2990    0.0000 C   0  0  0  0  0  0  0  0  0  0  0  0
    0.7500    1.2990    0.0000 C   0  0  0  0  0  0  0  0  0  0  0  0
   -1.5000    2.5981    0.0000 C   0  0  0  0  0  0  0  0  0  0  0  0
   -0.7500    3.8971    0.0000 C   0  0  0  0  0  0  0  0  0  0  0  0
   -1.5000    5.1962    0.0000 C   0  0  0  0  0  0  0  0  0  0  0  0
   -3.0000    5.1962    0.0000 C   0  0  0  0  0  0  0  0  0  0  0  0
   -3.7500    3.8971    0.0000 C   0  0  0  0  0  0  0  0  0  0  0  0
   -5.2500    3.8971    0.0000 C   0  0  0  0  0  0  0  0  0  0  0  0
   -6.0000    2.5981    0.0000 C   0  0  0  0  0  0  0  0  0  0  0  0
   -5.2500    1.2990    0.0000 C   0  0  0  0  0  0  0  0  0  0  0  0
   -3.7500    1.2990    0.0000 C   0  0  0  0  0  0  0  0  0  0  0  0
   -3.0000    2.5981    0.0000 C   0  0  0  0  0  0  0  0  0  0  0  0
   -3.0000    0.0000    0.0000 C   0  0  0  0  0  0  0  0  0  0  0  0
   -3.7500   -1.2990    0.0000 O   0  0  0  0  0  0  0  0  0  0  0  0
   -6.0000    5.1962    0.0000 C   0  0  0  0  0  0  0  0  0  0  0  0
   -5.2500    6.4952    0.0000 C   0  0  0  0  0  0  0  0  0  0  0  0
   -3.7500    6.4952    0.0000 C   0  0  0  0  0  0  0  0  0  0  0  0
   -3.0000    7.7942    0.0000 C   0  0  0  0  0  0  0  0  0  0  0  0
   -3.7500    9.0933    0.0000 C   0  0  0  0  0  0  0  0  0  0  0  0
   -5.2500    9.0933    0.0000 C   0  0  0  0  0  0  0  0  0  0  0  0
   -6.0000    7.7942    0.0000 C   0  0  0  0  0  0  0  0  0  0  0  0
   -7.5000    7.7942    0.0000 C   0  0  0  0  0  0  0  0  0  0  0  0
   -8.2500    6.4952    0.0000 C   0  0  0  0  0  0  0  0  0  0  0  0
   -7.5000    5.1962    0.0000 C   0  0  0  0  0  0  0  0  0  0  0  0
   -8.2500    9.0933    0.0000 C   0  0  0  0  0  0  0  0  0  0  0  0
   -9.7500    9.0933    0.0000 O   0  0  0  0  0  0  0  0  0  0  0  0
   -7.5000   10.3923    0.0000 C   0  0  0  0  0  0  0  0  0  0  0  0
   -8.2500   11.6913    0.0000 C   0  0  0  0  0  0  0  0  0  0  0  0
   -7.5000   12.9904    0.0000 C   0  0  0  0  0  0  0  0  0  0  0  0
   -6.0000   12.9904    0.0000 C   0  0  0  0  0  0  0  0  0  0  0  0
   -5.2500   11.6913    0.0000 C   0  0  0  0  0  0  0  0  0  0  0  0
   -6.0000   10.3923    0.0000 C   0  0  0  0  0  0  0  0  0  0  0  0
   -1.5000    7.7942    0.0000 N   0  0  0  0  0  0  0  0  0  0  0  0
   -0.7500    9.0933    0.0000 C   0  0  0  0  0  0  0  0  0  0  0  0
    0.7500    9.0933    0.0000 C   0  0  0  0  0  0  0  0  0  0  0  0
    1.5000   10.3923    0.0000 C   0  0  0  0  0  0  0  0  0  0  0  0
    0.7500   11.6913    0.0000 C   0  0  0  0  0  0  0  0  0  0  0  0
   -0.7500   11.6913    0.0000 C   0  0  0  0  0  0  0  0  0  0  0  0
   -1.5000   10.3923    0.0000 C   0  0  0  0  0  0  0  0  0  0  0  0
   -3.0000   10.3923    0.0000 C   0  0  0  0  0  0  0  0  0  0  0  0
   -3.5538    9.8189    0.0000 O   0  0  0  0  0  0  0  0  0  0  0  0
   -3.7500   11.6913    0.0000 C   0  0  0  0  0  0  0  0  0  0  0  0
   -5.2500   11.6913    0.0000 C   0  0  0  0  0  0  0  0  0  0  0  0
   -6.0000   12.9904    0.0000 C   0  0  0  0  0  0  0  0  0  0  0  0
   -5.2500   14.2894    0.0000 C   0  0  0  0  0  0  0  0  0  0  0  0
   -3.7500   14.2894    0.0000 C   0  0  0  0  0  0  0  0  0  0  0  0
   -3.0000   12.9904    0.0000 C   0  0  0  0  0  0  0  0  0  0  0  0
   -1.5000   12.9904    0.0000 C   0  0  0  0  0  0  0  0  0  0  0  0
   -0.7500   14.2894    0.0000 O   0  0  0  0  0  0  0  0  0  0  0  0
   -0.7500    6.4952    0.0000 N   0  0  0  0  0  0  0  0  0  0  0  0
    0.7500    6.4952    0.0000 C   0  0  0  0  0  0  0  0  0  0  0  0
    1.5000    5.1962    0.0000 C   0  0  0  0  0  0  0  0  0  0  0  0
    3.0000    5.1962    0.0000 C   0  0  0  0  0  0  0  0  0  0  0  0
    3.7500    6.4952    0.0000 C   0  0  0  0  0  0  0  0  0  0  0  0
    3.0000    7.7942    0.0000 C   0  0  0  0  0  0  0  0  0  0  0  0
    1.5000    7.7942    0.0000 C   0  0  0  0  0  0  0  0  0  0  0  0
    0.7500    9.0933    0.0000 C   0  0  0  0  0  0  0  0  0  0  0  0
   -0.7054    9.4562    0.0000 O   0  0  0  0  0  0  0  0  0  0  0  0
    1.5000   10.3923    0.0000 C   0  0  0  0  0  0  0  0  0  0  0  0
    0.7500   11.6913    0.0000 C   0  0  0  0  0  0  0  0  0  0  0  0
    1.5000   12.9904    0.0000 C   0  0  0  0  0  0  0  0  0  0  0  0
    3.0000   12.9904    0.0000 C   0  0  0  0  0  0  0  0  0  0  0  0
    3.7500   11.6913    0.0000 C   0  0  0  0  0  0  0  0  0  0  0  0
    3.0000   10.3923    0.0000 C   0  0  0  0  0  0  0  0  0  0  0  0
    3.7500    9.0933    0.0000 C   0  0  0  0  0  0  0  0  0  0  0  0
    5.2500    9.0933    0.0000 O   0  0  0  0  0  0  0  0  0  0  0  0
  1  2  2
  2  3  1
  3  4  2
  4  5  1
  5  6  2
  5  7  1
  7  8  2
  8  9  1
  9 10  2
 10 11  1
 11 12  2
 12 13  1
 13 14  2
 14 15  1
 15 16  2
 15 17  1
 17 18  2
 12 19  1
 19 20  1
 20 21  2
 21 22  1
 22 23  2
 23 24  1
 24 25  2
 25 26  1
 26 27  2
 27 28  1
 26 29  1
 29 30  2
 29 31  1
 31 32  2
 32 33  1
 33 34  2
 34 35  1
 35 36  2
 22 37  1
 37 38  1
 38 39  2
 39 40  1
 40 41  2
 41 42  1
 42 43  2
 43 44  1
 44 45  2
 44 46  1
 46 47  2
 47 48  1
 48 49  2
 49 50  1
 50 51  2
 51 52  1
 52 53  2
  9 54  1
 54 55  1
 55 56  2
 56 57  1
 57 58  2
 58 59  1
 59 60  2
 60 61  1
 61 62  2
 61 63  1
 63 64  2
 64 65  1
 65 66  2
 66 67  1
 67 68  2
 68 69  1
 69 70  2
  6  1  1
 43 38  1
 51 46  1
 60 55  1
 68 63  1
 17  4  1
 52 42  1
 69 59  1
 16  7  1
 21 10  1
 16 11  1
 28 19  2
 25 20  1
 36 24  1
 36 31  1
M  END
>  <COMP_NUM>
1

>  <STEREO_CFG>
StereoCenters    0   0
Atom CFG    0   0   0
Bond CFG    0   0   0


>  <Activity>
p450-cyp1a2 inhibitor

$$$$

     RDKit          2D

 22 24  0  0  0  0  0  0  0  0999 V2000
    3.0000    0.0000    0.0000 C   0  0  0  0  0  0  0  0  0  0  0  0
    1.5000    0.0000    0.0000 C   0  0  0  0  0  0  0  0  0  0  0  0
    0.7500   -1.2990    0.0000 C   0  0  0  0  0  0  0  0  0  0  0  0
   -0.7500   -1.2990    0.0000 C   0  0  0  0  0  0  0  0  0  0  0  0
   -1.5000    0.0000    0.0000 C   0  0  0  0  0  0  0  0  0  0  0  0
   -0.7500    1.2990    0.0000 C   0  0  0  0  0  0  0  0  0  0  0  0
    0.7500    1.2990    0.0000 N   0  0  0  0  0  0  0  0  0  0  0  0
   -1.5000    2.5981    0.0000 S   0  0  0  0  0  0  0  0  0  0  0  0
   -0.7500    3.8971    0.0000 C   0  0  0  0  0  0  0  0  0  0  0  0
    0.7500    3.8971    0.0000 C   0  0  0  0  0  0  0  0  0  0  0  0
    1.5000    5.1962    0.0000 C   0  0  0  0  0  0  0  0  0  0  0  0
    0.7500    6.4952    0.0000 C   0  0  0  0  0  0  0  0  0  0  0  0
   -0.7500    6.4952    0.0000 C   0  0  0  0  0  0  0  0  0  0  0  0
   -1.5000    5.1962    0.0000 C   0  0  0  0  0  0  0  0  0  0  0  0
   -3.0000    0.0000    0.0000 C   0  0  0  0  0  0  0  0  0  0  0  0
   -4.5000    0.0000    0.0000 N   0  0  0  0  0  0  0  0  0  0  0  0
    1.5000   -2.5981    0.0000 C   0  0  0  0  0  0  0  0  0  0  0  0
    0.7500   -3.8971    0.0000 C   0  0  0  0  0  0  0  0  0  0  0  0
    1.5000   -5.1962    0.0000 C   0  0  0  0  0  0  0  0  0  0  0  0
    3.0000   -5.1962    0.0000 C   0  0  0  0  0  0  0  0  0  0  0  0
    3.7500   -3.8971    0.0000 C   0  0  0  0  0  0  0  0  0  0  0  0
    3.0000   -2.5981    0.0000 C   0  0  0  0  0  0  0  0  0  0  0  0
  1  2  1
  2  3  2
  3  4  1
  4  5  2
  5  6  1
  6  7  2
  6  8  1
  8  9  1
  9 10  2
 10 11  1
 11 12  2
 12 13  1
 13 14  2
  5 15  1
 15 16  3
  3 17  1
 17 18  2
 18 19  1
 19 20  2
 20 21  1
 21 22  2
  7  2  1
 14  9  1
 22 17  1
M  END
>  <COMP_NUM>
1

>  <STEREO_CFG>
StereoCenters    0   0
Atom CFG    0   0   0
Bond CFG    0   0   0


>  <ID>
1476369

>  <Activity>
p450-cyp1a2 inhibitor

$$$$

     RDKit          2D

 20 22  0  0  0  0  0  0  0  0999 V2000
   -0.4374   -9.5477    0.0000 C   0  0  0  0  0  0  0  0  0  0  0  0
   -1.1874   -8.2487    0.0000 N   0  0  0  0  0  0  0  0  0  0  0  0
   -0.5773   -6.8783    0.0000 C   0  0  0  0  0  0  0  0  0  0  0  0
   -1.6920   -5.8746    0.0000 N   0  0  0  0  0  0  0  0  0  0  0  0
   -2.9911   -6.6246    0.0000 N   0  0  0  0  0  0  0  0  0  0  0  0
   -2.6792   -8.0919    0.0000 C   0  0  0  0  0  0  0  0  0  0  0  0
   -3.6829   -9.2066    0.0000 S   0  0  0  0  0  0  0  0  0  0  0  0
    0.8899   -6.5665    0.0000 C   0  0  0  0  0  0  0  0  0  0  0  0
    1.5000   -5.1962    0.0000 C   0  0  0  0  0  0  0  0  0  0  0  0
    2.9918   -5.3529    0.0000 C   0  0  0  0  0  0  0  0  0  0  0  0
    3.3037   -6.8202    0.0000 C   0  0  0  0  0  0  0  0  0  0  0  0
    2.0046   -7.5702    0.0000 S   0  0  0  0  0  0  0  0  0  0  0  0
    0.7500   -3.8971    0.0000 O   0  0  0  0  0  0  0  0  0  0  0  0
    1.5000   -2.5981    0.0000 C   0  0  0  0  0  0  0  0  0  0  0  0
    0.7500   -1.2990    0.0000 C   0  0  0  0  0  0  0  0  0  0  0  0
    1.5000    0.0000    0.0000 C   0  0  0  0  0  0  0  0  0  0  0  0
    0.7500    1.2990    0.0000 C   0  0  0  0  0  0  0  0  0  0  0  0
   -0.7500    1.2990    0.0000 C   0  0  0  0  0  0  0  0  0  0  0  0
   -1.5000    0.0000    0.0000 C   0  0  0  0  0  0  0  0  0  0  0  0
   -0.7500   -1.2990    0.0000 C   0  0  0  0  0  0  0  0  0  0  0  0
  1  2  1
  2  3  1
  3  4  2
  4  5  1
  5  6  1
  6  7  2
  3  8  1
  8  9  2
  9 10  1
 10 11  2
 11 12  1
  9 13  1
 13 14  1
 14 15  1
 15 16  2
 16 17  1
 17 18  2
 18 19  1
 19 20  2
  6  2  1
 12  8  1
 20 15  1
M  END
>  <COMP_NUM>
1

>  <STEREO_CFG>
StereoCenters    0   0
Atom CFG    0   0   0
Bond CFG    0   0   0


>  <Activity>
p450-cyp1a2 inhibitor

$$$$

     RDKit          2D

 22 24  0  0  0  0  0  0  0  0999 V2000
    5.0490   -3.1471    0.0000 C   0  0  0  0  0  0  0  0  0  0  0  0
    3.7500   -3.8971    0.0000 C   0  0  0  0  0  0  0  0  0  0  0  0
    2.4510   -4.6471    0.0000 C   0  0  0  0  0  0  0  0  0  0  0  0
    3.0000   -2.5981    0.0000 C   0  0  0  0  0  0  0  0  0  0  0  0
    1.5000   -2.5981    0.0000 N   0  0  0  0  0  0  0  0  0  0  0  0
    0.7500   -1.2990    0.0000 C   0  0  0  0  0  0  0  0  0  0  0  0
    1.5000    0.0000    0.0000 C   0  0  0  0  0  0  0  0  0  0  0  0
    0.7500    1.2990    0.0000 C   0  0  0  0  0  0  0  0  0  0  0  0
   -0.7500    1.2990    0.0000 C   0  0  0  0  0  0  0  0  0  0  0  0
   -1.5000    0.0000    0.0000 C   0  0  0  0  0  0  0  0  0  0  0  0
   -0.7500   -1.2990    0.0000 C   0  0  0  0  0  0  0  0  0  0  0  0
   -1.5000   -2.5981    0.0000 S   0  0  0  0  0  0  0  0  0  0  0  0
   -0.7500   -3.8971    0.0000 C   0  0  0  0  0  0  0  0  0  0  0  0
   -1.5000   -5.1962    0.0000 C   0  0  0  0  0  0  0  0  0  0  0  0
   -0.7500   -6.4952    0.0000 C   0  0  0  0  0  0  0  0  0  0  0  0
    0.7500   -6.4952    0.0000 C   0  0  0  0  0  0  0  0  0  0  0  0
    1.5000   -5.1962    0.0000 C   0  0  0  0  0  0  0  0  0  0  0  0
    0.7500   -3.8971    0.0000 C   0  0  0  0  0  0  0  0  0  0  0  0
    4.5000   -5.1962    0.0000 C   0  0  0  0  0  0  0  0  0  0  0  0
    3.7500   -6.4952    0.0000 N   0  0  0  0  0  0  0  0  0  0  0  0
    4.5000   -7.7942    0.0000 C   0  0  0  0  0  0  0  0  0  0  0  0
    2.2500   -6.4952    0.0000 C   0  0  0  0  0  0  0  0  0  0  0  0
  1  2  1
  2  3  1
  2  4  1
  4  5  1
  5  6  1
  6  7  2
  7  8  1
  8  9  2
  9 10  1
 10 11  2
 11 12  1
 12 13  1
 13 14  2
 14 15  1
 15 16  2
 16 17  1
 17 18  2
  2 19  1
 19 20  1
 20 21  1
 20 22  1
 18  5  1
 11  6  1
 18 13  1
M  END
>  <COMP_NUM>
1

>  <STEREO_CFG>
StereoCenters    0   0
Atom CFG    0   0   0
Bond CFG    0   0   0


>  <Activity>

$$$$

     RDKit          2D

 21 23  0  0  0  0  0  0  0  0999 V2000
    3.0000    0.0000    0.0000 C   0  0  0  0  0  0  0  0  0  0  0  0
    1.5000    0.0000    0.0000 C   0  0  0  0  0  0  0  0  0  0  0  0
    0.7500   -1.2990    0.0000 C   0  0  0  0  0  0  0  0  0  0  0  0
   -0.7500   -1.2990    0.0000 C   0  0  0  0  0  0  0  0  0  0  0  0
   -1.5000    0.0000    0.0000 C   0  0  0  0  0  0  0  0  0  0  0  0
   -0.7500    1.2990    0.0000 C   0  0  0  0  0  0  0  0  0  0  0  0
    0.7500    1.2990    0.0000 C   0  0  0  0  0  0  0  0  0  0  0  0
   -2.9672   -0.3119    0.0000 N   0  0  0  0  0  0  0  0  0  0  0  0
   -3.1240   -1.8037    0.0000 C   0  0  0  0  0  0  0  0  0  0  0  0
   -1.7537   -2.4138    0.0000 S   0  0  0  0  0  0  0  0  0  0  0  0
   -4.4231   -2.5537    0.0000 N   0  0  0  0  0  0  0  0  0  0  0  0
   -5.7221   -1.8037    0.0000 C   0  0  0  0  0  0  0  0  0  0  0  0
   -5.7221   -0.3037    0.0000 S   0  0  0  0  0  0  0  0  0  0  0  0
   -7.0211   -2.5537    0.0000 N   0  0  0  0  0  0  0  0  0  0  0  0
   -8.3202   -1.8037    0.0000 C   0  0  0  0  0  0  0  0  0  0  0  0
   -8.3202   -0.3037    0.0000 O   0  0  0  0  0  0  0  0  0  0  0  0
   -9.6192   -2.5537    0.0000 C   0  0  0  0  0  0  0  0  0  0  0  0
   -9.7760   -4.0454    0.0000 C   0  0  0  0  0  0  0  0  0  0  0  0
  -11.2432   -4.3573    0.0000 C   0  0  0  0  0  0  0  0  0  0  0  0
  -11.9932   -3.0583    0.0000 C   0  0  0  0  0  0  0  0  0  0  0  0
  -10.9895   -1.9435    0.0000 S   0  0  0  0  0  0  0  0  0  0  0  0
  1  2  1
  2  3  2
  3  4  1
  4  5  2
  5  6  1
  6  7  2
  5  8  1
  8  9  2
  9 10  1
  9 11  1
 11 12  1
 12 13  2
 12 14  1
 14 15  1
 15 16  2
 15 17  1
 17 18  2
 18 19  1
 19 20  2
 20 21  1
  7  2  1
 10  4  1
 21 17  1
M  END
>  <COMP_NUM>
1

>  <STEREO_CFG>
StereoCenters    0   0
Atom CFG    0   0   0
Bond CFG    0   0   0


>  <Activity>
p450-cyp1a2 inhibitor

$$$$

     RDKit          2D

 32 37  0  0  0  0  0  0  0  0999 V2000
    1.2990   -5.8573    0.0000 C   0  0  0  0  0  0  0  0  0  0  0  0
    1.2990   -7.3573    0.0000 C   0  0  0  0  0  0  0  0  0  0  0  0
   -0.0000   -8.1073    0.0000 N   0  0  0  0  0  0  0  0  0  0  0  0
   -1.2990   -7.3573    0.0000 C   0  0  0  0  0  0  0  0  0  0  0  0
   -1.2990   -5.8573    0.0000 C   0  0  0  0  0  0  0  0  0  0  0  0
   -0.0000   -5.1073    0.0000 N   0  0  0  0  0  0  0  0  0  0  0  0
   -0.0000   -3.6073    0.0000 C   0  0  0  0  0  0  0  0  0  0  0  0
    1.2135   -2.7256    0.0000 N   0  0  0  0  0  0  0  0  0  0  0  0
    0.7500   -1.2990    0.0000 C   0  0  0  0  0  0  0  0  0  0  0  0
    1.5000    0.0000    0.0000 C   0  0  0  0  0  0  0  0  0  0  0  0
    0.7500    1.2990    0.0000 C   0  0  0  0  0  0  0  0  0  0  0  0
   -0.7500    1.2990    0.0000 C   0  0  0  0  0  0  0  0  0  0  0  0
   -1.5000    0.0000    0.0000 C   0  0  0  0  0  0  0  0  0  0  0  0
   -0.7500   -1.2990    0.0000 C   0  0  0  0  0  0  0  0  0  0  0  0
   -1.2135   -2.7256    0.0000 S   0  0  0  0  0  0  0  0  0  0  0  0
   -0.0000   -9.6073    0.0000 C   0  0  0  0  0  0  0  0  0  0  0  0
    1.2990  -10.3573    0.0000 O   0  0  0  0  0  0  0  0  0  0  0  0
   -1.2990  -10.3573    0.0000 C   0  0  0  0  0  0  0  0  0  0  0  0
   -2.6694   -9.7472    0.0000 C   0  0  0  0  0  0  0  0  0  0  0  0
   -3.6731  -10.8619    0.0000 C   0  0  0  0  0  0  0  0  0  0  0  0
   -2.9231  -12.1610    0.0000 C   0  0  0  0  0  0  0  0  0  0  0  0
   -1.4558  -11.8491    0.0000 N   0  0  0  0  0  0  0  0  0  0  0  0
   -0.3411  -12.8528    0.0000 C   0  0  0  0  0  0  0  0  0  0  0  0
   -0.6530  -14.3200    0.0000 C   0  0  0  0  0  0  0  0  0  0  0  0
   -2.0796  -14.7835    0.0000 C   0  0  0  0  0  0  0  0  0  0  0  0
   -2.3914  -16.2507    0.0000 C   0  0  0  0  0  0  0  0  0  0  0  0
   -1.2767  -17.2544    0.0000 C   0  0  0  0  0  0  0  0  0  0  0  0
    0.1499  -16.7909    0.0000 C   0  0  0  0  0  0  0  0  0  0  0  0
    0.4617  -15.3237    0.0000 C   0  0  0  0  0  0  0  0  0  0  0  0
   -3.9267  -13.2757    0.0000 C   0  0  0  0  0  0  0  0  0  0  0  0
   -5.2971  -12.6656    0.0000 C   0  0  0  0  0  0  0  0  0  0  0  0
   -5.1403  -11.1738    0.0000 S   0  0  0  0  0  0  0  0  0  0  0  0
  1  2  1
  2  3  1
  3  4  1
  4  5  1
  5  6  1
  6  7  1
  7  8  2
  8  9  1
  9 10  2
 10 11  1
 11 12  2
 12 13  1
 13 14  2
 14 15  1
  3 16  1
 16 17  2
 16 18  1
 18 19  2
 19 20  1
 20 21  2
 21 22  1
 22 23  1
 23 24  1
 24 25  2
 25 26  1
 26 27  2
 27 28  1
 28 29  2
 21 30  1
 30 31  2
 31 32  1
  6  1  1
 15  7  1
 14  9  1
 22 18  1
 32 20  1
 29 24  1
M  END
>  <COMP_NUM>
1

>  <STEREO_CFG>
StereoCenters    0   0
Atom CFG    0   0   0
Bond CFG    0   0   0


>  <Activity>

$$$$

     RDKit          2D

 17 18  0  0  0  0  0  0  0  0999 V2000
    6.0000   -2.5981    0.0000 C   0  0  0  0  0  0  0  0  0  0  0  0
    5.2500   -1.2990    0.0000 O   0  0  0  0  0  0  0  0  0  0  0  0
    3.7500   -1.2990    0.0000 C   0  0  0  0  0  0  0  0  0  0  0  0
    3.0000    0.0000    0.0000 C   0  0  0  0  0  0  0  0  0  0  0  0
    1.5000    0.0000    0.0000 N   0  0  0  0  0  0  0  0  0  0  0  0
    0.7500   -1.2990    0.0000 C   0  0  0  0  0  0  0  0  0  0  0  0
   -0.7500   -1.2990    0.0000 N   0  0  0  0  0  0  0  0  0  0  0  0
   -1.5000    0.0000    0.0000 C   0  0  0  0  0  0  0  0  0  0  0  0
   -3.0000    0.0000    0.0000 S   0  0  0  0  0  0  0  0  0  0  0  0
   -0.7500    1.2990    0.0000 S   0  0  0  0  0  0  0  0  0  0  0  0
    0.7500    1.2990    0.0000 C   0  0  0  0  0  0  0  0  0  0  0  0
   -1.5000   -2.5981    0.0000 C   0  0  0  0  0  0  0  0  0  0  0  0
   -0.7500   -3.8971    0.0000 C   0  0  0  0  0  0  0  0  0  0  0  0
    0.7418   -4.0539    0.0000 C   0  0  0  0  0  0  0  0  0  0  0  0
    1.0537   -5.5211    0.0000 C   0  0  0  0  0  0  0  0  0  0  0  0
   -0.2454   -6.2711    0.0000 C   0  0  0  0  0  0  0  0  0  0  0  0
   -1.3601   -5.2674    0.0000 O   0  0  0  0  0  0  0  0  0  0  0  0
  1  2  1
  2  3  1
  3  4  1
  4  5  1
  5  6  1
  6  7  1
  7  8  1
  8  9  2
  8 10  1
 10 11  1
  7 12  1
 12 13  1
 13 14  2
 14 15  1
 15 16  2
 16 17  1
 11  5  1
 17 13  1
M  END
>  <COMP_NUM>
1

>  <STEREO_CFG>
StereoCenters    0   0
Atom CFG    0   0   0
Bond CFG    0   0   0


>  <Activity>

$$$$

     RDKit          2D

 20 22  0  0  0  0  0  0  0  0999 V2000
    3.0000    0.0000    0.0000 C   0  0  0  0  0  0  0  0  0  0  0  0
    1.5000    0.0000    0.0000 C   0  0  0  0  0  0  0  0  0  0  0  0
    0.7500   -1.2990    0.0000 C   0  0  0  0  0  0  0  0  0  0  0  0
   -0.7500   -1.2990    0.0000 C   0  0  0  0  0  0  0  0  0  0  0  0
   -1.5000    0.0000    0.0000 C   0  0  0  0  0  0  0  0  0  0  0  0
   -0.7500    1.2990    0.0000 C   0  0  0  0  0  0  0  0  0  0  0  0
    0.7500    1.2990    0.0000 C   0  0  0  0  0  0  0  0  0  0  0  0
   -3.0000    0.0000    0.0000 C   0  0  0  0  0  0  0  0  0  0  0  0
   -3.7500    1.2990    0.0000 N   0  0  0  0  0  0  0  0  0  0  0  0
   -5.2500    1.2990    0.0000 N   0  0  0  0  0  0  0  0  0  0  0  0
   -6.1317    0.0855    0.0000 C   0  0  0  0  0  0  0  0  0  0  0  0
   -7.5583    0.5490    0.0000 N   0  0  0  0  0  0  0  0  0  0  0  0
   -7.5583    2.0490    0.0000 N   0  0  0  0  0  0  0  0  0  0  0  0
   -6.1317    2.5126    0.0000 C   0  0  0  0  0  0  0  0  0  0  0  0
   -5.6682    3.9391    0.0000 S   0  0  0  0  0  0  0  0  0  0  0  0
   -5.6682   -1.3411    0.0000 C   0  0  0  0  0  0  0  0  0  0  0  0
   -4.2416   -1.8046    0.0000 C   0  0  0  0  0  0  0  0  0  0  0  0
   -4.2416   -3.3046    0.0000 C   0  0  0  0  0  0  0  0  0  0  0  0
   -5.6682   -3.7681    0.0000 C   0  0  0  0  0  0  0  0  0  0  0  0
   -6.5498   -2.5546    0.0000 S   0  0  0  0  0  0  0  0  0  0  0  0
  1  2  1
  2  3  2
  3  4  1
  4  5  2
  5  6  1
  6  7  2
  5  8  1
  8  9  2
  9 10  1
 10 11  1
 11 12  2
 12 13  1
 13 14  1
 14 15  2
 11 16  1
 16 17  2
 17 18  1
 18 19  2
 19 20  1
  7  2  1
 14 10  1
 20 16  1
M  END
>  <COMP_NUM>
1

>  <STEREO_CFG>
StereoCenters    0   0
Atom CFG    0   0   0
Bond CFG    0   0   0


>  <Activity>
p450-cyp1a2 inhibitor

$$$$

     RDKit          2D

 22 24  0  0  0  0  0  0  0  0999 V2000
    3.0000   -5.1962    0.0000 C   0  0  0  0  0  0  0  0  0  0  0  0
    1.5000   -5.1962    0.0000 S   0  0  0  0  0  0  0  0  0  0  0  0
    0.7500   -3.8971    0.0000 C   0  0  0  0  0  0  0  0  0  0  0  0
    1.5000   -2.5981    0.0000 N   0  0  0  0  0  0  0  0  0  0  0  0
    0.7500   -1.2990    0.0000 C   0  0  0  0  0  0  0  0  0  0  0  0
    1.5000    0.0000    0.0000 C   0  0  0  0  0  0  0  0  0  0  0  0
    0.7500    1.2990    0.0000 C   0  0  0  0  0  0  0  0  0  0  0  0
   -0.7500    1.2990    0.0000 C   0  0  0  0  0  0  0  0  0  0  0  0
   -1.5000    0.0000    0.0000 C   0  0  0  0  0  0  0  0  0  0  0  0
   -0.7500   -1.2990    0.0000 C   0  0  0  0  0  0  0  0  0  0  0  0
   -1.5000   -2.5981    0.0000 C   0  0  0  0  0  0  0  0  0  0  0  0
   -0.7500   -3.8971    0.0000 C   0  0  0  0  0  0  0  0  0  0  0  0
   -1.5000   -5.1962    0.0000 C   0  0  0  0  0  0  0  0  0  0  0  0
   -0.7500   -6.4952    0.0000 C   0  0  0  0  0  0  0  0  0  0  0  0
    0.7500   -6.4952    0.0000 C   0  0  0  0  0  0  0  0  0  0  0  0
    2.2500   -6.4952    0.0000 N   0  0  0  0  0  0  0  0  0  0  0  0
   -1.5000   -7.7942    0.0000 C   0  0  0  0  0  0  0  0  0  0  0  0
   -3.0000   -7.7942    0.0000 C   0  0  0  0  0  0  0  0  0  0  0  0
   -3.7500   -9.0933    0.0000 C   0  0  0  0  0  0  0  0  0  0  0  0
   -3.0000  -10.3923    0.0000 C   0  0  0  0  0  0  0  0  0  0  0  0
   -1.5000  -10.3923    0.0000 C   0  0  0  0  0  0  0  0  0  0  0  0
   -0.7500   -9.0933    0.0000 C   0  0  0  0  0  0  0  0  0  0  0  0
  1  2  1
  2  3  1
  3  4  2
  4  5  1
  5  6  2
  6  7  1
  7  8  2
  8  9  1
  9 10  2
 10 11  1
 11 12  2
 12 13  1
 13 14  2
 14 15  1
 15 16  3
 14 17  1
 17 18  2
 18 19  1
 19 20  2
 20 21  1
 21 22  2
 12  3  1
 10  5  1
 22 17  1
M  END
>  <COMP_NUM>
1

>  <STEREO_CFG>
StereoCenters    0   1
Atom CFG    0   0   0
Bond CFG    0   0   0


>  <Activity>
p450-cyp1a2 inhibitor

$$$$

     RDKit          2D

 25 28  0  0  0  0  0  0  0  0999 V2000
   -3.4140    1.9635    0.0000 C   0  0  0  0  0  0  0  0  0  0  0  0
   -1.9140    1.9635    0.0000 N   0  0  0  0  0  0  0  0  0  0  0  0
   -1.0323    0.7500    0.0000 C   0  0  0  0  0  0  0  0  0  0  0  0
    0.3943    1.2135    0.0000 C   0  0  0  0  0  0  0  0  0  0  0  0
    1.2760    0.0000    0.0000 C   0  0  0  0  0  0  0  0  0  0  0  0
    0.3943   -1.2135    0.0000 C   0  0  0  0  0  0  0  0  0  0  0  0
   -1.0323   -0.7500    0.0000 S   0  0  0  0  0  0  0  0  0  0  0  0
    0.8578   -2.6401    0.0000 C   0  0  0  0  0  0  0  0  0  0  0  0
    2.2844   -3.1036    0.0000 N   0  0  0  0  0  0  0  0  0  0  0  0
    2.2844   -4.6036    0.0000 N   0  0  0  0  0  0  0  0  0  0  0  0
    0.8578   -5.0672    0.0000 C   0  0  0  0  0  0  0  0  0  0  0  0
   -0.0239   -3.8536    0.0000 N   0  0  0  0  0  0  0  0  0  0  0  0
   -1.5239   -3.8536    0.0000 C   0  0  0  0  0  0  0  0  0  0  0  0
    0.3943   -6.4937    0.0000 S   0  0  0  0  0  0  0  0  0  0  0  0
   -1.0729   -6.8056    0.0000 C   0  0  0  0  0  0  0  0  0  0  0  0
   -1.5364   -8.2322    0.0000 C   0  0  0  0  0  0  0  0  0  0  0  0
   -3.0037   -8.5441    0.0000 C   0  0  0  0  0  0  0  0  0  0  0  0
    0.3943    2.7135    0.0000 C   0  0  0  0  0  0  0  0  0  0  0  0
   -1.0323    3.1771    0.0000 N   0  0  0  0  0  0  0  0  0  0  0  0
    1.6078    3.5952    0.0000 C   0  0  0  0  0  0  0  0  0  0  0  0
    2.9781    2.9851    0.0000 C   0  0  0  0  0  0  0  0  0  0  0  0
    4.1917    3.8668    0.0000 C   0  0  0  0  0  0  0  0  0  0  0  0
    4.0349    5.3586    0.0000 C   0  0  0  0  0  0  0  0  0  0  0  0
    2.6646    5.9687    0.0000 C   0  0  0  0  0  0  0  0  0  0  0  0
    1.4510    5.0870    0.0000 C   0  0  0  0  0  0  0  0  0  0  0  0
  1  2  1
  2  3  1
  3  4  2
  4  5  1
  5  6  2
  6  7  1
  6  8  1
  8  9  2
  9 10  1
 10 11  2
 11 12  1
 12 13  1
 11 14  1
 14 15  1
 15 16  1
 16 17  2
  4 18  1
 18 19  2
 18 20  1
 20 21  2
 21 22  1
 22 23  2
 23 24  1
 24 25  2
 19  2  1
  7  3  1
 12  8  1
 25 20  1
M  END
>  <COMP_NUM>
1

>  <STEREO_CFG>
StereoCenters    0   0
Atom CFG    0   0   0
Bond CFG    0   0   0


>  <Activity>
p450-cyp1a2 inhibitor

$$$$

     RDKit          2D

 18 20  0  0  0  0  0  0  0  0999 V2000
    1.5000    0.0000    0.0000 C   0  0  0  0  0  0  0  0  0  0  0  0
    0.7500   -1.2990    0.0000 C   0  0  0  0  0  0  0  0  0  0  0  0
   -0.7500   -1.2990    0.0000 C   0  0  0  0  0  0  0  0  0  0  0  0
   -1.5000    0.0000    0.0000 C   0  0  0  0  0  0  0  0  0  0  0  0
   -0.7500    1.2990    0.0000 C   0  0  0  0  0  0  0  0  0  0  0  0
    0.7500    1.2990    0.0000 C   0  0  0  0  0  0  0  0  0  0  0  0
   -1.5000    2.5981    0.0000 N   0  0  0  0  0  0  0  0  0  0  0  0
   -2.9918    2.7549    0.0000 C   0  0  0  0  0  0  0  0  0  0  0  0
   -3.3037    4.2221    0.0000 C   0  0  0  0  0  0  0  0  0  0  0  0
   -2.0046    4.9721    0.0000 N   0  0  0  0  0  0  0  0  0  0  0  0
   -0.8899    3.9684    0.0000 C   0  0  0  0  0  0  0  0  0  0  0  0
   -3.0000    0.0000    0.0000 C   0  0  0  0  0  0  0  0  0  0  0  0
   -4.5000    0.0000    0.0000 N   0  0  0  0  0  0  0  0  0  0  0  0
   -1.5000   -2.5981    0.0000 N   0  0  0  0  0  0  0  0  0  0  0  0
   -0.8899   -3.9684    0.0000 C   0  0  0  0  0  0  0  0  0  0  0  0
   -2.0046   -4.9721    0.0000 C   0  0  0  0  0  0  0  0  0  0  0  0
   -3.3037   -4.2221    0.0000 N   0  0  0  0  0  0  0  0  0  0  0  0
   -2.9918   -2.7549    0.0000 C   0  0  0  0  0  0  0  0  0  0  0  0
  1  2  2
  2  3  1
  3  4  2
  4  5  1
  5  6  2
  5  7  1
  7  8  1
  8  9  2
  9 10  1
 10 11  2
  4 12  1
 12 13  3
  3 14  1
 14 15  1
 15 16  2
 16 17  1
 17 18  2
  6  1  1
 11  7  1
 18 14  1
M  END
>  <COMP_NUM>
1

>  <STEREO_CFG>
StereoCenters    0   0
Atom CFG    0   0   0
Bond CFG    0   0   0


>  <Activity>
p450-cyp1a2 inhibitor

$$$$

     RDKit          2D

 21 23  0  0  0  0  0  0  0  0999 V2000
    3.7500   -1.2990    0.0000 C   0  0  0  0  0  0  0  0  0  0  0  0
    3.0000    0.0000    0.0000 O   0  0  0  0  0  0  0  0  0  0  0  0
    1.5000    0.0000    0.0000 C   0  0  0  0  0  0  0  0  0  0  0  0
    0.7500   -1.2990    0.0000 C   0  0  0  0  0  0  0  0  0  0  0  0
   -0.7500   -1.2990    0.0000 C   0  0  0  0  0  0  0  0  0  0  0  0
   -1.5000    0.0000    0.0000 C   0  0  0  0  0  0  0  0  0  0  0  0
   -0.7500    1.2990    0.0000 C   0  0  0  0  0  0  0  0  0  0  0  0
    0.7500    1.2990    0.0000 C   0  0  0  0  0  0  0  0  0  0  0  0
   -3.0000    0.0000    0.0000 C   0  0  0  0  0  0  0  0  0  0  0  0
   -3.7500    1.2990    0.0000 N   0  0  0  0  0  0  0  0  0  0  0  0
   -5.2500    1.2990    0.0000 N   0  0  0  0  0  0  0  0  0  0  0  0
   -6.1317    0.0855    0.0000 C   0  0  0  0  0  0  0  0  0  0  0  0
   -7.5583    0.5490    0.0000 N   0  0  0  0  0  0  0  0  0  0  0  0
   -7.5583    2.0490    0.0000 N   0  0  0  0  0  0  0  0  0  0  0  0
   -6.1317    2.5126    0.0000 C   0  0  0  0  0  0  0  0  0  0  0  0
   -5.6682    3.9391    0.0000 S   0  0  0  0  0  0  0  0  0  0  0  0
   -5.6682   -1.3411    0.0000 C   0  0  0  0  0  0  0  0  0  0  0  0
   -4.2416   -1.8046    0.0000 C   0  0  0  0  0  0  0  0  0  0  0  0
   -4.2416   -3.3046    0.0000 C   0  0  0  0  0  0  0  0  0  0  0  0
   -5.6682   -3.7681    0.0000 C   0  0  0  0  0  0  0  0  0  0  0  0
   -6.5498   -2.5546    0.0000 S   0  0  0  0  0  0  0  0  0  0  0  0
  1  2  1
  2  3  1
  3  4  2
  4  5  1
  5  6  2
  6  7  1
  7  8  2
  6  9  1
  9 10  2
 10 11  1
 11 12  1
 12 13  2
 13 14  1
 14 15  1
 15 16  2
 12 17  1
 17 18  2
 18 19  1
 19 20  2
 20 21  1
  8  3  1
 15 11  1
 21 17  1
M  END
>  <COMP_NUM>
1

>  <STEREO_CFG>
StereoCenters    0   0
Atom CFG    0   0   0
Bond CFG    0   0   0


>  <Activity>
p450-cyp1a2 inhibitor

$$$$

     RDKit          2D

 25 28  0  0  0  0  0  0  0  0999 V2000
    1.5000    0.0000    0.0000 C   0  0  0  0  0  0  0  0  0  0  0  0
    0.7500   -1.2990    0.0000 C   0  0  0  0  0  0  0  0  0  0  0  0
   -0.7500   -1.2990    0.0000 C   0  0  0  0  0  0  0  0  0  0  0  0
   -1.5000    0.0000    0.0000 C   0  0  0  0  0  0  0  0  0  0  0  0
   -3.0000    0.0000    0.0000 O   0  0  0  0  0  0  0  0  0  0  0  0
   -0.7500    1.2990    0.0000 C   0  0  0  0  0  0  0  0  0  0  0  0
    0.7500    1.2990    0.0000 C   0  0  0  0  0  0  0  0  0  0  0  0
    1.5000    2.5981    0.0000 C   0  0  0  0  0  0  0  0  0  0  0  0
    0.8899    3.9684    0.0000 C   0  0  0  0  0  0  0  0  0  0  0  0
    2.0046    4.9721    0.0000 C   0  0  0  0  0  0  0  0  0  0  0  0
    3.3037    4.2221    0.0000 C   0  0  0  0  0  0  0  0  0  0  0  0
    2.9918    2.7549    0.0000 S   0  0  0  0  0  0  0  0  0  0  0  0
   -1.5000   -2.5981    0.0000 N   0  0  0  0  0  0  0  0  0  0  0  0
   -0.8899   -3.9684    0.0000 C   0  0  0  0  0  0  0  0  0  0  0  0
   -2.0046   -4.9721    0.0000 C   0  0  0  0  0  0  0  0  0  0  0  0
   -3.3037   -4.2221    0.0000 N   0  0  0  0  0  0  0  0  0  0  0  0
   -2.9918   -2.7549    0.0000 C   0  0  0  0  0  0  0  0  0  0  0  0
   -1.8478   -6.4639    0.0000 N   0  3  0  0  0  4  0  0  0  0  0  0
   -0.4775   -7.0740    0.0000 O   0  0  0  0  0  0  0  0  0  0  0  0
   -3.0613   -7.3456    0.0000 O   0  5  0  0  0  1  0  0  0  0  0  0
    1.5000   -2.5981    0.0000 C   0  0  0  0  0  0  0  0  0  0  0  0
    2.9918   -2.7549    0.0000 C   0  0  0  0  0  0  0  0  0  0  0  0
    3.3037   -4.2221    0.0000 C   0  0  0  0  0  0  0  0  0  0  0  0
    2.0046   -4.9721    0.0000 C   0  0  0  0  0  0  0  0  0  0  0  0
    0.8899   -3.9684    0.0000 S   0  0  0  0  0  0  0  0  0  0  0  0
  1  2  1
  2  3  1
  3  4  1
  4  5  2
  4  6  1
  6  7  2
  7  8  1
  8  9  2
  9 10  1
 10 11  2
 11 12  1
  3 13  1
 13 14  1
 14 15  2
 15 16  1
 16 17  2
 15 18  1
 18 19  2
 18 20  1
  2 21  1
 21 22  2
 22 23  1
 23 24  2
 24 25  1
  7  1  1
 12  8  1
 17 13  1
 25 21  1
M  END
>  <COMP_NUM>
1

>  <STEREO_CFG>
StereoCenters    2   0
Atom CFG    0   0   0
Bond CFG    0   0   0


>  <Activity>
p450-cyp1a2 inhibitor

$$$$

     RDKit          2D

 24 27  0  0  0  0  0  0  0  0999 V2000
    3.0000   -7.7942    0.0000 C   0  0  0  0  0  0  0  0  0  0  0  0
    3.7500   -6.4952    0.0000 N   0  0  0  0  0  0  0  0  0  0  0  0
    5.2500   -6.4952    0.0000 C   0  0  0  0  0  0  0  0  0  0  0  0
    3.0000   -5.1962    0.0000 C   0  0  0  0  0  0  0  0  0  0  0  0
    1.5000   -5.1962    0.0000 C   0  0  0  0  0  0  0  0  0  0  0  0
    0.7500   -3.8971    0.0000 C   0  0  0  0  0  0  0  0  0  0  0  0
    1.5000   -2.5981    0.0000 C   0  0  0  0  0  0  0  0  0  0  0  0
    3.0000   -2.5981    0.0000 C   0  0  0  0  0  0  0  0  0  0  0  0
    3.7500   -3.8971    0.0000 C   0  0  0  0  0  0  0  0  0  0  0  0
    0.7500   -1.2990    0.0000 C   0  0  0  0  0  0  0  0  0  0  0  0
    1.5000    0.0000    0.0000 C   0  0  0  0  0  0  0  0  0  0  0  0
    0.7500    1.2990    0.0000 C   0  0  0  0  0  0  0  0  0  0  0  0
   -0.7500    1.2990    0.0000 C   0  0  0  0  0  0  0  0  0  0  0  0
   -1.5000    0.0000    0.0000 C   0  0  0  0  0  0  0  0  0  0  0  0
   -0.7500   -1.2990    0.0000 C   0  0  0  0  0  0  0  0  0  0  0  0
   -1.5000    2.5981    0.0000 N   0  0  0  0  0  0  0  0  0  0  0  0
   -0.7500    3.8971    0.0000 C   0  0  0  0  0  0  0  0  0  0  0  0
    0.7500    3.8971    0.0000 N   0  0  0  0  0  0  0  0  0  0  0  0
    1.5000    2.5981    0.0000 C   0  0  0  0  0  0  0  0  0  0  0  0
    3.0000    2.5981    0.0000 N   0  0  0  0  0  0  0  0  0  0  0  0
    3.8817    3.8116    0.0000 C   0  0  0  0  0  0  0  0  0  0  0  0
    5.3083    3.3481    0.0000 C   0  0  0  0  0  0  0  0  0  0  0  0
    5.3083    1.8481    0.0000 N   0  0  0  0  0  0  0  0  0  0  0  0
    3.8817    1.3846    0.0000 C   0  0  0  0  0  0  0  0  0  0  0  0
  1  2  1
  2  3  1
  2  4  1
  4  5  2
  5  6  1
  6  7  2
  7  8  1
  8  9  2
  7 10  1
 10 11  2
 11 12  1
 12 13  2
 13 14  1
 14 15  2
 13 16  1
 16 17  2
 17 18  1
 18 19  2
 19 20  1
 20 21  1
 21 22  2
 22 23  1
 23 24  2
  9  4  1
 15 10  1
 19 12  1
 24 20  1
M  END
>  <COMP_NUM>
1

>  <STEREO_CFG>
StereoCenters    0   0
Atom CFG    0   0   0
Bond CFG    0   0   0


>  <ID>
3234554

>  <Activity>
p450-cyp1a2 inhibitor

$$$$

     RDKit          2D

 29 32  0  0  0  0  0  0  0  0999 V2000
  -11.6913  -10.3573    0.0000 C   0  0  0  0  0  0  0  0  0  0  0  0
  -10.3923   -9.6073    0.0000 C   0  0  0  0  0  0  0  0  0  0  0  0
  -10.3923   -8.1073    0.0000 C   0  0  0  0  0  0  0  0  0  0  0  0
   -9.0933   -7.3573    0.0000 C   0  0  0  0  0  0  0  0  0  0  0  0
   -7.7942   -8.1073    0.0000 C   0  0  0  0  0  0  0  0  0  0  0  0
   -7.7942   -9.6073    0.0000 C   0  0  0  0  0  0  0  0  0  0  0  0
   -9.0933  -10.3573    0.0000 C   0  0  0  0  0  0  0  0  0  0  0  0
   -6.4952   -7.3573    0.0000 C   0  0  0  0  0  0  0  0  0  0  0  0
   -6.4952   -5.8573    0.0000 O   0  0  0  0  0  0  0  0  0  0  0  0
   -5.1962   -8.1073    0.0000 N   0  0  0  0  0  0  0  0  0  0  0  0
   -3.8971   -7.3573    0.0000 C   0  0  0  0  0  0  0  0  0  0  0  0
   -3.8971   -5.8573    0.0000 S   0  0  0  0  0  0  0  0  0  0  0  0
   -2.5981   -8.1073    0.0000 N   0  0  0  0  0  0  0  0  0  0  0  0
   -1.2990   -7.3573    0.0000 C   0  0  0  0  0  0  0  0  0  0  0  0
   -0.0000   -8.1073    0.0000 C   0  0  0  0  0  0  0  0  0  0  0  0
    1.2990   -7.3573    0.0000 C   0  0  0  0  0  0  0  0  0  0  0  0
    1.2990   -5.8573    0.0000 C   0  0  0  0  0  0  0  0  0  0  0  0
   -0.0000   -5.1073    0.0000 C   0  0  0  0  0  0  0  0  0  0  0  0
   -1.2990   -5.8573    0.0000 C   0  0  0  0  0  0  0  0  0  0  0  0
   -0.0000   -3.6073    0.0000 C   0  0  0  0  0  0  0  0  0  0  0  0
    1.2135   -2.7256    0.0000 N   0  0  0  0  0  0  0  0  0  0  0  0
    0.7500   -1.2990    0.0000 C   0  0  0  0  0  0  0  0  0  0  0  0
    1.5000    0.0000    0.0000 C   0  0  0  0  0  0  0  0  0  0  0  0
    0.7500    1.2990    0.0000 C   0  0  0  0  0  0  0  0  0  0  0  0
   -0.7500    1.2990    0.0000 C   0  0  0  0  0  0  0  0  0  0  0  0
   -1.5000    0.0000    0.0000 C   0  0  0  0  0  0  0  0  0  0  0  0
   -0.7500   -1.2990    0.0000 C   0  0  0  0  0  0  0  0  0  0  0  0
   -1.2135   -2.7256    0.0000 S   0  0  0  0  0  0  0  0  0  0  0  0
    0.0000   -9.6073    0.0000 C   0  0  0  0  0  0  0  0  0  0  0  0
  1  2  1
  2  3  2
  3  4  1
  4  5  2
  5  6  1
  6  7  2
  5  8  1
  8  9  2
  8 10  1
 10 11  1
 11 12  2
 11 13  1
 13 14  1
 14 15  2
 15 16  1
 16 17  2
 17 18  1
 18 19  2
 18 20  1
 20 21  2
 21 22  1
 22 23  2
 23 24  1
 24 25  2
 25 26  1
 26 27  2
 27 28  1
 15 29  1
  7  2  1
 19 14  1
 28 20  1
 27 22  1
M  END
>  <COMP_NUM>
1

>  <STEREO_CFG>
StereoCenters    0   0
Atom CFG    0   0   0
Bond CFG    0   0   0


>  <Activity>

$$$$

     RDKit          2D

 23 25  0  0  0  0  0  0  0  0999 V2000
    6.4664   -0.8373    0.0000 C   0  0  0  0  0  0  0  0  0  0  0  0
    5.4627   -1.9520    0.0000 C   0  0  0  0  0  0  0  0  0  0  0  0
    3.9955   -1.6402    0.0000 C   0  0  0  0  0  0  0  0  0  0  0  0
    2.9918   -2.7549    0.0000 N   0  0  0  0  0  0  0  0  0  0  0  0
    1.5000   -2.5981    0.0000 C   0  0  0  0  0  0  0  0  0  0  0  0
    0.8899   -3.9684    0.0000 N   0  0  0  0  0  0  0  0  0  0  0  0
    2.0046   -4.9721    0.0000 N   0  0  0  0  0  0  0  0  0  0  0  0
    3.3037   -4.2221    0.0000 C   0  0  0  0  0  0  0  0  0  0  0  0
    4.6740   -4.8322    0.0000 S   0  0  0  0  0  0  0  0  0  0  0  0
    0.7500   -1.2990    0.0000 C   0  0  0  0  0  0  0  0  0  0  0  0
    1.5000    0.0000    0.0000 C   0  0  0  0  0  0  0  0  0  0  0  0
    0.7500    1.2990    0.0000 C   0  0  0  0  0  0  0  0  0  0  0  0
   -0.7500    1.2990    0.0000 C   0  0  0  0  0  0  0  0  0  0  0  0
   -1.5000    0.0000    0.0000 N   0  0  0  0  0  0  0  0  0  0  0  0
   -0.7500   -1.2990    0.0000 C   0  0  0  0  0  0  0  0  0  0  0  0
   -1.5000   -2.5981    0.0000 O   0  0  0  0  0  0  0  0  0  0  0  0
   -3.0000    0.0000    0.0000 C   0  0  0  0  0  0  0  0  0  0  0  0
   -3.7500    1.2990    0.0000 C   0  0  0  0  0  0  0  0  0  0  0  0
   -3.0000    2.5981    0.0000 C   0  0  0  0  0  0  0  0  0  0  0  0
   -3.7500    3.8971    0.0000 C   0  0  0  0  0  0  0  0  0  0  0  0
   -5.2500    3.8971    0.0000 C   0  0  0  0  0  0  0  0  0  0  0  0
   -6.0000    2.5981    0.0000 C   0  0  0  0  0  0  0  0  0  0  0  0
   -5.2500    1.2990    0.0000 C   0  0  0  0  0  0  0  0  0  0  0  0
  1  2  2
  2  3  1
  3  4  1
  4  5  1
  5  6  2
  6  7  1
  7  8  1
  8  9  2
  5 10  1
 10 11  2
 11 12  1
 12 13  2
 13 14  1
 14 15  1
 15 16  2
 14 17  1
 17 18  1
 18 19  2
 19 20  1
 20 21  2
 21 22  1
 22 23  2
  8  4  1
 15 10  1
 23 18  1
M  END
>  <COMP_NUM>
1

>  <STEREO_CFG>
StereoCenters    0   0
Atom CFG    0   0   0
Bond CFG    0   0   0


>  <ID>
 2764919

>  <Activity>

$$$$

     RDKit          2D

 28 31  0  0  0  0  0  0  0  0999 V2000
    3.7500   -1.2990    0.0000 C   0  0  0  0  0  0  0  0  0  0  0  0
    3.0000    0.0000    0.0000 O   0  0  0  0  0  0  0  0  0  0  0  0
    1.5000    0.0000    0.0000 C   0  0  0  0  0  0  0  0  0  0  0  0
    0.7500   -1.2990    0.0000 C   0  0  0  0  0  0  0  0  0  0  0  0
   -0.7500   -1.2990    0.0000 C   0  0  0  0  0  0  0  0  0  0  0  0
   -1.5000    0.0000    0.0000 C   0  0  0  0  0  0  0  0  0  0  0  0
   -0.7500    1.2990    0.0000 C   0  0  0  0  0  0  0  0  0  0  0  0
    0.7500    1.2990    0.0000 C   0  0  0  0  0  0  0  0  0  0  0  0
   -1.5000    2.5981    0.0000 C   0  0  0  0  0  0  0  0  0  0  0  0
   -2.9918    2.7549    0.0000 C   0  0  0  0  0  0  0  0  0  0  0  0
   -3.3037    4.2221    0.0000 S   0  0  0  0  0  0  0  0  0  0  0  0
   -2.0046    4.9721    0.0000 C   0  0  0  0  0  0  0  0  0  0  0  0
   -0.8899    3.9684    0.0000 N   0  0  0  0  0  0  0  0  0  0  0  0
   -1.8478    6.4639    0.0000 N   0  0  0  0  0  0  0  0  0  0  0  0
   -0.4775    7.0740    0.0000 C   0  0  0  0  0  0  0  0  0  0  0  0
   -0.3207    8.5658    0.0000 C   0  0  0  0  0  0  0  0  0  0  0  0
   -1.5342    9.4474    0.0000 N   0  0  0  0  0  0  0  0  0  0  0  0
   -2.9046    8.8373    0.0000 C   0  0  0  0  0  0  0  0  0  0  0  0
   -3.0613    7.3456    0.0000 C   0  0  0  0  0  0  0  0  0  0  0  0
   -1.3774   10.9392    0.0000 C   0  0  0  0  0  0  0  0  0  0  0  0
   -2.5910   11.8209    0.0000 S   0  0  0  0  0  0  0  0  0  0  0  0
   -0.0071   11.5493    0.0000 N   0  0  0  0  0  0  0  0  0  0  0  0
    0.1497   13.0411    0.0000 C   0  0  0  0  0  0  0  0  0  0  0  0
    1.5200   13.6512    0.0000 C   0  0  0  0  0  0  0  0  0  0  0  0
    1.6768   15.1430    0.0000 C   0  0  0  0  0  0  0  0  0  0  0  0
    0.4633   16.0247    0.0000 C   0  0  0  0  0  0  0  0  0  0  0  0
   -0.9071   15.4146    0.0000 C   0  0  0  0  0  0  0  0  0  0  0  0
   -1.0639   13.9228    0.0000 C   0  0  0  0  0  0  0  0  0  0  0  0
  1  2  1
  2  3  1
  3  4  2
  4  5  1
  5  6  2
  6  7  1
  7  8  2
  7  9  1
  9 10  2
 10 11  1
 11 12  1
 12 13  2
 12 14  1
 14 15  1
 15 16  1
 16 17  1
 17 18  1
 18 19  1
 17 20  1
 20 21  2
 20 22  1
 22 23  1
 23 24  2
 24 25  1
 25 26  2
 26 27  1
 27 28  2
  8  3  1
 13  9  1
 19 14  1
 28 23  1
M  END
>  <COMP_NUM>
1

>  <STEREO_CFG>
StereoCenters    0   0
Atom CFG    0   0   0
Bond CFG    0   0   0


>  <Activity>
p450-cyp1a2 inhibitor

$$$$

     RDKit          2D

 14 14  0  0  0  0  0  0  0  0999 V2000
    1.5000    0.0000    0.0000 C   0  0  0  0  0  0  0  0  0  0  0  0
    0.7500   -1.2990    0.0000 C   0  0  0  0  0  0  0  0  0  0  0  0
   -0.7500   -1.2990    0.0000 C   0  0  0  0  0  0  0  0  0  0  0  0
   -1.5000    0.0000    0.0000 C   0  0  0  0  0  0  0  0  0  0  0  0
   -0.7500    1.2990    0.0000 C   0  0  0  0  0  0  0  0  0  0  0  0
    0.7500    1.2990    0.0000 C   0  0  0  0  0  0  0  0  0  0  0  0
    1.5000    2.5981    0.0000 N   0  0  0  0  0  0  0  0  0  0  0  0
    3.0000    2.5981    0.0000 C   0  0  0  0  0  0  0  0  0  0  0  0
    4.5000    2.5981    0.0000 S   0  0  0  0  0  0  0  0  0  0  0  0
   -1.5000   -2.5981    0.0000 S   0  0  0  0  0  0  0  0  0  0  0  0
   -3.0000   -2.5981    0.0000 C   0  0  0  0  0  0  0  0  0  0  0  0
   -3.7500   -3.8971    0.0000 C   0  0  0  0  0  0  0  0  0  0  0  0
   -3.0000   -5.1962    0.0000 O   0  0  0  0  0  0  0  0  0  0  0  0
   -5.2500   -3.8971    0.0000 O   0  0  0  0  0  0  0  0  0  0  0  0
  1  2  2
  2  3  1
  3  4  2
  4  5  1
  5  6  2
  6  7  1
  7  8  2
  8  9  2
  3 10  1
 10 11  1
 11 12  1
 12 13  2
 12 14  1
  6  1  1
M  END
>  <COMP_NUM>
1

>  <STEREO_CFG>
StereoCenters    0   0
Atom CFG    0   0   0
Bond CFG    0   0   0


>  <Activity>

$$$$

     RDKit          2D

 34 40  0  0  0  0  0  0  0  0999 V2000
    1.5000    0.0000    0.0000 C   0  0  0  0  0  0  0  0  0  0  0  0
    0.7500   -1.2990    0.0000 C   0  0  0  0  0  0  0  0  0  0  0  0
   -0.7500   -1.2990    0.0000 C   0  0  0  0  0  0  0  0  0  0  0  0
   -1.5000    0.0000    0.0000 C   0  0  0  0  0  0  0  0  0  0  0  0
   -0.7500    1.2990    0.0000 C   0  0  0  0  0  0  0  0  0  0  0  0
    0.7500    1.2990    0.0000 C   0  0  0  0  0  0  0  0  0  0  0  0
   -1.7537    2.4138    0.0000 C   0  0  0  0  0  0  0  0  0  0  0  0
   -1.5969    3.9055    0.0000 C   0  0  0  0  0  0  0  0  0  0  0  0
   -2.8104    4.7872    0.0000 C   0  0  0  0  0  0  0  0  0  0  0  0
   -4.1807    4.1771    0.0000 C   0  0  0  0  0  0  0  0  0  0  0  0
   -4.3375    2.6853    0.0000 C   0  0  0  0  0  0  0  0  0  0  0  0
   -3.1240    1.8037    0.0000 C   0  0  0  0  0  0  0  0  0  0  0  0
   -2.9672    0.3119    0.0000 C   0  0  0  0  0  0  0  0  0  0  0  0
   -4.0819   -0.6918    0.0000 N   0  0  0  0  0  0  0  0  0  0  0  0
   -5.5085   -0.2283    0.0000 C   0  0  0  0  0  0  0  0  0  0  0  0
   -5.8204    1.2389    0.0000 C   0  0  0  0  0  0  0  0  0  0  0  0
   -7.2470    1.7024    0.0000 C   0  0  0  0  0  0  0  0  0  0  0  0
   -8.3617    0.6987    0.0000 C   0  0  0  0  0  0  0  0  0  0  0  0
   -8.0498   -0.7685    0.0000 C   0  0  0  0  0  0  0  0  0  0  0  0
   -6.6232   -1.2320    0.0000 C   0  0  0  0  0  0  0  0  0  0  0  0
   -9.7883    1.1623    0.0000 N   0  0  0  0  0  0  0  0  0  0  0  0
  -10.1001    2.6295    0.0000 C   0  0  0  0  0  0  0  0  0  0  0  0
   -9.0964    3.7442    0.0000 C   0  0  0  0  0  0  0  0  0  0  0  0
   -7.5964    3.7442    0.0000 C   0  0  0  0  0  0  0  0  0  0  0  0
   -6.8464    5.0433    0.0000 C   0  0  0  0  0  0  0  0  0  0  0  0
   -7.5964    6.3423    0.0000 C   0  0  0  0  0  0  0  0  0  0  0  0
   -9.0964    6.3423    0.0000 C   0  0  0  0  0  0  0  0  0  0  0  0
   -9.8464    5.0433    0.0000 C   0  0  0  0  0  0  0  0  0  0  0  0
  -11.3137    4.7314    0.0000 C   0  0  0  0  0  0  0  0  0  0  0  0
  -12.5272    5.6131    0.0000 C   0  0  0  0  0  0  0  0  0  0  0  0
  -13.8975    5.0030    0.0000 C   0  0  0  0  0  0  0  0  0  0  0  0
  -14.0543    3.5112    0.0000 C   0  0  0  0  0  0  0  0  0  0  0  0
  -12.8408    2.6295    0.0000 C   0  0  0  0  0  0  0  0  0  0  0  0
  -11.4705    3.2396    0.0000 C   0  0  0  0  0  0  0  0  0  0  0  0
  1  2  2
  2  3  1
  3  4  2
  4  5  1
  5  6  2
  5  7  1
  7  8  2
  8  9  1
  9 10  2
 10 11  1
 11 12  2
 12 13  1
 13 14  2
 14 15  1
 15 16  2
 16 17  1
 17 18  2
 18 19  1
 19 20  2
 18 21  1
 21 22  2
 22 23  1
 23 24  2
 24 25  1
 25 26  2
 26 27  1
 27 28  2
 28 29  1
 29 30  2
 30 31  1
 31 32  2
 32 33  1
 33 34  2
  6  1  1
 13  4  1
 12  7  1
 20 15  1
 34 22  1
 28 23  1
 34 29  1
M  END
>  <COMP_NUM>
1

>  <STEREO_CFG>
StereoCenters    0   0
Atom CFG    0   0   0
Bond CFG    0   0   0


>  <ID>
 408275

>  <Activity>

$$$$

     RDKit          2D

 20 21  0  0  0  0  0  0  0  0999 V2000
    1.5000    0.0000    0.0000 C   0  0  0  0  0  0  0  0  0  0  0  0
    0.7500   -1.2990    0.0000 C   0  0  0  0  0  0  0  0  0  0  0  0
   -0.7500   -1.2990    0.0000 C   0  0  0  0  0  0  0  0  0  0  0  0
   -1.5000    0.0000    0.0000 C   0  0  0  0  0  0  0  0  0  0  0  0
   -0.7500    1.2990    0.0000 C   0  0  0  0  0  0  0  0  0  0  0  0
    0.7500    1.2990    0.0000 C   0  0  0  0  0  0  0  0  0  0  0  0
   -1.5000    2.5981    0.0000 As  0  0  0  0  0  3  0  0  0  0  0  0
   -0.7500    3.8971    0.0000 As  0  0  0  0  0  3  0  0  0  0  0  0
   -1.5000    5.1962    0.0000 C   0  0  0  0  0  0  0  0  0  0  0  0
   -0.7500    6.4952    0.0000 C   0  0  0  0  0  0  0  0  0  0  0  0
   -1.5000    7.7942    0.0000 C   0  0  0  0  0  0  0  0  0  0  0  0
   -3.0000    7.7942    0.0000 C   0  0  0  0  0  0  0  0  0  0  0  0
   -3.7500    6.4952    0.0000 C   0  0  0  0  0  0  0  0  0  0  0  0
   -3.0000    5.1962    0.0000 C   0  0  0  0  0  0  0  0  0  0  0  0
   -5.2500    6.4952    0.0000 C   0  0  0  0  0  0  0  0  0  0  0  0
   -6.0000    5.1962    0.0000 O   0  0  0  0  0  0  0  0  0  0  0  0
   -6.0000    7.7942    0.0000 O   0  0  0  0  0  0  0  0  0  0  0  0
   -1.5000   -2.5981    0.0000 C   0  0  0  0  0  0  0  0  0  0  0  0
   -0.7500   -3.8971    0.0000 O   0  0  0  0  0  0  0  0  0  0  0  0
   -3.0000   -2.5981    0.0000 O   0  0  0  0  0  0  0  0  0  0  0  0
  1  2  2
  2  3  1
  3  4  2
  4  5  1
  5  6  2
  5  7  1
  7  8  2
  8  9  1
  9 10  2
 10 11  1
 11 12  2
 12 13  1
 13 14  2
 13 15  1
 15 16  2
 15 17  1
  3 18  1
 18 19  2
 18 20  1
  6  1  1
 14  9  1
M  END
>  <COMP_NUM>
1

>  <STEREO_CFG>
StereoCenters    0   0
Atom CFG    0   0   0
Bond CFG    0   0   0


>  <ID>
 261036

>  <Activity>

$$$$

     RDKit          2D

 28 31  0  0  0  0  0  0  0  0999 V2000
    2.1595   -4.4101    0.0000 C   0  0  0  0  0  0  0  0  0  0  0  0
    0.7500   -3.8971    0.0000 C   0  0  0  0  0  0  0  0  0  0  0  0
   -0.7500   -3.8971    0.0000 C   0  0  0  0  0  0  0  0  0  0  0  0
   -1.5000   -2.5981    0.0000 C   0  0  0  0  0  0  0  0  0  0  0  0
   -0.7500   -1.2990    0.0000 C   0  0  0  0  0  0  0  0  0  0  0  0
    0.7500   -1.2990    0.0000 C   0  0  0  0  0  0  0  0  0  0  0  0
    1.5000   -2.5981    0.0000 N   0  0  0  0  0  0  0  0  0  0  0  0
    1.5000    0.0000    0.0000 C   0  0  0  0  0  0  0  0  0  0  0  0
    0.7500    1.2990    0.0000 C   0  0  0  0  0  0  0  0  0  0  0  0
   -0.7500    1.2990    0.0000 C   0  0  0  0  0  0  0  0  0  0  0  0
   -1.5000    0.0000    0.0000 C   0  0  0  0  0  0  0  0  0  0  0  0
   -1.5000    2.5981    0.0000 O   0  0  0  0  0  0  0  0  0  0  0  0
   -0.7500    3.8971    0.0000 C   0  0  0  0  0  0  0  0  0  0  0  0
   -2.9672   -2.9099    0.0000 C   0  0  0  0  0  0  0  0  0  0  0  0
   -4.0819   -1.9062    0.0000 S   0  0  0  0  0  0  0  0  0  0  0  0
   -3.1240   -4.4017    0.0000 N   0  0  0  0  0  0  0  0  0  0  0  0
   -1.7537   -5.0118    0.0000 S   0  0  0  0  0  0  0  0  0  0  0  0
   -4.4231   -5.1517    0.0000 C   0  0  0  0  0  0  0  0  0  0  0  0
   -5.7221   -4.4017    0.0000 C   0  0  0  0  0  0  0  0  0  0  0  0
   -7.0211   -5.1517    0.0000 C   0  0  0  0  0  0  0  0  0  0  0  0
   -7.0211   -6.6517    0.0000 C   0  0  0  0  0  0  0  0  0  0  0  0
   -5.7221   -7.4017    0.0000 C   0  0  0  0  0  0  0  0  0  0  0  0
   -4.4231   -6.6517    0.0000 C   0  0  0  0  0  0  0  0  0  0  0  0
   -8.3202   -7.4017    0.0000 O   0  0  0  0  0  0  0  0  0  0  0  0
   -8.3202   -8.9017    0.0000 C   0  0  0  0  0  0  0  0  0  0  0  0
   -8.3202   -4.4017    0.0000 O   0  0  0  0  0  0  0  0  0  0  0  0
   -8.3202   -2.9017    0.0000 C   0  0  0  0  0  0  0  0  0  0  0  0
    0.4895   -5.3743    0.0000 C   0  0  0  0  0  0  0  0  0  0  0  0
  1  2  1
  2  3  1
  3  4  2
  4  5  1
  5  6  2
  6  7  1
  6  8  1
  8  9  2
  9 10  1
 10 11  2
 10 12  1
 12 13  1
  4 14  1
 14 15  2
 14 16  1
 16 17  1
 16 18  1
 18 19  2
 19 20  1
 20 21  2
 21 22  1
 22 23  2
 21 24  1
 24 25  1
 20 26  1
 26 27  1
  2 28  1
  7  2  1
 17  3  1
 11  5  1
 23 18  1
M  END
>  <COMP_NUM>
1

>  <STEREO_CFG>
StereoCenters    0   0
Atom CFG    0   0   0
Bond CFG    0   0   0


>  <ID>
1105480

>  <Activity>
p450-cyp1a2 inhibitor

$$$$

     RDKit          2D

 27 32  0  0  0  0  0  0  0  0999 V2000
    1.5000    0.0000    0.0000 C   0  0  0  0  0  0  0  0  0  0  0  0
    0.7500   -1.2990    0.0000 C   0  0  0  0  0  0  0  0  0  0  0  0
   -0.7500   -1.2990    0.0000 C   0  0  0  0  0  0  0  0  0  0  0  0
   -1.5000    0.0000    0.0000 C   0  0  0  0  0  0  0  0  0  0  0  0
   -0.7500    1.2990    0.0000 C   0  0  0  0  0  0  0  0  0  0  0  0
    0.7500    1.2990    0.0000 C   0  0  0  0  0  0  0  0  0  0  0  0
   -1.7537    2.4138    0.0000 C   0  0  0  0  0  0  0  0  0  0  0  0
   -1.5969    3.9055    0.0000 C   0  0  0  0  0  0  0  0  0  0  0  0
   -2.8104    4.7872    0.0000 C   0  0  0  0  0  0  0  0  0  0  0  0
   -4.1807    4.1771    0.0000 C   0  0  0  0  0  0  0  0  0  0  0  0
   -4.3375    2.6853    0.0000 C   0  0  0  0  0  0  0  0  0  0  0  0
   -3.1240    1.8037    0.0000 C   0  0  0  0  0  0  0  0  0  0  0  0
   -2.9672    0.3119    0.0000 N   0  0  0  0  0  0  0  0  0  0  0  0
   -4.0819   -0.6918    0.0000 C   0  0  0  0  0  0  0  0  0  0  0  0
   -5.5085   -0.2283    0.0000 N   0  0  0  0  0  0  0  0  0  0  0  0
   -5.9720    1.1983    0.0000 C   0  0  0  0  0  0  0  0  0  0  0  0
   -5.2220    2.4973    0.0000 C   0  0  0  0  0  0  0  0  0  0  0  0
   -5.9720    3.7964    0.0000 C   0  0  0  0  0  0  0  0  0  0  0  0
   -7.4720    3.7964    0.0000 C   0  0  0  0  0  0  0  0  0  0  0  0
   -8.2220    2.4973    0.0000 C   0  0  0  0  0  0  0  0  0  0  0  0
   -7.4720    1.1983    0.0000 C   0  0  0  0  0  0  0  0  0  0  0  0
   -7.9356   -0.2283    0.0000 C   0  0  0  0  0  0  0  0  0  0  0  0
   -9.3059   -0.8384    0.0000 C   0  0  0  0  0  0  0  0  0  0  0  0
   -9.4627   -2.3302    0.0000 C   0  0  0  0  0  0  0  0  0  0  0  0
   -8.2492   -3.2119    0.0000 C   0  0  0  0  0  0  0  0  0  0  0  0
   -6.8788   -2.6018    0.0000 C   0  0  0  0  0  0  0  0  0  0  0  0
   -6.7220   -1.1100    0.0000 C   0  0  0  0  0  0  0  0  0  0  0  0
  1  2  2
  2  3  1
  3  4  2
  4  5  1
  5  6  2
  5  7  1
  7  8  2
  8  9  1
  9 10  2
 10 11  1
 11 12  2
 12 13  1
 13 14  1
 14 15  1
 15 16  1
 16 17  2
 17 18  1
 18 19  2
 19 20  1
 20 21  2
 21 22  1
 22 23  2
 23 24  1
 24 25  2
 25 26  1
 26 27  2
  6  1  1
 13  4  1
 12  7  1
 27 15  1
 21 16  1
 27 22  1
M  END
>  <COMP_NUM>
1

>  <STEREO_CFG>
StereoCenters    0   0
Atom CFG    0   0   0
Bond CFG    0   0   0


>  <ID>
231656

>  <Activity>
p450-cyp1a2 inhibitor

$$$$

     RDKit          2D

 23 26  0  0  0  0  0  0  0  0999 V2000
   -6.4952   -5.8573    0.0000 C   0  0  0  0  0  0  0  0  0  0  0  0
   -5.1962   -5.1073    0.0000 C   0  0  0  0  0  0  0  0  0  0  0  0
   -3.8971   -5.8573    0.0000 C   0  0  0  0  0  0  0  0  0  0  0  0
   -3.8971   -7.3573    0.0000 C   0  0  0  0  0  0  0  0  0  0  0  0
   -5.1962   -8.1073    0.0000 C   0  0  0  0  0  0  0  0  0  0  0  0
   -6.4952   -7.3573    0.0000 C   0  0  0  0  0  0  0  0  0  0  0  0
   -2.5981   -8.1073    0.0000 C   0  0  0  0  0  0  0  0  0  0  0  0
   -1.2990   -7.3573    0.0000 N   0  0  0  0  0  0  0  0  0  0  0  0
   -0.0000   -8.1073    0.0000 C   0  0  0  0  0  0  0  0  0  0  0  0
    1.2990   -7.3573    0.0000 C   0  0  0  0  0  0  0  0  0  0  0  0
    1.2990   -5.8573    0.0000 C   0  0  0  0  0  0  0  0  0  0  0  0
   -0.0000   -5.1073    0.0000 C   0  0  0  0  0  0  0  0  0  0  0  0
   -1.2990   -5.8573    0.0000 C   0  0  0  0  0  0  0  0  0  0  0  0
   -2.5981   -5.1073    0.0000 O   0  0  0  0  0  0  0  0  0  0  0  0
   -0.0000   -3.6073    0.0000 C   0  0  0  0  0  0  0  0  0  0  0  0
    1.2135   -2.7256    0.0000 N   0  0  0  0  0  0  0  0  0  0  0  0
    0.7500   -1.2990    0.0000 C   0  0  0  0  0  0  0  0  0  0  0  0
    1.5000    0.0000    0.0000 C   0  0  0  0  0  0  0  0  0  0  0  0
    0.7500    1.2990    0.0000 C   0  0  0  0  0  0  0  0  0  0  0  0
   -0.7500    1.2990    0.0000 C   0  0  0  0  0  0  0  0  0  0  0  0
   -1.5000    0.0000    0.0000 C   0  0  0  0  0  0  0  0  0  0  0  0
   -0.7500   -1.2990    0.0000 C   0  0  0  0  0  0  0  0  0  0  0  0
   -1.2135   -2.7256    0.0000 S   0  0  0  0  0  0  0  0  0  0  0  0
  1  2  2
  2  3  1
  3  4  2
  4  5  1
  5  6  2
  4  7  1
  7  8  1
  8  9  1
  9 10  2
 10 11  1
 11 12  2
 12 13  1
 13 14  2
 12 15  1
 15 16  2
 16 17  1
 17 18  2
 18 19  1
 19 20  2
 20 21  1
 21 22  2
 22 23  1
  6  1  1
 13  8  1
 23 15  1
 22 17  1
M  END
>  <COMP_NUM>
1

>  <STEREO_CFG>
StereoCenters    0   0
Atom CFG    0   0   0
Bond CFG    0   0   0


>  <Activity>
p450-cyp1a2 inhibitor

$$$$

     RDKit          2D

 23 26  0  0  0  0  0  0  0  0999 V2000
    1.5000    0.0000    0.0000 C   0  0  0  0  0  0  0  0  0  0  0  0
    0.7500   -1.2990    0.0000 C   0  0  0  0  0  0  0  0  0  0  0  0
   -0.7500   -1.2990    0.0000 C   0  0  0  0  0  0  0  0  0  0  0  0
   -1.5000    0.0000    0.0000 C   0  0  0  0  0  0  0  0  0  0  0  0
   -0.7500    1.2990    0.0000 C   0  0  0  0  0  0  0  0  0  0  0  0
    0.7500    1.2990    0.0000 C   0  0  0  0  0  0  0  0  0  0  0  0
   -3.0000    0.0000    0.0000 C   0  0  0  0  0  0  0  0  0  0  0  0
   -3.7500    1.2990    0.0000 S   0  0  0  0  0  0  0  0  0  0  0  0
   -5.2500    1.2990    0.0000 C   0  0  0  0  0  0  0  0  0  0  0  0
   -6.1317    0.0855    0.0000 N   0  0  0  0  0  0  0  0  0  0  0  0
   -7.5583    0.5490    0.0000 N   0  0  0  0  0  0  0  0  0  0  0  0
   -7.5583    2.0490    0.0000 C   0  0  0  0  0  0  0  0  0  0  0  0
   -6.1317    2.5126    0.0000 O   0  0  0  0  0  0  0  0  0  0  0  0
   -8.7718    2.9307    0.0000 C   0  0  0  0  0  0  0  0  0  0  0  0
  -10.1984    2.4672    0.0000 C   0  0  0  0  0  0  0  0  0  0  0  0
  -11.0801    3.6807    0.0000 C   0  0  0  0  0  0  0  0  0  0  0  0
  -10.1984    4.8942    0.0000 C   0  0  0  0  0  0  0  0  0  0  0  0
   -8.7718    4.4307    0.0000 S   0  0  0  0  0  0  0  0  0  0  0  0
  -10.6619    1.0406    0.0000 N   0  0  0  0  0  0  0  0  0  0  0  0
   -9.7802   -0.1729    0.0000 C   0  0  0  0  0  0  0  0  0  0  0  0
  -10.6619   -1.3864    0.0000 C   0  0  0  0  0  0  0  0  0  0  0  0
  -12.0885   -0.9229    0.0000 C   0  0  0  0  0  0  0  0  0  0  0  0
  -12.0885    0.5771    0.0000 C   0  0  0  0  0  0  0  0  0  0  0  0
  1  2  2
  2  3  1
  3  4  2
  4  5  1
  5  6  2
  4  7  1
  7  8  1
  8  9  1
  9 10  2
 10 11  1
 11 12  2
 12 13  1
 12 14  1
 14 15  2
 15 16  1
 16 17  2
 17 18  1
 15 19  1
 19 20  1
 20 21  2
 21 22  1
 22 23  2
  6  1  1
 13  9  1
 18 14  1
 23 19  1
M  END
>  <COMP_NUM>
1

>  <STEREO_CFG>
StereoCenters    0   0
Atom CFG    0   0   0
Bond CFG    0   0   0


>  <Activity>
p450-cyp1a2 inhibitor

$$$$

     RDKit          2D

 30 34  0  0  0  0  0  0  0  0999 V2000
  -17.6838   -4.9572    0.0000 C   0  0  0  0  0  0  0  0  0  0  0  0
  -16.9338   -3.6582    0.0000 O   0  0  0  0  0  0  0  0  0  0  0  0
  -15.4666   -3.9701    0.0000 C   0  0  0  0  0  0  0  0  0  0  0  0
  -15.3098   -5.4618    0.0000 C   0  0  0  0  0  0  0  0  0  0  0  0
  -16.6801   -6.0719    0.0000 O   0  0  0  0  0  0  0  0  0  0  0  0
  -13.9395   -6.0719    0.0000 C   0  0  0  0  0  0  0  0  0  0  0  0
  -12.7260   -5.1903    0.0000 C   0  0  0  0  0  0  0  0  0  0  0  0
  -12.8827   -3.6985    0.0000 C   0  0  0  0  0  0  0  0  0  0  0  0
  -14.2531   -3.0884    0.0000 C   0  0  0  0  0  0  0  0  0  0  0  0
  -11.3556   -5.8004    0.0000 C   0  0  0  0  0  0  0  0  0  0  0  0
  -11.1988   -7.2921    0.0000 O   0  0  0  0  0  0  0  0  0  0  0  0
  -10.1421   -4.9187    0.0000 C   0  0  0  0  0  0  0  0  0  0  0  0
   -8.7718   -5.5288    0.0000 S   0  0  0  0  0  0  0  0  0  0  0  0
   -7.5583   -4.6471    0.0000 C   0  0  0  0  0  0  0  0  0  0  0  0
   -7.5583   -3.1471    0.0000 N   0  0  0  0  0  0  0  0  0  0  0  0
   -6.1317   -2.6836    0.0000 N   0  0  0  0  0  0  0  0  0  0  0  0
   -5.2500   -3.8971    0.0000 C   0  0  0  0  0  0  0  0  0  0  0  0
   -6.1317   -5.1106    0.0000 S   0  0  0  0  0  0  0  0  0  0  0  0
   -3.7500   -3.8971    0.0000 S   0  0  0  0  0  0  0  0  0  0  0  0
   -3.0000   -2.5981    0.0000 C   0  0  0  0  0  0  0  0  0  0  0  0
   -1.5000   -2.5981    0.0000 C   0  0  0  0  0  0  0  0  0  0  0  0
   -0.7500   -3.8971    0.0000 C   0  0  0  0  0  0  0  0  0  0  0  0
    0.7500   -3.8971    0.0000 C   0  0  0  0  0  0  0  0  0  0  0  0
    1.5000   -2.5981    0.0000 C   0  0  0  0  0  0  0  0  0  0  0  0
    0.7500   -1.2990    0.0000 C   0  0  0  0  0  0  0  0  0  0  0  0
    1.5000    0.0000    0.0000 C   0  0  0  0  0  0  0  0  0  0  0  0
    0.7500    1.2990    0.0000 C   0  0  0  0  0  0  0  0  0  0  0  0
   -0.7500    1.2990    0.0000 C   0  0  0  0  0  0  0  0  0  0  0  0
   -1.5000    0.0000    0.0000 C   0  0  0  0  0  0  0  0  0  0  0  0
   -0.7500   -1.2990    0.0000 C   0  0  0  0  0  0  0  0  0  0  0  0
  1  2  1
  2  3  1
  3  4  2
  4  5  1
  4  6  1
  6  7  2
  7  8  1
  8  9  2
  7 10  1
 10 11  2
 10 12  1
 12 13  1
 13 14  1
 14 15  2
 15 16  1
 16 17  2
 17 18  1
 17 19  1
 19 20  1
 20 21  1
 21 22  2
 22 23  1
 23 24  2
 24 25  1
 25 26  2
 26 27  1
 27 28  2
 28 29  1
 29 30  2
  5  1  1
  9  3  1
 18 14  1
 30 21  1
 30 25  1
M  END
>  <COMP_NUM>
1

>  <STEREO_CFG>
StereoCenters    0   0
Atom CFG    0   0   0
Bond CFG    0   0   0


>  <ID>
1242706

>  <Activity>
p450-cyp1a2 inhibitor

$$$$

     RDKit          2D

 19 21  0  0  0  0  0  0  0  0999 V2000
    3.5260   -1.2990    0.0000 C   0  0  0  0  0  0  0  0  0  0  0  0
    2.7760    0.0000    0.0000 C   0  0  0  0  0  0  0  0  0  0  0  0
    1.2760    0.0000    0.0000 C   0  0  0  0  0  0  0  0  0  0  0  0
    0.3943    1.2135    0.0000 C   0  0  0  0  0  0  0  0  0  0  0  0
   -1.0323    0.7500    0.0000 C   0  0  0  0  0  0  0  0  0  0  0  0
   -1.0323   -0.7500    0.0000 C   0  0  0  0  0  0  0  0  0  0  0  0
    0.3943   -1.2135    0.0000 S   0  0  0  0  0  0  0  0  0  0  0  0
   -2.3313   -1.5000    0.0000 N   0  0  0  0  0  0  0  0  0  0  0  0
   -3.6304   -0.7500    0.0000 C   0  0  0  0  0  0  0  0  0  0  0  0
   -4.9294   -1.5000    0.0000 S   0  0  0  0  0  0  0  0  0  0  0  0
   -3.6304    0.7500    0.0000 N   0  0  0  0  0  0  0  0  0  0  0  0
   -2.3313    1.5000    0.0000 C   0  0  0  0  0  0  0  0  0  0  0  0
   -2.3313    3.0000    0.0000 O   0  0  0  0  0  0  0  0  0  0  0  0
   -4.9294    1.5000    0.0000 C   0  0  0  0  0  0  0  0  0  0  0  0
   -4.9294    3.0000    0.0000 C   0  0  0  0  0  0  0  0  0  0  0  0
   -6.2284    3.7500    0.0000 C   0  0  0  0  0  0  0  0  0  0  0  0
   -7.5275    3.0000    0.0000 C   0  0  0  0  0  0  0  0  0  0  0  0
   -7.5275    1.5000    0.0000 C   0  0  0  0  0  0  0  0  0  0  0  0
   -6.2284    0.7500    0.0000 C   0  0  0  0  0  0  0  0  0  0  0  0
  1  2  1
  2  3  1
  3  4  2
  4  5  1
  5  6  2
  6  7  1
  6  8  1
  8  9  1
  9 10  2
  9 11  1
 11 12  1
 12 13  2
 11 14  1
 14 15  2
 15 16  1
 16 17  2
 17 18  1
 18 19  2
  7  3  1
 12  5  1
 19 14  1
M  END
>  <COMP_NUM>
1

>  <STEREO_CFG>
StereoCenters    0   0
Atom CFG    0   0   0
Bond CFG    0   0   0


>  <ID>
 2431979

>  <Activity>

$$$$

     RDKit          2D

 24 26  0  0  0  0  0  0  0  0999 V2000
    2.9520   -4.6564    0.0000 C   0  0  0  0  0  0  0  0  0  0  0  0
    2.6401   -3.1891    0.0000 C   0  0  0  0  0  0  0  0  0  0  0  0
    1.2135   -2.7256    0.0000 N   0  0  0  0  0  0  0  0  0  0  0  0
    0.7500   -1.2990    0.0000 C   0  0  0  0  0  0  0  0  0  0  0  0
    1.5000    0.0000    0.0000 C   0  0  0  0  0  0  0  0  0  0  0  0
    0.7500    1.2990    0.0000 C   0  0  0  0  0  0  0  0  0  0  0  0
   -0.7500    1.2990    0.0000 C   0  0  0  0  0  0  0  0  0  0  0  0
   -1.5000    0.0000    0.0000 C   0  0  0  0  0  0  0  0  0  0  0  0
   -0.7500   -1.2990    0.0000 C   0  0  0  0  0  0  0  0  0  0  0  0
   -1.2135   -2.7256    0.0000 C   0  0  0  0  0  0  0  0  0  0  0  0
   -2.6401   -3.1891    0.0000 C   0  0  0  0  0  0  0  0  0  0  0  0
   -3.8536   -2.3075    0.0000 C   0  0  0  0  0  0  0  0  0  0  0  0
   -3.8536   -0.8075    0.0000 O   0  0  0  0  0  0  0  0  0  0  0  0
   -5.0672   -3.1891    0.0000 N   0  0  0  0  0  0  0  0  0  0  0  0
   -4.6036   -4.6157    0.0000 C   0  0  0  0  0  0  0  0  0  0  0  0
   -5.4853   -5.8293    0.0000 S   0  0  0  0  0  0  0  0  0  0  0  0
   -3.1036   -4.6157    0.0000 S   0  0  0  0  0  0  0  0  0  0  0  0
   -6.4937   -2.7256    0.0000 C   0  0  0  0  0  0  0  0  0  0  0  0
   -7.6085   -3.7293    0.0000 C   0  0  0  0  0  0  0  0  0  0  0  0
   -9.0350   -3.2658    0.0000 C   0  0  0  0  0  0  0  0  0  0  0  0
  -10.1498   -4.2695    0.0000 O   0  0  0  0  0  0  0  0  0  0  0  0
  -11.5764   -3.8060    0.0000 C   0  0  0  0  0  0  0  0  0  0  0  0
   -0.0000   -3.6073    0.0000 C   0  0  0  0  0  0  0  0  0  0  0  0
   -0.0000   -5.1073    0.0000 O   0  0  0  0  0  0  0  0  0  0  0  0
  1  2  1
  2  3  1
  3  4  1
  4  5  2
  5  6  1
  6  7  2
  7  8  1
  8  9  2
  9 10  1
 10 11  2
 11 12  1
 12 13  2
 12 14  1
 14 15  1
 15 16  2
 15 17  1
 14 18  1
 18 19  1
 19 20  1
 20 21  1
 21 22  1
 10 23  1
 23 24  2
 23  3  1
  9  4  1
 17 11  1
M  END
>  <COMP_NUM>
1

>  <STEREO_CFG>
StereoCenters    0   1
Atom CFG    0   0   0
Bond CFG    0   0   0


>  <Activity>
p450-cyp1a2 inhibitor

$$$$

     RDKit          2D

 21 22  0  0  0  0  0  0  0  0999 V2000
    3.0000    0.0000    0.0000 C   0  0  0  0  0  0  0  0  0  0  0  0
    1.5000    0.0000    0.0000 C   0  0  0  0  0  0  0  0  0  0  0  0
    0.7500   -1.2990    0.0000 C   0  0  0  0  0  0  0  0  0  0  0  0
   -0.7500   -1.2990    0.0000 C   0  0  0  0  0  0  0  0  0  0  0  0
   -1.5000    0.0000    0.0000 C   0  0  0  0  0  0  0  0  0  0  0  0
   -0.7500    1.2990    0.0000 C   0  0  0  0  0  0  0  0  0  0  0  0
    0.7500    1.2990    0.0000 N   0  0  0  0  0  0  0  0  0  0  0  0
   -1.5000    2.5981    0.0000 S   0  0  0  0  0  0  0  0  0  0  0  0
   -0.7500    3.8971    0.0000 C   0  0  0  0  0  0  0  0  0  0  0  0
   -1.5000    5.1962    0.0000 C   0  0  0  0  0  0  0  0  0  0  0  0
   -0.7500    6.4952    0.0000 C   0  0  0  0  0  0  0  0  0  0  0  0
   -3.0000    0.0000    0.0000 C   0  0  0  0  0  0  0  0  0  0  0  0
   -4.5000    0.0000    0.0000 N   0  0  0  0  0  0  0  0  0  0  0  0
   -1.5000   -2.5981    0.0000 C   0  0  0  0  0  0  0  0  0  0  0  0
   -0.7500   -3.8971    0.0000 C   0  0  0  0  0  0  0  0  0  0  0  0
    0.7500   -3.8971    0.0000 C   0  0  0  0  0  0  0  0  0  0  0  0
    1.5000   -5.1962    0.0000 C   0  0  0  0  0  0  0  0  0  0  0  0
    3.0000   -5.1962    0.0000 C   0  0  0  0  0  0  0  0  0  0  0  0
    3.7500   -3.8971    0.0000 C   0  0  0  0  0  0  0  0  0  0  0  0
    3.0000   -2.5981    0.0000 C   0  0  0  0  0  0  0  0  0  0  0  0
    1.5000   -2.5981    0.0000 C   0  0  0  0  0  0  0  0  0  0  0  0
  1  2  1
  2  3  2
  3  4  1
  4  5  2
  5  6  1
  6  7  2
  6  8  1
  8  9  1
  9 10  1
 10 11  2
  5 12  1
 12 13  3
  4 14  1
 14 15  2
 15 16  1
 16 17  2
 17 18  1
 18 19  2
 19 20  1
 20 21  2
  7  2  1
 21 16  1
M  END
>  <COMP_NUM>
1

>  <STEREO_CFG>
StereoCenters    0   1
Atom CFG    0   0   0
Bond CFG    0   0   0


>  <Activity>
p450-cyp1a2 inhibitor

$$$$

     RDKit          2D

 23 25  0  0  0  0  0  0  0  0999 V2000
    0.7500  -11.6913    0.0000 C   0  0  0  0  0  0  0  0  0  0  0  0
    1.5000  -10.3923    0.0000 C   0  0  0  0  0  0  0  0  0  0  0  0
    0.7500   -9.0933    0.0000 C   0  0  0  0  0  0  0  0  0  0  0  0
    1.5000   -7.7942    0.0000 C   0  0  0  0  0  0  0  0  0  0  0  0
    3.0000   -7.7942    0.0000 C   0  0  0  0  0  0  0  0  0  0  0  0
    3.7500   -9.0933    0.0000 C   0  0  0  0  0  0  0  0  0  0  0  0
    3.0000  -10.3923    0.0000 C   0  0  0  0  0  0  0  0  0  0  0  0
    0.7500   -6.4952    0.0000 C   0  0  0  0  0  0  0  0  0  0  0  0
    1.5000   -5.1962    0.0000 C   0  0  0  0  0  0  0  0  0  0  0  0
    0.7500   -3.8971    0.0000 C   0  0  0  0  0  0  0  0  0  0  0  0
    1.5000   -2.5981    0.0000 C   0  0  0  0  0  0  0  0  0  0  0  0
    0.7500   -1.2990    0.0000 C   0  0  0  0  0  0  0  0  0  0  0  0
    1.5000    0.0000    0.0000 C   0  0  0  0  0  0  0  0  0  0  0  0
    0.7500    1.2990    0.0000 C   0  0  0  0  0  0  0  0  0  0  0  0
   -0.7500    1.2990    0.0000 C   0  0  0  0  0  0  0  0  0  0  0  0
   -1.5000    0.0000    0.0000 C   0  0  0  0  0  0  0  0  0  0  0  0
   -0.7500   -1.2990    0.0000 C   0  0  0  0  0  0  0  0  0  0  0  0
   -1.5000   -2.5981    0.0000 N   0  0  0  0  0  0  0  0  0  0  0  0
   -0.7500   -3.8971    0.0000 C   0  0  0  0  0  0  0  0  0  0  0  0
   -1.5000   -5.1962    0.0000 S   0  0  0  0  0  0  0  0  0  0  0  0
   -3.0000   -5.1962    0.0000 C   0  0  0  0  0  0  0  0  0  0  0  0
   -0.7500   -6.4952    0.0000 C   0  0  0  0  0  0  0  0  0  0  0  0
   -2.2500   -6.4952    0.0000 N   0  0  0  0  0  0  0  0  0  0  0  0
  1  2  1
  2  3  2
  3  4  1
  4  5  2
  5  6  1
  6  7  2
  4  8  1
  8  9  2
  9 10  1
 10 11  2
 11 12  1
 12 13  2
 13 14  1
 14 15  2
 15 16  1
 16 17  2
 17 18  1
 18 19  2
 19 20  1
 20 21  1
  8 22  1
 22 23  3
  7  2  1
 19 10  1
 17 12  1
M  END
>  <COMP_NUM>
1

>  <STEREO_CFG>
StereoCenters    0   1
Atom CFG    0   0   0
Bond CFG    0   0   0


>  <ID>
1481603

>  <Activity>
p450-cyp1a2 inhibitor

$$$$

     RDKit          2D

 19 21  0  0  0  0  0  0  0  0999 V2000
   -7.5275    1.5000    0.0000 C   0  0  0  0  0  0  0  0  0  0  0  0
   -6.2284    0.7500    0.0000 C   0  0  0  0  0  0  0  0  0  0  0  0
   -4.9294    1.5000    0.0000 C   0  0  0  0  0  0  0  0  0  0  0  0
   -3.6304    0.7500    0.0000 N   0  0  0  0  0  0  0  0  0  0  0  0
   -3.6304   -0.7500    0.0000 C   0  0  0  0  0  0  0  0  0  0  0  0
   -2.3313   -1.5000    0.0000 N   0  0  0  0  0  0  0  0  0  0  0  0
   -1.0323   -0.7500    0.0000 C   0  0  0  0  0  0  0  0  0  0  0  0
   -1.0323    0.7500    0.0000 C   0  0  0  0  0  0  0  0  0  0  0  0
   -2.3313    1.5000    0.0000 C   0  0  0  0  0  0  0  0  0  0  0  0
   -2.3313    3.0000    0.0000 O   0  0  0  0  0  0  0  0  0  0  0  0
    0.3943    1.2135    0.0000 C   0  0  0  0  0  0  0  0  0  0  0  0
    1.2760    0.0000    0.0000 C   0  0  0  0  0  0  0  0  0  0  0  0
    0.3943   -1.2135    0.0000 S   0  0  0  0  0  0  0  0  0  0  0  0
    0.8578    2.6401    0.0000 C   0  0  0  0  0  0  0  0  0  0  0  0
    2.3250    2.9520    0.0000 C   0  0  0  0  0  0  0  0  0  0  0  0
    2.7886    4.3786    0.0000 C   0  0  0  0  0  0  0  0  0  0  0  0
    1.7849    5.4933    0.0000 C   0  0  0  0  0  0  0  0  0  0  0  0
    0.3177    5.1814    0.0000 C   0  0  0  0  0  0  0  0  0  0  0  0
   -0.1459    3.7548    0.0000 C   0  0  0  0  0  0  0  0  0  0  0  0
  1  2  2
  2  3  1
  3  4  1
  4  5  1
  5  6  2
  6  7  1
  7  8  2
  8  9  1
  9 10  2
  8 11  1
 11 12  2
 12 13  1
 11 14  1
 14 15  2
 15 16  1
 16 17  2
 17 18  1
 18 19  2
  9  4  1
 13  7  1
 19 14  1
M  END
>  <COMP_NUM>
1

>  <STEREO_CFG>
StereoCenters    0   0
Atom CFG    0   0   0
Bond CFG    0   0   0


>  <ID>
731336

>  <Activity>
p450-cyp1a2 inhibitor

$$$$

     RDKit          2D

 21 21  0  0  0  0  0  0  0  0999 V2000
    3.7500   -1.2990    0.0000 C   0  0  0  0  0  0  0  0  0  0  0  0
    3.0000    0.0000    0.0000 O   0  0  0  0  0  0  0  0  0  0  0  0
    1.5000    0.0000    0.0000 C   0  0  0  0  0  0  0  0  0  0  0  0
    0.7500   -1.2990    0.0000 C   0  0  0  0  0  0  0  0  0  0  0  0
   -0.7500   -1.2990    0.0000 C   0  0  0  0  0  0  0  0  0  0  0  0
   -1.5000    0.0000    0.0000 C   0  0  0  0  0  0  0  0  0  0  0  0
   -0.7500    1.2990    0.0000 C   0  0  0  0  0  0  0  0  0  0  0  0
    0.7500    1.2990    0.0000 C   0  0  0  0  0  0  0  0  0  0  0  0
   -3.0000    0.0000    0.0000 C   0  0  0  0  0  0  0  0  0  0  0  0
   -3.7500   -1.2990    0.0000 O   0  0  0  0  0  0  0  0  0  0  0  0
   -3.7500    1.2990    0.0000 N   0  0  0  0  0  0  0  0  0  0  0  0
   -5.2500    1.2990    0.0000 C   0  0  0  0  0  0  0  0  0  0  0  0
   -6.0000    0.0000    0.0000 S   0  0  0  0  0  0  0  0  0  0  0  0
   -6.0000    2.5981    0.0000 N   0  0  0  0  0  0  0  0  0  0  0  0
   -7.5000    2.5981    0.0000 C   0  0  0  0  0  0  0  0  0  0  0  0
   -8.2500    3.8971    0.0000 C   0  0  0  0  0  0  0  0  0  0  0  0
   -9.7500    3.8971    0.0000 C   0  0  0  0  0  0  0  0  0  0  0  0
   -5.2500    3.8971    0.0000 C   0  0  0  0  0  0  0  0  0  0  0  0
   -6.0000    5.1962    0.0000 C   0  0  0  0  0  0  0  0  0  0  0  0
   -5.2500    6.4952    0.0000 C   0  0  0  0  0  0  0  0  0  0  0  0
    1.5000   -2.5981    0.0000 Br  0  0  0  0  0  0  0  0  0  0  0  0
  1  2  1
  2  3  1
  3  4  2
  4  5  1
  5  6  2
  6  7  1
  7  8  2
  6  9  1
  9 10  2
  9 11  1
 11 12  1
 12 13  2
 12 14  1
 14 15  1
 15 16  1
 16 17  2
 14 18  1
 18 19  1
 19 20  2
  4 21  1
  8  3  1
M  END
>  <COMP_NUM>
1

>  <STEREO_CFG>
StereoCenters    0   0
Atom CFG    0   0   0
Bond CFG    0   0   0


>  <ID>
1791961

>  <Activity>
p450-cyp1a2 inhibitor

$$$$

     RDKit          2D

 29 31  0  0  0  0  0  0  0  0999 V2000
    5.2500   -1.2990    0.0000 C   0  0  0  0  0  0  0  0  0  0  0  0
    3.7500   -1.2990    0.0000 C   0  0  0  0  0  0  0  0  0  0  0  0
    3.0000    0.0000    0.0000 O   0  0  0  0  0  0  0  0  0  0  0  0
    1.5000    0.0000    0.0000 C   0  0  0  0  0  0  0  0  0  0  0  0
    0.7500   -1.2990    0.0000 C   0  0  0  0  0  0  0  0  0  0  0  0
   -0.7500   -1.2990    0.0000 C   0  0  0  0  0  0  0  0  0  0  0  0
   -1.5000    0.0000    0.0000 C   0  0  0  0  0  0  0  0  0  0  0  0
   -0.7500    1.2990    0.0000 C   0  0  0  0  0  0  0  0  0  0  0  0
    0.7500    1.2990    0.0000 C   0  0  0  0  0  0  0  0  0  0  0  0
   -3.0000    0.0000    0.0000 C   0  0  0  0  0  0  0  0  0  0  0  0
   -3.7500   -1.2990    0.0000 O   0  0  0  0  0  0  0  0  0  0  0  0
   -3.7500    1.2990    0.0000 N   0  0  0  0  0  0  0  0  0  0  0  0
   -5.2500    1.2990    0.0000 C   0  0  0  0  0  0  0  0  0  0  0  0
   -6.0000   -0.0000    0.0000 S   0  0  0  0  0  0  0  0  0  0  0  0
   -6.0000    2.5981    0.0000 N   0  0  0  0  0  0  0  0  0  0  0  0
   -7.5000    2.5981    0.0000 C   0  0  0  0  0  0  0  0  0  0  0  0
   -8.2500    3.8971    0.0000 C   0  0  0  0  0  0  0  0  0  0  0  0
   -7.5000    5.1962    0.0000 C   0  0  0  0  0  0  0  0  0  0  0  0
   -8.2500    6.4952    0.0000 C   0  0  0  0  0  0  0  0  0  0  0  0
   -9.7500    6.4952    0.0000 C   0  0  0  0  0  0  0  0  0  0  0  0
  -10.5000    5.1962    0.0000 C   0  0  0  0  0  0  0  0  0  0  0  0
   -9.7500    3.8971    0.0000 C   0  0  0  0  0  0  0  0  0  0  0  0
   -5.2500    3.8971    0.0000 C   0  0  0  0  0  0  0  0  0  0  0  0
   -3.7500    3.8971    0.0000 C   0  0  0  0  0  0  0  0  0  0  0  0
   -3.0000    5.1962    0.0000 C   0  0  0  0  0  0  0  0  0  0  0  0
   -1.5000    5.1962    0.0000 C   0  0  0  0  0  0  0  0  0  0  0  0
   -0.7500    3.8971    0.0000 C   0  0  0  0  0  0  0  0  0  0  0  0
   -1.5000    2.5981    0.0000 C   0  0  0  0  0  0  0  0  0  0  0  0
   -3.0000    2.5981    0.0000 C   0  0  0  0  0  0  0  0  0  0  0  0
  1  2  1
  2  3  1
  3  4  1
  4  5  2
  5  6  1
  6  7  2
  7  8  1
  8  9  2
  7 10  1
 10 11  2
 10 12  1
 12 13  1
 13 14  2
 13 15  1
 15 16  1
 16 17  1
 17 18  2
 18 19  1
 19 20  2
 20 21  1
 21 22  2
 15 23  1
 23 24  1
 24 25  2
 25 26  1
 26 27  2
 27 28  1
 28 29  2
  9  4  1
 22 17  1
 29 24  1
M  END
>  <COMP_NUM>
1

>  <STEREO_CFG>
StereoCenters    0   0
Atom CFG    0   0   0
Bond CFG    0   0   0


>  <Activity>
p450-cyp1a2 inhibitor

$$$$

     RDKit          2D

 29 32  0  0  0  0  0  0  0  0999 V2000
    3.0000    0.0000    0.0000 C   0  0  0  0  0  0  0  0  0  0  0  0
    1.5000    0.0000    0.0000 C   0  0  0  0  0  0  0  0  0  0  0  0
    0.7500   -1.2990    0.0000 C   0  0  0  0  0  0  0  0  0  0  0  0
   -0.7500   -1.2990    0.0000 C   0  0  0  0  0  0  0  0  0  0  0  0
   -1.5000    0.0000    0.0000 C   0  0  0  0  0  0  0  0  0  0  0  0
   -0.7500    1.2990    0.0000 C   0  0  0  0  0  0  0  0  0  0  0  0
    0.7500    1.2990    0.0000 C   0  0  0  0  0  0  0  0  0  0  0  0
   -1.5000   -2.5981    0.0000 C   0  0  0  0  0  0  0  0  0  0  0  0
   -0.7500   -3.8971    0.0000 C   0  0  0  0  0  0  0  0  0  0  0  0
    0.7500   -3.8971    0.0000 C   0  0  0  0  0  0  0  0  0  0  0  0
    1.5000   -2.5981    0.0000 N   0  0  0  0  0  0  0  0  0  0  0  0
    1.5000   -5.1962    0.0000 S   0  0  0  0  0  0  0  0  0  0  0  0
    3.0000   -5.1962    0.0000 C   0  0  0  0  0  0  0  0  0  0  0  0
    3.7500   -6.4952    0.0000 C   0  0  0  0  0  0  0  0  0  0  0  0
    3.0000   -7.7942    0.0000 O   0  0  0  0  0  0  0  0  0  0  0  0
    5.2500   -6.4952    0.0000 N   0  0  0  0  0  0  0  0  0  0  0  0
    6.0000   -7.7942    0.0000 C   0  0  0  0  0  0  0  0  0  0  0  0
    6.0000   -5.1962    0.0000 C   0  0  0  0  0  0  0  0  0  0  0  0
    5.3899   -3.8258    0.0000 N   0  0  0  0  0  0  0  0  0  0  0  0
    6.5046   -2.8221    0.0000 C   0  0  0  0  0  0  0  0  0  0  0  0
    7.8037   -3.5721    0.0000 C   0  0  0  0  0  0  0  0  0  0  0  0
    7.4918   -5.0394    0.0000 S   0  0  0  0  0  0  0  0  0  0  0  0
    6.3478   -1.3304    0.0000 C   0  0  0  0  0  0  0  0  0  0  0  0
    7.5613   -0.4487    0.0000 C   0  0  0  0  0  0  0  0  0  0  0  0
    7.4046    1.0431    0.0000 C   0  0  0  0  0  0  0  0  0  0  0  0
    6.0342    1.6532    0.0000 C   0  0  0  0  0  0  0  0  0  0  0  0
    4.8207    0.7715    0.0000 C   0  0  0  0  0  0  0  0  0  0  0  0
    4.9775   -0.7203    0.0000 C   0  0  0  0  0  0  0  0  0  0  0  0
   -1.5000   -5.1962    0.0000 C   0  0  0  0  0  0  0  0  0  0  0  0
  1  2  1
  2  3  2
  3  4  1
  4  5  2
  5  6  1
  6  7  2
  4  8  1
  8  9  2
  9 10  1
 10 11  2
 10 12  1
 12 13  1
 13 14  1
 14 15  2
 14 16  1
 16 17  1
 16 18  1
 18 19  2
 19 20  1
 20 21  2
 21 22  1
 20 23  1
 23 24  2
 24 25  1
 25 26  2
 26 27  1
 27 28  2
  9 29  1
  7  2  1
 11  3  1
 22 18  1
 28 23  1
M  END
>  <COMP_NUM>
1

>  <STEREO_CFG>
StereoCenters    0   0
Atom CFG    0   0   0
Bond CFG    0   0   0


>  <Activity>

$$$$

     RDKit          2D

 29 32  0  0  0  0  0  0  0  0999 V2000
    0.0000   -9.6073    0.0000 C   0  0  0  0  0  0  0  0  0  0  0  0
    0.0000   -8.1073    0.0000 C   0  0  0  0  0  0  0  0  0  0  0  0
   -1.2990   -7.3573    0.0000 C   0  0  0  0  0  0  0  0  0  0  0  0
   -1.2990   -5.8573    0.0000 C   0  0  0  0  0  0  0  0  0  0  0  0
   -0.0000   -5.1073    0.0000 C   0  0  0  0  0  0  0  0  0  0  0  0
    1.2990   -5.8573    0.0000 C   0  0  0  0  0  0  0  0  0  0  0  0
    1.2990   -7.3573    0.0000 C   0  0  0  0  0  0  0  0  0  0  0  0
   -0.0000   -3.6073    0.0000 C   0  0  0  0  0  0  0  0  0  0  0  0
    1.2135   -2.7256    0.0000 N   0  0  0  0  0  0  0  0  0  0  0  0
    0.7500   -1.2990    0.0000 C   0  0  0  0  0  0  0  0  0  0  0  0
    1.5000    0.0000    0.0000 C   0  0  0  0  0  0  0  0  0  0  0  0
    0.7500    1.2990    0.0000 C   0  0  0  0  0  0  0  0  0  0  0  0
   -0.7500    1.2990    0.0000 C   0  0  0  0  0  0  0  0  0  0  0  0
   -1.5000    0.0000    0.0000 C   0  0  0  0  0  0  0  0  0  0  0  0
   -0.7500   -1.2990    0.0000 C   0  0  0  0  0  0  0  0  0  0  0  0
   -1.2135   -2.7256    0.0000 S   0  0  0  0  0  0  0  0  0  0  0  0
   -2.5981   -8.1073    0.0000 N   0  0  0  0  0  0  0  0  0  0  0  0
   -3.8971   -7.3573    0.0000 C   0  0  0  0  0  0  0  0  0  0  0  0
   -3.8971   -5.8573    0.0000 S   0  0  0  0  0  0  0  0  0  0  0  0
   -5.1962   -8.1073    0.0000 N   0  0  0  0  0  0  0  0  0  0  0  0
   -6.4952   -7.3573    0.0000 C   0  0  0  0  0  0  0  0  0  0  0  0
   -6.4952   -5.8573    0.0000 O   0  0  0  0  0  0  0  0  0  0  0  0
   -7.7942   -8.1073    0.0000 C   0  0  0  0  0  0  0  0  0  0  0  0
   -9.0933   -7.3573    0.0000 C   0  0  0  0  0  0  0  0  0  0  0  0
  -10.3923   -8.1073    0.0000 C   0  0  0  0  0  0  0  0  0  0  0  0
  -10.5491   -9.5991    0.0000 C   0  0  0  0  0  0  0  0  0  0  0  0
  -12.0163   -9.9110    0.0000 C   0  0  0  0  0  0  0  0  0  0  0  0
  -12.7663   -8.6119    0.0000 C   0  0  0  0  0  0  0  0  0  0  0  0
  -11.7626   -7.4972    0.0000 O   0  0  0  0  0  0  0  0  0  0  0  0
  1  2  1
  2  3  2
  3  4  1
  4  5  2
  5  6  1
  6  7  2
  5  8  1
  8  9  2
  9 10  1
 10 11  2
 11 12  1
 12 13  2
 13 14  1
 14 15  2
 15 16  1
  3 17  1
 17 18  1
 18 19  2
 18 20  1
 20 21  1
 21 22  2
 21 23  1
 23 24  2
 24 25  1
 25 26  2
 26 27  1
 27 28  2
 28 29  1
  7  2  1
 16  8  1
 15 10  1
 29 25  1
M  END
>  <COMP_NUM>
1

>  <STEREO_CFG>
StereoCenters    0   1
Atom CFG    0   0   0
Bond CFG    0   0   0


>  <ID>
 1345068

>  <Activity>

$$$$

     RDKit          2D

 17 18  0  0  0  0  0  0  0  0999 V2000
    3.7500   -1.2990    0.0000 C   0  0  0  0  0  0  0  0  0  0  0  0
    3.0000    0.0000    0.0000 O   0  0  0  0  0  0  0  0  0  0  0  0
    1.5000    0.0000    0.0000 C   0  0  0  0  0  0  0  0  0  0  0  0
    0.7500   -1.2990    0.0000 C   0  0  0  0  0  0  0  0  0  0  0  0
   -0.7500   -1.2990    0.0000 C   0  0  0  0  0  0  0  0  0  0  0  0
   -1.5000    0.0000    0.0000 C   0  0  0  0  0  0  0  0  0  0  0  0
   -0.7500    1.2990    0.0000 C   0  0  0  0  0  0  0  0  0  0  0  0
    0.7500    1.2990    0.0000 C   0  0  0  0  0  0  0  0  0  0  0  0
   -3.0000    0.0000    0.0000 C   0  0  0  0  0  0  0  0  0  0  0  0
   -3.7500   -1.2990    0.0000 S   0  0  0  0  0  0  0  0  0  0  0  0
   -3.7500    1.2990    0.0000 N   0  0  0  0  0  0  0  0  0  0  0  0
   -5.2500    1.2990    0.0000 C   0  0  0  0  0  0  0  0  0  0  0  0
   -6.0000    2.5981    0.0000 C   0  0  0  0  0  0  0  0  0  0  0  0
   -7.5000    2.5981    0.0000 C   0  0  0  0  0  0  0  0  0  0  0  0
   -8.2500    1.2990    0.0000 C   0  0  0  0  0  0  0  0  0  0  0  0
   -7.5000    0.0000    0.0000 C   0  0  0  0  0  0  0  0  0  0  0  0
   -6.0000    0.0000    0.0000 C   0  0  0  0  0  0  0  0  0  0  0  0
  1  2  1
  2  3  1
  3  4  2
  4  5  1
  5  6  2
  6  7  1
  7  8  2
  6  9  1
  9 10  2
  9 11  1
 11 12  1
 12 13  2
 13 14  1
 14 15  2
 15 16  1
 16 17  2
  8  3  1
 17 12  1
M  END
>  <COMP_NUM>
1

>  <STEREO_CFG>
StereoCenters    0   0
Atom CFG    0   0   0
Bond CFG    0   0   0


>  <Activity>
p450-cyp1a2 inhibitor

$$$$

     RDKit          2D

 20 22  0  0  0  0  0  0  0  0999 V2000
    7.5000   -5.1962    0.0000 C   0  0  0  0  0  0  0  0  0  0  0  0
    6.0000   -5.1962    0.0000 N   0  0  0  0  0  0  0  0  0  0  0  0
    5.2500   -6.4952    0.0000 C   0  0  0  0  0  0  0  0  0  0  0  0
    5.2500   -3.8971    0.0000 C   0  0  0  0  0  0  0  0  0  0  0  0
    3.7500   -3.8971    0.0000 C   0  0  0  0  0  0  0  0  0  0  0  0
    3.0000   -2.5981    0.0000 C   0  0  0  0  0  0  0  0  0  0  0  0
    1.5000   -2.5981    0.0000 N   0  0  0  0  0  0  0  0  0  0  0  0
    0.7500   -1.2990    0.0000 C   0  0  0  0  0  0  0  0  0  0  0  0
    1.5000    0.0000    0.0000 C   0  0  0  0  0  0  0  0  0  0  0  0
    0.7500    1.2990    0.0000 C   0  0  0  0  0  0  0  0  0  0  0  0
   -0.7500    1.2990    0.0000 C   0  0  0  0  0  0  0  0  0  0  0  0
   -1.5000    0.0000    0.0000 C   0  0  0  0  0  0  0  0  0  0  0  0
   -0.7500   -1.2990    0.0000 C   0  0  0  0  0  0  0  0  0  0  0  0
   -1.5000   -2.5981    0.0000 S   0  0  0  0  0  0  0  0  0  0  0  0
   -0.7500   -3.8971    0.0000 C   0  0  0  0  0  0  0  0  0  0  0  0
   -1.5000   -5.1962    0.0000 C   0  0  0  0  0  0  0  0  0  0  0  0
   -0.7500   -6.4952    0.0000 C   0  0  0  0  0  0  0  0  0  0  0  0
    0.7500   -6.4952    0.0000 C   0  0  0  0  0  0  0  0  0  0  0  0
    1.5000   -5.1962    0.0000 C   0  0  0  0  0  0  0  0  0  0  0  0
    0.7500   -3.8971    0.0000 C   0  0  0  0  0  0  0  0  0  0  0  0
  1  2  1
  2  3  1
  2  4  1
  4  5  1
  5  6  1
  6  7  1
  7  8  1
  8  9  2
  9 10  1
 10 11  2
 11 12  1
 12 13  2
 13 14  1
 14 15  1
 15 16  2
 16 17  1
 17 18  2
 18 19  1
 19 20  2
 20  7  1
 13  8  1
 20 15  1
M  END
>  <COMP_NUM>
1

>  <STEREO_CFG>
StereoCenters    0   0
Atom CFG    0   0   0
Bond CFG    0   0   0


>  <ID>
4926

>  <Activity>
p450-cyp1a2 inhibitor

$$$$

     RDKit          2D

 21 23  0  0  0  0  0  0  0  0999 V2000
    6.9567    1.3963    0.0000 C   0  0  0  0  0  0  0  0  0  0  0  0
    5.4943    1.0625    0.0000 N   0  0  0  0  0  0  0  0  0  0  0  0
    4.4740    2.1621    0.0000 C   0  0  0  0  0  0  0  0  0  0  0  0
    5.0522   -0.3709    0.0000 C   0  0  0  0  0  0  0  0  0  0  0  0
    3.5898   -0.7046    0.0000 C   0  0  0  0  0  0  0  0  0  0  0  0
    3.1476   -2.1380    0.0000 C   0  0  0  0  0  0  0  0  0  0  0  0
    1.6852   -2.4718    0.0000 C   0  0  0  0  0  0  0  0  0  0  0  0
    0.7500   -1.2990    0.0000 C   0  0  0  0  0  0  0  0  0  0  0  0
    1.5000    0.0000    0.0000 C   0  0  0  0  0  0  0  0  0  0  0  0
    0.7500    1.2990    0.0000 C   0  0  0  0  0  0  0  0  0  0  0  0
   -0.7500    1.2990    0.0000 C   0  0  0  0  0  0  0  0  0  0  0  0
   -1.5000    0.0000    0.0000 C   0  0  0  0  0  0  0  0  0  0  0  0
   -0.7500   -1.2990    0.0000 C   0  0  0  0  0  0  0  0  0  0  0  0
   -1.6852   -2.4718    0.0000 C   0  0  0  0  0  0  0  0  0  0  0  0
   -1.3515   -3.9342    0.0000 S   0  0  0  0  0  0  0  0  0  0  0  0
   -0.0000   -4.5850    0.0000 C   0  0  0  0  0  0  0  0  0  0  0  0
   -0.1121   -6.0808    0.0000 C   0  0  0  0  0  0  0  0  0  0  0  0
    1.1273   -6.9258    0.0000 C   0  0  0  0  0  0  0  0  0  0  0  0
    2.4787   -6.2750    0.0000 C   0  0  0  0  0  0  0  0  0  0  0  0
    2.5908   -4.7792    0.0000 C   0  0  0  0  0  0  0  0  0  0  0  0
    1.3515   -3.9342    0.0000 C   0  0  0  0  0  0  0  0  0  0  0  0
  1  2  1
  2  3  1
  2  4  1
  4  5  1
  5  6  1
  6  7  2
  7  8  1
  8  9  2
  9 10  1
 10 11  2
 11 12  1
 12 13  2
 13 14  1
 14 15  1
 15 16  1
 16 17  2
 17 18  1
 18 19  2
 19 20  1
 20 21  2
 21  7  1
 13  8  1
 21 16  1
M  END
>  <COMP_NUM>
1

>  <STEREO_CFG>
StereoCenters    0   1
Atom CFG    0   0   0
Bond CFG    0   0   0


>  <Activity>

$$$$

     RDKit          2D

 20 22  0  0  0  0  0  0  0  0999 V2000
    3.7500   -1.2990    0.0000 C   0  0  0  0  0  0  0  0  0  0  0  0
    3.0000    0.0000    0.0000 N   0  0  0  0  0  0  0  0  0  0  0  0
    3.7500    1.2990    0.0000 C   0  0  0  0  0  0  0  0  0  0  0  0
    1.5000    0.0000    0.0000 C   0  0  0  0  0  0  0  0  0  0  0  0
    0.7500   -1.2990    0.0000 C   0  0  0  0  0  0  0  0  0  0  0  0
   -0.7500   -1.2990    0.0000 C   0  0  0  0  0  0  0  0  0  0  0  0
   -1.5000    0.0000    0.0000 C   0  0  0  0  0  0  0  0  0  0  0  0
   -0.7500    1.2990    0.0000 C   0  0  0  0  0  0  0  0  0  0  0  0
    0.7500    1.2990    0.0000 C   0  0  0  0  0  0  0  0  0  0  0  0
   -3.0000    0.0000    0.0000 C   0  0  0  0  0  0  0  0  0  0  0  0
   -3.7500    1.2990    0.0000 C   0  0  0  0  0  0  0  0  0  0  0  0
   -5.2500    1.2990    0.0000 N   0  0  0  0  0  0  0  0  0  0  0  0
   -6.0000    0.0000    0.0000 C   0  0  0  0  0  0  0  0  0  0  0  0
   -5.2500   -1.2990    0.0000 N   0  0  0  0  0  0  0  0  0  0  0  0
   -3.7500   -1.2990    0.0000 C   0  0  0  0  0  0  0  0  0  0  0  0
   -3.0000   -2.5981    0.0000 N   0  0  0  0  0  0  0  0  0  0  0  0
   -1.5082   -2.7549    0.0000 C   0  0  0  0  0  0  0  0  0  0  0  0
   -1.1963   -4.2221    0.0000 C   0  0  0  0  0  0  0  0  0  0  0  0
   -2.4954   -4.9721    0.0000 N   0  0  0  0  0  0  0  0  0  0  0  0
   -3.6101   -3.9684    0.0000 C   0  0  0  0  0  0  0  0  0  0  0  0
  1  2  1
  2  3  1
  2  4  1
  4  5  2
  5  6  1
  6  7  2
  7  8  1
  8  9  2
  7 10  1
 10 11  2
 11 12  1
 12 13  2
 13 14  1
 14 15  2
 15 16  1
 16 17  1
 17 18  2
 18 19  1
 19 20  2
  9  4  1
 15 10  1
 20 16  1
M  END
>  <COMP_NUM>
1

>  <STEREO_CFG>
StereoCenters    0   0
Atom CFG    0   0   0
Bond CFG    0   0   0


>  <ID>
3233866

>  <Activity>
p450-cyp1a2 inhibitor

$$$$

     RDKit          2D

 31 34  0  0  0  0  0  0  0  0999 V2000
    1.5000    0.0000    0.0000 C   0  0  0  0  0  0  0  0  0  0  0  0
    0.7500   -1.2990    0.0000 C   0  0  0  0  0  0  0  0  0  0  0  0
   -0.7500   -1.2990    0.0000 C   0  0  0  0  0  0  0  0  0  0  0  0
   -1.5000    0.0000    0.0000 C   0  0  0  0  0  0  0  0  0  0  0  0
   -0.7500    1.2990    0.0000 C   0  0  0  0  0  0  0  0  0  0  0  0
    0.7500    1.2990    0.0000 C   0  0  0  0  0  0  0  0  0  0  0  0
   -3.0000    0.0000    0.0000 C   0  0  0  0  0  0  0  0  0  0  0  0
   -3.7500    1.2990    0.0000 N   0  0  0  0  0  0  0  0  0  0  0  0
   -5.2500    1.2990    0.0000 C   0  0  0  0  0  0  0  0  0  0  0  0
   -6.0000   -0.0000    0.0000 O   0  0  0  0  0  0  0  0  0  0  0  0
   -6.0000    2.5981    0.0000 C   0  0  0  0  0  0  0  0  0  0  0  0
   -7.5000    2.5981    0.0000 C   0  0  0  0  0  0  0  0  0  0  0  0
   -8.3817    1.3846    0.0000 C   0  0  0  0  0  0  0  0  0  0  0  0
   -9.8083    1.8481    0.0000 C   0  0  0  0  0  0  0  0  0  0  0  0
   -9.8083    3.3481    0.0000 C   0  0  0  0  0  0  0  0  0  0  0  0
   -8.3817    3.8116    0.0000 S   0  0  0  0  0  0  0  0  0  0  0  0
   -5.2500    3.8971    0.0000 N   0  0  0  0  0  0  0  0  0  0  0  0
   -3.7500    3.8971    0.0000 C   0  0  0  0  0  0  0  0  0  0  0  0
   -3.0000    5.1962    0.0000 C   0  0  0  0  0  0  0  0  0  0  0  0
   -1.5082    5.3529    0.0000 C   0  0  0  0  0  0  0  0  0  0  0  0
   -1.1963    6.8202    0.0000 C   0  0  0  0  0  0  0  0  0  0  0  0
   -2.4954    7.5702    0.0000 C   0  0  0  0  0  0  0  0  0  0  0  0
   -3.6101    6.5665    0.0000 S   0  0  0  0  0  0  0  0  0  0  0  0
   -6.0000    5.1962    0.0000 C   0  0  0  0  0  0  0  0  0  0  0  0
   -7.5000    5.1962    0.0000 O   0  0  0  0  0  0  0  0  0  0  0  0
   -5.2500    6.4952    0.0000 C   0  0  0  0  0  0  0  0  0  0  0  0
   -6.0000    7.7942    0.0000 N   0  0  0  0  0  0  0  0  0  0  0  0
   -5.2500    9.0933    0.0000 C   0  0  0  0  0  0  0  0  0  0  0  0
   -3.7500    9.0933    0.0000 C   0  0  0  0  0  0  0  0  0  0  0  0
   -3.0000    7.7942    0.0000 N   0  0  0  0  0  0  0  0  0  0  0  0
   -3.7500    6.4952    0.0000 C   0  0  0  0  0  0  0  0  0  0  0  0
  1  2  2
  2  3  1
  3  4  2
  4  5  1
  5  6  2
  4  7  1
  7  8  1
  8  9  1
  9 10  2
  9 11  1
 11 12  1
 12 13  2
 13 14  1
 14 15  2
 15 16  1
 11 17  1
 17 18  1
 18 19  1
 19 20  2
 20 21  1
 21 22  2
 22 23  1
 17 24  1
 24 25  2
 24 26  1
 26 27  2
 27 28  1
 28 29  2
 29 30  1
 30 31  2
  6  1  1
 16 12  1
 23 19  1
 31 26  1
M  END
>  <COMP_NUM>
1

>  <STEREO_CFG>
StereoCenters    1   0
Atom CFG    0   0   0
Bond CFG    0   0   0


>  <Activity>

$$$$

     RDKit          2D

 24 27  0  0  0  0  0  0  0  0999 V2000
    1.5000    0.0000    0.0000 C   0  0  0  0  0  0  0  0  0  0  0  0
    0.7500   -1.2990    0.0000 C   0  0  0  0  0  0  0  0  0  0  0  0
   -0.7500   -1.2990    0.0000 C   0  0  0  0  0  0  0  0  0  0  0  0
   -1.5000    0.0000    0.0000 C   0  0  0  0  0  0  0  0  0  0  0  0
   -0.7500    1.2990    0.0000 C   0  0  0  0  0  0  0  0  0  0  0  0
    0.7500    1.2990    0.0000 C   0  0  0  0  0  0  0  0  0  0  0  0
   -1.5000    2.5981    0.0000 N   0  3  0  0  0  0  0  0  0  0  0  0
   -3.0000    2.5981    0.0000 O   0  0  0  0  0  0  0  0  0  0  0  0
   -0.7500    3.8971    0.0000 O   0  5  0  0  0  0  0  0  0  0  0  0
   -1.5000   -2.5981    0.0000 C   0  0  0  0  0  0  0  0  0  0  0  0
   -0.8899   -3.9684    0.0000 N   0  0  0  0  0  0  0  0  0  0  0  0
   -2.0046   -4.9721    0.0000 C   0  0  0  0  0  0  0  0  0  0  0  0
   -3.3037   -4.2221    0.0000 C   0  0  0  0  0  0  0  0  0  0  0  0
   -2.9918   -2.7549    0.0000 N   0  0  0  0  0  0  0  0  0  0  0  0
   -4.6740   -4.8322    0.0000 C   0  0  0  0  0  0  0  0  0  0  0  0
   -4.9858   -6.2994    0.0000 C   0  0  0  0  0  0  0  0  0  0  0  0
   -6.4776   -6.4562    0.0000 C   0  0  0  0  0  0  0  0  0  0  0  0
   -7.0877   -5.0859    0.0000 C   0  0  0  0  0  0  0  0  0  0  0  0
   -5.9730   -4.0822    0.0000 S   0  0  0  0  0  0  0  0  0  0  0  0
   -1.8478   -6.4639    0.0000 C   0  0  0  0  0  0  0  0  0  0  0  0
   -0.5488   -7.2139    0.0000 C   0  0  0  0  0  0  0  0  0  0  0  0
   -0.8606   -8.6811    0.0000 C   0  0  0  0  0  0  0  0  0  0  0  0
   -2.3524   -8.8379    0.0000 C   0  0  0  0  0  0  0  0  0  0  0  0
   -2.9625   -7.4676    0.0000 S   0  0  0  0  0  0  0  0  0  0  0  0
  1  2  2
  2  3  1
  3  4  2
  4  5  1
  5  6  2
  5  7  1
  7  8  2
  7  9  1
  3 10  1
 10 11  2
 11 12  1
 12 13  2
 13 14  1
 13 15  1
 15 16  2
 16 17  1
 17 18  2
 18 19  1
 12 20  1
 20 21  2
 21 22  1
 22 23  2
 23 24  1
  6  1  1
 14 10  1
 19 15  1
 24 20  1
M  END
>  <COMP_NUM>
1

>  <STEREO_CFG>
StereoCenters    0   0
Atom CFG    0   0   0
Bond CFG    0   0   0


>  <ID>
1327610

>  <Activity>
p450-cyp1a2 inhibitor

$$$$

     RDKit          2D

 25 27  0  0  0  0  0  0  0  0999 V2000
    3.0000    0.0000    0.0000 C   0  0  0  0  0  0  0  0  0  0  0  0
    1.5000    0.0000    0.0000 C   0  0  0  0  0  0  0  0  0  0  0  0
    0.7500   -1.2990    0.0000 C   0  0  0  0  0  0  0  0  0  0  0  0
   -0.7500   -1.2990    0.0000 C   0  0  0  0  0  0  0  0  0  0  0  0
   -1.5000    0.0000    0.0000 C   0  0  0  0  0  0  0  0  0  0  0  0
   -0.7500    1.2990    0.0000 C   0  0  0  0  0  0  0  0  0  0  0  0
    0.7500    1.2990    0.0000 C   0  0  0  0  0  0  0  0  0  0  0  0
    1.5000    2.5981    0.0000 C   0  0  0  0  0  0  0  0  0  0  0  0
   -2.9672   -0.3119    0.0000 N   0  0  0  0  0  0  0  0  0  0  0  0
   -3.1240   -1.8037    0.0000 C   0  0  0  0  0  0  0  0  0  0  0  0
   -4.4231   -2.5537    0.0000 S   0  0  0  0  0  0  0  0  0  0  0  0
   -1.7537   -2.4138    0.0000 N   0  0  0  0  0  0  0  0  0  0  0  0
   -1.4418   -3.8810    0.0000 C   0  0  0  0  0  0  0  0  0  0  0  0
   -4.0819    0.6918    0.0000 N   0  0  0  0  0  0  0  0  0  0  0  0
   -5.5085    0.2283    0.0000 C   0  0  0  0  0  0  0  0  0  0  0  0
   -6.6232    1.2320    0.0000 C   0  0  0  0  0  0  0  0  0  0  0  0
   -6.3114    2.6992    0.0000 C   0  0  0  0  0  0  0  0  0  0  0  0
   -7.4261    3.7029    0.0000 C   0  0  0  0  0  0  0  0  0  0  0  0
   -8.8527    3.2394    0.0000 C   0  0  0  0  0  0  0  0  0  0  0  0
   -9.1645    1.7722    0.0000 C   0  0  0  0  0  0  0  0  0  0  0  0
   -8.0498    0.7685    0.0000 C   0  0  0  0  0  0  0  0  0  0  0  0
   -7.1142    5.1701    0.0000 O   0  0  0  0  0  0  0  0  0  0  0  0
   -8.2289    6.1738    0.0000 C   0  0  0  0  0  0  0  0  0  0  0  0
   -4.8848    3.1627    0.0000 O   0  0  0  0  0  0  0  0  0  0  0  0
   -4.5729    4.6300    0.0000 C   0  0  0  0  0  0  0  0  0  0  0  0
  1  2  1
  2  3  2
  3  4  1
  4  5  2
  5  6  1
  6  7  2
  7  8  1
  5  9  1
  9 10  1
 10 11  2
 10 12  1
 12 13  1
  9 14  1
 14 15  2
 15 16  1
 16 17  2
 17 18  1
 18 19  2
 19 20  1
 20 21  2
 18 22  1
 22 23  1
 17 24  1
 24 25  1
  7  2  1
 12  4  1
 21 16  1
M  END
>  <COMP_NUM>
1

>  <STEREO_CFG>
StereoCenters    0   0
Atom CFG    0   0   0
Bond CFG    0   0   0


>  <ID>
6889742

>  <Activity>
p450-cyp1a2 inhibitor

$$$$

     RDKit          2D

 22 24  0  0  0  0  0  0  0  0999 V2000
    3.0000   -7.7942    0.0000 C   0  0  0  0  0  0  0  0  0  0  0  0
    3.7500   -6.4952    0.0000 N   0  0  0  0  0  0  0  0  0  0  0  0
    5.2500   -6.4952    0.0000 C   0  0  0  0  0  0  0  0  0  0  0  0
    3.0000   -5.1962    0.0000 C   0  0  0  0  0  0  0  0  0  0  0  0
    1.5000   -5.1962    0.0000 C   0  0  0  0  0  0  0  0  0  0  0  0
    0.7500   -3.8971    0.0000 C   0  0  0  0  0  0  0  0  0  0  0  0
    1.5000   -2.5981    0.0000 C   0  0  0  0  0  0  0  0  0  0  0  0
    3.0000   -2.5981    0.0000 C   0  0  0  0  0  0  0  0  0  0  0  0
    3.7500   -3.8971    0.0000 C   0  0  0  0  0  0  0  0  0  0  0  0
    0.7500   -1.2990    0.0000 C   0  0  0  0  0  0  0  0  0  0  0  0
    1.5000    0.0000    0.0000 C   0  0  0  0  0  0  0  0  0  0  0  0
    0.7500    1.2990    0.0000 C   0  0  0  0  0  0  0  0  0  0  0  0
   -0.7500    1.2990    0.0000 C   0  0  0  0  0  0  0  0  0  0  0  0
   -1.5000    0.0000    0.0000 C   0  0  0  0  0  0  0  0  0  0  0  0
   -0.7500   -1.2990    0.0000 C   0  0  0  0  0  0  0  0  0  0  0  0
   -1.5000    2.5981    0.0000 N   0  0  0  0  0  0  0  0  0  0  0  0
   -0.7500    3.8971    0.0000 C   0  0  0  0  0  0  0  0  0  0  0  0
    0.7500    3.8971    0.0000 N   0  0  0  0  0  0  0  0  0  0  0  0
    1.5000    2.5981    0.0000 C   0  0  0  0  0  0  0  0  0  0  0  0
    3.0000    2.5981    0.0000 N   0  0  0  0  0  0  0  0  0  0  0  0
    3.7500    3.8971    0.0000 C   0  0  0  0  0  0  0  0  0  0  0  0
    3.7500    1.2990    0.0000 C   0  0  0  0  0  0  0  0  0  0  0  0
  1  2  1
  2  3  1
  2  4  1
  4  5  2
  5  6  1
  6  7  2
  7  8  1
  8  9  2
  7 10  1
 10 11  2
 11 12  1
 12 13  2
 13 14  1
 14 15  2
 13 16  1
 16 17  2
 17 18  1
 18 19  2
 19 20  1
 20 21  1
 20 22  1
  9  4  1
 15 10  1
 19 12  1
M  END
>  <COMP_NUM>
1

>  <STEREO_CFG>
StereoCenters    0   0
Atom CFG    0   0   0
Bond CFG    0   0   0


>  <ID>
3233154

>  <Activity>
p450-cyp1a2 inhibitor

$$$$

     RDKit          2D

 22 24  0  0  0  0  0  0  0  0999 V2000
    6.2127   -3.2511    0.0000 C   0  0  0  0  0  0  0  0  0  0  0  0
    4.7455   -2.9392    0.0000 C   0  0  0  0  0  0  0  0  0  0  0  0
    3.7418   -4.0539    0.0000 N   0  0  0  0  0  0  0  0  0  0  0  0
    4.0537   -5.5211    0.0000 C   0  0  0  0  0  0  0  0  0  0  0  0
    2.7546   -6.2711    0.0000 C   0  0  0  0  0  0  0  0  0  0  0  0
    1.6399   -5.2674    0.0000 N   0  0  0  0  0  0  0  0  0  0  0  0
    2.2500   -3.8971    0.0000 C   0  0  0  0  0  0  0  0  0  0  0  0
    1.5000   -2.5981    0.0000 P   0  0  0  0  0  0  0  0  0  0  0  0
    2.7990   -1.8481    0.0000 S   0  0  0  0  0  0  0  0  0  0  0  0
    0.7500   -1.2990    0.0000 C   0  0  0  0  0  0  0  0  0  0  0  0
    1.5000    0.0000    0.0000 C   0  0  0  0  0  0  0  0  0  0  0  0
    0.7500    1.2990    0.0000 C   0  0  0  0  0  0  0  0  0  0  0  0
   -0.7500    1.2990    0.0000 C   0  0  0  0  0  0  0  0  0  0  0  0
   -1.5000    0.0000    0.0000 C   0  0  0  0  0  0  0  0  0  0  0  0
   -0.7500   -1.2990    0.0000 C   0  0  0  0  0  0  0  0  0  0  0  0
    0.2010   -3.3481    0.0000 C   0  0  0  0  0  0  0  0  0  0  0  0
    0.0442   -4.8399    0.0000 N   0  0  0  0  0  0  0  0  0  0  0  0
   -1.4231   -5.1517    0.0000 C   0  0  0  0  0  0  0  0  0  0  0  0
   -2.1731   -3.8527    0.0000 C   0  0  0  0  0  0  0  0  0  0  0  0
   -1.1694   -2.7380    0.0000 N   0  0  0  0  0  0  0  0  0  0  0  0
   -1.4812   -1.2707    0.0000 C   0  0  0  0  0  0  0  0  0  0  0  0
   -2.9078   -0.8072    0.0000 C   0  0  0  0  0  0  0  0  0  0  0  0
  1  2  2
  2  3  1
  3  4  1
  4  5  2
  5  6  1
  6  7  2
  7  8  1
  8  9  2
  8 10  1
 10 11  1
 11 12  1
 12 13  1
 13 14  1
 14 15  1
  8 16  1
 16 17  2
 17 18  1
 18 19  2
 19 20  1
 20 21  1
 21 22  2
  7  3  1
 15 10  1
 20 16  1
M  END
>  <COMP_NUM>
1

>  <STEREO_CFG>
StereoCenters    0   0
Atom CFG    0   0   0
Bond CFG    0   0   0


>  <ID>
 2998265

>  <Activity>

$$$$

     RDKit          2D

 29 31  0  0  0  0  0  0  0  0999 V2000
    5.2500   -1.2990    0.0000 C   0  0  0  0  0  0  0  0  0  0  0  0
    3.7500   -1.2990    0.0000 C   0  0  0  0  0  0  0  0  0  0  0  0
    3.0000    0.0000    0.0000 O   0  0  0  0  0  0  0  0  0  0  0  0
    1.5000    0.0000    0.0000 C   0  0  0  0  0  0  0  0  0  0  0  0
    0.7500   -1.2990    0.0000 C   0  0  0  0  0  0  0  0  0  0  0  0
   -0.7500   -1.2990    0.0000 C   0  0  0  0  0  0  0  0  0  0  0  0
   -1.5000    0.0000    0.0000 C   0  0  0  0  0  0  0  0  0  0  0  0
   -0.7500    1.2990    0.0000 C   0  0  0  0  0  0  0  0  0  0  0  0
    0.7500    1.2990    0.0000 C   0  0  0  0  0  0  0  0  0  0  0  0
   -3.0000    0.0000    0.0000 N   0  0  0  0  0  0  0  0  0  0  0  0
   -3.7500    1.2990    0.0000 C   0  0  0  0  0  0  0  0  0  0  0  0
   -3.0000    2.5981    0.0000 S   0  0  0  0  0  0  0  0  0  0  0  0
   -5.2500    1.2990    0.0000 N   0  0  0  0  0  0  0  0  0  0  0  0
   -6.0000    2.5981    0.0000 C   0  0  0  0  0  0  0  0  0  0  0  0
   -7.5000    2.5981    0.0000 C   0  0  0  0  0  0  0  0  0  0  0  0
   -8.2500    3.8971    0.0000 C   0  0  0  0  0  0  0  0  0  0  0  0
   -9.7500    3.8971    0.0000 C   0  0  0  0  0  0  0  0  0  0  0  0
  -10.5000    2.5981    0.0000 C   0  0  0  0  0  0  0  0  0  0  0  0
   -9.7500    1.2990    0.0000 C   0  0  0  0  0  0  0  0  0  0  0  0
   -8.2500    1.2990    0.0000 C   0  0  0  0  0  0  0  0  0  0  0  0
  -12.0000    2.5981    0.0000 N   0  0  0  0  0  0  0  0  0  0  0  0
  -12.7500    3.8971    0.0000 C   0  0  0  0  0  0  0  0  0  0  0  0
  -12.7500    1.2990    0.0000 C   0  0  0  0  0  0  0  0  0  0  0  0
   -6.0000   -0.0000    0.0000 C   0  0  0  0  0  0  0  0  0  0  0  0
   -5.2500   -1.2990    0.0000 C   0  0  0  0  0  0  0  0  0  0  0  0
   -3.7582   -1.4558    0.0000 C   0  0  0  0  0  0  0  0  0  0  0  0
   -3.4463   -2.9231    0.0000 C   0  0  0  0  0  0  0  0  0  0  0  0
   -4.7454   -3.6731    0.0000 C   0  0  0  0  0  0  0  0  0  0  0  0
   -5.8601   -2.6694    0.0000 O   0  0  0  0  0  0  0  0  0  0  0  0
  1  2  1
  2  3  1
  3  4  1
  4  5  2
  5  6  1
  6  7  2
  7  8  1
  8  9  2
  7 10  1
 10 11  1
 11 12  2
 11 13  1
 13 14  1
 14 15  1
 15 16  2
 16 17  1
 17 18  2
 18 19  1
 19 20  2
 18 21  1
 21 22  1
 21 23  1
 13 24  1
 24 25  1
 25 26  2
 26 27  1
 27 28  2
 28 29  1
  9  4  1
 20 15  1
 29 25  1
M  END
>  <COMP_NUM>
1

>  <STEREO_CFG>
StereoCenters    0   0
Atom CFG    0   0   0
Bond CFG    0   0   0


>  <Activity>
p450-cyp1a2 inhibitor

$$$$

     RDKit          2D

 19 21  0  0  0  0  0  0  0  0999 V2000
    0.4775   -7.0740    0.0000 C   0  0  0  0  0  0  0  0  0  0  0  0
    1.8478   -6.4639    0.0000 N   0  0  0  0  0  0  0  0  0  0  0  0
    2.0046   -4.9721    0.0000 C   0  0  0  0  0  0  0  0  0  0  0  0
    3.3037   -4.2221    0.0000 N   0  0  0  0  0  0  0  0  0  0  0  0
    2.9918   -2.7549    0.0000 C   0  0  0  0  0  0  0  0  0  0  0  0
    1.5000   -2.5981    0.0000 N   0  0  0  0  0  0  0  0  0  0  0  0
    0.8899   -3.9684    0.0000 S   0  0  0  0  0  0  0  0  0  0  0  0
    0.7500   -1.2990    0.0000 C   0  0  0  0  0  0  0  0  0  0  0  0
    1.5000    0.0000    0.0000 C   0  0  0  0  0  0  0  0  0  0  0  0
    0.7500    1.2990    0.0000 C   0  0  0  0  0  0  0  0  0  0  0  0
   -0.7500    1.2990    0.0000 C   0  0  0  0  0  0  0  0  0  0  0  0
   -1.5000    0.0000    0.0000 C   0  0  0  0  0  0  0  0  0  0  0  0
   -0.7500   -1.2990    0.0000 C   0  0  0  0  0  0  0  0  0  0  0  0
    3.9955   -1.6402    0.0000 C   0  0  0  0  0  0  0  0  0  0  0  0
    5.4627   -1.9520    0.0000 C   0  0  0  0  0  0  0  0  0  0  0  0
    6.4664   -0.8373    0.0000 C   0  0  0  0  0  0  0  0  0  0  0  0
    6.0029    0.5893    0.0000 C   0  0  0  0  0  0  0  0  0  0  0  0
    4.5356    0.9012    0.0000 C   0  0  0  0  0  0  0  0  0  0  0  0
    3.5320   -0.2136    0.0000 C   0  0  0  0  0  0  0  0  0  0  0  0
  1  2  1
  2  3  2
  3  4  1
  4  5  2
  5  6  1
  6  7  1
  6  8  1
  8  9  2
  9 10  1
 10 11  2
 11 12  1
 12 13  2
  5 14  1
 14 15  2
 15 16  1
 16 17  2
 17 18  1
 18 19  2
  7  3  1
 13  8  1
 19 14  1
M  END
>  <COMP_NUM>
1

>  <STEREO_CFG>
StereoCenters    0   0
Atom CFG    0   0   0
Bond CFG    0   0   0


>  <ID>
682802

>  <Activity>
p450-cyp1a2 inhibitor

$$$$

     RDKit          2D

 22 23  0  0  0  0  0  0  0  0999 V2000
    3.7500   -1.2990    0.0000 C   0  0  0  0  0  0  0  0  0  0  0  0
    3.0000    0.0000    0.0000 N   0  0  0  0  0  0  0  0  0  0  0  0
    3.7500    1.2990    0.0000 C   0  0  0  0  0  0  0  0  0  0  0  0
    1.5000    0.0000    0.0000 C   0  0  0  0  0  0  0  0  0  0  0  0
    0.7500   -1.2990    0.0000 C   0  0  0  0  0  0  0  0  0  0  0  0
   -0.7500   -1.2990    0.0000 C   0  0  0  0  0  0  0  0  0  0  0  0
   -1.5000    0.0000    0.0000 C   0  0  0  0  0  0  0  0  0  0  0  0
   -0.7500    1.2990    0.0000 C   0  0  0  0  0  0  0  0  0  0  0  0
    0.7500    1.2990    0.0000 C   0  0  0  0  0  0  0  0  0  0  0  0
   -3.0000    0.0000    0.0000 C   0  0  0  0  0  0  0  0  0  0  0  0
   -3.7500    1.2990    0.0000 N   0  0  0  0  0  0  0  0  0  0  0  0
   -5.2500    1.2990    0.0000 N   0  0  0  0  0  0  0  0  0  0  0  0
   -6.0000    2.5981    0.0000 C   0  0  0  0  0  0  0  0  0  0  0  0
   -5.2500    3.8971    0.0000 S   0  0  0  0  0  0  0  0  0  0  0  0
   -7.5000    2.5981    0.0000 N   0  0  0  0  0  0  0  0  0  0  0  0
   -8.2500    3.8971    0.0000 C   0  0  0  0  0  0  0  0  0  0  0  0
   -9.7500    3.8971    0.0000 C   0  0  0  0  0  0  0  0  0  0  0  0
  -10.5000    5.1962    0.0000 C   0  0  0  0  0  0  0  0  0  0  0  0
  -12.0000    5.1962    0.0000 C   0  0  0  0  0  0  0  0  0  0  0  0
  -12.7500    3.8971    0.0000 C   0  0  0  0  0  0  0  0  0  0  0  0
  -12.0000    2.5981    0.0000 C   0  0  0  0  0  0  0  0  0  0  0  0
  -10.5000    2.5981    0.0000 C   0  0  0  0  0  0  0  0  0  0  0  0
  1  2  1
  2  3  1
  2  4  1
  4  5  2
  5  6  1
  6  7  2
  7  8  1
  8  9  2
  7 10  1
 10 11  2
 11 12  1
 12 13  1
 13 14  2
 13 15  1
 15 16  1
 16 17  1
 17 18  2
 18 19  1
 19 20  2
 20 21  1
 21 22  2
  9  4  1
 22 17  1
M  END
>  <COMP_NUM>
1

>  <STEREO_CFG>
StereoCenters    0   0
Atom CFG    0   0   0
Bond CFG    0   0   0


>  <Activity>
p450-cyp1a2 inhibitor

$$$$

     RDKit          2D

 24 28  0  0  0  0  0  0  0  0999 V2000
    1.6431  -12.8296    0.0000 C   0  0  0  0  0  0  0  0  0  0  0  0
    3.0134  -12.2195    0.0000 C   0  0  0  0  0  0  0  0  0  0  0  0
    3.1702  -10.7277    0.0000 C   0  0  0  0  0  0  0  0  0  0  0  0
    1.9567   -9.8460    0.0000 C   0  0  0  0  0  0  0  0  0  0  0  0
    2.1135   -8.3542    0.0000 C   0  0  0  0  0  0  0  0  0  0  0  0
    0.8999   -7.4725    0.0000 C   0  0  0  0  0  0  0  0  0  0  0  0
   -0.4704   -8.0826    0.0000 C   0  0  0  0  0  0  0  0  0  0  0  0
   -0.6272   -9.5744    0.0000 C   0  0  0  0  0  0  0  0  0  0  0  0
    0.5864  -10.4561    0.0000 C   0  0  0  0  0  0  0  0  0  0  0  0
    0.4296  -11.9479    0.0000 C   0  0  0  0  0  0  0  0  0  0  0  0
    1.0567   -5.9808    0.0000 S   0  0  0  0  0  0  0  0  0  0  0  0
   -0.1568   -5.0991    0.0000 C   0  0  0  0  0  0  0  0  0  0  0  0
   -1.5271   -5.7092    0.0000 N   0  0  0  0  0  0  0  0  0  0  0  0
   -2.7406   -4.8275    0.0000 C   0  0  0  0  0  0  0  0  0  0  0  0
   -2.5838   -3.3357    0.0000 N   0  0  0  0  0  0  0  0  0  0  0  0
   -1.2135   -2.7256    0.0000 C   0  0  0  0  0  0  0  0  0  0  0  0
   -0.0000   -3.6073    0.0000 C   0  0  0  0  0  0  0  0  0  0  0  0
    1.2135   -2.7256    0.0000 O   0  0  0  0  0  0  0  0  0  0  0  0
    0.7500   -1.2990    0.0000 C   0  0  0  0  0  0  0  0  0  0  0  0
    1.5000    0.0000    0.0000 C   0  0  0  0  0  0  0  0  0  0  0  0
    0.7500    1.2990    0.0000 C   0  0  0  0  0  0  0  0  0  0  0  0
   -0.7500    1.2990    0.0000 C   0  0  0  0  0  0  0  0  0  0  0  0
   -1.5000    0.0000    0.0000 C   0  0  0  0  0  0  0  0  0  0  0  0
   -0.7500   -1.2990    0.0000 C   0  0  0  0  0  0  0  0  0  0  0  0
  1  2  2
  2  3  1
  3  4  2
  4  5  1
  5  6  2
  6  7  1
  7  8  2
  8  9  1
  9 10  2
  6 11  1
 11 12  1
 12 13  2
 13 14  1
 14 15  2
 15 16  1
 16 17  2
 17 18  1
 18 19  1
 19 20  2
 20 21  1
 21 22  2
 22 23  1
 23 24  2
 10  1  1
  9  4  1
 17 12  1
 24 16  1
 24 19  1
M  END
>  <COMP_NUM>
1

>  <STEREO_CFG>
StereoCenters    0   0
Atom CFG    0   0   0
Bond CFG    0   0   0


>  <Activity>
p450-cyp1a2 inhibitor

$$$$

     RDKit          2D

 21 23  0  0  0  0  0  0  0  0999 V2000
    3.7500   -1.2990    0.0000 C   0  0  0  0  0  0  0  0  0  0  0  0
    3.0000    0.0000    0.0000 N   0  0  0  0  0  0  0  0  0  0  0  0
    3.7500    1.2990    0.0000 C   0  0  0  0  0  0  0  0  0  0  0  0
    1.5000    0.0000    0.0000 C   0  0  0  0  0  0  0  0  0  0  0  0
    0.7500   -1.2990    0.0000 N   0  0  0  0  0  0  0  0  0  0  0  0
   -0.7500   -1.2990    0.0000 C   0  0  0  0  0  0  0  0  0  0  0  0
   -1.5000    0.0000    0.0000 N   0  0  0  0  0  0  0  0  0  0  0  0
   -0.7500    1.2990    0.0000 C   0  0  0  0  0  0  0  0  0  0  0  0
    0.7500    1.2990    0.0000 C   0  0  0  0  0  0  0  0  0  0  0  0
    1.5000    2.5981    0.0000 C   0  0  0  0  0  0  0  0  0  0  0  0
    0.7500    3.8971    0.0000 C   0  0  0  0  0  0  0  0  0  0  0  0
   -0.7500    3.8971    0.0000 C   0  0  0  0  0  0  0  0  0  0  0  0
   -1.5000    2.5981    0.0000 C   0  0  0  0  0  0  0  0  0  0  0  0
    1.5000    5.1962    0.0000 C   0  0  0  0  0  0  0  0  0  0  0  0
    3.0000    5.1962    0.0000 C   0  0  0  0  0  0  0  0  0  0  0  0
    3.7500    6.4952    0.0000 C   0  0  0  0  0  0  0  0  0  0  0  0
    3.0000    7.7942    0.0000 C   0  0  0  0  0  0  0  0  0  0  0  0
    1.5000    7.7942    0.0000 C   0  0  0  0  0  0  0  0  0  0  0  0
    0.7500    6.4952    0.0000 C   0  0  0  0  0  0  0  0  0  0  0  0
    0.7500    9.0933    0.0000 C   0  0  0  0  0  0  0  0  0  0  0  0
   -0.0000   10.3923    0.0000 N   0  0  0  0  0  0  0  0  0  0  0  0
  1  2  1
  2  3  1
  2  4  1
  4  5  2
  5  6  1
  6  7  2
  7  8  1
  8  9  2
  9 10  1
 10 11  2
 11 12  1
 12 13  2
 11 14  1
 14 15  2
 15 16  1
 16 17  2
 17 18  1
 18 19  2
 18 20  1
 20 21  3
  9  4  1
 13  8  1
 19 14  1
M  END
>  <COMP_NUM>
1

>  <STEREO_CFG>
StereoCenters    0   0
Atom CFG    0   0   0
Bond CFG    0   0   0


>  <Activity>
p450-cyp1a2 inhibitor

$$$$

     RDKit          2D

 22 24  0  0  0  0  0  0  0  0999 V2000
   -3.8798   -3.8895    0.0000 C   0  0  0  0  0  0  0  0  0  0  0  0
   -3.7230   -5.3812    0.0000 C   0  0  0  0  0  0  0  0  0  0  0  0
   -4.8377   -6.3849    0.0000 C   0  0  0  0  0  0  0  0  0  0  0  0
   -4.2276   -7.7552    0.0000 C   0  0  0  0  0  0  0  0  0  0  0  0
   -2.7358   -7.5985    0.0000 C   0  0  0  0  0  0  0  0  0  0  0  0
   -2.4240   -6.1312    0.0000 N   0  0  0  0  0  0  0  0  0  0  0  0
   -1.0537   -5.5211    0.0000 N   0  0  0  0  0  0  0  0  0  0  0  0
   -0.7418   -4.0539    0.0000 C   0  0  0  0  0  0  0  0  0  0  0  0
   -1.7455   -2.9392    0.0000 O   0  0  0  0  0  0  0  0  0  0  0  0
    0.7500   -3.8971    0.0000 C   0  0  0  0  0  0  0  0  0  0  0  0
    1.5000   -2.5981    0.0000 C   0  0  0  0  0  0  0  0  0  0  0  0
    0.7500   -1.2990    0.0000 C   0  0  0  0  0  0  0  0  0  0  0  0
    1.5000    0.0000    0.0000 C   0  0  0  0  0  0  0  0  0  0  0  0
    0.7500    1.2990    0.0000 C   0  0  0  0  0  0  0  0  0  0  0  0
   -0.7500    1.2990    0.0000 C   0  0  0  0  0  0  0  0  0  0  0  0
   -1.5000    0.0000    0.0000 C   0  0  0  0  0  0  0  0  0  0  0  0
   -0.7500   -1.2990    0.0000 C   0  0  0  0  0  0  0  0  0  0  0  0
   -1.5000    2.5981    0.0000 Cl  0  0  0  0  0  0  0  0  0  0  0  0
    1.3601   -5.2674    0.0000 S   0  0  0  0  0  0  0  0  0  0  0  0
    0.2454   -6.2711    0.0000 C   0  0  0  0  0  0  0  0  0  0  0  0
    0.4022   -7.7629    0.0000 S   0  0  0  0  0  0  0  0  0  0  0  0
   -1.7321   -8.7132    0.0000 C   0  0  0  0  0  0  0  0  0  0  0  0
  1  2  1
  2  3  2
  3  4  1
  4  5  2
  5  6  1
  6  7  1
  7  8  1
  8  9  2
  8 10  1
 10 11  2
 11 12  1
 12 13  2
 13 14  1
 14 15  2
 15 16  1
 16 17  2
 15 18  1
 10 19  1
 19 20  1
 20 21  2
  5 22  1
  6  2  1
 20  7  1
 17 12  1
M  END
>  <COMP_NUM>
1

>  <STEREO_CFG>
StereoCenters    0   1
Atom CFG    0   0   0
Bond CFG    0   0   0


>  <ID>
2187599

>  <Activity>
p450-cyp1a2 inhibitor

$$$$

     RDKit          2D

 30 33  0  0  0  0  0  0  0  0999 V2000
  -10.3461    0.0000    0.0000 C   0  0  0  0  0  0  0  0  0  0  0  0
   -9.5961   -1.2990    0.0000 C   0  0  0  0  0  0  0  0  0  0  0  0
   -8.0961   -1.2990    0.0000 C   0  0  0  0  0  0  0  0  0  0  0  0
   -7.3461    0.0000    0.0000 C   0  0  0  0  0  0  0  0  0  0  0  0
   -8.0961    1.2990    0.0000 C   0  0  0  0  0  0  0  0  0  0  0  0
   -9.5961    1.2990    0.0000 C   0  0  0  0  0  0  0  0  0  0  0  0
   -7.0924    2.4138    0.0000 N   0  0  0  0  0  0  0  0  0  0  0  0
   -5.7221    1.8037    0.0000 C   0  0  0  0  0  0  0  0  0  0  0  0
   -5.8789    0.3119    0.0000 S   0  0  0  0  0  0  0  0  0  0  0  0
   -4.4231    2.5537    0.0000 S   0  0  0  0  0  0  0  0  0  0  0  0
   -4.4231    4.0537    0.0000 C   0  0  0  0  0  0  0  0  0  0  0  0
   -3.1240    4.8037    0.0000 C   0  0  0  0  0  0  0  0  0  0  0  0
   -3.1240    6.3037    0.0000 C   0  0  0  0  0  0  0  0  0  0  0  0
   -4.4231    7.0537    0.0000 C   0  0  0  0  0  0  0  0  0  0  0  0
   -5.7221    6.3037    0.0000 C   0  0  0  0  0  0  0  0  0  0  0  0
   -5.7221    4.8037    0.0000 C   0  0  0  0  0  0  0  0  0  0  0  0
   -4.4231    8.5537    0.0000 C   0  0  0  0  0  0  0  0  0  0  0  0
   -5.7221    9.3037    0.0000 N   0  0  0  0  0  0  0  0  0  0  0  0
   -5.7221   10.8037    0.0000 N   0  0  0  0  0  0  0  0  0  0  0  0
   -7.0211   11.5537    0.0000 C   0  0  0  0  0  0  0  0  0  0  0  0
   -8.3202   10.8037    0.0000 O   0  0  0  0  0  0  0  0  0  0  0  0
   -7.0211   13.0537    0.0000 C   0  0  0  0  0  0  0  0  0  0  0  0
   -5.7221   13.8037    0.0000 C   0  0  0  0  0  0  0  0  0  0  0  0
   -5.7221   15.3037    0.0000 C   0  0  0  0  0  0  0  0  0  0  0  0
   -7.0211   16.0537    0.0000 C   0  0  0  0  0  0  0  0  0  0  0  0
   -8.3202   15.3037    0.0000 C   0  0  0  0  0  0  0  0  0  0  0  0
   -8.3202   13.8037    0.0000 N   0  0  0  0  0  0  0  0  0  0  0  0
   -1.8250    4.0537    0.0000 N   0  3  0  0  0  0  0  0  0  0  0  0
   -1.8250    2.5537    0.0000 O   0  0  0  0  0  0  0  0  0  0  0  0
   -0.5259    4.8037    0.0000 O   0  5  0  0  0  0  0  0  0  0  0  0
  1  2  2
  2  3  1
  3  4  2
  4  5  1
  5  6  2
  5  7  1
  7  8  2
  8  9  1
  8 10  1
 10 11  1
 11 12  2
 12 13  1
 13 14  2
 14 15  1
 15 16  2
 14 17  1
 17 18  2
 18 19  1
 19 20  1
 20 21  2
 20 22  1
 22 23  2
 23 24  1
 24 25  2
 25 26  1
 26 27  2
 12 28  1
 28 29  2
 28 30  1
  6  1  1
  9  4  1
 16 11  1
 27 22  1
M  END
>  <COMP_NUM>
1

>  <STEREO_CFG>
StereoCenters    0   0
Atom CFG    0   0   0
Bond CFG    0   0   0


>  <ID>
 5762100

>  <Activity>

$$$$

     RDKit          2D

 22 24  0  0  0  0  0  0  0  0999 V2000
    1.5000    0.0000    0.0000 C   0  0  0  0  0  0  0  0  0  0  0  0
    0.7500   -1.2990    0.0000 C   0  0  0  0  0  0  0  0  0  0  0  0
   -0.7500   -1.2990    0.0000 C   0  0  0  0  0  0  0  0  0  0  0  0
   -1.5000    0.0000    0.0000 C   0  0  0  0  0  0  0  0  0  0  0  0
   -0.7500    1.2990    0.0000 C   0  0  0  0  0  0  0  0  0  0  0  0
    0.7500    1.2990    0.0000 C   0  0  0  0  0  0  0  0  0  0  0  0
   -3.0000    0.0000    0.0000 S   0  0  0  0  0  0  0  0  0  0  0  0
   -3.7500    1.2990    0.0000 C   0  0  0  0  0  0  0  0  0  0  0  0
   -3.0000    2.5981    0.0000 C   0  0  0  0  0  0  0  0  0  0  0  0
   -3.7500    3.8971    0.0000 C   0  0  0  0  0  0  0  0  0  0  0  0
   -5.2500    3.8971    0.0000 C   0  0  0  0  0  0  0  0  0  0  0  0
   -6.0000    2.5981    0.0000 C   0  0  0  0  0  0  0  0  0  0  0  0
   -5.2500    1.2990    0.0000 N   0  0  0  0  0  0  0  0  0  0  0  0
   -6.0000    5.1962    0.0000 C   0  0  0  0  0  0  0  0  0  0  0  0
   -5.2500    6.4952    0.0000 C   0  0  0  0  0  0  0  0  0  0  0  0
   -6.0000    7.7942    0.0000 C   0  0  0  0  0  0  0  0  0  0  0  0
   -7.5000    7.7942    0.0000 C   0  0  0  0  0  0  0  0  0  0  0  0
   -8.2500    6.4952    0.0000 C   0  0  0  0  0  0  0  0  0  0  0  0
   -7.5000    5.1962    0.0000 C   0  0  0  0  0  0  0  0  0  0  0  0
   -8.2500    9.0933    0.0000 Cl  0  0  0  0  0  0  0  0  0  0  0  0
   -1.5000    2.5981    0.0000 C   0  0  0  0  0  0  0  0  0  0  0  0
    0.0000    2.5981    0.0000 N   0  0  0  0  0  0  0  0  0  0  0  0
  1  2  2
  2  3  1
  3  4  2
  4  5  1
  5  6  2
  4  7  1
  7  8  1
  8  9  2
  9 10  1
 10 11  2
 11 12  1
 12 13  2
 11 14  1
 14 15  2
 15 16  1
 16 17  2
 17 18  1
 18 19  2
 17 20  1
  9 21  1
 21 22  3
  6  1  1
 13  8  1
 19 14  1
M  END
>  <COMP_NUM>
1

>  <STEREO_CFG>
StereoCenters    0   0
Atom CFG    0   0   0
Bond CFG    0   0   0


>  <ID>
1479153

>  <Activity>
p450-cyp1a2 inhibitor

$$$$

     RDKit          2D

 22 24  0  0  0  0  0  0  0  0999 V2000
    1.5000    0.0000    0.0000 C   0  0  0  0  0  0  0  0  0  0  0  0
    0.7500   -1.2990    0.0000 C   0  0  0  0  0  0  0  0  0  0  0  0
   -0.7500   -1.2990    0.0000 C   0  0  0  0  0  0  0  0  0  0  0  0
   -1.5000    0.0000    0.0000 C   0  0  0  0  0  0  0  0  0  0  0  0
   -0.7500    1.2990    0.0000 C   0  0  0  0  0  0  0  0  0  0  0  0
    0.7500    1.2990    0.0000 C   0  0  0  0  0  0  0  0  0  0  0  0
   -3.0000    0.0000    0.0000 C   0  0  0  0  0  0  0  0  0  0  0  0
   -3.7500    1.2990    0.0000 C   0  0  0  0  0  0  0  0  0  0  0  0
   -5.2500    1.2990    0.0000 C   0  0  0  0  0  0  0  0  0  0  0  0
   -6.0000    0.0000    0.0000 C   0  0  0  0  0  0  0  0  0  0  0  0
   -5.2500   -1.2990    0.0000 N   0  0  0  0  0  0  0  0  0  0  0  0
   -3.7500   -1.2990    0.0000 C   0  0  0  0  0  0  0  0  0  0  0  0
   -7.5000    0.0000    0.0000 S   0  0  0  0  0  0  0  0  0  0  0  0
   -8.2500   -1.2990    0.0000 C   0  0  0  0  0  0  0  0  0  0  0  0
   -9.7500   -1.2990    0.0000 C   0  0  0  0  0  0  0  0  0  0  0  0
  -10.5000   -2.5981    0.0000 C   0  0  0  0  0  0  0  0  0  0  0  0
   -9.7500   -3.8971    0.0000 C   0  0  0  0  0  0  0  0  0  0  0  0
   -8.2500   -3.8971    0.0000 C   0  0  0  0  0  0  0  0  0  0  0  0
   -7.5000   -2.5981    0.0000 C   0  0  0  0  0  0  0  0  0  0  0  0
  -10.5000   -5.1962    0.0000 Cl  0  0  0  0  0  0  0  0  0  0  0  0
   -6.0000    2.5981    0.0000 C   0  0  0  0  0  0  0  0  0  0  0  0
   -6.7500    3.8971    0.0000 N   0  0  0  0  0  0  0  0  0  0  0  0
  1  2  2
  2  3  1
  3  4  2
  4  5  1
  5  6  2
  4  7  1
  7  8  2
  8  9  1
  9 10  2
 10 11  1
 11 12  2
 10 13  1
 13 14  1
 14 15  2
 15 16  1
 16 17  2
 17 18  1
 18 19  2
 17 20  1
  9 21  1
 21 22  3
  6  1  1
 12  7  1
 19 14  1
M  END
>  <COMP_NUM>
1

>  <STEREO_CFG>
StereoCenters    0   0
Atom CFG    0   0   0
Bond CFG    0   0   0


>  <ID>
3738180

>  <Activity>
p450-cyp1a2 inhibitor

$$$$

     RDKit          2D

 22 24  0  0  0  0  0  0  0  0999 V2000
    5.2500   -1.2990    0.0000 C   0  0  0  0  0  0  0  0  0  0  0  0
    3.7500   -1.2990    0.0000 C   0  0  0  0  0  0  0  0  0  0  0  0
    3.0000    0.0000    0.0000 O   0  0  0  0  0  0  0  0  0  0  0  0
    1.5000    0.0000    0.0000 C   0  0  0  0  0  0  0  0  0  0  0  0
    0.7500   -1.2990    0.0000 C   0  0  0  0  0  0  0  0  0  0  0  0
   -0.7500   -1.2990    0.0000 C   0  0  0  0  0  0  0  0  0  0  0  0
   -1.5000    0.0000    0.0000 C   0  0  0  0  0  0  0  0  0  0  0  0
   -0.7500    1.2990    0.0000 C   0  0  0  0  0  0  0  0  0  0  0  0
    0.7500    1.2990    0.0000 C   0  0  0  0  0  0  0  0  0  0  0  0
   -2.9672   -0.3119    0.0000 N   0  0  0  0  0  0  0  0  0  0  0  0
   -3.1240   -1.8037    0.0000 C   0  0  0  0  0  0  0  0  0  0  0  0
   -1.7537   -2.4138    0.0000 S   0  0  0  0  0  0  0  0  0  0  0  0
   -4.4231   -2.5537    0.0000 S   0  0  0  0  0  0  0  0  0  0  0  0
   -5.7221   -1.8037    0.0000 C   0  0  0  0  0  0  0  0  0  0  0  0
   -7.0211   -2.5537    0.0000 C   0  0  0  0  0  0  0  0  0  0  0  0
   -8.3202   -1.8037    0.0000 C   0  0  0  0  0  0  0  0  0  0  0  0
   -9.6192   -2.5537    0.0000 C   0  0  0  0  0  0  0  0  0  0  0  0
   -9.6192   -4.0537    0.0000 C   0  0  0  0  0  0  0  0  0  0  0  0
   -8.3202   -4.8037    0.0000 C   0  0  0  0  0  0  0  0  0  0  0  0
   -7.0211   -4.0537    0.0000 C   0  0  0  0  0  0  0  0  0  0  0  0
   -5.7221   -4.8037    0.0000 C   0  0  0  0  0  0  0  0  0  0  0  0
   -4.4231   -5.5537    0.0000 N   0  0  0  0  0  0  0  0  0  0  0  0
  1  2  1
  2  3  1
  3  4  1
  4  5  2
  5  6  1
  6  7  2
  7  8  1
  8  9  2
  7 10  1
 10 11  2
 11 12  1
 11 13  1
 13 14  1
 14 15  1
 15 16  2
 16 17  1
 17 18  2
 18 19  1
 19 20  2
 20 21  1
 21 22  3
  9  4  1
 12  6  1
 20 15  1
M  END
>  <COMP_NUM>
1

>  <STEREO_CFG>
StereoCenters    0   0
Atom CFG    0   0   0
Bond CFG    0   0   0


>  <Activity>
p450-cyp1a2 inhibitor

$$$$

     RDKit          2D

 20 22  0  0  0  0  0  0  0  0999 V2000
    3.0000   -5.1962    0.0000 C   0  0  0  0  0  0  0  0  0  0  0  0
    3.7500   -3.8971    0.0000 C   0  0  0  0  0  0  0  0  0  0  0  0
    3.0000   -2.5981    0.0000 C   0  0  0  0  0  0  0  0  0  0  0  0
    1.5000   -2.5981    0.0000 N   0  0  0  0  0  0  0  0  0  0  0  0
    0.7500   -1.2990    0.0000 C   0  0  0  0  0  0  0  0  0  0  0  0
    1.5000    0.0000    0.0000 C   0  0  0  0  0  0  0  0  0  0  0  0
    0.7500    1.2990    0.0000 C   0  0  0  0  0  0  0  0  0  0  0  0
   -0.7500    1.2990    0.0000 C   0  0  0  0  0  0  0  0  0  0  0  0
   -1.5000    0.0000    0.0000 C   0  0  0  0  0  0  0  0  0  0  0  0
   -0.7500   -1.2990    0.0000 C   0  0  0  0  0  0  0  0  0  0  0  0
   -1.5000   -2.5981    0.0000 S   0  0  0  0  0  0  0  0  0  0  0  0
   -0.7500   -3.8971    0.0000 C   0  0  0  0  0  0  0  0  0  0  0  0
   -1.5000   -5.1962    0.0000 C   0  0  0  0  0  0  0  0  0  0  0  0
   -0.7500   -6.4952    0.0000 C   0  0  0  0  0  0  0  0  0  0  0  0
    0.7500   -6.4952    0.0000 C   0  0  0  0  0  0  0  0  0  0  0  0
    1.5000   -5.1962    0.0000 C   0  0  0  0  0  0  0  0  0  0  0  0
    0.7500   -3.8971    0.0000 C   0  0  0  0  0  0  0  0  0  0  0  0
    5.2500   -3.8971    0.0000 N   0  0  0  0  0  0  0  0  0  0  0  0
    6.0000   -5.1962    0.0000 C   0  0  0  0  0  0  0  0  0  0  0  0
    6.0000   -2.5981    0.0000 C   0  0  0  0  0  0  0  0  0  0  0  0
  2  1  1
  2  3  1
  3  4  1
  4  5  1
  5  6  2
  6  7  1
  7  8  2
  8  9  1
  9 10  2
 10 11  1
 11 12  1
 12 13  2
 13 14  1
 14 15  2
 15 16  1
 16 17  2
  2 18  1
 18 19  1
 18 20  1
 17  4  1
 10  5  1
 17 12  1
M  END
>  <COMP_NUM>
1

>  <STEREO_CFG>
StereoCenters    1   0
Atom CFG    0   0   0
Bond CFG    1   0   0


>  <Activity>
p450-cyp1a2 inhibitor

$$$$

     RDKit          2D

 33 37  0  0  0  0  0  0  0  0999 V2000
    1.5000    0.0000    0.0000 C   0  0  0  0  0  0  0  0  0  0  0  0
    0.7500   -1.2990    0.0000 C   0  0  0  0  0  0  0  0  0  0  0  0
   -0.7500   -1.2990    0.0000 C   0  0  0  0  0  0  0  0  0  0  0  0
   -1.5000    0.0000    0.0000 C   0  0  0  0  0  0  0  0  0  0  0  0
   -0.7500    1.2990    0.0000 C   0  0  0  0  0  0  0  0  0  0  0  0
    0.7500    1.2990    0.0000 C   0  0  0  0  0  0  0  0  0  0  0  0
   -3.0000    0.0000    0.0000 C   0  0  0  0  0  0  0  0  0  0  0  0
   -3.7500    1.2990    0.0000 C   0  0  0  0  0  0  0  0  0  0  0  0
   -5.2500    1.2990    0.0000 C   0  0  0  0  0  0  0  0  0  0  0  0
   -6.0000    0.0000    0.0000 N   0  0  0  0  0  0  0  0  0  0  0  0
   -5.2500   -1.2990    0.0000 C   0  0  0  0  0  0  0  0  0  0  0  0
   -3.7500   -1.2990    0.0000 C   0  0  0  0  0  0  0  0  0  0  0  0
   -3.0000   -2.5981    0.0000 C   0  0  0  0  0  0  0  0  0  0  0  0
   -2.2500   -3.8971    0.0000 N   0  0  0  0  0  0  0  0  0  0  0  0
   -6.0000   -2.5981    0.0000 S   0  0  0  0  0  0  0  0  0  0  0  0
   -7.5000   -2.5981    0.0000 C   0  0  0  0  0  0  0  0  0  0  0  0
   -8.2500   -3.8971    0.0000 C   0  0  0  0  0  0  0  0  0  0  0  0
   -7.6399   -5.2674    0.0000 N   0  0  0  0  0  0  0  0  0  0  0  0
   -8.7546   -6.2711    0.0000 N   0  0  0  0  0  0  0  0  0  0  0  0
  -10.0537   -5.5211    0.0000 C   0  0  0  0  0  0  0  0  0  0  0  0
   -9.7418   -4.0539    0.0000 O   0  0  0  0  0  0  0  0  0  0  0  0
  -11.4240   -6.1312    0.0000 C   0  0  0  0  0  0  0  0  0  0  0  0
  -12.6375   -5.2496    0.0000 C   0  0  0  0  0  0  0  0  0  0  0  0
  -14.0078   -5.8597    0.0000 C   0  0  0  0  0  0  0  0  0  0  0  0
  -14.1646   -7.3514    0.0000 C   0  0  0  0  0  0  0  0  0  0  0  0
  -12.9511   -8.2331    0.0000 C   0  0  0  0  0  0  0  0  0  0  0  0
  -11.5808   -7.6230    0.0000 C   0  0  0  0  0  0  0  0  0  0  0  0
   -6.0000    2.5981    0.0000 C   0  0  0  0  0  0  0  0  0  0  0  0
   -5.2500    3.8971    0.0000 C   0  0  0  0  0  0  0  0  0  0  0  0
   -6.0000    5.1962    0.0000 C   0  0  0  0  0  0  0  0  0  0  0  0
   -7.5000    5.1962    0.0000 C   0  0  0  0  0  0  0  0  0  0  0  0
   -8.2500    3.8971    0.0000 C   0  0  0  0  0  0  0  0  0  0  0  0
   -7.5000    2.5981    0.0000 C   0  0  0  0  0  0  0  0  0  0  0  0
  1  2  2
  2  3  1
  3  4  2
  4  5  1
  5  6  2
  4  7  1
  7  8  2
  8  9  1
  9 10  2
 10 11  1
 11 12  2
 12 13  1
 13 14  3
 11 15  1
 15 16  1
 16 17  1
 17 18  2
 18 19  1
 19 20  2
 20 21  1
 20 22  1
 22 23  2
 23 24  1
 24 25  2
 25 26  1
 26 27  2
  9 28  1
 28 29  2
 29 30  1
 30 31  2
 31 32  1
 32 33  2
  6  1  1
 12  7  1
 21 17  1
 27 22  1
 33 28  1
M  END
>  <COMP_NUM>
1

>  <STEREO_CFG>
StereoCenters    0   0
Atom CFG    0   0   0
Bond CFG    0   0   0


>  <Activity>

$$$$

     RDKit          2D

 29 31  0  0  0  0  0  0  0  0999 V2000
    1.5000    0.0000    0.0000 C   0  0  0  0  0  0  0  0  0  0  0  0
    0.7500   -1.2990    0.0000 C   0  0  0  0  0  0  0  0  0  0  0  0
   -0.7500   -1.2990    0.0000 C   0  0  0  0  0  0  0  0  0  0  0  0
   -1.5000    0.0000    0.0000 C   0  0  0  0  0  0  0  0  0  0  0  0
   -0.7500    1.2990    0.0000 C   0  0  0  0  0  0  0  0  0  0  0  0
    0.7500    1.2990    0.0000 C   0  0  0  0  0  0  0  0  0  0  0  0
   -1.5000    2.5981    0.0000 Br  0  0  0  0  0  0  0  0  0  0  0  0
   -1.5000   -2.5981    0.0000 C   0  0  0  0  0  0  0  0  0  0  0  0
   -3.0000   -2.5981    0.0000 C   0  0  0  0  0  0  0  0  0  0  0  0
   -3.8817   -3.8116    0.0000 C   0  0  0  0  0  0  0  0  0  0  0  0
   -3.4182   -5.2382    0.0000 O   0  0  0  0  0  0  0  0  0  0  0  0
   -5.3083   -3.3481    0.0000 N   0  0  0  0  0  0  0  0  0  0  0  0
   -5.3083   -1.8481    0.0000 C   0  0  0  0  0  0  0  0  0  0  0  0
   -6.5218   -0.9664    0.0000 S   0  0  0  0  0  0  0  0  0  0  0  0
   -3.8817   -1.3846    0.0000 S   0  0  0  0  0  0  0  0  0  0  0  0
   -6.5218   -4.2298    0.0000 C   0  0  0  0  0  0  0  0  0  0  0  0
   -7.8921   -3.6196    0.0000 C   0  0  0  0  0  0  0  0  0  0  0  0
   -9.1056   -4.5013    0.0000 C   0  0  0  0  0  0  0  0  0  0  0  0
   -8.9488   -5.9931    0.0000 O   0  0  0  0  0  0  0  0  0  0  0  0
  -10.4760   -3.8912    0.0000 N   0  0  0  0  0  0  0  0  0  0  0  0
  -11.6895   -4.7729    0.0000 N   0  0  0  0  0  0  0  0  0  0  0  0
  -13.0598   -4.1628    0.0000 C   0  0  0  0  0  0  0  0  0  0  0  0
  -13.2166   -2.6710    0.0000 O   0  0  0  0  0  0  0  0  0  0  0  0
  -14.2733   -5.0445    0.0000 C   0  0  0  0  0  0  0  0  0  0  0  0
  -15.6436   -4.4344    0.0000 C   0  0  0  0  0  0  0  0  0  0  0  0
  -16.8572   -5.3160    0.0000 N   0  0  0  0  0  0  0  0  0  0  0  0
  -16.7004   -6.8078    0.0000 C   0  0  0  0  0  0  0  0  0  0  0  0
  -15.3301   -7.4179    0.0000 C   0  0  0  0  0  0  0  0  0  0  0  0
  -14.1165   -6.5363    0.0000 C   0  0  0  0  0  0  0  0  0  0  0  0
  1  2  2
  2  3  1
  3  4  2
  4  5  1
  5  6  2
  5  7  1
  3  8  1
  8  9  2
  9 10  1
 10 11  2
 10 12  1
 12 13  1
 13 14  2
 13 15  1
 12 16  1
 16 17  1
 17 18  1
 18 19  2
 18 20  1
 20 21  1
 21 22  1
 22 23  2
 22 24  1
 24 25  2
 25 26  1
 26 27  2
 27 28  1
 28 29  2
  6  1  1
 15  9  1
 29 24  1
M  END
>  <COMP_NUM>
1

>  <STEREO_CFG>
StereoCenters    0   1
Atom CFG    0   0   0
Bond CFG    0   0   0


>  <Activity>

$$$$

     RDKit          2D

 12 12  0  0  0  0  0  0  0  0999 V2000
    5.2500   -1.2990    0.0000 C   0  0  0  0  0  0  0  0  0  0  0  0
    3.7500   -1.2990    0.0000 N   0  0  0  0  0  0  0  0  0  0  0  0
    3.0000   -2.5981    0.0000 C   0  0  0  0  0  0  0  0  0  0  0  0
    3.7500   -3.8971    0.0000 C   0  0  0  0  0  0  0  0  0  0  0  0
    4.5000   -5.1962    0.0000 C   0  0  0  0  0  0  0  0  0  0  0  0
    3.0000    0.0000    0.0000 C   0  0  0  0  0  0  0  0  0  0  0  0
    1.5000    0.0000    0.0000 C   0  0  0  0  0  0  0  0  0  0  0  0
    0.7500   -1.2990    0.0000 C   0  0  0  0  0  0  0  0  0  0  0  0
   -0.7500   -1.2990    0.0000 C   0  0  0  0  0  0  0  0  0  0  0  0
   -1.5000    0.0000    0.0000 C   0  0  0  0  0  0  0  0  0  0  0  0
   -0.7500    1.2990    0.0000 C   0  0  0  0  0  0  0  0  0  0  0  0
    0.7500    1.2990    0.0000 C   0  0  0  0  0  0  0  0  0  0  0  0
  1  2  1
  2  3  1
  3  4  1
  4  5  3
  2  6  1
  6  7  1
  7  8  2
  8  9  1
  9 10  2
 10 11  1
 11 12  2
 12  7  1
M  END
>  <COMP_NUM>
1

>  <STEREO_CFG>
StereoCenters    0   0
Atom CFG    0   0   0
Bond CFG    0   0   0


>  <Activity>

$$$$

     RDKit          2D

 30 33  0  0  0  0  0  0  0  0999 V2000
   -1.6402  -10.6028    0.0000 C   0  0  0  0  0  0  0  0  0  0  0  0
   -2.7549   -9.5991    0.0000 C   0  0  0  0  0  0  0  0  0  0  0  0
   -2.5981   -8.1073    0.0000 C   0  0  0  0  0  0  0  0  0  0  0  0
   -3.9684   -7.4972    0.0000 C   0  0  0  0  0  0  0  0  0  0  0  0
   -4.2803   -6.0300    0.0000 O   0  0  0  0  0  0  0  0  0  0  0  0
   -4.9721   -8.6119    0.0000 N   0  0  0  0  0  0  0  0  0  0  0  0
   -4.2221   -9.9110    0.0000 N   0  0  0  0  0  0  0  0  0  0  0  0
   -4.8322  -11.2813    0.0000 C   0  0  0  0  0  0  0  0  0  0  0  0
   -6.4639   -8.4551    0.0000 C   0  0  0  0  0  0  0  0  0  0  0  0
   -7.0740   -7.0848    0.0000 C   0  0  0  0  0  0  0  0  0  0  0  0
   -8.5658   -6.9280    0.0000 C   0  0  0  0  0  0  0  0  0  0  0  0
   -9.4474   -8.1415    0.0000 C   0  0  0  0  0  0  0  0  0  0  0  0
   -8.8373   -9.5119    0.0000 C   0  0  0  0  0  0  0  0  0  0  0  0
   -7.3456   -9.6686    0.0000 C   0  0  0  0  0  0  0  0  0  0  0  0
   -1.2990   -7.3573    0.0000 N   0  0  0  0  0  0  0  0  0  0  0  0
   -1.2990   -5.8573    0.0000 C   0  0  0  0  0  0  0  0  0  0  0  0
   -2.5981   -5.1073    0.0000 S   0  0  0  0  0  0  0  0  0  0  0  0
   -0.0000   -5.1073    0.0000 C   0  0  0  0  0  0  0  0  0  0  0  0
   -0.0000   -3.6073    0.0000 C   0  0  0  0  0  0  0  0  0  0  0  0
    1.2135   -2.7256    0.0000 C   0  0  0  0  0  0  0  0  0  0  0  0
    0.7500   -1.2990    0.0000 C   0  0  0  0  0  0  0  0  0  0  0  0
    1.5000    0.0000    0.0000 C   0  0  0  0  0  0  0  0  0  0  0  0
    0.7500    1.2990    0.0000 C   0  0  0  0  0  0  0  0  0  0  0  0
   -0.7500    1.2990    0.0000 C   0  0  0  0  0  0  0  0  0  0  0  0
   -1.5000    0.0000    0.0000 C   0  0  0  0  0  0  0  0  0  0  0  0
   -0.7500   -1.2990    0.0000 C   0  0  0  0  0  0  0  0  0  0  0  0
   -1.2135   -2.7256    0.0000 N   0  0  0  0  0  0  0  0  0  0  0  0
   -2.6401   -3.1891    0.0000 C   0  0  0  0  0  0  0  0  0  0  0  0
    1.9635   -4.0247    0.0000 C   0  0  0  0  0  0  0  0  0  0  0  0
    2.5838   -2.1155    0.0000 C   0  0  0  0  0  0  0  0  0  0  0  0
  1  2  1
  2  3  2
  3  4  1
  4  5  2
  4  6  1
  6  7  1
  7  8  1
  6  9  1
  9 10  2
 10 11  1
 11 12  2
 12 13  1
 13 14  2
  3 15  1
 15 16  1
 16 17  2
 16 18  1
 18 19  2
 19 20  1
 20 21  1
 21 22  2
 22 23  1
 23 24  2
 24 25  1
 25 26  2
 26 27  1
 27 28  1
 20 29  1
 20 30  1
  7  2  1
 14  9  1
 27 19  1
 26 21  1
M  END
>  <COMP_NUM>
1

>  <STEREO_CFG>
StereoCenters    0   1
Atom CFG    0   0   0
Bond CFG    0   0   0


>  <Activity>

$$$$

     RDKit          2D

 21 23  0  0  0  0  0  0  0  0999 V2000
    3.7500   -1.2990    0.0000 C   0  0  0  0  0  0  0  0  0  0  0  0
    3.0000    0.0000    0.0000 N   0  0  0  0  0  0  0  0  0  0  0  0
    3.7500    1.2990    0.0000 C   0  0  0  0  0  0  0  0  0  0  0  0
    1.5000    0.0000    0.0000 C   0  0  0  0  0  0  0  0  0  0  0  0
    0.7500   -1.2990    0.0000 N   0  0  0  0  0  0  0  0  0  0  0  0
   -0.7500   -1.2990    0.0000 C   0  0  0  0  0  0  0  0  0  0  0  0
   -1.5000    0.0000    0.0000 N   0  0  0  0  0  0  0  0  0  0  0  0
   -0.7500    1.2990    0.0000 C   0  0  0  0  0  0  0  0  0  0  0  0
    0.7500    1.2990    0.0000 C   0  0  0  0  0  0  0  0  0  0  0  0
    1.5000    2.5981    0.0000 C   0  0  0  0  0  0  0  0  0  0  0  0
    0.7500    3.8971    0.0000 C   0  0  0  0  0  0  0  0  0  0  0  0
   -0.7500    3.8971    0.0000 C   0  0  0  0  0  0  0  0  0  0  0  0
   -1.5000    2.5981    0.0000 C   0  0  0  0  0  0  0  0  0  0  0  0
    1.5000    5.1962    0.0000 C   0  0  0  0  0  0  0  0  0  0  0  0
    3.0000    5.1962    0.0000 C   0  0  0  0  0  0  0  0  0  0  0  0
    3.7500    6.4952    0.0000 C   0  0  0  0  0  0  0  0  0  0  0  0
    3.0000    7.7942    0.0000 C   0  0  0  0  0  0  0  0  0  0  0  0
    1.5000    7.7942    0.0000 C   0  0  0  0  0  0  0  0  0  0  0  0
    0.7500    6.4952    0.0000 C   0  0  0  0  0  0  0  0  0  0  0  0
   -0.7500    6.4952    0.0000 C   0  0  0  0  0  0  0  0  0  0  0  0
   -2.2500    6.4952    0.0000 N   0  0  0  0  0  0  0  0  0  0  0  0
  1  2  1
  2  3  1
  2  4  1
  4  5  2
  5  6  1
  6  7  2
  7  8  1
  8  9  2
  9 10  1
 10 11  2
 11 12  1
 12 13  2
 11 14  1
 14 15  2
 15 16  1
 16 17  2
 17 18  1
 18 19  2
 19 20  1
 20 21  3
  9  4  1
 13  8  1
 19 14  1
M  END
>  <COMP_NUM>
1

>  <STEREO_CFG>
StereoCenters    0   0
Atom CFG    0   0   0
Bond CFG    0   0   0


>  <ID>
3234665

>  <Activity>
p450-cyp1a2 inhibitor

$$$$

     RDKit          2D

 26 29  0  0  0  0  0  0  0  0999 V2000
    1.5000   -4.0981    0.0000 C   0  0  0  0  0  0  0  0  0  0  0  0
    2.7990   -3.3481    0.0000 C   0  0  0  0  0  0  0  0  0  0  0  0
    1.5000   -2.5981    0.0000 C   0  0  0  0  0  0  0  0  0  0  0  0
    0.7500   -1.2990    0.0000 C   0  0  0  0  0  0  0  0  0  0  0  0
    1.5000    0.0000    0.0000 N   0  0  0  0  0  0  0  0  0  0  0  0
    0.7500    1.2990    0.0000 C   0  0  0  0  0  0  0  0  0  0  0  0
   -0.7500    1.2990    0.0000 C   0  0  0  0  0  0  0  0  0  0  0  0
   -1.5000    0.0000    0.0000 C   0  0  0  0  0  0  0  0  0  0  0  0
   -0.7500   -1.2990    0.0000 C   0  0  0  0  0  0  0  0  0  0  0  0
   -3.0000    0.0000    0.0000 C   0  0  0  0  0  0  0  0  0  0  0  0
   -3.7500    1.2990    0.0000 C   0  0  0  0  0  0  0  0  0  0  0  0
   -5.2500    1.2990    0.0000 C   0  0  0  0  0  0  0  0  0  0  0  0
   -6.0000    0.0000    0.0000 C   0  0  0  0  0  0  0  0  0  0  0  0
   -5.2500   -1.2990    0.0000 C   0  0  0  0  0  0  0  0  0  0  0  0
   -3.7500   -1.2990    0.0000 C   0  0  0  0  0  0  0  0  0  0  0  0
   -1.5000    2.5981    0.0000 C   0  0  0  0  0  0  0  0  0  0  0  0
   -2.2500    3.8971    0.0000 N   0  0  0  0  0  0  0  0  0  0  0  0
    1.5000    2.5981    0.0000 S   0  0  0  0  0  0  0  0  0  0  0  0
    3.0000    2.5981    0.0000 C   0  0  0  0  0  0  0  0  0  0  0  0
    3.7500    3.8971    0.0000 C   0  0  0  0  0  0  0  0  0  0  0  0
    3.0000    5.1962    0.0000 O   0  0  0  0  0  0  0  0  0  0  0  0
    5.2500    3.8971    0.0000 C   0  0  0  0  0  0  0  0  0  0  0  0
    6.1317    5.1106    0.0000 C   0  0  0  0  0  0  0  0  0  0  0  0
    7.5583    4.6471    0.0000 C   0  0  0  0  0  0  0  0  0  0  0  0
    7.5583    3.1471    0.0000 C   0  0  0  0  0  0  0  0  0  0  0  0
    6.1317    2.6836    0.0000 S   0  0  0  0  0  0  0  0  0  0  0  0
  1  2  1
  2  3  1
  3  4  1
  4  5  2
  5  6  1
  6  7  2
  7  8  1
  8  9  2
  8 10  1
 10 11  2
 11 12  1
 12 13  2
 13 14  1
 14 15  2
  7 16  1
 16 17  3
  6 18  1
 18 19  1
 19 20  1
 20 21  2
 20 22  1
 22 23  2
 23 24  1
 24 25  2
 25 26  1
  3  1  1
  9  4  1
 15 10  1
 26 22  1
M  END
>  <COMP_NUM>
1

>  <STEREO_CFG>
StereoCenters    0   0
Atom CFG    0   0   0
Bond CFG    0   0   0


>  <Activity>
p450-cyp1a2 inhibitor

$$$$

     RDKit          2D

 42 50  0  0  0  0  0  0  0  0999 V2000
    1.5000    0.0000    0.0000 C   0  0  0  0  0  0  0  0  0  0  0  0
    0.7500   -1.2990    0.0000 C   0  0  0  0  0  0  0  0  0  0  0  0
   -0.7500   -1.2990    0.0000 C   0  0  0  0  0  0  0  0  0  0  0  0
   -1.5000    0.0000    0.0000 C   0  0  0  0  0  0  0  0  0  0  0  0
   -0.7500    1.2990    0.0000 C   0  0  0  0  0  0  0  0  0  0  0  0
    0.7500    1.2990    0.0000 C   0  0  0  0  0  0  0  0  0  0  0  0
    1.5000    2.5981    0.0000 N   0  3  0  0  0  0  0  0  0  0  0  0
    0.7500    3.8971    0.0000 O   0  0  0  0  0  0  0  0  0  0  0  0
    3.0000    2.5981    0.0000 O   0  5  0  0  0  0  0  0  0  0  0  0
   -3.0000    0.0000    0.0000 C   0  0  0  0  0  0  0  0  0  0  0  0
   -3.7500    1.2990    0.0000 O   0  0  0  0  0  0  0  0  0  0  0  0
   -3.7500   -1.2990    0.0000 C   0  0  0  0  0  0  0  0  0  0  0  0
   -5.2500   -1.2990    0.0000 C   0  0  0  0  0  0  0  0  0  0  0  0
   -6.0000   -2.5981    0.0000 C   0  0  0  0  0  0  0  0  0  0  0  0
   -5.2500   -3.8971    0.0000 C   0  0  0  0  0  0  0  0  0  0  0  0
   -6.0000   -5.1962    0.0000 C   0  0  0  0  0  0  0  0  0  0  0  0
   -7.5000   -5.1962    0.0000 C   0  0  0  0  0  0  0  0  0  0  0  0
   -8.2500   -6.4952    0.0000 C   0  0  0  0  0  0  0  0  0  0  0  0
   -7.5000   -7.7942    0.0000 C   0  0  0  0  0  0  0  0  0  0  0  0
   -6.0000   -7.7942    0.0000 C   0  0  0  0  0  0  0  0  0  0  0  0
   -5.2500   -9.0933    0.0000 C   0  0  0  0  0  0  0  0  0  0  0  0
   -3.7500   -9.0933    0.0000 C   0  0  0  0  0  0  0  0  0  0  0  0
   -3.0000   -7.7942    0.0000 C   0  0  0  0  0  0  0  0  0  0  0  0
   -3.7500   -6.4952    0.0000 C   0  0  0  0  0  0  0  0  0  0  0  0
   -5.2500   -6.4952    0.0000 C   0  0  0  0  0  0  0  0  0  0  0  0
   -3.0000   -5.1962    0.0000 C   0  0  0  0  0  0  0  0  0  0  0  0
   -3.7500   -3.8971    0.0000 C   0  0  0  0  0  0  0  0  0  0  0  0
   -3.0000   -2.5981    0.0000 C   0  0  0  0  0  0  0  0  0  0  0  0
   -1.5000   -2.5981    0.0000 C   0  0  0  0  0  0  0  0  0  0  0  0
   -0.7500   -3.8971    0.0000 C   0  0  0  0  0  0  0  0  0  0  0  0
   -1.5000   -5.1962    0.0000 C   0  0  0  0  0  0  0  0  0  0  0  0
   -6.0000  -10.3923    0.0000 C   0  0  0  0  0  0  0  0  0  0  0  0
   -7.5000  -10.3923    0.0000 C   0  0  0  0  0  0  0  0  0  0  0  0
   -8.2500   -9.0933    0.0000 C   0  0  0  0  0  0  0  0  0  0  0  0
   -9.7500   -9.0933    0.0000 O   0  0  0  0  0  0  0  0  0  0  0  0
   -8.2500  -11.6913    0.0000 C   0  0  0  0  0  0  0  0  0  0  0  0
   -7.5000  -12.9904    0.0000 C   0  0  0  0  0  0  0  0  0  0  0  0
   -6.0000  -12.9904    0.0000 C   0  0  0  0  0  0  0  0  0  0  0  0
   -5.2500  -11.6913    0.0000 C   0  0  0  0  0  0  0  0  0  0  0  0
   -8.2500  -14.2894    0.0000 N   0  3  0  0  0  0  0  0  0  0  0  0
   -7.5000  -15.5885    0.0000 O   0  0  0  0  0  0  0  0  0  0  0  0
   -9.7500  -14.2894    0.0000 O   0  5  0  0  0  0  0  0  0  0  0  0
  1  2  2
  2  3  1
  3  4  2
  4  5  1
  5  6  2
  6  7  1
  7  8  2
  7  9  1
  4 10  1
 10 11  2
 10 12  1
 12 13  2
 13 14  1
 14 15  2
 15 16  1
 16 17  2
 17 18  1
 18 19  2
 19 20  1
 20 21  1
 21 22  2
 22 23  1
 23 24  2
 24 25  1
 24 26  1
 26 27  2
 27 28  1
 28 29  2
 29 30  1
 30 31  2
 21 32  1
 32 33  2
 33 34  1
 34 35  2
 33 36  1
 36 37  2
 37 38  1
 38 39  2
 37 40  1
 40 41  2
 40 42  1
  6  1  1
 29  3  1
 28 12  1
 27 15  1
 25 16  1
 34 19  1
 25 20  2
 31 26  1
 39 32  1
M  END
>  <COMP_NUM>
1

>  <STEREO_CFG>
StereoCenters    0   0
Atom CFG    0   0   0
Bond CFG    0   0   0


>  <ID>
80733

>  <Activity>
p450-cyp1a2 inhibitor

$$$$

     RDKit          2D

 32 35  0  0  0  0  0  0  0  0999 V2000
   -3.0000    2.5981    0.0000 C   0  0  0  0  0  0  0  0  0  0  0  0
   -1.5000    2.5981    0.0000 N   0  0  0  0  0  0  0  0  0  0  0  0
   -0.7500    3.8971    0.0000 C   0  0  0  0  0  0  0  0  0  0  0  0
   -0.7500    1.2990    0.0000 C   0  0  0  0  0  0  0  0  0  0  0  0
   -1.5000   -0.0000    0.0000 C   0  0  0  0  0  0  0  0  0  0  0  0
   -0.7500   -1.2990    0.0000 C   0  0  0  0  0  0  0  0  0  0  0  0
    0.7500   -1.2990    0.0000 C   0  0  0  0  0  0  0  0  0  0  0  0
    1.5000   -0.0000    0.0000 C   0  0  0  0  0  0  0  0  0  0  0  0
    0.7500    1.2990    0.0000 C   0  0  0  0  0  0  0  0  0  0  0  0
    1.5000    2.5981    0.0000 C   0  0  0  0  0  0  0  0  0  0  0  0
    3.0000    2.5981    0.0000 N   0  0  0  0  0  0  0  0  0  0  0  0
    3.7500    1.2990    0.0000 C   0  0  0  0  0  0  0  0  0  0  0  0
    5.2500    1.2990    0.0000 C   0  0  0  0  0  0  0  0  0  0  0  0
    6.0000    2.5981    0.0000 C   0  0  0  0  0  0  0  0  0  0  0  0
    5.2500    3.8971    0.0000 N   0  0  0  0  0  0  0  0  0  0  0  0
    3.7500    3.8971    0.0000 C   0  0  0  0  0  0  0  0  0  0  0  0
    3.0000    5.1962    0.0000 C   0  0  0  0  0  0  0  0  0  0  0  0
    3.7500    6.4952    0.0000 C   0  0  0  0  0  0  0  0  0  0  0  0
    3.0000    7.7942    0.0000 C   0  0  0  0  0  0  0  0  0  0  0  0
    1.5000    7.7942    0.0000 N   0  0  0  0  0  0  0  0  0  0  0  0
    0.7500    6.4952    0.0000 C   0  0  0  0  0  0  0  0  0  0  0  0
    1.5000    5.1962    0.0000 C   0  0  0  0  0  0  0  0  0  0  0  0
    6.0000    5.1962    0.0000 C   0  0  0  0  0  0  0  0  0  0  0  0
    7.5000    5.1962    0.0000 C   0  0  0  0  0  0  0  0  0  0  0  0
    8.2500    3.8971    0.0000 C   0  0  0  0  0  0  0  0  0  0  0  0
    9.7500    3.8971    0.0000 C   0  0  0  0  0  0  0  0  0  0  0  0
   10.5000    5.1962    0.0000 C   0  0  0  0  0  0  0  0  0  0  0  0
    9.7500    6.4952    0.0000 C   0  0  0  0  0  0  0  0  0  0  0  0
    8.2500    6.4952    0.0000 C   0  0  0  0  0  0  0  0  0  0  0  0
    7.5000    7.7942    0.0000 N   0  0  0  0  0  0  0  0  0  0  0  0
    8.2500    9.0933    0.0000 C   0  0  0  0  0  0  0  0  0  0  0  0
    6.0000    7.7942    0.0000 C   0  0  0  0  0  0  0  0  0  0  0  0
  1  2  1
  2  3  1
  2  4  1
  4  5  2
  5  6  1
  6  7  2
  7  8  1
  8  9  2
  9 10  1
 10 11  1
 11 12  1
 12 13  1
 13 14  1
 14 15  1
 15 16  1
 16 17  1
 17 18  2
 18 19  1
 19 20  2
 20 21  1
 21 22  2
 15 23  1
 23 24  1
 24 25  2
 25 26  1
 26 27  2
 27 28  1
 28 29  2
 29 30  1
 30 31  1
 30 32  1
  9  4  1
 16 11  1
 22 17  1
 29 24  1
M  END
>  <COMP_NUM>
1

>  <STEREO_CFG>
StereoCenters    0   0
Atom CFG    0   0   0
Bond CFG    0   0   0


>  <Activity>

$$$$

     RDKit          2D

 25 28  0  0  0  0  0  0  0  0999 V2000
    3.9862    8.7506    0.0000 C   0  0  0  0  0  0  0  0  0  0  0  0
    2.5190    9.0625    0.0000 N   0  0  0  0  0  0  0  0  0  0  0  0
    2.0554   10.4891    0.0000 C   0  0  0  0  0  0  0  0  0  0  0  0
    1.5153    7.9478    0.0000 C   0  0  0  0  0  0  0  0  0  0  0  0
    1.9788    6.5212    0.0000 C   0  0  0  0  0  0  0  0  0  0  0  0
    0.9751    5.4065    0.0000 C   0  0  0  0  0  0  0  0  0  0  0  0
   -0.4921    5.7184    0.0000 C   0  0  0  0  0  0  0  0  0  0  0  0
   -0.9556    7.1449    0.0000 C   0  0  0  0  0  0  0  0  0  0  0  0
    0.0481    8.2597    0.0000 C   0  0  0  0  0  0  0  0  0  0  0  0
   -1.4958    4.6036    0.0000 C   0  0  0  0  0  0  0  0  0  0  0  0
   -1.0323    3.1771    0.0000 C   0  0  0  0  0  0  0  0  0  0  0  0
   -1.9140    1.9635    0.0000 C   0  0  0  0  0  0  0  0  0  0  0  0
   -3.4140    1.9635    0.0000 O   0  0  0  0  0  0  0  0  0  0  0  0
   -1.0323    0.7500    0.0000 N   0  0  0  0  0  0  0  0  0  0  0  0
    0.3943    1.2135    0.0000 C   0  0  0  0  0  0  0  0  0  0  0  0
    1.2760    0.0000    0.0000 N   0  0  0  0  0  0  0  0  0  0  0  0
    0.3943   -1.2135    0.0000 C   0  0  0  0  0  0  0  0  0  0  0  0
   -1.0323   -0.7500    0.0000 N   0  0  0  0  0  0  0  0  0  0  0  0
    0.8578   -2.6401    0.0000 C   0  0  0  0  0  0  0  0  0  0  0  0
   -0.1459   -3.7548    0.0000 C   0  0  0  0  0  0  0  0  0  0  0  0
    0.3177   -5.1814    0.0000 C   0  0  0  0  0  0  0  0  0  0  0  0
    1.7849   -5.4933    0.0000 C   0  0  0  0  0  0  0  0  0  0  0  0
    2.7886   -4.3786    0.0000 C   0  0  0  0  0  0  0  0  0  0  0  0
    2.3250   -2.9520    0.0000 C   0  0  0  0  0  0  0  0  0  0  0  0
    0.3943    2.7135    0.0000 S   0  0  0  0  0  0  0  0  0  0  0  0
  1  2  1
  2  3  1
  2  4  1
  4  5  2
  5  6  1
  6  7  2
  7  8  1
  8  9  2
  7 10  1
 10 11  2
 11 12  1
 12 13  2
 12 14  1
 14 15  1
 15 16  2
 16 17  1
 17 18  2
 17 19  1
 19 20  2
 20 21  1
 21 22  2
 22 23  1
 23 24  2
 15 25  1
  9  4  1
 25 11  1
 18 14  1
 24 19  1
M  END
>  <COMP_NUM>
1

>  <STEREO_CFG>
StereoCenters    0   1
Atom CFG    0   0   0
Bond CFG    0   0   0


>  <Activity>

$$$$

     RDKit          2D

 25 28  0  0  0  0  0  0  0  0999 V2000
    3.7500   -3.8971    0.0000 C   0  0  0  0  0  0  0  0  0  0  0  0
    3.0000   -5.1962    0.0000 C   0  0  0  0  0  0  0  0  0  0  0  0
    1.5000   -5.1962    0.0000 C   0  0  0  0  0  0  0  0  0  0  0  0
    0.7500   -3.8971    0.0000 C   0  0  0  0  0  0  0  0  0  0  0  0
    1.5000   -2.5981    0.0000 C   0  0  0  0  0  0  0  0  0  0  0  0
    3.0000   -2.5981    0.0000 C   0  0  0  0  0  0  0  0  0  0  0  0
    0.7500   -1.2990    0.0000 C   0  0  0  0  0  0  0  0  0  0  0  0
    1.5000    0.0000    0.0000 C   0  0  0  0  0  0  0  0  0  0  0  0
    0.7500    1.2990    0.0000 C   0  0  0  0  0  0  0  0  0  0  0  0
   -0.7500    1.2990    0.0000 C   0  0  0  0  0  0  0  0  0  0  0  0
   -1.5000    0.0000    0.0000 C   0  0  0  0  0  0  0  0  0  0  0  0
   -0.7500   -1.2990    0.0000 C   0  0  0  0  0  0  0  0  0  0  0  0
   -1.5000    2.5981    0.0000 N   0  0  0  0  0  0  0  0  0  0  0  0
   -0.7500    3.8971    0.0000 C   0  0  0  0  0  0  0  0  0  0  0  0
    0.7500    3.8971    0.0000 N   0  0  0  0  0  0  0  0  0  0  0  0
    1.5000    2.5981    0.0000 C   0  0  0  0  0  0  0  0  0  0  0  0
    3.0000    2.5981    0.0000 N   0  0  0  0  0  0  0  0  0  0  0  0
    3.7500    3.8971    0.0000 C   0  0  0  0  0  0  0  0  0  0  0  0
    5.2500    3.8971    0.0000 C   0  0  0  0  0  0  0  0  0  0  0  0
    6.1317    5.1106    0.0000 C   0  0  0  0  0  0  0  0  0  0  0  0
    7.5583    4.6471    0.0000 C   0  0  0  0  0  0  0  0  0  0  0  0
    7.5583    3.1471    0.0000 C   0  0  0  0  0  0  0  0  0  0  0  0
    6.1317    2.6836    0.0000 S   0  0  0  0  0  0  0  0  0  0  0  0
    0.7500   -6.4952    0.0000 C   0  0  0  0  0  0  0  0  0  0  0  0
   -0.0000   -7.7942    0.0000 N   0  0  0  0  0  0  0  0  0  0  0  0
  1  2  2
  2  3  1
  3  4  2
  4  5  1
  5  6  2
  5  7  1
  7  8  2
  8  9  1
  9 10  2
 10 11  1
 11 12  2
 10 13  1
 13 14  2
 14 15  1
 15 16  2
 16 17  1
 17 18  1
 18 19  1
 19 20  2
 20 21  1
 21 22  2
 22 23  1
  3 24  1
 24 25  3
  6  1  1
 12  7  1
 16  9  1
 23 19  1
M  END
>  <COMP_NUM>
1

>  <STEREO_CFG>
StereoCenters    0   0
Atom CFG    0   0   0
Bond CFG    0   0   0


>  <ID>
3233916

>  <Activity>
p450-cyp1a2 inhibitor

$$$$

     RDKit          2D

 22 24  0  0  0  0  0  0  0  0999 V2000
    1.5000    0.0000    0.0000 C   0  0  0  0  0  0  0  0  0  0  0  0
    0.7500   -1.2990    0.0000 C   0  0  0  0  0  0  0  0  0  0  0  0
   -0.7500   -1.2990    0.0000 C   0  0  0  0  0  0  0  0  0  0  0  0
   -1.5000    0.0000    0.0000 C   0  0  0  0  0  0  0  0  0  0  0  0
   -0.7500    1.2990    0.0000 C   0  0  0  0  0  0  0  0  0  0  0  0
    0.7500    1.2990    0.0000 C   0  0  0  0  0  0  0  0  0  0  0  0
    1.5000    2.5981    0.0000 C   0  0  0  0  0  0  0  0  0  0  0  0
    2.2500    3.8971    0.0000 N   0  0  0  0  0  0  0  0  0  0  0  0
   -1.5000   -2.5981    0.0000 C   0  0  0  0  0  0  0  0  0  0  0  0
   -3.0000   -2.5981    0.0000 C   0  0  0  0  0  0  0  0  0  0  0  0
   -3.7500   -1.2990    0.0000 C   0  0  0  0  0  0  0  0  0  0  0  0
   -5.2500   -1.2990    0.0000 C   0  0  0  0  0  0  0  0  0  0  0  0
   -6.0000   -2.5981    0.0000 C   0  0  0  0  0  0  0  0  0  0  0  0
   -5.2500   -3.8971    0.0000 C   0  0  0  0  0  0  0  0  0  0  0  0
   -3.7500   -3.8971    0.0000 C   0  0  0  0  0  0  0  0  0  0  0  0
   -7.5000   -2.5981    0.0000 C   0  0  0  0  0  0  0  0  0  0  0  0
   -9.0000   -2.5981    0.0000 N   0  0  0  0  0  0  0  0  0  0  0  0
   -0.7500   -3.8971    0.0000 N   0  0  0  0  0  0  0  0  0  0  0  0
    0.7418   -4.0539    0.0000 C   0  0  0  0  0  0  0  0  0  0  0  0
    1.0537   -5.5211    0.0000 N   0  0  0  0  0  0  0  0  0  0  0  0
   -0.2454   -6.2711    0.0000 C   0  0  0  0  0  0  0  0  0  0  0  0
   -1.3601   -5.2674    0.0000 N   0  0  0  0  0  0  0  0  0  0  0  0
  1  2  2
  2  3  1
  3  4  2
  4  5  1
  5  6  2
  6  7  1
  7  8  3
  3  9  1
  9 10  1
 10 11  2
 11 12  1
 12 13  2
 13 14  1
 14 15  2
 13 16  1
 16 17  3
  9 18  1
 18 19  1
 19 20  2
 20 21  1
 21 22  2
  6  1  1
 15 10  1
 22 18  1
M  END
>  <COMP_NUM>
1

>  <STEREO_CFG>
StereoCenters    0   0
Atom CFG    0   0   0
Bond CFG    0   0   0


>  <Activity>

$$$$

     RDKit          2D

 31 34  0  0  0  0  0  0  0  0999 V2000
    1.5000    0.0000    0.0000 C   0  0  0  0  0  0  0  0  0  0  0  0
    0.7500   -1.2990    0.0000 C   0  0  0  0  0  0  0  0  0  0  0  0
   -0.7500   -1.2990    0.0000 C   0  0  0  0  0  0  0  0  0  0  0  0
   -1.5000    0.0000    0.0000 C   0  0  0  0  0  0  0  0  0  0  0  0
   -0.7500    1.2990    0.0000 C   0  0  0  0  0  0  0  0  0  0  0  0
    0.7500    1.2990    0.0000 C   0  0  0  0  0  0  0  0  0  0  0  0
   -1.5000    2.5981    0.0000 C   0  0  0  0  0  0  0  0  0  0  0  0
   -0.7500    3.8971    0.0000 N   0  0  0  0  0  0  0  0  0  0  0  0
   -1.3601    5.2674    0.0000 C   0  0  0  0  0  0  0  0  0  0  0  0
   -2.8273    5.5793    0.0000 O   0  0  0  0  0  0  0  0  0  0  0  0
   -0.2454    6.2711    0.0000 C   0  0  0  0  0  0  0  0  0  0  0  0
   -0.4022    7.7629    0.0000 C   0  0  0  0  0  0  0  0  0  0  0  0
   -1.7725    8.3730    0.0000 C   0  0  0  0  0  0  0  0  0  0  0  0
   -3.0715    7.6230    0.0000 C   0  0  0  0  0  0  0  0  0  0  0  0
   -4.1863    8.6267    0.0000 C   0  0  0  0  0  0  0  0  0  0  0  0
   -3.5761    9.9970    0.0000 C   0  0  0  0  0  0  0  0  0  0  0  0
   -2.0844    9.8402    0.0000 N   0  0  0  0  0  0  0  0  0  0  0  0
   -1.0807   10.9550    0.0000 C   0  0  0  0  0  0  0  0  0  0  0  0
    0.3866   10.6431    0.0000 C   0  0  0  0  0  0  0  0  0  0  0  0
    1.3902   11.7578    0.0000 C   0  0  0  0  0  0  0  0  0  0  0  0
    0.9267   13.1844    0.0000 C   0  0  0  0  0  0  0  0  0  0  0  0
   -0.5405   13.4963    0.0000 C   0  0  0  0  0  0  0  0  0  0  0  0
   -1.5442   12.3815    0.0000 C   0  0  0  0  0  0  0  0  0  0  0  0
   -1.0040   14.9228    0.0000 C   0  0  0  0  0  0  0  0  0  0  0  0
   -2.4712   15.2347    0.0000 O   0  0  0  0  0  0  0  0  0  0  0  0
   -0.0003   16.0376    0.0000 O   0  0  0  0  0  0  0  0  0  0  0  0
    1.0537    5.5211    0.0000 S   0  0  0  0  0  0  0  0  0  0  0  0
    0.7418    4.0539    0.0000 C   0  0  0  0  0  0  0  0  0  0  0  0
    1.7455    2.9392    0.0000 O   0  0  0  0  0  0  0  0  0  0  0  0
   -3.0000    0.0000    0.0000 C   0  0  0  0  0  0  0  0  0  0  0  0
   -4.5000    0.0000    0.0000 N   0  0  0  0  0  0  0  0  0  0  0  0
  1  2  2
  2  3  1
  3  4  2
  4  5  1
  5  6  2
  5  7  1
  7  8  1
  8  9  1
  9 10  2
  9 11  1
 11 12  2
 12 13  1
 13 14  2
 14 15  1
 15 16  2
 16 17  1
 17 18  1
 18 19  2
 19 20  1
 20 21  2
 21 22  1
 22 23  2
 22 24  1
 24 25  2
 24 26  1
 11 27  1
 27 28  1
 28 29  2
  4 30  1
 30 31  3
  6  1  1
 28  8  1
 17 13  1
 23 18  1
M  END
>  <COMP_NUM>
1

>  <STEREO_CFG>
StereoCenters    0   1
Atom CFG    0   0   0
Bond CFG    0   0   0


>  <ID>
 1729040

>  <Activity>

$$$$

     RDKit          2D

 20 21  0  0  0  0  0  0  0  0999 V2000
    6.0000   -5.1962    0.0000 C   0  0  0  0  0  0  0  0  0  0  0  0
    4.5000   -5.1962    0.0000 N   0  0  0  0  0  0  0  0  0  0  0  0
    3.7500   -6.4952    0.0000 C   0  0  0  0  0  0  0  0  0  0  0  0
    3.7500   -3.8971    0.0000 C   0  0  0  0  0  0  0  0  0  0  0  0
    2.2500   -3.8971    0.0000 C   0  0  0  0  0  0  0  0  0  0  0  0
    1.5000   -2.5981    0.0000 C   0  0  0  0  0  0  0  0  0  0  0  0
    0.2010   -3.3481    0.0000 C   0  0  0  0  0  0  0  0  0  0  0  0
   -1.0981   -4.0981    0.0000 N   0  0  0  0  0  0  0  0  0  0  0  0
    0.7500   -1.2990    0.0000 C   0  0  0  0  0  0  0  0  0  0  0  0
    1.5000    0.0000    0.0000 C   0  0  0  0  0  0  0  0  0  0  0  0
    0.7500    1.2990    0.0000 C   0  0  0  0  0  0  0  0  0  0  0  0
   -0.7500    1.2990    0.0000 C   0  0  0  0  0  0  0  0  0  0  0  0
   -1.5000    0.0000    0.0000 C   0  0  0  0  0  0  0  0  0  0  0  0
   -0.7500   -1.2990    0.0000 C   0  0  0  0  0  0  0  0  0  0  0  0
    2.7990   -1.8481    0.0000 C   0  0  0  0  0  0  0  0  0  0  0  0
    4.0981   -2.5981    0.0000 C   0  0  0  0  0  0  0  0  0  0  0  0
    5.3971   -1.8481    0.0000 C   0  0  0  0  0  0  0  0  0  0  0  0
    5.3971   -0.3481    0.0000 C   0  0  0  0  0  0  0  0  0  0  0  0
    4.0981    0.4019    0.0000 C   0  0  0  0  0  0  0  0  0  0  0  0
    2.7990   -0.3481    0.0000 C   0  0  0  0  0  0  0  0  0  0  0  0
  1  2  1
  2  3  1
  2  4  1
  4  5  1
  5  6  1
  6  7  1
  7  8  3
  6  9  1
  9 10  2
 10 11  1
 11 12  2
 12 13  1
 13 14  2
  6 15  1
 15 16  2
 16 17  1
 17 18  2
 18 19  1
 19 20  2
 14  9  1
 20 15  1
M  END
>  <COMP_NUM>
1

>  <STEREO_CFG>
StereoCenters    0   0
Atom CFG    0   0   0
Bond CFG    0   0   0


>  <ID>
 24060

>  <Activity>

$$$$

     RDKit          2D

 26 29  0  0  0  0  0  0  0  0999 V2000
    3.7500   -1.2990    0.0000 C   0  0  0  0  0  0  0  0  0  0  0  0
    3.0000    0.0000    0.0000 N   0  0  0  0  0  0  0  0  0  0  0  0
    3.7500    1.2990    0.0000 C   0  0  0  0  0  0  0  0  0  0  0  0
    1.5000    0.0000    0.0000 C   0  0  0  0  0  0  0  0  0  0  0  0
    0.7500   -1.2990    0.0000 N   0  0  0  0  0  0  0  0  0  0  0  0
   -0.7500   -1.2990    0.0000 C   0  0  0  0  0  0  0  0  0  0  0  0
   -1.5000    0.0000    0.0000 C   0  0  0  0  0  0  0  0  0  0  0  0
   -0.7500    1.2990    0.0000 C   0  0  0  0  0  0  0  0  0  0  0  0
    0.7500    1.2990    0.0000 N   0  0  0  0  0  0  0  0  0  0  0  0
   -1.5000    2.5981    0.0000 N   0  0  0  0  0  0  0  0  0  0  0  0
   -3.0000    2.5981    0.0000 C   0  0  0  0  0  0  0  0  0  0  0  0
   -3.7500    3.8971    0.0000 O   0  0  0  0  0  0  0  0  0  0  0  0
   -3.7500    1.2990    0.0000 C   0  0  0  0  0  0  0  0  0  0  0  0
   -3.0000    0.0000    0.0000 N   0  0  0  0  0  0  0  0  0  0  0  0
   -5.2500    1.2990    0.0000 C   0  0  0  0  0  0  0  0  0  0  0  0
   -6.0000    2.5981    0.0000 C   0  0  0  0  0  0  0  0  0  0  0  0
   -7.5000    2.5981    0.0000 C   0  0  0  0  0  0  0  0  0  0  0  0
   -8.2500    1.2990    0.0000 C   0  0  0  0  0  0  0  0  0  0  0  0
   -7.5000   -0.0000    0.0000 C   0  0  0  0  0  0  0  0  0  0  0  0
   -6.0000   -0.0000    0.0000 C   0  0  0  0  0  0  0  0  0  0  0  0
   -0.7500    3.8971    0.0000 C   0  0  0  0  0  0  0  0  0  0  0  0
    0.7500    3.8971    0.0000 C   0  0  0  0  0  0  0  0  0  0  0  0
    1.6317    5.1106    0.0000 C   0  0  0  0  0  0  0  0  0  0  0  0
    3.0583    4.6471    0.0000 C   0  0  0  0  0  0  0  0  0  0  0  0
    3.0583    3.1471    0.0000 C   0  0  0  0  0  0  0  0  0  0  0  0
    1.6317    2.6836    0.0000 S   0  0  0  0  0  0  0  0  0  0  0  0
  1  2  1
  2  3  1
  2  4  1
  4  5  2
  5  6  1
  6  7  2
  7  8  1
  8  9  2
  8 10  1
 10 11  1
 11 12  2
 11 13  1
 13 14  2
 13 15  1
 15 16  2
 16 17  1
 17 18  2
 18 19  1
 19 20  2
 10 21  1
 21 22  1
 22 23  2
 23 24  1
 24 25  2
 25 26  1
  9  4  1
 14  7  1
 20 15  1
 26 22  1
M  END
>  <COMP_NUM>
1

>  <STEREO_CFG>
StereoCenters    0   0
Atom CFG    0   0   0
Bond CFG    0   0   0


>  <Activity>
p450-cyp1a2 inhibitor

$$$$

     RDKit          2D

 20 22  0  0  0  0  0  0  0  0999 V2000
    1.5000    0.0000    0.0000 C   0  0  0  0  0  0  0  0  0  0  0  0
    0.7500   -1.2990    0.0000 C   0  0  0  0  0  0  0  0  0  0  0  0
   -0.7500   -1.2990    0.0000 C   0  0  0  0  0  0  0  0  0  0  0  0
   -1.5000    0.0000    0.0000 C   0  0  0  0  0  0  0  0  0  0  0  0
   -0.7500    1.2990    0.0000 C   0  0  0  0  0  0  0  0  0  0  0  0
    0.7500    1.2990    0.0000 C   0  0  0  0  0  0  0  0  0  0  0  0
   -3.0000    0.0000    0.0000 N   0  0  0  0  0  0  0  0  0  0  0  0
   -3.8817   -1.2135    0.0000 C   0  0  0  0  0  0  0  0  0  0  0  0
   -5.3083   -0.7500    0.0000 C   0  0  0  0  0  0  0  0  0  0  0  0
   -5.3083    0.7500    0.0000 N   0  0  0  0  0  0  0  0  0  0  0  0
   -3.8817    1.2135    0.0000 C   0  0  0  0  0  0  0  0  0  0  0  0
   -3.4182    2.6401    0.0000 S   0  0  0  0  0  0  0  0  0  0  0  0
   -4.4218    3.7548    0.0000 C   0  0  0  0  0  0  0  0  0  0  0  0
   -3.9583    5.1814    0.0000 C   0  0  0  0  0  0  0  0  0  0  0  0
   -2.4911    5.4933    0.0000 C   0  0  0  0  0  0  0  0  0  0  0  0
   -2.0276    6.9199    0.0000 C   0  0  0  0  0  0  0  0  0  0  0  0
   -3.0313    8.0346    0.0000 C   0  0  0  0  0  0  0  0  0  0  0  0
   -4.4985    7.7227    0.0000 C   0  0  0  0  0  0  0  0  0  0  0  0
   -4.9620    6.2961    0.0000 C   0  0  0  0  0  0  0  0  0  0  0  0
   -2.5677    9.4612    0.0000 Br  0  0  0  0  0  0  0  0  0  0  0  0
  1  2  2
  2  3  1
  3  4  2
  4  5  1
  5  6  2
  4  7  1
  7  8  1
  8  9  2
  9 10  1
 10 11  2
 11 12  1
 12 13  1
 13 14  1
 14 15  2
 15 16  1
 16 17  2
 17 18  1
 18 19  2
 17 20  1
  6  1  1
 11  7  1
 19 14  1
M  END
>  <COMP_NUM>
1

>  <STEREO_CFG>
StereoCenters    0   0
Atom CFG    0   0   0
Bond CFG    0   0   0


>  <Activity>
p450-cyp1a2 inhibitor

$$$$

     RDKit          2D

 24 27  0  0  0  0  0  0  0  0999 V2000
    8.2500   -6.4952    0.0000 C   0  0  0  0  0  0  0  0  0  0  0  0
    7.5000   -7.7942    0.0000 C   0  0  0  0  0  0  0  0  0  0  0  0
    6.0000   -7.7942    0.0000 C   0  0  0  0  0  0  0  0  0  0  0  0
    5.2500   -6.4952    0.0000 C   0  0  0  0  0  0  0  0  0  0  0  0
    6.0000   -5.1962    0.0000 C   0  0  0  0  0  0  0  0  0  0  0  0
    7.5000   -5.1962    0.0000 C   0  0  0  0  0  0  0  0  0  0  0  0
    3.7500   -6.4952    0.0000 C   0  0  0  0  0  0  0  0  0  0  0  0
    3.0000   -7.7942    0.0000 O   0  0  0  0  0  0  0  0  0  0  0  0
    3.0000   -5.1962    0.0000 C   0  0  0  0  0  0  0  0  0  0  0  0
    1.5000   -5.1962    0.0000 S   0  0  0  0  0  0  0  0  0  0  0  0
    0.7500   -3.8971    0.0000 C   0  0  0  0  0  0  0  0  0  0  0  0
    1.5000   -2.5981    0.0000 N   0  0  0  0  0  0  0  0  0  0  0  0
    0.7500   -1.2990    0.0000 C   0  0  0  0  0  0  0  0  0  0  0  0
    1.5000    0.0000    0.0000 C   0  0  0  0  0  0  0  0  0  0  0  0
    0.7500    1.2990    0.0000 C   0  0  0  0  0  0  0  0  0  0  0  0
   -0.7500    1.2990    0.0000 C   0  0  0  0  0  0  0  0  0  0  0  0
   -1.5000    0.0000    0.0000 C   0  0  0  0  0  0  0  0  0  0  0  0
   -0.7500   -1.2990    0.0000 C   0  0  0  0  0  0  0  0  0  0  0  0
   -1.5000   -2.5981    0.0000 C   0  0  0  0  0  0  0  0  0  0  0  0
   -3.0000   -2.5981    0.0000 C   0  0  0  0  0  0  0  0  0  0  0  0
   -3.7500   -3.8971    0.0000 C   0  0  0  0  0  0  0  0  0  0  0  0
   -3.0000   -5.1962    0.0000 C   0  0  0  0  0  0  0  0  0  0  0  0
   -1.5000   -5.1962    0.0000 C   0  0  0  0  0  0  0  0  0  0  0  0
   -0.7500   -3.8971    0.0000 C   0  0  0  0  0  0  0  0  0  0  0  0
  1  2  2
  2  3  1
  3  4  2
  4  5  1
  5  6  2
  4  7  1
  7  8  2
  7  9  1
  9 10  1
 10 11  1
 11 12  2
 12 13  1
 13 14  2
 14 15  1
 15 16  2
 16 17  1
 17 18  2
 18 19  1
 19 20  2
 20 21  1
 21 22  2
 22 23  1
 23 24  2
  6  1  1
 24 11  1
 18 13  1
 24 19  1
M  END
>  <COMP_NUM>
1

>  <STEREO_CFG>
StereoCenters    0   0
Atom CFG    0   0   0
Bond CFG    0   0   0


>  <Activity>
p450-cyp1a2 inhibitor

$$$$

     RDKit          2D

 25 28  0  0  0  0  0  0  0  0999 V2000
    3.0000   -5.1962    0.0000 C   0  0  0  0  0  0  0  0  0  0  0  0
    1.5000   -5.1962    0.0000 C   0  0  0  0  0  0  0  0  0  0  0  0
    0.7500   -3.8971    0.0000 C   0  0  0  0  0  0  0  0  0  0  0  0
    1.5000   -2.5981    0.0000 C   0  0  0  0  0  0  0  0  0  0  0  0
    3.0000   -2.5981    0.0000 C   0  0  0  0  0  0  0  0  0  0  0  0
    3.7500   -3.8971    0.0000 C   0  0  0  0  0  0  0  0  0  0  0  0
    3.7500   -1.2990    0.0000 C   0  0  0  0  0  0  0  0  0  0  0  0
    4.5000   -0.0000    0.0000 N   0  0  0  0  0  0  0  0  0  0  0  0
    0.7500   -1.2990    0.0000 C   0  0  0  0  0  0  0  0  0  0  0  0
    1.5000    0.0000    0.0000 C   0  0  0  0  0  0  0  0  0  0  0  0
    0.7500    1.2990    0.0000 C   0  0  0  0  0  0  0  0  0  0  0  0
   -0.7500    1.2990    0.0000 C   0  0  0  0  0  0  0  0  0  0  0  0
   -1.5000    0.0000    0.0000 C   0  0  0  0  0  0  0  0  0  0  0  0
   -0.7500   -1.2990    0.0000 C   0  0  0  0  0  0  0  0  0  0  0  0
   -1.5000    2.5981    0.0000 N   0  0  0  0  0  0  0  0  0  0  0  0
   -0.7500    3.8971    0.0000 C   0  0  0  0  0  0  0  0  0  0  0  0
    0.7500    3.8971    0.0000 N   0  0  0  0  0  0  0  0  0  0  0  0
    1.5000    2.5981    0.0000 C   0  0  0  0  0  0  0  0  0  0  0  0
    3.0000    2.5981    0.0000 N   0  0  0  0  0  0  0  0  0  0  0  0
    3.7500    3.8971    0.0000 C   0  0  0  0  0  0  0  0  0  0  0  0
    5.2500    3.8971    0.0000 C   0  0  0  0  0  0  0  0  0  0  0  0
    6.1317    5.1106    0.0000 C   0  0  0  0  0  0  0  0  0  0  0  0
    7.5583    4.6471    0.0000 C   0  0  0  0  0  0  0  0  0  0  0  0
    7.5583    3.1471    0.0000 C   0  0  0  0  0  0  0  0  0  0  0  0
    6.1317    2.6836    0.0000 S   0  0  0  0  0  0  0  0  0  0  0  0
  1  2  2
  2  3  1
  3  4  2
  4  5  1
  5  6  2
  5  7  1
  7  8  3
  4  9  1
  9 10  2
 10 11  1
 11 12  2
 12 13  1
 13 14  2
 12 15  1
 15 16  2
 16 17  1
 17 18  2
 18 19  1
 19 20  1
 20 21  1
 21 22  2
 22 23  1
 23 24  2
 24 25  1
  6  1  1
 14  9  1
 18 11  1
 25 21  1
M  END
>  <COMP_NUM>
1

>  <STEREO_CFG>
StereoCenters    0   0
Atom CFG    0   0   0
Bond CFG    0   0   0


>  <Activity>
p450-cyp1a2 inhibitor

$$$$

     RDKit          2D

 28 32  0  0  0  0  0  0  0  0999 V2000
   -4.6729   -3.3950    0.0000 C   0  0  0  0  0  0  0  0  0  0  0  0
   -4.8297   -1.9033    0.0000 C   0  0  0  0  0  0  0  0  0  0  0  0
   -3.6161   -1.0216    0.0000 C   0  0  0  0  0  0  0  0  0  0  0  0
   -2.2458   -1.6317    0.0000 C   0  0  0  0  0  0  0  0  0  0  0  0
   -2.0890   -3.1235    0.0000 C   0  0  0  0  0  0  0  0  0  0  0  0
   -3.3025   -4.0051    0.0000 C   0  0  0  0  0  0  0  0  0  0  0  0
   -1.0323   -0.7500    0.0000 N   0  0  0  0  0  0  0  0  0  0  0  0
   -1.0323    0.7500    0.0000 C   0  0  0  0  0  0  0  0  0  0  0  0
    0.3943    1.2135    0.0000 C   0  0  0  0  0  0  0  0  0  0  0  0
    1.2760    0.0000    0.0000 C   0  0  0  0  0  0  0  0  0  0  0  0
    0.3943   -1.2135    0.0000 N   0  0  0  0  0  0  0  0  0  0  0  0
    0.7062    2.6807    0.0000 C   0  0  0  0  0  0  0  0  0  0  0  0
    2.1328    3.1443    0.0000 O   0  0  0  0  0  0  0  0  0  0  0  0
   -0.4086    3.6844    0.0000 N   0  0  0  0  0  0  0  0  0  0  0  0
   -1.8351    3.2209    0.0000 C   0  0  0  0  0  0  0  0  0  0  0  0
   -2.1470    1.7537    0.0000 N   0  0  0  0  0  0  0  0  0  0  0  0
   -2.9499    4.2246    0.0000 C   0  0  0  0  0  0  0  0  0  0  0  0
   -4.4171    3.9127    0.0000 C   0  0  0  0  0  0  0  0  0  0  0  0
   -5.1671    5.2118    0.0000 C   0  0  0  0  0  0  0  0  0  0  0  0
   -4.1634    6.3265    0.0000 C   0  0  0  0  0  0  0  0  0  0  0  0
   -2.7931    5.7164    0.0000 S   0  0  0  0  0  0  0  0  0  0  0  0
   -0.0967    5.1517    0.0000 C   0  0  0  0  0  0  0  0  0  0  0  0
    1.3299    5.6152    0.0000 C   0  0  0  0  0  0  0  0  0  0  0  0
    1.6418    7.0824    0.0000 C   0  0  0  0  0  0  0  0  0  0  0  0
    0.5271    8.0861    0.0000 C   0  0  0  0  0  0  0  0  0  0  0  0
   -0.8995    7.6226    0.0000 C   0  0  0  0  0  0  0  0  0  0  0  0
   -1.2114    6.1554    0.0000 C   0  0  0  0  0  0  0  0  0  0  0  0
    0.8389    9.5533    0.0000 Br  0  0  0  0  0  0  0  0  0  0  0  0
  1  2  2
  2  3  1
  3  4  2
  4  5  1
  5  6  2
  4  7  1
  7  8  1
  8  9  2
  9 10  1
 10 11  2
  9 12  1
 12 13  2
 12 14  1
 14 15  1
 15 16  2
 15 17  1
 17 18  2
 18 19  1
 19 20  2
 20 21  1
 14 22  1
 22 23  2
 23 24  1
 24 25  2
 25 26  1
 26 27  2
 25 28  1
  6  1  1
 11  7  1
 16  8  1
 21 17  1
 27 22  1
M  END
>  <COMP_NUM>
1

>  <STEREO_CFG>
StereoCenters    0   0
Atom CFG    0   0   0
Bond CFG    0   0   0


>  <Activity>

$$$$

     RDKit          2D

 23 25  0  0  0  0  0  0  0  0999 V2000
   -0.7500   -3.8971    0.0000 C   0  0  0  0  0  0  0  0  0  0  0  0
    0.7500   -3.8971    0.0000 C   0  0  0  0  0  0  0  0  0  0  0  0
    1.5000   -2.5981    0.0000 C   0  0  0  0  0  0  0  0  0  0  0  0
    0.7500   -1.2990    0.0000 C   0  0  0  0  0  0  0  0  0  0  0  0
    1.5000    0.0000    0.0000 C   0  0  0  0  0  0  0  0  0  0  0  0
    0.7500    1.2990    0.0000 C   0  0  0  0  0  0  0  0  0  0  0  0
   -0.7500    1.2990    0.0000 C   0  0  0  0  0  0  0  0  0  0  0  0
   -1.5000    0.0000    0.0000 C   0  0  0  0  0  0  0  0  0  0  0  0
   -0.7500   -1.2990    0.0000 C   0  0  0  0  0  0  0  0  0  0  0  0
    1.5000   -5.1962    0.0000 C   0  0  0  0  0  0  0  0  0  0  0  0
    0.7500   -6.4952    0.0000 N   0  0  0  0  0  0  0  0  0  0  0  0
    1.5000   -7.7942    0.0000 N   0  0  0  0  0  0  0  0  0  0  0  0
    2.9918   -7.9510    0.0000 C   0  0  0  0  0  0  0  0  0  0  0  0
    3.3037   -9.4182    0.0000 N   0  0  0  0  0  0  0  0  0  0  0  0
    2.0046  -10.1682    0.0000 N   0  0  0  0  0  0  0  0  0  0  0  0
    0.8899   -9.1645    0.0000 C   0  0  0  0  0  0  0  0  0  0  0  0
   -0.5773   -9.4764    0.0000 S   0  0  0  0  0  0  0  0  0  0  0  0
    3.9955   -6.8363    0.0000 C   0  0  0  0  0  0  0  0  0  0  0  0
    5.4627   -7.1482    0.0000 C   0  0  0  0  0  0  0  0  0  0  0  0
    6.4664   -6.0335    0.0000 N   0  0  0  0  0  0  0  0  0  0  0  0
    6.0029   -4.6069    0.0000 C   0  0  0  0  0  0  0  0  0  0  0  0
    4.5356   -4.2950    0.0000 C   0  0  0  0  0  0  0  0  0  0  0  0
    3.5320   -5.4097    0.0000 C   0  0  0  0  0  0  0  0  0  0  0  0
  1  2  1
  2  3  2
  3  4  1
  4  5  2
  5  6  1
  6  7  2
  7  8  1
  8  9  2
  2 10  1
 10 11  2
 11 12  1
 12 13  1
 13 14  2
 14 15  1
 15 16  1
 16 17  2
 13 18  1
 18 19  2
 19 20  1
 20 21  2
 21 22  1
 22 23  2
  9  4  1
 16 12  1
 23 18  1
M  END
>  <COMP_NUM>
1

>  <STEREO_CFG>
StereoCenters    0   1
Atom CFG    0   0   0
Bond CFG    0   0   0


>  <ID>
9587263

>  <Activity>
p450-cyp1a2 inhibitor

$$$$

     RDKit          2D

 22 24  0  0  0  0  0  0  0  0999 V2000
   -6.2921   -7.7530    0.0000 C   0  0  0  0  0  0  0  0  0  0  0  0
   -4.9218   -8.3631    0.0000 C   0  0  0  0  0  0  0  0  0  0  0  0
   -4.6100   -9.8303    0.0000 C   0  0  0  0  0  0  0  0  0  0  0  0
   -3.1182   -9.9871    0.0000 C   0  0  0  0  0  0  0  0  0  0  0  0
   -2.5081   -8.6168    0.0000 C   0  0  0  0  0  0  0  0  0  0  0  0
   -3.6228   -7.6131    0.0000 S   0  0  0  0  0  0  0  0  0  0  0  0
   -1.0409   -8.3049    0.0000 C   0  0  0  0  0  0  0  0  0  0  0  0
   -0.5773   -6.8783    0.0000 N   0  0  0  0  0  0  0  0  0  0  0  0
    0.8899   -6.5665    0.0000 N   0  0  0  0  0  0  0  0  0  0  0  0
    1.5000   -5.1962    0.0000 C   0  0  0  0  0  0  0  0  0  0  0  0
    2.9918   -5.3529    0.0000 N   0  0  0  0  0  0  0  0  0  0  0  0
    3.3037   -6.8202    0.0000 N   0  0  0  0  0  0  0  0  0  0  0  0
    2.0046   -7.5702    0.0000 C   0  0  0  0  0  0  0  0  0  0  0  0
    1.8478   -9.0619    0.0000 S   0  0  0  0  0  0  0  0  0  0  0  0
    0.7500   -3.8971    0.0000 C   0  0  0  0  0  0  0  0  0  0  0  0
    1.5000   -2.5981    0.0000 O   0  0  0  0  0  0  0  0  0  0  0  0
    0.7500   -1.2990    0.0000 C   0  0  0  0  0  0  0  0  0  0  0  0
    1.5000    0.0000    0.0000 C   0  0  0  0  0  0  0  0  0  0  0  0
    0.7500    1.2990    0.0000 C   0  0  0  0  0  0  0  0  0  0  0  0
   -0.7500    1.2990    0.0000 C   0  0  0  0  0  0  0  0  0  0  0  0
   -1.5000    0.0000    0.0000 C   0  0  0  0  0  0  0  0  0  0  0  0
   -0.7500   -1.2990    0.0000 C   0  0  0  0  0  0  0  0  0  0  0  0
  1  2  1
  2  3  2
  3  4  1
  4  5  2
  5  6  1
  5  7  1
  7  8  2
  8  9  1
  9 10  1
 10 11  2
 11 12  1
 12 13  1
 13 14  2
 10 15  1
 15 16  1
 16 17  1
 17 18  2
 18 19  1
 19 20  2
 20 21  1
 21 22  2
  6  2  1
 13  9  1
 22 17  1
M  END
>  <COMP_NUM>
1

>  <STEREO_CFG>
StereoCenters    0   0
Atom CFG    0   0   0
Bond CFG    0   0   0


>  <ID>
6858892

>  <Activity>
p450-cyp1a2 inhibitor

$$$$

     RDKit          2D

 28 32  0  0  0  0  0  0  0  0999 V2000
    9.7500   -3.8971    0.0000 C   0  0  0  0  0  0  0  0  0  0  0  0
    8.2500   -3.8971    0.0000 N   0  0  0  0  0  0  0  0  0  0  0  0
    7.5000   -5.1962    0.0000 C   0  0  0  0  0  0  0  0  0  0  0  0
    6.0000   -5.1962    0.0000 C   0  0  0  0  0  0  0  0  0  0  0  0
    5.2500   -3.8971    0.0000 N   0  0  0  0  0  0  0  0  0  0  0  0
    6.0000   -2.5981    0.0000 C   0  0  0  0  0  0  0  0  0  0  0  0
    7.5000   -2.5981    0.0000 C   0  0  0  0  0  0  0  0  0  0  0  0
    3.7500   -3.8971    0.0000 C   0  0  0  0  0  0  0  0  0  0  0  0
    3.0000   -2.5981    0.0000 C   0  0  0  0  0  0  0  0  0  0  0  0
    3.7500   -1.2990    0.0000 O   0  0  0  0  0  0  0  0  0  0  0  0
    1.5000   -2.5981    0.0000 N   0  0  0  0  0  0  0  0  0  0  0  0
    0.7500   -1.2990    0.0000 C   0  0  0  0  0  0  0  0  0  0  0  0
    1.5000    0.0000    0.0000 C   0  0  0  0  0  0  0  0  0  0  0  0
    0.7500    1.2990    0.0000 C   0  0  0  0  0  0  0  0  0  0  0  0
   -0.7500    1.2990    0.0000 C   0  0  0  0  0  0  0  0  0  0  0  0
   -1.5000    0.0000    0.0000 C   0  0  0  0  0  0  0  0  0  0  0  0
   -0.7500   -1.2990    0.0000 C   0  0  0  0  0  0  0  0  0  0  0  0
   -1.5000   -2.5981    0.0000 S   0  0  0  0  0  0  0  0  0  0  0  0
   -0.7500   -3.8971    0.0000 C   0  0  0  0  0  0  0  0  0  0  0  0
   -1.5000   -5.1962    0.0000 C   0  0  0  0  0  0  0  0  0  0  0  0
   -0.7500   -6.4952    0.0000 C   0  0  0  0  0  0  0  0  0  0  0  0
   -1.5000   -7.7942    0.0000 C   0  0  0  0  0  0  0  0  0  0  0  0
   -0.7500   -9.0933    0.0000 C   0  0  0  0  0  0  0  0  0  0  0  0
    0.7500   -9.0933    0.0000 C   0  0  0  0  0  0  0  0  0  0  0  0
    1.5000   -7.7942    0.0000 C   0  0  0  0  0  0  0  0  0  0  0  0
    0.7500   -6.4952    0.0000 C   0  0  0  0  0  0  0  0  0  0  0  0
    1.5000   -5.1962    0.0000 C   0  0  0  0  0  0  0  0  0  0  0  0
    0.7500   -3.8971    0.0000 C   0  0  0  0  0  0  0  0  0  0  0  0
  1  2  1
  2  3  1
  3  4  1
  4  5  1
  5  6  1
  6  7  1
  5  8  1
  8  9  1
  9 10  2
  9 11  1
 11 12  1
 12 13  2
 13 14  1
 14 15  2
 15 16  1
 16 17  2
 17 18  1
 18 19  1
 19 20  2
 20 21  1
 21 22  2
 22 23  1
 23 24  2
 24 25  1
 25 26  2
 26 27  1
 27 28  2
  7  2  1
 28 11  1
 17 12  1
 28 19  1
 26 21  1
M  END
>  <COMP_NUM>
1

>  <STEREO_CFG>
StereoCenters    0   0
Atom CFG    0   0   0
Bond CFG    0   0   0


>  <Activity>

$$$$

     RDKit          2D

 19 21  0  0  0  0  0  0  0  0999 V2000
    1.5000    0.0000    0.0000 C   0  0  0  0  0  0  0  0  0  0  0  0
    0.7500   -1.2990    0.0000 C   0  0  0  0  0  0  0  0  0  0  0  0
   -0.7500   -1.2990    0.0000 C   0  0  0  0  0  0  0  0  0  0  0  0
   -1.5000    0.0000    0.0000 C   0  0  0  0  0  0  0  0  0  0  0  0
   -0.7500    1.2990    0.0000 C   0  0  0  0  0  0  0  0  0  0  0  0
    0.7500    1.2990    0.0000 C   0  0  0  0  0  0  0  0  0  0  0  0
   -1.7537    2.4138    0.0000 N   0  0  0  0  0  0  0  0  0  0  0  0
   -3.1240    1.8037    0.0000 C   0  0  0  0  0  0  0  0  0  0  0  0
   -2.9672    0.3119    0.0000 S   0  0  0  0  0  0  0  0  0  0  0  0
   -4.4231    2.5537    0.0000 C   0  0  0  0  0  0  0  0  0  0  0  0
   -4.4231    4.0537    0.0000 O   0  0  0  0  0  0  0  0  0  0  0  0
   -5.7221    4.8037    0.0000 C   0  0  0  0  0  0  0  0  0  0  0  0
   -7.0211    4.0537    0.0000 O   0  0  0  0  0  0  0  0  0  0  0  0
   -5.7221    6.3037    0.0000 C   0  0  0  0  0  0  0  0  0  0  0  0
   -6.9356    7.1853    0.0000 C   0  0  0  0  0  0  0  0  0  0  0  0
   -6.4721    8.6119    0.0000 C   0  0  0  0  0  0  0  0  0  0  0  0
   -4.9721    8.6119    0.0000 C   0  0  0  0  0  0  0  0  0  0  0  0
   -4.5086    7.1853    0.0000 S   0  0  0  0  0  0  0  0  0  0  0  0
   -4.0904    9.8254    0.0000 Br  0  0  0  0  0  0  0  0  0  0  0  0
  1  2  2
  2  3  1
  3  4  2
  4  5  1
  5  6  2
  5  7  1
  7  8  2
  8  9  1
  8 10  1
 10 11  1
 11 12  1
 12 13  2
 12 14  1
 14 15  2
 15 16  1
 16 17  2
 17 18  1
 17 19  1
  6  1  1
  9  4  1
 18 14  1
M  END
>  <COMP_NUM>
1

>  <STEREO_CFG>
StereoCenters    0   0
Atom CFG    0   0   0
Bond CFG    0   0   0


>  <Activity>
p450-cyp1a2 inhibitor

$$$$

     RDKit          2D

 32 35  0  0  0  0  0  0  0  0999 V2000
    3.7500   -1.2990    0.0000 C   0  0  0  0  0  0  0  0  0  0  0  0
    3.0000    0.0000    0.0000 O   0  0  0  0  0  0  0  0  0  0  0  0
    1.5000    0.0000    0.0000 C   0  0  0  0  0  0  0  0  0  0  0  0
    0.7500   -1.2990    0.0000 C   0  0  0  0  0  0  0  0  0  0  0  0
   -0.7500   -1.2990    0.0000 C   0  0  0  0  0  0  0  0  0  0  0  0
   -1.5000    0.0000    0.0000 C   0  0  0  0  0  0  0  0  0  0  0  0
   -0.7500    1.2990    0.0000 C   0  0  0  0  0  0  0  0  0  0  0  0
    0.7500    1.2990    0.0000 C   0  0  0  0  0  0  0  0  0  0  0  0
   -3.0000    0.0000    0.0000 C   0  0  0  0  0  0  0  0  0  0  0  0
   -3.7500    1.2990    0.0000 S   0  0  0  0  0  0  0  0  0  0  0  0
   -5.0490    0.5490    0.0000 O   0  0  0  0  0  0  0  0  0  0  0  0
   -2.4510    2.0490    0.0000 O   0  0  0  0  0  0  0  0  0  0  0  0
   -4.5000    2.5981    0.0000 C   0  0  0  0  0  0  0  0  0  0  0  0
   -5.9918    2.7549    0.0000 N   0  0  0  0  0  0  0  0  0  0  0  0
   -6.3037    4.2221    0.0000 C   0  0  0  0  0  0  0  0  0  0  0  0
   -5.0046    4.9721    0.0000 C   0  0  0  0  0  0  0  0  0  0  0  0
   -3.8899    3.9684    0.0000 N   0  0  0  0  0  0  0  0  0  0  0  0
   -2.4227    4.2803    0.0000 C   0  0  0  0  0  0  0  0  0  0  0  0
   -1.9591    5.7068    0.0000 C   0  0  0  0  0  0  0  0  0  0  0  0
   -1.4956    7.1334    0.0000 C   0  0  0  0  0  0  0  0  0  0  0  0
   -4.8478    6.4639    0.0000 C   0  0  0  0  0  0  0  0  0  0  0  0
   -3.4775    7.0740    0.0000 C   0  0  0  0  0  0  0  0  0  0  0  0
   -3.3207    8.5658    0.0000 C   0  0  0  0  0  0  0  0  0  0  0  0
   -4.5342    9.4474    0.0000 C   0  0  0  0  0  0  0  0  0  0  0  0
   -5.9046    8.8373    0.0000 C   0  0  0  0  0  0  0  0  0  0  0  0
   -6.0613    7.3456    0.0000 C   0  0  0  0  0  0  0  0  0  0  0  0
   -7.6740    4.8322    0.0000 C   0  0  0  0  0  0  0  0  0  0  0  0
   -7.8308    6.3240    0.0000 C   0  0  0  0  0  0  0  0  0  0  0  0
   -9.2011    6.9341    0.0000 C   0  0  0  0  0  0  0  0  0  0  0  0
  -10.4146    6.0524    0.0000 C   0  0  0  0  0  0  0  0  0  0  0  0
  -10.2578    4.5606    0.0000 C   0  0  0  0  0  0  0  0  0  0  0  0
   -8.8875    3.9505    0.0000 C   0  0  0  0  0  0  0  0  0  0  0  0
  1  2  1
  2  3  1
  3  4  2
  4  5  1
  5  6  2
  6  7  1
  7  8  2
  6  9  1
  9 10  1
 10 11  2
 10 12  2
 10 13  1
 13 14  2
 14 15  1
 15 16  2
 16 17  1
 17 18  1
 18 19  1
 19 20  3
 16 21  1
 21 22  2
 22 23  1
 23 24  2
 24 25  1
 25 26  2
 15 27  1
 27 28  2
 28 29  1
 29 30  2
 30 31  1
 31 32  2
  8  3  1
 17 13  1
 26 21  1
 32 27  1
M  END
>  <COMP_NUM>
1

>  <STEREO_CFG>
StereoCenters    0   0
Atom CFG    0   0   0
Bond CFG    0   0   0


>  <Activity>

$$$$

     RDKit          2D

 26 29  0  0  0  0  0  0  0  0999 V2000
   -3.2127   -8.4472    0.0000 C   0  0  0  0  0  0  0  0  0  0  0  0
   -1.7455   -8.1353    0.0000 C   0  0  0  0  0  0  0  0  0  0  0  0
   -0.7418   -9.2501    0.0000 N   0  0  0  0  0  0  0  0  0  0  0  0
   -1.0537  -10.7173    0.0000 C   0  0  0  0  0  0  0  0  0  0  0  0
    0.2454  -11.4673    0.0000 N   0  0  0  0  0  0  0  0  0  0  0  0
    1.3601  -10.4636    0.0000 N   0  0  0  0  0  0  0  0  0  0  0  0
    0.7500   -9.0933    0.0000 C   0  0  0  0  0  0  0  0  0  0  0  0
    1.5000   -7.7942    0.0000 S   0  0  0  0  0  0  0  0  0  0  0  0
    0.7500   -6.4952    0.0000 C   0  0  0  0  0  0  0  0  0  0  0  0
    1.5000   -5.1962    0.0000 C   0  0  0  0  0  0  0  0  0  0  0  0
    3.0000   -5.1962    0.0000 O   0  0  0  0  0  0  0  0  0  0  0  0
    0.7500   -3.8971    0.0000 C   0  0  0  0  0  0  0  0  0  0  0  0
    1.5000   -2.5981    0.0000 C   0  0  0  0  0  0  0  0  0  0  0  0
    0.7500   -1.2990    0.0000 C   0  0  0  0  0  0  0  0  0  0  0  0
    1.5000    0.0000    0.0000 C   0  0  0  0  0  0  0  0  0  0  0  0
    0.7500    1.2990    0.0000 C   0  0  0  0  0  0  0  0  0  0  0  0
   -0.7500    1.2990    0.0000 C   0  0  0  0  0  0  0  0  0  0  0  0
   -1.5000    0.0000    0.0000 C   0  0  0  0  0  0  0  0  0  0  0  0
   -0.7500   -1.2990    0.0000 C   0  0  0  0  0  0  0  0  0  0  0  0
   -1.5000   -2.5981    0.0000 C   0  0  0  0  0  0  0  0  0  0  0  0
   -0.7500   -3.8971    0.0000 C   0  0  0  0  0  0  0  0  0  0  0  0
   -2.4240  -11.3274    0.0000 C   0  0  0  0  0  0  0  0  0  0  0  0
   -2.7358  -12.7946    0.0000 C   0  0  0  0  0  0  0  0  0  0  0  0
   -4.2276  -12.9514    0.0000 C   0  0  0  0  0  0  0  0  0  0  0  0
   -4.8377  -11.5811    0.0000 C   0  0  0  0  0  0  0  0  0  0  0  0
   -3.7230  -10.5774    0.0000 S   0  0  0  0  0  0  0  0  0  0  0  0
  1  2  1
  2  3  1
  3  4  1
  4  5  2
  5  6  1
  6  7  2
  7  8  1
  8  9  1
  9 10  1
 10 11  2
 10 12  1
 12 13  2
 13 14  1
 14 15  2
 15 16  1
 16 17  2
 17 18  1
 18 19  2
 19 20  1
 20 21  2
  4 22  1
 22 23  2
 23 24  1
 24 25  2
 25 26  1
  7  3  1
 21 12  1
 19 14  1
 26 22  1
M  END
>  <COMP_NUM>
1

>  <STEREO_CFG>
StereoCenters    0   0
Atom CFG    0   0   0
Bond CFG    0   0   0


>  <ID>
4438402

>  <Activity>
p450-cyp1a2 inhibitor

$$$$

     RDKit          2D

 24 27  0  0  0  0  0  0  0  0999 V2000
    3.0000  -10.3923    0.0000 C   0  0  0  0  0  0  0  0  0  0  0  0
    3.7500   -9.0933    0.0000 N   0  0  0  0  0  0  0  0  0  0  0  0
    5.2500   -9.0933    0.0000 C   0  0  0  0  0  0  0  0  0  0  0  0
    3.0000   -7.7942    0.0000 C   0  0  0  0  0  0  0  0  0  0  0  0
    1.5000   -7.7942    0.0000 C   0  0  0  0  0  0  0  0  0  0  0  0
    0.7500   -6.4952    0.0000 C   0  0  0  0  0  0  0  0  0  0  0  0
    1.5000   -5.1962    0.0000 C   0  0  0  0  0  0  0  0  0  0  0  0
    3.0000   -5.1962    0.0000 C   0  0  0  0  0  0  0  0  0  0  0  0
    3.7500   -6.4952    0.0000 C   0  0  0  0  0  0  0  0  0  0  0  0
    0.7500   -3.8971    0.0000 C   0  0  0  0  0  0  0  0  0  0  0  0
    1.5000   -2.5981    0.0000 N   0  0  0  0  0  0  0  0  0  0  0  0
    0.7500   -1.2990    0.0000 C   0  0  0  0  0  0  0  0  0  0  0  0
    1.5000    0.0000    0.0000 C   0  0  0  0  0  0  0  0  0  0  0  0
    0.7500    1.2990    0.0000 C   0  0  0  0  0  0  0  0  0  0  0  0
   -0.7500    1.2990    0.0000 C   0  0  0  0  0  0  0  0  0  0  0  0
   -1.5000    0.0000    0.0000 C   0  0  0  0  0  0  0  0  0  0  0  0
   -0.7500   -1.2990    0.0000 C   0  0  0  0  0  0  0  0  0  0  0  0
   -1.5000   -2.5981    0.0000 C   0  0  0  0  0  0  0  0  0  0  0  0
   -0.7500   -3.8971    0.0000 N   0  0  0  0  0  0  0  0  0  0  0  0
   -3.0000   -2.5981    0.0000 N   0  0  0  0  0  0  0  0  0  0  0  0
   -3.8817   -3.8116    0.0000 C   0  0  0  0  0  0  0  0  0  0  0  0
   -5.3083   -3.3481    0.0000 C   0  0  0  0  0  0  0  0  0  0  0  0
   -5.3083   -1.8481    0.0000 N   0  0  0  0  0  0  0  0  0  0  0  0
   -3.8817   -1.3846    0.0000 C   0  0  0  0  0  0  0  0  0  0  0  0
  1  2  1
  2  3  1
  2  4  1
  4  5  2
  5  6  1
  6  7  2
  7  8  1
  8  9  2
  7 10  1
 10 11  2
 11 12  1
 12 13  2
 13 14  1
 14 15  2
 15 16  1
 16 17  2
 17 18  1
 18 19  2
 18 20  1
 20 21  1
 21 22  2
 22 23  1
 23 24  2
  9  4  1
 19 10  1
 17 12  1
 24 20  1
M  END
>  <COMP_NUM>
1

>  <STEREO_CFG>
StereoCenters    0   0
Atom CFG    0   0   0
Bond CFG    0   0   0


>  <Activity>
p450-cyp1a2 inhibitor

$$$$

     RDKit          2D

 18 19  0  0  0  0  0  0  0  0999 V2000
    1.5000   -7.7942    0.0000 C   0  0  0  0  0  0  0  0  0  0  0  0
    0.7500   -6.4952    0.0000 N   0  0  0  0  0  0  0  0  0  0  0  0
   -0.7500   -6.4952    0.0000 C   0  0  0  0  0  0  0  0  0  0  0  0
    1.5000   -5.1962    0.0000 C   0  0  0  0  0  0  0  0  0  0  0  0
    0.7500   -3.8971    0.0000 C   0  0  0  0  0  0  0  0  0  0  0  0
    1.5000   -2.5981    0.0000 N   0  0  0  0  0  0  0  0  0  0  0  0
    3.0000   -2.5981    0.0000 C   0  0  0  0  0  0  0  0  0  0  0  0
    3.7500   -3.8971    0.0000 C   0  0  0  0  0  0  0  0  0  0  0  0
    5.2418   -4.0539    0.0000 C   0  0  0  0  0  0  0  0  0  0  0  0
    5.5537   -5.5211    0.0000 C   0  0  0  0  0  0  0  0  0  0  0  0
    4.2546   -6.2711    0.0000 C   0  0  0  0  0  0  0  0  0  0  0  0
    3.1399   -5.2674    0.0000 S   0  0  0  0  0  0  0  0  0  0  0  0
    0.7500   -1.2990    0.0000 C   0  0  0  0  0  0  0  0  0  0  0  0
    1.5000    0.0000    0.0000 C   0  0  0  0  0  0  0  0  0  0  0  0
    0.7500    1.2990    0.0000 C   0  0  0  0  0  0  0  0  0  0  0  0
   -0.7500    1.2990    0.0000 C   0  0  0  0  0  0  0  0  0  0  0  0
   -1.5000    0.0000    0.0000 C   0  0  0  0  0  0  0  0  0  0  0  0
   -0.7500   -1.2990    0.0000 N   0  0  0  0  0  0  0  0  0  0  0  0
  1  2  1
  2  3  1
  2  4  1
  4  5  1
  5  6  1
  6  7  1
  7  8  1
  8  9  2
  9 10  1
 10 11  2
 11 12  1
  6 13  1
 13 14  2
 14 15  1
 15 16  2
 16 17  1
 17 18  2
 12  8  1
 18 13  1
M  END
>  <COMP_NUM>
1

>  <STEREO_CFG>
StereoCenters    0   0
Atom CFG    0   0   0
Bond CFG    0   0   0


>  <ID>
 4098

>  <Activity>

$$$$

     RDKit          2D

 20 22  0  0  0  0  0  0  0  0999 V2000
   -5.2500   -3.8971    0.0000 C   0  0  0  0  0  0  0  0  0  0  0  0
   -3.7500   -3.8971    0.0000 C   0  0  0  0  0  0  0  0  0  0  0  0
   -3.0000   -5.1962    0.0000 C   0  0  0  0  0  0  0  0  0  0  0  0
   -3.7500   -6.4952    0.0000 C   0  0  0  0  0  0  0  0  0  0  0  0
   -5.2500   -6.4952    0.0000 N   0  0  0  0  0  0  0  0  0  0  0  0
   -6.0000   -5.1962    0.0000 C   0  0  0  0  0  0  0  0  0  0  0  0
   -1.5000   -5.1962    0.0000 C   0  0  0  0  0  0  0  0  0  0  0  0
   -0.7500   -3.8971    0.0000 N   0  0  0  0  0  0  0  0  0  0  0  0
   -1.5000   -2.5981    0.0000 C   0  0  0  0  0  0  0  0  0  0  0  0
   -3.0000   -2.5981    0.0000 O   0  0  0  0  0  0  0  0  0  0  0  0
   -0.7500   -1.2990    0.0000 C   0  0  0  0  0  0  0  0  0  0  0  0
    0.7500   -1.2990    0.0000 C   0  0  0  0  0  0  0  0  0  0  0  0
    1.5000    0.0000    0.0000 C   0  0  0  0  0  0  0  0  0  0  0  0
    0.7500    1.2990    0.0000 C   0  0  0  0  0  0  0  0  0  0  0  0
   -0.7500    1.2990    0.0000 C   0  0  0  0  0  0  0  0  0  0  0  0
   -1.5000    0.0000    0.0000 C   0  0  0  0  0  0  0  0  0  0  0  0
   -1.5000    2.5981    0.0000 Br  0  0  0  0  0  0  0  0  0  0  0  0
    1.5000   -2.5981    0.0000 N   0  0  0  0  0  0  0  0  0  0  0  0
    0.7500   -3.8971    0.0000 C   0  0  0  0  0  0  0  0  0  0  0  0
    1.5000   -5.1962    0.0000 S   0  0  0  0  0  0  0  0  0  0  0  0
  1  2  2
  2  3  1
  3  4  2
  4  5  1
  5  6  2
  3  7  1
  7  8  1
  8  9  1
  9 10  2
  9 11  1
 11 12  2
 12 13  1
 13 14  2
 14 15  1
 15 16  2
 15 17  1
 12 18  1
 18 19  1
 19 20  2
  6  1  1
 19  8  1
 16 11  1
M  END
>  <COMP_NUM>
1

>  <STEREO_CFG>
StereoCenters    0   0
Atom CFG    0   0   0
Bond CFG    0   0   0


>  <ID>
4614034

>  <Activity>
p450-cyp1a2 inhibitor

$$$$

     RDKit          2D

 22 24  0  0  0  0  0  0  0  0999 V2000
    6.0000   -2.5981    0.0000 C   0  0  0  0  0  0  0  0  0  0  0  0
    5.2500   -3.8971    0.0000 C   0  0  0  0  0  0  0  0  0  0  0  0
    3.7500   -3.8971    0.0000 N   0  0  0  0  0  0  0  0  0  0  0  0
    3.0000   -2.5981    0.0000 N   0  0  0  0  0  0  0  0  0  0  0  0
    1.5000   -2.5981    0.0000 C   0  0  0  0  0  0  0  0  0  0  0  0
    0.7500   -1.2990    0.0000 C   0  0  0  0  0  0  0  0  0  0  0  0
    1.5000    0.0000    0.0000 C   0  0  0  0  0  0  0  0  0  0  0  0
    0.7500    1.2990    0.0000 C   0  0  0  0  0  0  0  0  0  0  0  0
   -0.7500    1.2990    0.0000 C   0  0  0  0  0  0  0  0  0  0  0  0
   -1.5000    0.0000    0.0000 C   0  0  0  0  0  0  0  0  0  0  0  0
   -0.7500   -1.2990    0.0000 C   0  0  0  0  0  0  0  0  0  0  0  0
    0.7500   -3.8971    0.0000 C   0  0  0  0  0  0  0  0  0  0  0  0
   -0.7500   -3.8971    0.0000 C   0  0  0  0  0  0  0  0  0  0  0  0
   -1.5000   -5.1962    0.0000 C   0  0  0  0  0  0  0  0  0  0  0  0
   -0.7500   -6.4952    0.0000 C   0  0  0  0  0  0  0  0  0  0  0  0
    0.7500   -6.4952    0.0000 C   0  0  0  0  0  0  0  0  0  0  0  0
    1.5000   -5.1962    0.0000 C   0  0  0  0  0  0  0  0  0  0  0  0
    6.0000   -5.1962    0.0000 C   0  0  0  0  0  0  0  0  0  0  0  0
    7.4918   -5.3529    0.0000 C   0  0  0  0  0  0  0  0  0  0  0  0
    7.8037   -6.8202    0.0000 C   0  0  0  0  0  0  0  0  0  0  0  0
    6.5046   -7.5702    0.0000 C   0  0  0  0  0  0  0  0  0  0  0  0
    5.3899   -6.5665    0.0000 S   0  0  0  0  0  0  0  0  0  0  0  0
  1  2  1
  2  3  2
  3  4  1
  4  5  2
  5  6  1
  6  7  2
  7  8  1
  8  9  2
  9 10  1
 10 11  2
  5 12  1
 12 13  2
 13 14  1
 14 15  2
 15 16  1
 16 17  2
  2 18  1
 18 19  2
 19 20  1
 20 21  2
 21 22  1
 11  6  1
 17 12  1
 22 18  1
M  END
>  <COMP_NUM>
1

>  <STEREO_CFG>
StereoCenters    0   0
Atom CFG    0   0   0
Bond CFG    0   0   0


>  <ID>
5722573

>  <Activity>
p450-cyp1a2 inhibitor

$$$$

     RDKit          2D

 29 33  0  0  0  0  0  0  0  0999 V2000
  -11.1988   -0.5021    0.0000 C   0  0  0  0  0  0  0  0  0  0  0  0
   -9.8285    0.1080    0.0000 C   0  0  0  0  0  0  0  0  0  0  0  0
   -8.6150   -0.7737    0.0000 C   0  0  0  0  0  0  0  0  0  0  0  0
   -8.7718   -2.2654    0.0000 C   0  0  0  0  0  0  0  0  0  0  0  0
  -10.1421   -2.8755    0.0000 C   0  0  0  0  0  0  0  0  0  0  0  0
  -11.3556   -1.9939    0.0000 C   0  0  0  0  0  0  0  0  0  0  0  0
   -7.5583   -3.1471    0.0000 N   0  0  0  0  0  0  0  0  0  0  0  0
   -6.1317   -2.6836    0.0000 C   0  0  0  0  0  0  0  0  0  0  0  0
   -5.2500   -3.8971    0.0000 C   0  0  0  0  0  0  0  0  0  0  0  0
   -6.1317   -5.1106    0.0000 C   0  0  0  0  0  0  0  0  0  0  0  0
   -7.5583   -4.6471    0.0000 N   0  0  0  0  0  0  0  0  0  0  0  0
   -5.6682   -6.5372    0.0000 C   0  0  0  0  0  0  0  0  0  0  0  0
   -4.2416   -7.0008    0.0000 C   0  0  0  0  0  0  0  0  0  0  0  0
   -4.2416   -8.5008    0.0000 C   0  0  0  0  0  0  0  0  0  0  0  0
   -5.6682   -8.9643    0.0000 C   0  0  0  0  0  0  0  0  0  0  0  0
   -6.5498   -7.7508    0.0000 S   0  0  0  0  0  0  0  0  0  0  0  0
   -3.7500   -3.8971    0.0000 C   0  0  0  0  0  0  0  0  0  0  0  0
   -3.0000   -5.1962    0.0000 O   0  0  0  0  0  0  0  0  0  0  0  0
   -3.0000   -2.5981    0.0000 N   0  0  0  0  0  0  0  0  0  0  0  0
   -1.5000   -2.5981    0.0000 C   0  0  0  0  0  0  0  0  0  0  0  0
   -0.7500   -3.8971    0.0000 C   0  0  0  0  0  0  0  0  0  0  0  0
    0.7500   -3.8971    0.0000 C   0  0  0  0  0  0  0  0  0  0  0  0
    1.5000   -2.5981    0.0000 C   0  0  0  0  0  0  0  0  0  0  0  0
    0.7500   -1.2990    0.0000 C   0  0  0  0  0  0  0  0  0  0  0  0
    1.5000    0.0000    0.0000 C   0  0  0  0  0  0  0  0  0  0  0  0
    0.7500    1.2990    0.0000 C   0  0  0  0  0  0  0  0  0  0  0  0
   -0.7500    1.2990    0.0000 C   0  0  0  0  0  0  0  0  0  0  0  0
   -1.5000    0.0000    0.0000 C   0  0  0  0  0  0  0  0  0  0  0  0
   -0.7500   -1.2990    0.0000 C   0  0  0  0  0  0  0  0  0  0  0  0
  1  2  2
  2  3  1
  3  4  2
  4  5  1
  5  6  2
  4  7  1
  7  8  1
  8  9  2
  9 10  1
 10 11  2
 10 12  1
 12 13  2
 13 14  1
 14 15  2
 15 16  1
  9 17  1
 17 18  2
 17 19  1
 19 20  1
 20 21  2
 21 22  1
 22 23  2
 23 24  1
 24 25  2
 25 26  1
 26 27  2
 27 28  1
 28 29  2
  6  1  1
 11  7  1
 16 12  1
 29 20  1
 29 24  1
M  END
>  <COMP_NUM>
1

>  <STEREO_CFG>
StereoCenters    0   0
Atom CFG    0   0   0
Bond CFG    0   0   0


>  <ID>
2308238

>  <Activity>
p450-cyp1a2 inhibitor

$$$$

     RDKit          2D

 21 22  0  0  0  0  0  0  0  0999 V2000
    3.0000    0.0000    0.0000 C   0  0  0  0  0  0  0  0  0  0  0  0
    1.5000    0.0000    0.0000 C   0  0  0  0  0  0  0  0  0  0  0  0
    0.7500   -1.2990    0.0000 C   0  0  0  0  0  0  0  0  0  0  0  0
   -0.7500   -1.2990    0.0000 C   0  0  0  0  0  0  0  0  0  0  0  0
   -1.5000    0.0000    0.0000 C   0  0  0  0  0  0  0  0  0  0  0  0
   -0.7500    1.2990    0.0000 C   0  0  0  0  0  0  0  0  0  0  0  0
    0.7500    1.2990    0.0000 C   0  0  0  0  0  0  0  0  0  0  0  0
   -1.5000   -2.5981    0.0000 N   0  0  0  0  0  0  0  0  0  0  0  0
   -3.0000   -2.5981    0.0000 C   0  0  0  0  0  0  0  0  0  0  0  0
   -3.7500   -1.2990    0.0000 S   0  0  0  0  0  0  0  0  0  0  0  0
   -3.7500   -3.8971    0.0000 N   0  0  0  0  0  0  0  0  0  0  0  0
   -5.2500   -3.8971    0.0000 N   0  0  0  0  0  0  0  0  0  0  0  0
   -6.0000   -5.1962    0.0000 C   0  0  0  0  0  0  0  0  0  0  0  0
   -7.5000   -5.1962    0.0000 C   0  0  0  0  0  0  0  0  0  0  0  0
   -8.3817   -6.4097    0.0000 C   0  0  0  0  0  0  0  0  0  0  0  0
   -9.8083   -5.9462    0.0000 C   0  0  0  0  0  0  0  0  0  0  0  0
   -9.8083   -4.4462    0.0000 C   0  0  0  0  0  0  0  0  0  0  0  0
   -8.3817   -3.9826    0.0000 S   0  0  0  0  0  0  0  0  0  0  0  0
  -11.0218   -3.5645    0.0000 N   0  3  0  0  0  0  0  0  0  0  0  0
  -12.3921   -4.1746    0.0000 O   0  0  0  0  0  0  0  0  0  0  0  0
  -10.8650   -2.0727    0.0000 O   0  5  0  0  0  0  0  0  0  0  0  0
  1  2  1
  2  3  2
  3  4  1
  4  5  2
  5  6  1
  6  7  2
  4  8  1
  8  9  1
  9 10  2
  9 11  1
 11 12  1
 12 13  2
 13 14  1
 14 15  2
 15 16  1
 16 17  2
 17 18  1
 17 19  1
 19 20  2
 19 21  1
  7  2  1
 18 14  1
M  END
>  <COMP_NUM>
1

>  <STEREO_CFG>
StereoCenters    0   0
Atom CFG    0   0   0
Bond CFG    0   0   0


>  <ID>
5331702

>  <Activity>
p450-cyp1a2 inhibitor

$$$$

     RDKit          2D

 24 27  0  0  0  0  0  0  0  0999 V2000
   -1.2135   -2.7256    0.0000 C   0  0  0  0  0  0  0  0  0  0  0  0
   -0.0000   -3.6073    0.0000 C   0  0  0  0  0  0  0  0  0  0  0  0
    1.2135   -2.7256    0.0000 N   0  0  0  0  0  0  0  0  0  0  0  0
    0.7500   -1.2990    0.0000 C   0  0  0  0  0  0  0  0  0  0  0  0
    1.5000    0.0000    0.0000 C   0  0  0  0  0  0  0  0  0  0  0  0
    0.7500    1.2990    0.0000 C   0  0  0  0  0  0  0  0  0  0  0  0
   -0.7500    1.2990    0.0000 C   0  0  0  0  0  0  0  0  0  0  0  0
   -1.5000    0.0000    0.0000 C   0  0  0  0  0  0  0  0  0  0  0  0
   -0.7500   -1.2990    0.0000 C   0  0  0  0  0  0  0  0  0  0  0  0
    2.6401   -3.1891    0.0000 C   0  0  0  0  0  0  0  0  0  0  0  0
    3.7548   -2.1855    0.0000 O   0  0  0  0  0  0  0  0  0  0  0  0
    2.9520   -4.6564    0.0000 C   0  0  0  0  0  0  0  0  0  0  0  0
    4.3786   -5.1199    0.0000 S   0  0  0  0  0  0  0  0  0  0  0  0
    4.6904   -6.5871    0.0000 C   0  0  0  0  0  0  0  0  0  0  0  0
    6.0607   -7.1972    0.0000 N   0  0  0  0  0  0  0  0  0  0  0  0
    5.9040   -8.6890    0.0000 C   0  0  0  0  0  0  0  0  0  0  0  0
    4.4367   -9.0009    0.0000 C   0  0  0  0  0  0  0  0  0  0  0  0
    3.6867   -7.7018    0.0000 S   0  0  0  0  0  0  0  0  0  0  0  0
    7.0187   -9.6927    0.0000 C   0  0  0  0  0  0  0  0  0  0  0  0
    6.7068  -11.1599    0.0000 C   0  0  0  0  0  0  0  0  0  0  0  0
    7.8215  -12.1636    0.0000 C   0  0  0  0  0  0  0  0  0  0  0  0
    9.2481  -11.7001    0.0000 C   0  0  0  0  0  0  0  0  0  0  0  0
    9.5600  -10.2329    0.0000 C   0  0  0  0  0  0  0  0  0  0  0  0
    8.4453   -9.2292    0.0000 C   0  0  0  0  0  0  0  0  0  0  0  0
  1  2  1
  2  3  1
  3  4  1
  4  5  2
  5  6  1
  6  7  2
  7  8  1
  8  9  2
  3 10  1
 10 11  2
 10 12  1
 12 13  1
 13 14  1
 14 15  2
 15 16  1
 16 17  2
 17 18  1
 16 19  1
 19 20  2
 20 21  1
 21 22  2
 22 23  1
 23 24  2
  9  1  1
  9  4  1
 18 14  1
 24 19  1
M  END
>  <COMP_NUM>
1

>  <STEREO_CFG>
StereoCenters    0   0
Atom CFG    0   0   0
Bond CFG    0   0   0


>  <Activity>
p450-cyp1a2 inhibitor

$$$$

     RDKit          2D

 28 31  0  0  0  0  0  0  0  0999 V2000
    6.0000   -0.0000    0.0000 C   0  0  0  0  0  0  0  0  0  0  0  0
    5.2500   -1.2990    0.0000 N   0  0  0  0  0  0  0  0  0  0  0  0
    6.0000   -2.5981    0.0000 C   0  0  0  0  0  0  0  0  0  0  0  0
    3.7500   -1.2990    0.0000 C   0  0  0  0  0  0  0  0  0  0  0  0
    3.0000   -2.5981    0.0000 C   0  0  0  0  0  0  0  0  0  0  0  0
    3.7500   -3.8971    0.0000 C   0  0  0  0  0  0  0  0  0  0  0  0
    3.0000   -5.1962    0.0000 C   0  0  0  0  0  0  0  0  0  0  0  0
    1.5000   -5.1962    0.0000 C   0  0  0  0  0  0  0  0  0  0  0  0
    0.7500   -3.8971    0.0000 C   0  0  0  0  0  0  0  0  0  0  0  0
    1.5000   -2.5981    0.0000 C   0  0  0  0  0  0  0  0  0  0  0  0
    0.7500   -1.2990    0.0000 C   0  0  0  0  0  0  0  0  0  0  0  0
    1.5000    0.0000    0.0000 C   0  0  0  0  0  0  0  0  0  0  0  0
    0.7500    1.2990    0.0000 C   0  0  0  0  0  0  0  0  0  0  0  0
   -0.7500    1.2990    0.0000 C   0  0  0  0  0  0  0  0  0  0  0  0
   -1.5000    0.0000    0.0000 C   0  0  0  0  0  0  0  0  0  0  0  0
   -0.7500   -1.2990    0.0000 C   0  0  0  0  0  0  0  0  0  0  0  0
   -1.5000    2.5981    0.0000 N   0  0  0  0  0  0  0  0  0  0  0  0
   -0.7500    3.8971    0.0000 C   0  0  0  0  0  0  0  0  0  0  0  0
    0.7500    3.8971    0.0000 N   0  0  0  0  0  0  0  0  0  0  0  0
    1.5000    2.5981    0.0000 C   0  0  0  0  0  0  0  0  0  0  0  0
    3.0000    2.5981    0.0000 N   0  0  0  0  0  0  0  0  0  0  0  0
    3.7500    1.2990    0.0000 C   0  0  0  0  0  0  0  0  0  0  0  0
    3.7500    3.8971    0.0000 C   0  0  0  0  0  0  0  0  0  0  0  0
    5.2500    3.8971    0.0000 C   0  0  0  0  0  0  0  0  0  0  0  0
    6.1317    2.6836    0.0000 C   0  0  0  0  0  0  0  0  0  0  0  0
    7.5583    3.1471    0.0000 C   0  0  0  0  0  0  0  0  0  0  0  0
    7.5583    4.6471    0.0000 C   0  0  0  0  0  0  0  0  0  0  0  0
    6.1317    5.1106    0.0000 O   0  0  0  0  0  0  0  0  0  0  0  0
  1  2  1
  2  3  1
  2  4  1
  4  5  1
  5  6  2
  6  7  1
  7  8  2
  8  9  1
  9 10  2
 10 11  1
 11 12  2
 12 13  1
 13 14  2
 14 15  1
 15 16  2
 14 17  1
 17 18  2
 18 19  1
 19 20  2
 20 21  1
 21 22  1
 21 23  1
 23 24  1
 24 25  2
 25 26  1
 26 27  2
 27 28  1
 10  5  1
 16 11  1
 20 13  1
 28 24  1
M  END
>  <COMP_NUM>
1

>  <STEREO_CFG>
StereoCenters    0   0
Atom CFG    0   0   0
Bond CFG    0   0   0


>  <ID>
3233245

>  <Activity>
p450-cyp1a2 inhibitor

$$$$

     RDKit          2D

 27 30  0  0  0  0  0  0  0  0999 V2000
    3.0000   -7.7942    0.0000 C   0  0  0  0  0  0  0  0  0  0  0  0
    3.7500   -6.4952    0.0000 N   0  0  0  0  0  0  0  0  0  0  0  0
    5.2500   -6.4952    0.0000 C   0  0  0  0  0  0  0  0  0  0  0  0
    3.0000   -5.1962    0.0000 C   0  0  0  0  0  0  0  0  0  0  0  0
    1.5000   -5.1962    0.0000 C   0  0  0  0  0  0  0  0  0  0  0  0
    0.7500   -3.8971    0.0000 C   0  0  0  0  0  0  0  0  0  0  0  0
    1.5000   -2.5981    0.0000 C   0  0  0  0  0  0  0  0  0  0  0  0
    3.0000   -2.5981    0.0000 C   0  0  0  0  0  0  0  0  0  0  0  0
    3.7500   -3.8971    0.0000 C   0  0  0  0  0  0  0  0  0  0  0  0
    0.7500   -1.2990    0.0000 C   0  0  0  0  0  0  0  0  0  0  0  0
    1.5000    0.0000    0.0000 C   0  0  0  0  0  0  0  0  0  0  0  0
    0.7500    1.2990    0.0000 C   0  0  0  0  0  0  0  0  0  0  0  0
   -0.7500    1.2990    0.0000 C   0  0  0  0  0  0  0  0  0  0  0  0
   -1.5000    0.0000    0.0000 C   0  0  0  0  0  0  0  0  0  0  0  0
   -0.7500   -1.2990    0.0000 C   0  0  0  0  0  0  0  0  0  0  0  0
   -1.5000    2.5981    0.0000 N   0  0  0  0  0  0  0  0  0  0  0  0
   -0.7500    3.8971    0.0000 C   0  0  0  0  0  0  0  0  0  0  0  0
    0.7500    3.8971    0.0000 N   0  0  0  0  0  0  0  0  0  0  0  0
    1.5000    2.5981    0.0000 C   0  0  0  0  0  0  0  0  0  0  0  0
    3.0000    2.5981    0.0000 N   0  0  0  0  0  0  0  0  0  0  0  0
    3.7500    3.8971    0.0000 C   0  0  0  0  0  0  0  0  0  0  0  0
    3.7500    1.2990    0.0000 C   0  0  0  0  0  0  0  0  0  0  0  0
    5.2500    1.2990    0.0000 C   0  0  0  0  0  0  0  0  0  0  0  0
    6.1317    2.5126    0.0000 C   0  0  0  0  0  0  0  0  0  0  0  0
    7.5583    2.0490    0.0000 C   0  0  0  0  0  0  0  0  0  0  0  0
    7.5583    0.5490    0.0000 C   0  0  0  0  0  0  0  0  0  0  0  0
    6.1317    0.0855    0.0000 O   0  0  0  0  0  0  0  0  0  0  0  0
  1  2  1
  2  3  1
  2  4  1
  4  5  2
  5  6  1
  6  7  2
  7  8  1
  8  9  2
  7 10  1
 10 11  2
 11 12  1
 12 13  2
 13 14  1
 14 15  2
 13 16  1
 16 17  2
 17 18  1
 18 19  2
 19 20  1
 20 21  1
 20 22  1
 22 23  1
 23 24  2
 24 25  1
 25 26  2
 26 27  1
  9  4  1
 15 10  1
 19 12  1
 27 23  1
M  END
>  <COMP_NUM>
1

>  <STEREO_CFG>
StereoCenters    0   0
Atom CFG    0   0   0
Bond CFG    0   0   0


>  <ID>
3235372

>  <Activity>
p450-cyp1a2 inhibitor

$$$$

     RDKit          2D

 17 18  0  0  0  0  0  0  0  0999 V2000
    3.0000    0.0000    0.0000 C   0  0  0  0  0  0  0  0  0  0  0  0
    1.5000    0.0000    0.0000 C   0  0  0  0  0  0  0  0  0  0  0  0
    0.7500   -1.2990    0.0000 C   0  0  0  0  0  0  0  0  0  0  0  0
   -0.7500   -1.2990    0.0000 C   0  0  0  0  0  0  0  0  0  0  0  0
   -1.5000    0.0000    0.0000 C   0  0  0  0  0  0  0  0  0  0  0  0
   -0.7500    1.2990    0.0000 C   0  0  0  0  0  0  0  0  0  0  0  0
    0.7500    1.2990    0.0000 C   0  0  0  0  0  0  0  0  0  0  0  0
   -3.0000    0.0000    0.0000 S   0  0  0  0  0  0  0  0  0  0  0  0
   -3.7500    1.2990    0.0000 C   0  0  0  0  0  0  0  0  0  0  0  0
   -5.2418    1.4558    0.0000 C   0  0  0  0  0  0  0  0  0  0  0  0
   -5.5537    2.9231    0.0000 N   0  0  0  0  0  0  0  0  0  0  0  0
   -4.2546    3.6731    0.0000 C   0  0  0  0  0  0  0  0  0  0  0  0
   -3.1399    2.6694    0.0000 N   0  0  0  0  0  0  0  0  0  0  0  0
   -1.6727    2.9812    0.0000 C   0  0  0  0  0  0  0  0  0  0  0  0
   -6.2455    0.3411    0.0000 N   0  3  0  0  0  0  0  0  0  0  0  0
   -5.7820   -1.0855    0.0000 O   0  0  0  0  0  0  0  0  0  0  0  0
   -7.7127    0.6530    0.0000 O   0  5  0  0  0  0  0  0  0  0  0  0
  1  2  1
  2  3  2
  3  4  1
  4  5  2
  5  6  1
  6  7  2
  5  8  1
  8  9  1
  9 10  2
 10 11  1
 11 12  2
 12 13  1
 13 14  1
 10 15  1
 15 16  2
 15 17  1
  7  2  1
 13  9  1
M  END
>  <COMP_NUM>
1

>  <STEREO_CFG>
StereoCenters    0   0
Atom CFG    0   0   0
Bond CFG    0   0   0


>  <ID>
 901275

>  <Activity>

$$$$

     RDKit          2D

 21 22  0  0  0  0  0  0  0  0999 V2000
    3.7500   -3.8971    0.0000 C   0  0  0  0  0  0  0  0  0  0  0  0
    2.2500   -3.8971    0.0000 C   0  0  0  0  0  0  0  0  0  0  0  0
    1.5000   -5.1962    0.0000 C   0  0  0  0  0  0  0  0  0  0  0  0
    2.2500   -6.4952    0.0000 N   0  0  0  0  0  0  0  0  0  0  0  0
    1.5000   -7.7942    0.0000 C   0  0  0  0  0  0  0  0  0  0  0  0
    3.7500   -6.4952    0.0000 C   0  0  0  0  0  0  0  0  0  0  0  0
    1.5000   -2.5981    0.0000 C   0  0  0  0  0  0  0  0  0  0  0  0
    0.2010   -3.3481    0.0000 C   0  0  0  0  0  0  0  0  0  0  0  0
   -1.0981   -4.0981    0.0000 N   0  0  0  0  0  0  0  0  0  0  0  0
    0.7500   -1.2990    0.0000 C   0  0  0  0  0  0  0  0  0  0  0  0
    1.5000    0.0000    0.0000 C   0  0  0  0  0  0  0  0  0  0  0  0
    0.7500    1.2990    0.0000 C   0  0  0  0  0  0  0  0  0  0  0  0
   -0.7500    1.2990    0.0000 C   0  0  0  0  0  0  0  0  0  0  0  0
   -1.5000    0.0000    0.0000 C   0  0  0  0  0  0  0  0  0  0  0  0
   -0.7500   -1.2990    0.0000 C   0  0  0  0  0  0  0  0  0  0  0  0
    2.7990   -1.8481    0.0000 C   0  0  0  0  0  0  0  0  0  0  0  0
    4.0981   -2.5981    0.0000 C   0  0  0  0  0  0  0  0  0  0  0  0
    5.3971   -1.8481    0.0000 C   0  0  0  0  0  0  0  0  0  0  0  0
    5.3971   -0.3481    0.0000 C   0  0  0  0  0  0  0  0  0  0  0  0
    4.0981    0.4019    0.0000 C   0  0  0  0  0  0  0  0  0  0  0  0
    2.7990   -0.3481    0.0000 C   0  0  0  0  0  0  0  0  0  0  0  0
  2  1  1
  2  3  1
  3  4  1
  4  5  1
  4  6  1
  2  7  1
  7  8  1
  8  9  3
  7 10  1
 10 11  2
 11 12  1
 12 13  2
 13 14  1
 14 15  2
  7 16  1
 16 17  2
 17 18  1
 18 19  2
 19 20  1
 20 21  2
 15 10  1
 21 16  1
M  END
>  <COMP_NUM>
1

>  <STEREO_CFG>
StereoCenters    1   0
Atom CFG    0   0   0
Bond CFG    0   0   1


>  <Activity>

$$$$

     RDKit          2D

 20 22  0  0  0  0  0  0  0  0999 V2000
   -3.4408    8.1628    0.0000 C   0  0  0  0  0  0  0  0  0  0  0  0
   -3.7527    6.6955    0.0000 C   0  0  0  0  0  0  0  0  0  0  0  0
   -2.6380    5.6918    0.0000 C   0  0  0  0  0  0  0  0  0  0  0  0
   -2.9499    4.2246    0.0000 S   0  0  0  0  0  0  0  0  0  0  0  0
   -1.8351    3.2209    0.0000 C   0  0  0  0  0  0  0  0  0  0  0  0
   -2.1470    1.7537    0.0000 N   0  0  0  0  0  0  0  0  0  0  0  0
   -1.0323    0.7500    0.0000 C   0  0  0  0  0  0  0  0  0  0  0  0
    0.3943    1.2135    0.0000 C   0  0  0  0  0  0  0  0  0  0  0  0
    0.7062    2.6807    0.0000 C   0  0  0  0  0  0  0  0  0  0  0  0
   -0.4086    3.6844    0.0000 N   0  0  0  0  0  0  0  0  0  0  0  0
    2.1328    3.1443    0.0000 O   0  0  0  0  0  0  0  0  0  0  0  0
    2.4446    4.6115    0.0000 C   0  0  0  0  0  0  0  0  0  0  0  0
    3.8712    5.0750    0.0000 C   0  0  0  0  0  0  0  0  0  0  0  0
    4.1831    6.5422    0.0000 C   0  0  0  0  0  0  0  0  0  0  0  0
    3.0684    7.5459    0.0000 C   0  0  0  0  0  0  0  0  0  0  0  0
    1.6418    7.0824    0.0000 C   0  0  0  0  0  0  0  0  0  0  0  0
    1.3299    5.6152    0.0000 C   0  0  0  0  0  0  0  0  0  0  0  0
    1.2760    0.0000    0.0000 S   0  0  0  0  0  0  0  0  0  0  0  0
    0.3943   -1.2135    0.0000 C   0  0  0  0  0  0  0  0  0  0  0  0
   -1.0323   -0.7500    0.0000 C   0  0  0  0  0  0  0  0  0  0  0  0
  1  2  2
  2  3  1
  3  4  1
  4  5  1
  5  6  2
  6  7  1
  7  8  2
  8  9  1
  9 10  2
  9 11  1
 11 12  1
 12 13  2
 13 14  1
 14 15  2
 15 16  1
 16 17  2
  8 18  1
 18 19  1
 19 20  2
 10  5  1
 20  7  1
 17 12  1
M  END
>  <COMP_NUM>
1

>  <STEREO_CFG>
StereoCenters    0   0
Atom CFG    0   0   0
Bond CFG    0   0   0


>  <ID>
3382829

>  <Activity>
p450-cyp1a2 inhibitor

$$$$

     RDKit          2D

 24 27  0  0  0  0  0  0  0  0999 V2000
    0.7500   -3.8971    0.0000 C   0  0  0  0  0  0  0  0  0  0  0  0
    1.5000   -2.5981    0.0000 N   0  0  0  0  0  0  0  0  0  0  0  0
    0.7500   -1.2990    0.0000 C   0  0  0  0  0  0  0  0  0  0  0  0
    1.5000    0.0000    0.0000 C   0  0  0  0  0  0  0  0  0  0  0  0
    0.7500    1.2990    0.0000 C   0  0  0  0  0  0  0  0  0  0  0  0
   -0.7500    1.2990    0.0000 C   0  0  0  0  0  0  0  0  0  0  0  0
   -1.5000    0.0000    0.0000 C   0  0  0  0  0  0  0  0  0  0  0  0
   -0.7500   -1.2990    0.0000 C   0  0  0  0  0  0  0  0  0  0  0  0
    3.0000   -2.5981    0.0000 C   0  0  0  0  0  0  0  0  0  0  0  0
    3.7500   -3.8971    0.0000 N   0  0  0  0  0  0  0  0  0  0  0  0
    5.2500   -3.8971    0.0000 C   0  0  0  0  0  0  0  0  0  0  0  0
    6.0000   -2.5981    0.0000 N   0  0  0  0  0  0  0  0  0  0  0  0
    5.2500   -1.2990    0.0000 C   0  0  0  0  0  0  0  0  0  0  0  0
    3.7500   -1.2990    0.0000 N   0  0  0  0  0  0  0  0  0  0  0  0
    6.0000   -0.0000    0.0000 N   0  0  0  0  0  0  0  0  0  0  0  0
    5.3899    1.3703    0.0000 C   0  0  0  0  0  0  0  0  0  0  0  0
    6.5046    2.3740    0.0000 C   0  0  0  0  0  0  0  0  0  0  0  0
    7.8037    1.6240    0.0000 N   0  0  0  0  0  0  0  0  0  0  0  0
    7.4918    0.1568    0.0000 C   0  0  0  0  0  0  0  0  0  0  0  0
    6.0000   -5.1962    0.0000 N   0  0  0  0  0  0  0  0  0  0  0  0
    7.4918   -5.3529    0.0000 C   0  0  0  0  0  0  0  0  0  0  0  0
    7.8037   -6.8202    0.0000 C   0  0  0  0  0  0  0  0  0  0  0  0
    6.5046   -7.5702    0.0000 N   0  0  0  0  0  0  0  0  0  0  0  0
    5.3899   -6.5665    0.0000 C   0  0  0  0  0  0  0  0  0  0  0  0
  1  2  1
  2  3  1
  3  4  2
  4  5  1
  5  6  2
  6  7  1
  7  8  2
  2  9  1
  9 10  2
 10 11  1
 11 12  2
 12 13  1
 13 14  2
 13 15  1
 15 16  1
 16 17  2
 17 18  1
 18 19  2
 11 20  1
 20 21  1
 21 22  2
 22 23  1
 23 24  2
  8  3  1
 14  9  1
 19 15  1
 24 20  1
M  END
>  <COMP_NUM>
1

>  <STEREO_CFG>
StereoCenters    0   0
Atom CFG    0   0   0
Bond CFG    0   0   0


>  <Activity>
p450-cyp1a2 inhibitor

$$$$

     RDKit          2D

 22 24  0  0  0  0  0  0  0  0999 V2000
    3.7500   -1.2990    0.0000 C   0  0  0  0  0  0  0  0  0  0  0  0
    3.0000    0.0000    0.0000 N   0  0  0  0  0  0  0  0  0  0  0  0
    3.7500    1.2990    0.0000 C   0  0  0  0  0  0  0  0  0  0  0  0
    1.5000    0.0000    0.0000 C   0  0  0  0  0  0  0  0  0  0  0  0
    0.7500   -1.2990    0.0000 C   0  0  0  0  0  0  0  0  0  0  0  0
   -0.7500   -1.2990    0.0000 C   0  0  0  0  0  0  0  0  0  0  0  0
   -1.5000    0.0000    0.0000 C   0  0  0  0  0  0  0  0  0  0  0  0
   -0.7500    1.2990    0.0000 C   0  0  0  0  0  0  0  0  0  0  0  0
    0.7500    1.2990    0.0000 C   0  0  0  0  0  0  0  0  0  0  0  0
   -3.0000    0.0000    0.0000 C   0  0  0  0  0  0  0  0  0  0  0  0
   -3.7500    1.2990    0.0000 C   0  0  0  0  0  0  0  0  0  0  0  0
   -5.2500    1.2990    0.0000 N   0  0  0  0  0  0  0  0  0  0  0  0
   -6.0000    0.0000    0.0000 C   0  0  0  0  0  0  0  0  0  0  0  0
   -5.2500   -1.2990    0.0000 N   0  0  0  0  0  0  0  0  0  0  0  0
   -3.7500   -1.2990    0.0000 C   0  0  0  0  0  0  0  0  0  0  0  0
   -3.0000   -2.5981    0.0000 N   0  0  0  0  0  0  0  0  0  0  0  0
   -3.7500   -3.8971    0.0000 C   0  0  0  0  0  0  0  0  0  0  0  0
   -3.0000   -5.1962    0.0000 C   0  0  0  0  0  0  0  0  0  0  0  0
   -1.5082   -5.3529    0.0000 C   0  0  0  0  0  0  0  0  0  0  0  0
   -1.1963   -6.8202    0.0000 C   0  0  0  0  0  0  0  0  0  0  0  0
   -2.4954   -7.5702    0.0000 C   0  0  0  0  0  0  0  0  0  0  0  0
   -3.6101   -6.5665    0.0000 S   0  0  0  0  0  0  0  0  0  0  0  0
  1  2  1
  2  3  1
  2  4  1
  4  5  2
  5  6  1
  6  7  2
  7  8  1
  8  9  2
  7 10  1
 10 11  2
 11 12  1
 12 13  2
 13 14  1
 14 15  2
 15 16  1
 16 17  1
 17 18  1
 18 19  2
 19 20  1
 20 21  2
 21 22  1
  9  4  1
 15 10  1
 22 18  1
M  END
>  <COMP_NUM>
1

>  <STEREO_CFG>
StereoCenters    0   0
Atom CFG    0   0   0
Bond CFG    0   0   0


>  <Activity>
p450-cyp1a2 inhibitor

$$$$

     RDKit          2D

 20 22  0  0  0  0  0  0  0  0999 V2000
    3.7500   -1.2990    0.0000 C   0  0  0  0  0  0  0  0  0  0  0  0
    3.0000    0.0000    0.0000 N   0  0  0  0  0  0  0  0  0  0  0  0
    3.7500    1.2990    0.0000 C   0  0  0  0  0  0  0  0  0  0  0  0
    1.5000    0.0000    0.0000 C   0  0  0  0  0  0  0  0  0  0  0  0
    0.7500   -1.2990    0.0000 C   0  0  0  0  0  0  0  0  0  0  0  0
   -0.7500   -1.2990    0.0000 C   0  0  0  0  0  0  0  0  0  0  0  0
   -1.5000    0.0000    0.0000 C   0  0  0  0  0  0  0  0  0  0  0  0
   -0.7500    1.2990    0.0000 C   0  0  0  0  0  0  0  0  0  0  0  0
    0.7500    1.2990    0.0000 C   0  0  0  0  0  0  0  0  0  0  0  0
   -3.0000    0.0000    0.0000 C   0  0  0  0  0  0  0  0  0  0  0  0
   -3.7500    1.2990    0.0000 C   0  0  0  0  0  0  0  0  0  0  0  0
   -5.2500    1.2990    0.0000 C   0  0  0  0  0  0  0  0  0  0  0  0
   -6.0000    0.0000    0.0000 N   0  0  0  0  0  0  0  0  0  0  0  0
   -5.2500   -1.2990    0.0000 C   0  0  0  0  0  0  0  0  0  0  0  0
   -3.7500   -1.2990    0.0000 N   0  0  0  0  0  0  0  0  0  0  0  0
   -6.0000    2.5981    0.0000 N   0  0  0  0  0  0  0  0  0  0  0  0
   -7.4918    2.7549    0.0000 C   0  0  0  0  0  0  0  0  0  0  0  0
   -7.8037    4.2221    0.0000 C   0  0  0  0  0  0  0  0  0  0  0  0
   -6.5046    4.9721    0.0000 N   0  0  0  0  0  0  0  0  0  0  0  0
   -5.3899    3.9684    0.0000 C   0  0  0  0  0  0  0  0  0  0  0  0
  1  2  1
  2  3  1
  2  4  1
  4  5  2
  5  6  1
  6  7  2
  7  8  1
  8  9  2
  7 10  1
 10 11  2
 11 12  1
 12 13  2
 13 14  1
 14 15  2
 12 16  1
 16 17  1
 17 18  2
 18 19  1
 19 20  2
  9  4  1
 15 10  1
 20 16  1
M  END
>  <COMP_NUM>
1

>  <STEREO_CFG>
StereoCenters    0   0
Atom CFG    0   0   0
Bond CFG    0   0   0


>  <Activity>
p450-cyp1a2 inhibitor

$$$$

     RDKit          2D

 20 21  0  0  0  0  0  0  0  0999 V2000
    3.7500   -1.2990    0.0000 C   0  0  0  0  0  0  0  0  0  0  0  0
    3.0000    0.0000    0.0000 O   0  0  0  0  0  0  0  0  0  0  0  0
    1.5000    0.0000    0.0000 C   0  0  0  0  0  0  0  0  0  0  0  0
    0.7500   -1.2990    0.0000 C   0  0  0  0  0  0  0  0  0  0  0  0
   -0.7500   -1.2990    0.0000 C   0  0  0  0  0  0  0  0  0  0  0  0
   -1.5000    0.0000    0.0000 C   0  0  0  0  0  0  0  0  0  0  0  0
   -0.7500    1.2990    0.0000 C   0  0  0  0  0  0  0  0  0  0  0  0
    0.7500    1.2990    0.0000 C   0  0  0  0  0  0  0  0  0  0  0  0
   -1.5000    2.5981    0.0000 C   0  0  0  0  0  0  0  0  0  0  0  0
   -3.0000    2.5981    0.0000 O   0  0  0  0  0  0  0  0  0  0  0  0
   -0.7500    3.8971    0.0000 C   0  0  0  0  0  0  0  0  0  0  0  0
   -1.5000    5.1962    0.0000 C   0  0  0  0  0  0  0  0  0  0  0  0
   -0.7500    6.4952    0.0000 C   0  0  0  0  0  0  0  0  0  0  0  0
    0.7500    6.4952    0.0000 C   0  0  0  0  0  0  0  0  0  0  0  0
    1.5000    7.7942    0.0000 C   0  0  0  0  0  0  0  0  0  0  0  0
    0.7500    9.0933    0.0000 C   0  0  0  0  0  0  0  0  0  0  0  0
   -0.7500    9.0933    0.0000 C   0  0  0  0  0  0  0  0  0  0  0  0
   -1.5000    7.7942    0.0000 C   0  0  0  0  0  0  0  0  0  0  0  0
    1.5000   10.3923    0.0000 S   0  0  0  0  0  0  0  0  0  0  0  0
    3.0000   10.3923    0.0000 C   0  0  0  0  0  0  0  0  0  0  0  0
  1  2  1
  2  3  1
  3  4  2
  4  5  1
  5  6  2
  6  7  1
  7  8  2
  7  9  1
  9 10  2
  9 11  1
 11 12  2
 12 13  1
 13 14  2
 14 15  1
 15 16  2
 16 17  1
 17 18  2
 16 19  1
 19 20  1
  8  3  1
 18 13  1
M  END
>  <COMP_NUM>
1

>  <STEREO_CFG>
StereoCenters    0   1
Atom CFG    0   0   0
Bond CFG    0   0   0


>  <ID>
5346051

>  <Activity>
p450-cyp1a2 inhibitor

$$$$

     RDKit          2D

 22 24  0  0  0  0  0  0  0  0999 V2000
  -12.9359    0.9799    0.0000 C   0  0  0  0  0  0  0  0  0  0  0  0
  -11.5094    1.4435    0.0000 C   0  0  0  0  0  0  0  0  0  0  0  0
  -11.1975    2.9107    0.0000 C   0  0  0  0  0  0  0  0  0  0  0  0
   -9.7709    3.3742    0.0000 C   0  0  0  0  0  0  0  0  0  0  0  0
   -8.6562    2.3705    0.0000 C   0  0  0  0  0  0  0  0  0  0  0  0
   -8.9681    0.9033    0.0000 C   0  0  0  0  0  0  0  0  0  0  0  0
  -10.3946    0.4398    0.0000 C   0  0  0  0  0  0  0  0  0  0  0  0
   -7.2296    2.8340    0.0000 C   0  0  0  0  0  0  0  0  0  0  0  0
   -6.9177    4.3013    0.0000 O   0  0  0  0  0  0  0  0  0  0  0  0
   -6.1149    1.8303    0.0000 N   0  0  0  0  0  0  0  0  0  0  0  0
   -4.6883    2.2939    0.0000 C   0  0  0  0  0  0  0  0  0  0  0  0
   -4.3764    3.7611    0.0000 S   0  0  0  0  0  0  0  0  0  0  0  0
   -3.5736    1.2902    0.0000 N   0  0  0  0  0  0  0  0  0  0  0  0
   -2.1470    1.7537    0.0000 C   0  0  0  0  0  0  0  0  0  0  0  0
   -1.8351    3.2209    0.0000 C   0  0  0  0  0  0  0  0  0  0  0  0
   -0.4086    3.6844    0.0000 C   0  0  0  0  0  0  0  0  0  0  0  0
    0.7062    2.6807    0.0000 C   0  0  0  0  0  0  0  0  0  0  0  0
    0.3943    1.2135    0.0000 C   0  0  0  0  0  0  0  0  0  0  0  0
    1.2760    0.0000    0.0000 N   0  0  0  0  0  0  0  0  0  0  0  0
    0.3943   -1.2135    0.0000 S   0  0  0  0  0  0  0  0  0  0  0  0
   -1.0323   -0.7500    0.0000 N   0  0  0  0  0  0  0  0  0  0  0  0
   -1.0323    0.7500    0.0000 C   0  0  0  0  0  0  0  0  0  0  0  0
  1  2  1
  2  3  2
  3  4  1
  4  5  2
  5  6  1
  6  7  2
  5  8  1
  8  9  2
  8 10  1
 10 11  1
 11 12  2
 11 13  1
 13 14  1
 14 15  2
 15 16  1
 16 17  2
 17 18  1
 18 19  2
 19 20  1
 20 21  1
 21 22  2
  7  2  1
 22 14  1
 22 18  1
M  END
>  <COMP_NUM>
1

>  <STEREO_CFG>
StereoCenters    0   0
Atom CFG    0   0   0
Bond CFG    0   0   0


>  <ID>
 880426

>  <Activity>

$$$$

     RDKit          2D

 26 29  0  0  0  0  0  0  0  0999 V2000
    1.5000    0.0000    0.0000 C   0  0  0  0  0  0  0  0  0  0  0  0
    0.7500   -1.2990    0.0000 C   0  0  0  0  0  0  0  0  0  0  0  0
   -0.7500   -1.2990    0.0000 C   0  0  0  0  0  0  0  0  0  0  0  0
   -1.5000    0.0000    0.0000 C   0  0  0  0  0  0  0  0  0  0  0  0
   -0.7500    1.2990    0.0000 C   0  0  0  0  0  0  0  0  0  0  0  0
    0.7500    1.2990    0.0000 C   0  0  0  0  0  0  0  0  0  0  0  0
   -3.0000    0.0000    0.0000 C   0  0  0  0  0  0  0  0  0  0  0  0
   -3.7500    1.2990    0.0000 C   0  0  0  0  0  0  0  0  0  0  0  0
   -5.2418    1.4558    0.0000 C   0  0  0  0  0  0  0  0  0  0  0  0
   -6.2455    0.3411    0.0000 O   0  0  0  0  0  0  0  0  0  0  0  0
   -5.5537    2.9231    0.0000 N   0  0  0  0  0  0  0  0  0  0  0  0
   -4.2546    3.6731    0.0000 C   0  0  0  0  0  0  0  0  0  0  0  0
   -4.0978    5.1648    0.0000 N   0  0  0  0  0  0  0  0  0  0  0  0
   -2.7275    5.7749    0.0000 C   0  0  0  0  0  0  0  0  0  0  0  0
   -1.5140    4.8933    0.0000 C   0  0  0  0  0  0  0  0  0  0  0  0
   -0.1437    5.5034    0.0000 C   0  0  0  0  0  0  0  0  0  0  0  0
    0.0131    6.9951    0.0000 C   0  0  0  0  0  0  0  0  0  0  0  0
   -1.2004    7.8768    0.0000 C   0  0  0  0  0  0  0  0  0  0  0  0
   -2.5707    7.2667    0.0000 C   0  0  0  0  0  0  0  0  0  0  0  0
   -3.1399    2.6694    0.0000 S   0  0  0  0  0  0  0  0  0  0  0  0
   -6.9240    3.5332    0.0000 C   0  0  0  0  0  0  0  0  0  0  0  0
   -7.0808    5.0249    0.0000 C   0  0  0  0  0  0  0  0  0  0  0  0
   -8.4511    5.6350    0.0000 C   0  0  0  0  0  0  0  0  0  0  0  0
   -9.6646    4.7534    0.0000 C   0  0  0  0  0  0  0  0  0  0  0  0
   -9.5078    3.2616    0.0000 C   0  0  0  0  0  0  0  0  0  0  0  0
   -8.1375    2.6515    0.0000 C   0  0  0  0  0  0  0  0  0  0  0  0
  1  2  2
  2  3  1
  3  4  2
  4  5  1
  5  6  2
  4  7  1
  7  8  1
  8  9  1
  9 10  2
  9 11  1
 11 12  1
 12 13  2
 13 14  1
 14 15  2
 15 16  1
 16 17  2
 17 18  1
 18 19  2
 12 20  1
 11 21  1
 21 22  2
 22 23  1
 23 24  2
 24 25  1
 25 26  2
  6  1  1
 20  8  1
 19 14  1
 26 21  1
M  END
>  <COMP_NUM>
1

>  <STEREO_CFG>
StereoCenters    1   0
Atom CFG    0   0   0
Bond CFG    0   0   0


>  <Activity>
p450-cyp1a2 inhibitor

$$$$

     RDKit          2D

 23 26  0  0  0  0  0  0  0  0999 V2000
   -3.4140    1.9635    0.0000 C   0  0  0  0  0  0  0  0  0  0  0  0
   -1.9140    1.9635    0.0000 N   0  0  0  0  0  0  0  0  0  0  0  0
   -1.0323    0.7500    0.0000 C   0  0  0  0  0  0  0  0  0  0  0  0
    0.3943    1.2135    0.0000 C   0  0  0  0  0  0  0  0  0  0  0  0
    1.2760    0.0000    0.0000 C   0  0  0  0  0  0  0  0  0  0  0  0
    0.3943   -1.2135    0.0000 C   0  0  0  0  0  0  0  0  0  0  0  0
   -1.0323   -0.7500    0.0000 S   0  0  0  0  0  0  0  0  0  0  0  0
    0.8578   -2.6401    0.0000 C   0  0  0  0  0  0  0  0  0  0  0  0
    2.2844   -3.1036    0.0000 N   0  0  0  0  0  0  0  0  0  0  0  0
    2.2844   -4.6036    0.0000 N   0  0  0  0  0  0  0  0  0  0  0  0
    0.8578   -5.0672    0.0000 C   0  0  0  0  0  0  0  0  0  0  0  0
   -0.0239   -3.8536    0.0000 N   0  0  0  0  0  0  0  0  0  0  0  0
   -1.5239   -3.8536    0.0000 C   0  0  0  0  0  0  0  0  0  0  0  0
    0.3943   -6.4937    0.0000 S   0  0  0  0  0  0  0  0  0  0  0  0
   -1.0729   -6.8056    0.0000 C   0  0  0  0  0  0  0  0  0  0  0  0
    0.3943    2.7135    0.0000 C   0  0  0  0  0  0  0  0  0  0  0  0
   -1.0323    3.1771    0.0000 N   0  0  0  0  0  0  0  0  0  0  0  0
    1.6078    3.5952    0.0000 C   0  0  0  0  0  0  0  0  0  0  0  0
    2.9781    2.9851    0.0000 C   0  0  0  0  0  0  0  0  0  0  0  0
    4.1917    3.8668    0.0000 C   0  0  0  0  0  0  0  0  0  0  0  0
    4.0349    5.3586    0.0000 C   0  0  0  0  0  0  0  0  0  0  0  0
    2.6646    5.9687    0.0000 C   0  0  0  0  0  0  0  0  0  0  0  0
    1.4510    5.0870    0.0000 C   0  0  0  0  0  0  0  0  0  0  0  0
  1  2  1
  2  3  1
  3  4  2
  4  5  1
  5  6  2
  6  7  1
  6  8  1
  8  9  2
  9 10  1
 10 11  2
 11 12  1
 12 13  1
 11 14  1
 14 15  1
  4 16  1
 16 17  2
 16 18  1
 18 19  2
 19 20  1
 20 21  2
 21 22  1
 22 23  2
 17  2  1
  7  3  1
 12  8  1
 23 18  1
M  END
>  <COMP_NUM>
1

>  <STEREO_CFG>
StereoCenters    0   0
Atom CFG    0   0   0
Bond CFG    0   0   0


>  <ID>
1484449

>  <Activity>
p450-cyp1a2 inhibitor

$$$$

     RDKit          2D

 16 16  0  0  0  0  0  0  0  0999 V2000
    1.5000    0.0000    0.0000 C   0  0  0  0  0  0  0  0  0  0  0  0
    0.7500   -1.2990    0.0000 C   0  0  0  0  0  0  0  0  0  0  0  0
   -0.7500   -1.2990    0.0000 C   0  0  0  0  0  0  0  0  0  0  0  0
   -1.5000    0.0000    0.0000 C   0  0  0  0  0  0  0  0  0  0  0  0
   -0.7500    1.2990    0.0000 C   0  0  0  0  0  0  0  0  0  0  0  0
    0.7500    1.2990    0.0000 C   0  0  0  0  0  0  0  0  0  0  0  0
   -3.0000    0.0000    0.0000 P   0  0  0  0  0  0  0  0  0  0  0  0
   -3.0000   -1.5000    0.0000 S   0  0  0  0  0  0  0  0  0  0  0  0
   -4.5000    0.0000    0.0000 C   0  0  0  0  0  0  0  0  0  0  0  0
   -5.2500   -1.2990    0.0000 C   0  0  0  0  0  0  0  0  0  0  0  0
   -4.5000   -2.5981    0.0000 O   0  0  0  0  0  0  0  0  0  0  0  0
   -6.7500   -1.2990    0.0000 O   0  0  0  0  0  0  0  0  0  0  0  0
   -5.2500    1.2990    0.0000 C   0  0  0  0  0  0  0  0  0  0  0  0
   -4.5000    2.5981    0.0000 O   0  0  0  0  0  0  0  0  0  0  0  0
   -6.7500    1.2990    0.0000 O   0  0  0  0  0  0  0  0  0  0  0  0
   -3.0000    1.5000    0.0000 S   0  0  0  0  0  0  0  0  0  0  0  0
  1  2  2
  2  3  1
  3  4  2
  4  5  1
  5  6  2
  4  7  1
  7  8  2
  7  9  1
  9 10  1
 10 11  2
 10 12  1
  9 13  1
 13 14  2
 13 15  1
  7 16  1
  6  1  1
M  END
>  <COMP_NUM>
1

>  <STEREO_CFG>
StereoCenters    1   0
Atom CFG    0   0   0
Bond CFG    0   0   0


>  <Activity>

$$$$

     RDKit          2D

 21 23  0  0  0  0  0  0  0  0999 V2000
    3.0000    0.0000    0.0000 C   0  0  0  0  0  0  0  0  0  0  0  0
    1.5000    0.0000    0.0000 C   0  0  0  0  0  0  0  0  0  0  0  0
    0.7500   -1.2990    0.0000 C   0  0  0  0  0  0  0  0  0  0  0  0
   -0.7500   -1.2990    0.0000 C   0  0  0  0  0  0  0  0  0  0  0  0
   -1.5000    0.0000    0.0000 C   0  0  0  0  0  0  0  0  0  0  0  0
   -0.7500    1.2990    0.0000 C   0  0  0  0  0  0  0  0  0  0  0  0
    0.7500    1.2990    0.0000 C   0  0  0  0  0  0  0  0  0  0  0  0
   -3.0000    0.0000    0.0000 C   0  0  0  0  0  0  0  0  0  0  0  0
   -3.8817   -1.2135    0.0000 N   0  0  0  0  0  0  0  0  0  0  0  0
   -5.3083   -0.7500    0.0000 N   0  0  0  0  0  0  0  0  0  0  0  0
   -5.3083    0.7500    0.0000 C   0  0  0  0  0  0  0  0  0  0  0  0
   -6.5218    1.6317    0.0000 S   0  0  0  0  0  0  0  0  0  0  0  0
   -3.8817    1.2135    0.0000 N   0  0  0  0  0  0  0  0  0  0  0  0
   -3.4182    2.6401    0.0000 N   0  0  0  0  0  0  0  0  0  0  0  0
   -4.4218    3.7548    0.0000 C   0  0  0  0  0  0  0  0  0  0  0  0
   -3.9583    5.1814    0.0000 C   0  0  0  0  0  0  0  0  0  0  0  0
   -4.8400    6.3949    0.0000 C   0  0  0  0  0  0  0  0  0  0  0  0
   -3.9583    7.6085    0.0000 C   0  0  0  0  0  0  0  0  0  0  0  0
   -2.5317    7.1449    0.0000 C   0  0  0  0  0  0  0  0  0  0  0  0
   -2.5317    5.6449    0.0000 N   0  0  0  0  0  0  0  0  0  0  0  0
   -1.3182    4.7633    0.0000 C   0  0  0  0  0  0  0  0  0  0  0  0
  1  2  1
  2  3  2
  3  4  1
  4  5  2
  5  6  1
  6  7  2
  5  8  1
  8  9  2
  9 10  1
 10 11  1
 11 12  2
 11 13  1
 13 14  1
 14 15  2
 15 16  1
 16 17  2
 17 18  1
 18 19  2
 19 20  1
 20 21  1
  7  2  1
 13  8  1
 20 16  1
M  END
>  <COMP_NUM>
1

>  <STEREO_CFG>
StereoCenters    0   0
Atom CFG    0   0   0
Bond CFG    0   0   0


>  <ID>
5351089

>  <Activity>
p450-cyp1a2 inhibitor

$$$$

     RDKit          2D

 26 29  0  0  0  0  0  0  0  0999 V2000
    3.0000   -2.5981    0.0000 C   0  0  0  0  0  0  0  0  0  0  0  0
    1.5000   -2.5981    0.0000 N   0  0  0  0  0  0  0  0  0  0  0  0
    0.7500   -3.8971    0.0000 C   0  0  0  0  0  0  0  0  0  0  0  0
    1.5000   -5.1962    0.0000 C   0  0  0  0  0  0  0  0  0  0  0  0
    2.9918   -5.3529    0.0000 C   0  0  0  0  0  0  0  0  0  0  0  0
    3.3037   -6.8202    0.0000 C   0  0  0  0  0  0  0  0  0  0  0  0
    2.0046   -7.5702    0.0000 C   0  0  0  0  0  0  0  0  0  0  0  0
    0.8899   -6.5665    0.0000 O   0  0  0  0  0  0  0  0  0  0  0  0
    0.7500   -1.2990    0.0000 C   0  0  0  0  0  0  0  0  0  0  0  0
    1.5000    0.0000    0.0000 N   0  0  0  0  0  0  0  0  0  0  0  0
    0.7500    1.2990    0.0000 C   0  0  0  0  0  0  0  0  0  0  0  0
   -0.7500    1.2990    0.0000 N   0  0  0  0  0  0  0  0  0  0  0  0
   -1.5000    0.0000    0.0000 C   0  0  0  0  0  0  0  0  0  0  0  0
   -0.7500   -1.2990    0.0000 C   0  0  0  0  0  0  0  0  0  0  0  0
   -1.5000   -2.5981    0.0000 C   0  0  0  0  0  0  0  0  0  0  0  0
   -3.0000   -2.5981    0.0000 C   0  0  0  0  0  0  0  0  0  0  0  0
   -3.7500   -1.2990    0.0000 C   0  0  0  0  0  0  0  0  0  0  0  0
   -3.0000    0.0000    0.0000 C   0  0  0  0  0  0  0  0  0  0  0  0
   -3.7500   -3.8971    0.0000 C   0  0  0  0  0  0  0  0  0  0  0  0
   -5.2500   -3.8971    0.0000 C   0  0  0  0  0  0  0  0  0  0  0  0
   -6.0000   -5.1962    0.0000 C   0  0  0  0  0  0  0  0  0  0  0  0
   -5.2500   -6.4952    0.0000 C   0  0  0  0  0  0  0  0  0  0  0  0
   -3.7500   -6.4952    0.0000 C   0  0  0  0  0  0  0  0  0  0  0  0
   -3.0000   -5.1962    0.0000 C   0  0  0  0  0  0  0  0  0  0  0  0
   -3.0000   -7.7942    0.0000 C   0  0  0  0  0  0  0  0  0  0  0  0
   -2.2500   -9.0933    0.0000 N   0  0  0  0  0  0  0  0  0  0  0  0
  1  2  1
  2  3  1
  3  4  1
  4  5  2
  5  6  1
  6  7  2
  7  8  1
  2  9  1
  9 10  2
 10 11  1
 11 12  2
 12 13  1
 13 14  2
 14 15  1
 15 16  2
 16 17  1
 17 18  2
 16 19  1
 19 20  2
 20 21  1
 21 22  2
 22 23  1
 23 24  2
 23 25  1
 25 26  3
  8  4  1
 14  9  1
 18 13  1
 24 19  1
M  END
>  <COMP_NUM>
1

>  <STEREO_CFG>
StereoCenters    0   0
Atom CFG    0   0   0
Bond CFG    0   0   0


>  <ID>
3234824

>  <Activity>
p450-cyp1a2 inhibitor

$$$$

     RDKit          2D

 21 23  0  0  0  0  0  0  0  0999 V2000
    3.0000    0.0000    0.0000 C   0  0  0  0  0  0  0  0  0  0  0  0
    1.5000    0.0000    0.0000 C   0  0  0  0  0  0  0  0  0  0  0  0
    0.7500   -1.2990    0.0000 C   0  0  0  0  0  0  0  0  0  0  0  0
   -0.7500   -1.2990    0.0000 C   0  0  0  0  0  0  0  0  0  0  0  0
   -1.5000    0.0000    0.0000 C   0  0  0  0  0  0  0  0  0  0  0  0
   -0.7500    1.2990    0.0000 C   0  0  0  0  0  0  0  0  0  0  0  0
    0.7500    1.2990    0.0000 C   0  0  0  0  0  0  0  0  0  0  0  0
   -1.5000   -2.5981    0.0000 C   0  0  0  0  0  0  0  0  0  0  0  0
   -0.7500   -3.8971    0.0000 C   0  0  0  0  0  0  0  0  0  0  0  0
    0.7500   -3.8971    0.0000 C   0  0  0  0  0  0  0  0  0  0  0  0
    1.5000   -2.5981    0.0000 N   0  0  0  0  0  0  0  0  0  0  0  0
    1.5000   -5.1962    0.0000 S   0  0  0  0  0  0  0  0  0  0  0  0
    0.7500   -6.4952    0.0000 C   0  0  0  0  0  0  0  0  0  0  0  0
    1.5000   -7.7942    0.0000 C   0  0  0  0  0  0  0  0  0  0  0  0
    3.0000   -7.7942    0.0000 O   0  0  0  0  0  0  0  0  0  0  0  0
    0.7500   -9.0933    0.0000 C   0  0  0  0  0  0  0  0  0  0  0  0
    1.3601  -10.4636    0.0000 C   0  0  0  0  0  0  0  0  0  0  0  0
    0.2454  -11.4673    0.0000 C   0  0  0  0  0  0  0  0  0  0  0  0
   -1.0537  -10.7173    0.0000 C   0  0  0  0  0  0  0  0  0  0  0  0
   -0.7418   -9.2501    0.0000 S   0  0  0  0  0  0  0  0  0  0  0  0
   -3.0000   -2.5981    0.0000 C   0  0  0  0  0  0  0  0  0  0  0  0
  1  2  1
  2  3  2
  3  4  1
  4  5  2
  5  6  1
  6  7  2
  4  8  1
  8  9  2
  9 10  1
 10 11  2
 10 12  1
 12 13  1
 13 14  1
 14 15  2
 14 16  1
 16 17  2
 17 18  1
 18 19  2
 19 20  1
  8 21  1
  7  2  1
 11  3  1
 20 16  1
M  END
>  <COMP_NUM>
1

>  <STEREO_CFG>
StereoCenters    0   0
Atom CFG    0   0   0
Bond CFG    0   0   0


>  <Activity>
p450-cyp1a2 inhibitor

$$$$

     RDKit          2D

 19 20  0  0  0  0  0  0  0  0999 V2000
    6.0000   -0.0000    0.0000 C   0  0  0  0  0  0  0  0  0  0  0  0
    5.2500   -1.2990    0.0000 N   0  0  0  0  0  0  0  0  0  0  0  0
    6.0000   -2.5981    0.0000 C   0  0  0  0  0  0  0  0  0  0  0  0
    3.7500   -1.2990    0.0000 C   0  0  0  0  0  0  0  0  0  0  0  0
    3.0000   -2.5981    0.0000 C   0  0  0  0  0  0  0  0  0  0  0  0
    1.5000   -2.5981    0.0000 C   0  0  0  0  0  0  0  0  0  0  0  0
    0.7500   -1.2990    0.0000 C   0  0  0  0  0  0  0  0  0  0  0  0
    1.5000    0.0000    0.0000 C   0  0  0  0  0  0  0  0  0  0  0  0
    0.7500    1.2990    0.0000 C   0  0  0  0  0  0  0  0  0  0  0  0
   -0.7500    1.2990    0.0000 C   0  0  0  0  0  0  0  0  0  0  0  0
   -1.5000    0.0000    0.0000 C   0  0  0  0  0  0  0  0  0  0  0  0
   -0.7500   -1.2990    0.0000 C   0  0  0  0  0  0  0  0  0  0  0  0
   -1.5000    2.5981    0.0000 Br  0  0  0  0  0  0  0  0  0  0  0  0
    0.7500   -3.8971    0.0000 C   0  0  0  0  0  0  0  0  0  0  0  0
   -0.7500   -3.8971    0.0000 C   0  0  0  0  0  0  0  0  0  0  0  0
   -1.5000   -5.1962    0.0000 N   0  0  0  0  0  0  0  0  0  0  0  0
   -0.7500   -6.4952    0.0000 C   0  0  0  0  0  0  0  0  0  0  0  0
    0.7500   -6.4952    0.0000 C   0  0  0  0  0  0  0  0  0  0  0  0
    1.5000   -5.1962    0.0000 C   0  0  0  0  0  0  0  0  0  0  0  0
  1  2  1
  2  3  1
  2  4  1
  4  5  1
  5  6  2
  6  7  1
  7  8  2
  8  9  1
  9 10  2
 10 11  1
 11 12  2
 10 13  1
  6 14  1
 14 15  2
 15 16  1
 16 17  2
 17 18  1
 18 19  2
 12  7  1
 19 14  1
M  END
>  <COMP_NUM>
1

>  <STEREO_CFG>
StereoCenters    0   1
Atom CFG    0   0   0
Bond CFG    0   0   0


>  <Activity>

$$$$

     RDKit          2D

 23 25  0  0  0  0  0  0  0  0999 V2000
    3.0000    0.0000    0.0000 C   0  0  0  0  0  0  0  0  0  0  0  0
    1.5000    0.0000    0.0000 C   0  0  0  0  0  0  0  0  0  0  0  0
    0.7500   -1.2990    0.0000 C   0  0  0  0  0  0  0  0  0  0  0  0
   -0.7500   -1.2990    0.0000 C   0  0  0  0  0  0  0  0  0  0  0  0
   -1.5000    0.0000    0.0000 N   0  0  0  0  0  0  0  0  0  0  0  0
   -0.7500    1.2990    0.0000 C   0  0  0  0  0  0  0  0  0  0  0  0
    0.7500    1.2990    0.0000 N   0  0  0  0  0  0  0  0  0  0  0  0
   -1.5000    2.5981    0.0000 N   0  0  0  0  0  0  0  0  0  0  0  0
   -0.7500    3.8971    0.0000 N   0  0  0  0  0  0  0  0  0  0  0  0
   -1.3601    5.2674    0.0000 C   0  0  0  0  0  0  0  0  0  0  0  0
   -2.8273    5.5793    0.0000 O   0  0  0  0  0  0  0  0  0  0  0  0
   -0.2454    6.2711    0.0000 C   0  0  0  0  0  0  0  0  0  0  0  0
   -0.4022    7.7629    0.0000 C   0  0  0  0  0  0  0  0  0  0  0  0
    0.8113    8.6446    0.0000 C   0  0  0  0  0  0  0  0  0  0  0  0
    2.1817    8.0345    0.0000 C   0  0  0  0  0  0  0  0  0  0  0  0
    3.3952    8.9162    0.0000 C   0  0  0  0  0  0  0  0  0  0  0  0
    3.2384   10.4079    0.0000 C   0  0  0  0  0  0  0  0  0  0  0  0
    1.8681   11.0180    0.0000 C   0  0  0  0  0  0  0  0  0  0  0  0
    0.6546   10.1364    0.0000 C   0  0  0  0  0  0  0  0  0  0  0  0
    1.0537    5.5211    0.0000 S   0  0  0  0  0  0  0  0  0  0  0  0
    0.7418    4.0539    0.0000 C   0  0  0  0  0  0  0  0  0  0  0  0
    1.7455    2.9392    0.0000 S   0  0  0  0  0  0  0  0  0  0  0  0
   -1.5000   -2.5981    0.0000 C   0  0  0  0  0  0  0  0  0  0  0  0
  1  2  1
  2  3  2
  3  4  1
  4  5  2
  5  6  1
  6  7  2
  6  8  1
  8  9  1
  9 10  1
 10 11  2
 10 12  1
 12 13  2
 13 14  1
 14 15  2
 15 16  1
 16 17  2
 17 18  1
 18 19  2
 12 20  1
 20 21  1
 21 22  2
  4 23  1
  7  2  1
 21  9  1
 19 14  1
M  END
>  <COMP_NUM>
1

>  <STEREO_CFG>
StereoCenters    0   1
Atom CFG    0   0   0
Bond CFG    0   0   0


>  <Activity>

$$$$

     RDKit          2D

 23 26  0  0  0  0  0  0  0  0999 V2000
    1.5000    0.0000    0.0000 C   0  0  0  0  0  0  0  0  0  0  0  0
    0.7500   -1.2990    0.0000 C   0  0  0  0  0  0  0  0  0  0  0  0
   -0.7500   -1.2990    0.0000 C   0  0  0  0  0  0  0  0  0  0  0  0
   -1.5000    0.0000    0.0000 C   0  0  0  0  0  0  0  0  0  0  0  0
   -0.7500    1.2990    0.0000 C   0  0  0  0  0  0  0  0  0  0  0  0
    0.7500    1.2990    0.0000 C   0  0  0  0  0  0  0  0  0  0  0  0
   -3.0000    0.0000    0.0000 C   0  0  0  0  0  0  0  0  0  0  0  0
   -3.8817   -1.2135    0.0000 N   0  0  0  0  0  0  0  0  0  0  0  0
   -5.3083   -0.7500    0.0000 C   0  0  0  0  0  0  0  0  0  0  0  0
   -5.3083    0.7500    0.0000 C   0  0  0  0  0  0  0  0  0  0  0  0
   -3.8817    1.2135    0.0000 S   0  0  0  0  0  0  0  0  0  0  0  0
   -6.5218   -1.6317    0.0000 C   0  0  0  0  0  0  0  0  0  0  0  0
   -7.8921   -1.0216    0.0000 S   0  0  0  0  0  0  0  0  0  0  0  0
   -9.1056   -1.9033    0.0000 C   0  0  0  0  0  0  0  0  0  0  0  0
   -9.1056   -3.4033    0.0000 N   0  0  0  0  0  0  0  0  0  0  0  0
  -10.5322   -3.8668    0.0000 N   0  0  0  0  0  0  0  0  0  0  0  0
  -11.4139   -2.6533    0.0000 C   0  0  0  0  0  0  0  0  0  0  0  0
  -10.5322   -1.4397    0.0000 N   0  0  0  0  0  0  0  0  0  0  0  0
  -12.9139   -2.6533    0.0000 C   0  0  0  0  0  0  0  0  0  0  0  0
  -13.7956   -3.8668    0.0000 C   0  0  0  0  0  0  0  0  0  0  0  0
  -15.2222   -3.4033    0.0000 C   0  0  0  0  0  0  0  0  0  0  0  0
  -15.2222   -1.9033    0.0000 C   0  0  0  0  0  0  0  0  0  0  0  0
  -13.7956   -1.4397    0.0000 S   0  0  0  0  0  0  0  0  0  0  0  0
  1  2  2
  2  3  1
  3  4  2
  4  5  1
  5  6  2
  4  7  1
  7  8  2
  8  9  1
  9 10  2
 10 11  1
  9 12  1
 12 13  1
 13 14  1
 14 15  2
 15 16  1
 16 17  1
 17 18  2
 17 19  1
 19 20  2
 20 21  1
 21 22  2
 22 23  1
  6  1  1
 11  7  1
 18 14  1
 23 19  1
M  END
>  <COMP_NUM>
1

>  <STEREO_CFG>
StereoCenters    0   0
Atom CFG    0   0   0
Bond CFG    0   0   0


>  <ID>
2079023

>  <Activity>
p450-cyp1a2 inhibitor

$$$$

     RDKit          2D

 21 23  0  0  0  0  0  0  0  0999 V2000
    1.5000    0.0000    0.0000 C   0  0  0  0  0  0  0  0  0  0  0  0
    0.7500   -1.2990    0.0000 C   0  0  0  0  0  0  0  0  0  0  0  0
   -0.7500   -1.2990    0.0000 C   0  0  0  0  0  0  0  0  0  0  0  0
   -1.5000    0.0000    0.0000 C   0  0  0  0  0  0  0  0  0  0  0  0
   -0.7500    1.2990    0.0000 C   0  0  0  0  0  0  0  0  0  0  0  0
    0.7500    1.2990    0.0000 C   0  0  0  0  0  0  0  0  0  0  0  0
   -1.5000    2.5981    0.0000 C   0  0  0  0  0  0  0  0  0  0  0  0
   -0.7500    3.8971    0.0000 C   0  0  0  0  0  0  0  0  0  0  0  0
   -1.5000    5.1962    0.0000 N   0  0  0  0  0  0  0  0  0  0  0  0
   -3.0000    5.1962    0.0000 C   0  0  0  0  0  0  0  0  0  0  0  0
   -3.7500    3.8971    0.0000 N   0  0  0  0  0  0  0  0  0  0  0  0
   -3.0000    2.5981    0.0000 C   0  0  0  0  0  0  0  0  0  0  0  0
   -3.7500    1.2990    0.0000 N   0  0  0  0  0  0  0  0  0  0  0  0
   -5.2500    1.2990    0.0000 C   0  0  0  0  0  0  0  0  0  0  0  0
   -6.0000    0.0000    0.0000 C   0  0  0  0  0  0  0  0  0  0  0  0
   -5.3899   -1.3703    0.0000 C   0  0  0  0  0  0  0  0  0  0  0  0
   -6.5046   -2.3740    0.0000 C   0  0  0  0  0  0  0  0  0  0  0  0
   -7.8037   -1.6240    0.0000 C   0  0  0  0  0  0  0  0  0  0  0  0
   -7.4918   -0.1568    0.0000 S   0  0  0  0  0  0  0  0  0  0  0  0
   -1.5000   -2.5981    0.0000 C   0  0  0  0  0  0  0  0  0  0  0  0
   -2.2500   -3.8971    0.0000 N   0  0  0  0  0  0  0  0  0  0  0  0
  1  2  2
  2  3  1
  3  4  2
  4  5  1
  5  6  2
  5  7  1
  7  8  2
  8  9  1
  9 10  2
 10 11  1
 11 12  2
 12 13  1
 13 14  1
 14 15  1
 15 16  2
 16 17  1
 17 18  2
 18 19  1
  3 20  1
 20 21  3
  6  1  1
 12  7  1
 19 15  1
M  END
>  <COMP_NUM>
1

>  <STEREO_CFG>
StereoCenters    0   0
Atom CFG    0   0   0
Bond CFG    0   0   0


>  <ID>
3234029

>  <Activity>
p450-cyp1a2 inhibitor

$$$$

     RDKit          2D

 21 23  0  0  0  0  0  0  0  0999 V2000
   -3.5757   -7.5908    0.0000 C   0  0  0  0  0  0  0  0  0  0  0  0
   -4.6904   -6.5871    0.0000 C   0  0  0  0  0  0  0  0  0  0  0  0
   -4.3786   -5.1199    0.0000 C   0  0  0  0  0  0  0  0  0  0  0  0
   -2.9520   -4.6564    0.0000 C   0  0  0  0  0  0  0  0  0  0  0  0
   -1.8373   -5.6601    0.0000 C   0  0  0  0  0  0  0  0  0  0  0  0
   -2.1491   -7.1273    0.0000 C   0  0  0  0  0  0  0  0  0  0  0  0
   -2.6401   -3.1891    0.0000 C   0  0  0  0  0  0  0  0  0  0  0  0
   -1.2135   -2.7256    0.0000 N   0  0  0  0  0  0  0  0  0  0  0  0
   -0.0000   -3.6073    0.0000 C   0  0  0  0  0  0  0  0  0  0  0  0
    1.2135   -2.7256    0.0000 C   0  0  0  0  0  0  0  0  0  0  0  0
    0.7500   -1.2990    0.0000 C   0  0  0  0  0  0  0  0  0  0  0  0
    1.5000    0.0000    0.0000 C   0  0  0  0  0  0  0  0  0  0  0  0
    0.7500    1.2990    0.0000 C   0  0  0  0  0  0  0  0  0  0  0  0
   -0.7500    1.2990    0.0000 C   0  0  0  0  0  0  0  0  0  0  0  0
   -1.5000    0.0000    0.0000 C   0  0  0  0  0  0  0  0  0  0  0  0
   -0.7500   -1.2990    0.0000 C   0  0  0  0  0  0  0  0  0  0  0  0
    2.6401   -3.1891    0.0000 C   0  0  0  0  0  0  0  0  0  0  0  0
    2.9520   -4.6564    0.0000 C   0  0  0  0  0  0  0  0  0  0  0  0
    4.3786   -5.1199    0.0000 N   0  3  0  0  0  4  0  0  0  0  0  0
    5.4933   -4.1162    0.0000 O   0  0  0  0  0  0  0  0  0  0  0  0
    4.6904   -6.5871    0.0000 O   0  5  0  0  0  1  0  0  0  0  0  0
  1  2  2
  2  3  1
  3  4  2
  4  5  1
  5  6  2
  4  7  1
  7  8  1
  8  9  1
  9 10  2
 10 11  1
 11 12  2
 12 13  1
 13 14  2
 14 15  1
 15 16  2
 10 17  1
 17 18  2
 18 19  1
 19 20  2
 19 21  1
  6  1  1
 16  8  1
 16 11  1
M  END
>  <COMP_NUM>
1

>  <STEREO_CFG>
StereoCenters    0   1
Atom CFG    0   0   0
Bond CFG    0   0   0


>  <Activity>
p450-cyp1a2 inhibitor

$$$$

     RDKit          2D

 19 21  0  0  0  0  0  0  0  0999 V2000
    1.5000    0.0000    0.0000 C   0  0  0  0  0  0  0  0  0  0  0  0
    0.7500   -1.2990    0.0000 C   0  0  0  0  0  0  0  0  0  0  0  0
   -0.7500   -1.2990    0.0000 C   0  0  0  0  0  0  0  0  0  0  0  0
   -1.5000    0.0000    0.0000 C   0  0  0  0  0  0  0  0  0  0  0  0
   -0.7500    1.2990    0.0000 C   0  0  0  0  0  0  0  0  0  0  0  0
    0.7500    1.2990    0.0000 C   0  0  0  0  0  0  0  0  0  0  0  0
   -1.5000    2.5981    0.0000 C   0  0  0  0  0  0  0  0  0  0  0  0
   -0.7500    3.8971    0.0000 C   0  0  0  0  0  0  0  0  0  0  0  0
   -1.5000    5.1962    0.0000 C   0  0  0  0  0  0  0  0  0  0  0  0
   -3.0000    5.1962    0.0000 N   0  0  0  0  0  0  0  0  0  0  0  0
   -3.7500    3.8971    0.0000 C   0  0  0  0  0  0  0  0  0  0  0  0
   -3.0000    2.5981    0.0000 N   0  0  0  0  0  0  0  0  0  0  0  0
   -0.7500    6.4952    0.0000 N   0  0  0  0  0  0  0  0  0  0  0  0
   -1.3601    7.8655    0.0000 C   0  0  0  0  0  0  0  0  0  0  0  0
   -0.2454    8.8692    0.0000 C   0  0  0  0  0  0  0  0  0  0  0  0
    1.0537    8.1192    0.0000 N   0  0  0  0  0  0  0  0  0  0  0  0
    0.7418    6.6520    0.0000 C   0  0  0  0  0  0  0  0  0  0  0  0
   -1.5000   -2.5981    0.0000 C   0  0  0  0  0  0  0  0  0  0  0  0
   -2.2500   -3.8971    0.0000 N   0  0  0  0  0  0  0  0  0  0  0  0
  1  2  2
  2  3  1
  3  4  2
  4  5  1
  5  6  2
  5  7  1
  7  8  2
  8  9  1
  9 10  2
 10 11  1
 11 12  2
  9 13  1
 13 14  1
 14 15  2
 15 16  1
 16 17  2
  3 18  1
 18 19  3
  6  1  1
 12  7  1
 17 13  1
M  END
>  <COMP_NUM>
1

>  <STEREO_CFG>
StereoCenters    0   0
Atom CFG    0   0   0
Bond CFG    0   0   0


>  <Activity>
p450-cyp1a2 inhibitor

$$$$

     RDKit          2D

 26 28  0  0  0  0  0  0  0  0999 V2000
    4.3261  -11.2961    0.0000 C   0  0  0  0  0  0  0  0  0  0  0  0
    3.5761   -9.9970    0.0000 C   0  0  0  0  0  0  0  0  0  0  0  0
    4.1863   -8.6267    0.0000 C   0  0  0  0  0  0  0  0  0  0  0  0
    3.0715   -7.6230    0.0000 C   0  0  0  0  0  0  0  0  0  0  0  0
    1.7725   -8.3730    0.0000 C   0  0  0  0  0  0  0  0  0  0  0  0
    2.0844   -9.8402    0.0000 S   0  0  0  0  0  0  0  0  0  0  0  0
    0.4022   -7.7629    0.0000 C   0  0  0  0  0  0  0  0  0  0  0  0
    0.2454   -6.2711    0.0000 C   0  0  0  0  0  0  0  0  0  0  0  0
   -1.0537   -5.5211    0.0000 C   0  0  0  0  0  0  0  0  0  0  0  0
   -2.4240   -6.1312    0.0000 O   0  0  0  0  0  0  0  0  0  0  0  0
   -0.7418   -4.0539    0.0000 N   0  0  0  0  0  0  0  0  0  0  0  0
    0.7500   -3.8971    0.0000 C   0  0  0  0  0  0  0  0  0  0  0  0
    1.5000   -2.5981    0.0000 N   0  0  0  0  0  0  0  0  0  0  0  0
    0.7500   -1.2990    0.0000 C   0  0  0  0  0  0  0  0  0  0  0  0
    1.5000    0.0000    0.0000 C   0  0  0  0  0  0  0  0  0  0  0  0
    0.7500    1.2990    0.0000 C   0  0  0  0  0  0  0  0  0  0  0  0
   -0.7500    1.2990    0.0000 C   0  0  0  0  0  0  0  0  0  0  0  0
   -1.5000    0.0000    0.0000 C   0  0  0  0  0  0  0  0  0  0  0  0
   -0.7500   -1.2990    0.0000 C   0  0  0  0  0  0  0  0  0  0  0  0
   -1.5000    2.5981    0.0000 O   0  0  0  0  0  0  0  0  0  0  0  0
   -0.7500    3.8971    0.0000 C   0  0  0  0  0  0  0  0  0  0  0  0
    1.3601   -5.2674    0.0000 S   0  0  0  0  0  0  0  0  0  0  0  0
   -1.7455   -2.9392    0.0000 C   0  0  0  0  0  0  0  0  0  0  0  0
   -3.2127   -3.2511    0.0000 C   0  0  0  0  0  0  0  0  0  0  0  0
   -4.2164   -2.1363    0.0000 C   0  0  0  0  0  0  0  0  0  0  0  0
   -3.6762   -4.6776    0.0000 C   0  0  0  0  0  0  0  0  0  0  0  0
  1  2  1
  2  3  2
  3  4  1
  4  5  2
  5  6  1
  5  7  1
  7  8  2
  8  9  1
  9 10  2
  9 11  1
 11 12  1
 12 13  2
 13 14  1
 14 15  2
 15 16  1
 16 17  2
 17 18  1
 18 19  2
 17 20  1
 20 21  1
 12 22  1
 11 23  1
 23 24  1
 24 25  1
 24 26  1
  6  2  1
 22  8  1
 19 14  1
M  END
>  <COMP_NUM>
1

>  <STEREO_CFG>
StereoCenters    0   1
Atom CFG    0   0   0
Bond CFG    0   0   0


>  <Activity>

$$$$

     RDKit          2D

 21 23  0  0  0  0  0  0  0  0999 V2000
    8.1129   -3.6696    0.0000 C   0  0  0  0  0  0  0  0  0  0  0  0
    6.6505   -4.0034    0.0000 N   0  0  0  0  0  0  0  0  0  0  0  0
    6.2084   -5.4367    0.0000 C   0  0  0  0  0  0  0  0  0  0  0  0
    5.6303   -2.9038    0.0000 C   0  0  0  0  0  0  0  0  0  0  0  0
    4.1679   -3.2376    0.0000 C   0  0  0  0  0  0  0  0  0  0  0  0
    3.1476   -2.1380    0.0000 C   0  0  0  0  0  0  0  0  0  0  0  0
    1.6852   -2.4718    0.0000 C   0  0  0  0  0  0  0  0  0  0  0  0
    0.7500   -1.2990    0.0000 C   0  0  0  0  0  0  0  0  0  0  0  0
    1.5000    0.0000    0.0000 C   0  0  0  0  0  0  0  0  0  0  0  0
    0.7500    1.2990    0.0000 C   0  0  0  0  0  0  0  0  0  0  0  0
   -0.7500    1.2990    0.0000 C   0  0  0  0  0  0  0  0  0  0  0  0
   -1.5000    0.0000    0.0000 C   0  0  0  0  0  0  0  0  0  0  0  0
   -0.7500   -1.2990    0.0000 C   0  0  0  0  0  0  0  0  0  0  0  0
   -1.6852   -2.4718    0.0000 C   0  0  0  0  0  0  0  0  0  0  0  0
   -1.3515   -3.9342    0.0000 C   0  0  0  0  0  0  0  0  0  0  0  0
   -0.0000   -4.5850    0.0000 C   0  0  0  0  0  0  0  0  0  0  0  0
   -0.1121   -6.0808    0.0000 C   0  0  0  0  0  0  0  0  0  0  0  0
    1.1273   -6.9258    0.0000 C   0  0  0  0  0  0  0  0  0  0  0  0
    2.4787   -6.2750    0.0000 C   0  0  0  0  0  0  0  0  0  0  0  0
    2.5908   -4.7792    0.0000 C   0  0  0  0  0  0  0  0  0  0  0  0
    1.3515   -3.9342    0.0000 C   0  0  0  0  0  0  0  0  0  0  0  0
  1  2  1
  2  3  1
  2  4  1
  4  5  1
  5  6  1
  6  7  2
  7  8  1
  8  9  2
  9 10  1
 10 11  2
 11 12  1
 12 13  2
 13 14  1
 14 15  2
 15 16  1
 16 17  2
 17 18  1
 18 19  2
 19 20  1
 20 21  2
 21  7  1
 13  8  1
 21 16  1
M  END
>  <COMP_NUM>
1

>  <STEREO_CFG>
StereoCenters    0   0
Atom CFG    0   0   0
Bond CFG    0   0   0


>  <ID>
 2895

>  <Activity>

$$$$

     RDKit          2D

 31 35  0  0  0  0  0  0  0  0999 V2000
    1.5000    0.0000    0.0000 C   0  0  0  0  0  0  0  0  0  0  0  0
    0.7500   -1.2990    0.0000 C   0  0  0  0  0  0  0  0  0  0  0  0
   -0.7500   -1.2990    0.0000 C   0  0  0  0  0  0  0  0  0  0  0  0
   -1.5000    0.0000    0.0000 C   0  0  0  0  0  0  0  0  0  0  0  0
   -0.7500    1.2990    0.0000 C   0  0  0  0  0  0  0  0  0  0  0  0
    0.7500    1.2990    0.0000 C   0  0  0  0  0  0  0  0  0  0  0  0
   -1.5000    2.5981    0.0000 C   0  0  0  0  0  0  0  0  0  0  0  0
   -3.0000    2.5981    0.0000 C   0  0  0  0  0  0  0  0  0  0  0  0
   -3.7500    1.2990    0.0000 C   0  0  0  0  0  0  0  0  0  0  0  0
   -3.0000    0.0000    0.0000 C   0  0  0  0  0  0  0  0  0  0  0  0
   -3.7500   -1.2990    0.0000 C   0  0  0  0  0  0  0  0  0  0  0  0
   -5.2500   -1.2990    0.0000 C   0  0  0  0  0  0  0  0  0  0  0  0
   -6.0000    0.0000    0.0000 O   0  0  0  0  0  0  0  0  0  0  0  0
   -6.0000   -2.5981    0.0000 N   0  0  0  0  0  0  0  0  0  0  0  0
   -7.5000   -2.5981    0.0000 N   0  0  0  0  0  0  0  0  0  0  0  0
   -8.2500   -3.8971    0.0000 C   0  0  0  0  0  0  0  0  0  0  0  0
   -9.7500   -3.8971    0.0000 C   0  0  0  0  0  0  0  0  0  0  0  0
  -10.6317   -5.1106    0.0000 C   0  0  0  0  0  0  0  0  0  0  0  0
  -12.0583   -4.6471    0.0000 C   0  0  0  0  0  0  0  0  0  0  0  0
  -12.0583   -3.1471    0.0000 C   0  0  0  0  0  0  0  0  0  0  0  0
  -10.6317   -2.6836    0.0000 O   0  0  0  0  0  0  0  0  0  0  0  0
  -13.2718   -2.2654    0.0000 S   0  0  0  0  0  0  0  0  0  0  0  0
  -13.1150   -0.7737    0.0000 C   0  0  0  0  0  0  0  0  0  0  0  0
  -11.8160   -0.0237    0.0000 N   0  0  0  0  0  0  0  0  0  0  0  0
  -12.1278    1.4436    0.0000 C   0  0  0  0  0  0  0  0  0  0  0  0
  -11.2461    2.6571    0.0000 C   0  0  0  0  0  0  0  0  0  0  0  0
  -11.8563    4.0274    0.0000 C   0  0  0  0  0  0  0  0  0  0  0  0
  -13.3480    4.1842    0.0000 C   0  0  0  0  0  0  0  0  0  0  0  0
  -14.2297    2.9707    0.0000 C   0  0  0  0  0  0  0  0  0  0  0  0
  -13.6196    1.6004    0.0000 C   0  0  0  0  0  0  0  0  0  0  0  0
  -14.2297    0.2300    0.0000 S   0  0  0  0  0  0  0  0  0  0  0  0
  1  2  2
  2  3  1
  3  4  2
  4  5  1
  5  6  2
  5  7  1
  7  8  2
  8  9  1
  9 10  2
 10 11  1
 11 12  1
 12 13  2
 12 14  1
 14 15  1
 15 16  2
 16 17  1
 17 18  2
 18 19  1
 19 20  2
 20 21  1
 20 22  1
 22 23  1
 23 24  2
 24 25  1
 25 26  2
 26 27  1
 27 28  2
 28 29  1
 29 30  2
 30 31  1
  6  1  1
 10  4  1
 21 17  1
 31 23  1
 30 25  1
M  END
>  <COMP_NUM>
1

>  <STEREO_CFG>
StereoCenters    0   0
Atom CFG    0   0   0
Bond CFG    0   0   0


>  <ID>
 6877371

>  <Activity>

$$$$

     RDKit          2D

 34 38  0  0  0  0  0  0  0  0999 V2000
    1.5000   -5.1962    0.0000 C   0  0  0  0  0  0  0  0  0  0  0  0
    0.7500   -3.8971    0.0000 N   0  0  0  0  0  0  0  0  0  0  0  0
   -0.7500   -3.8971    0.0000 C   0  0  0  0  0  0  0  0  0  0  0  0
   -1.5000   -2.5981    0.0000 C   0  0  0  0  0  0  0  0  0  0  0  0
   -3.0000   -2.5981    0.0000 C   0  0  0  0  0  0  0  0  0  0  0  0
   -3.7500   -3.8971    0.0000 C   0  0  0  0  0  0  0  0  0  0  0  0
   -3.0000   -5.1962    0.0000 C   0  0  0  0  0  0  0  0  0  0  0  0
   -1.5000   -5.1962    0.0000 C   0  0  0  0  0  0  0  0  0  0  0  0
   -5.2500   -3.8971    0.0000 O   0  0  0  0  0  0  0  0  0  0  0  0
   -6.0000   -2.5981    0.0000 C   0  0  0  0  0  0  0  0  0  0  0  0
    1.5000   -2.5981    0.0000 C   0  0  0  0  0  0  0  0  0  0  0  0
    3.0000   -2.5981    0.0000 O   0  0  0  0  0  0  0  0  0  0  0  0
    0.7500   -1.2990    0.0000 C   0  0  0  0  0  0  0  0  0  0  0  0
    1.5000    0.0000    0.0000 C   0  0  0  0  0  0  0  0  0  0  0  0
    0.7500    1.2990    0.0000 C   0  0  0  0  0  0  0  0  0  0  0  0
   -0.7500    1.2990    0.0000 C   0  0  0  0  0  0  0  0  0  0  0  0
   -1.5000    0.0000    0.0000 C   0  0  0  0  0  0  0  0  0  0  0  0
   -0.7500   -1.2990    0.0000 C   0  0  0  0  0  0  0  0  0  0  0  0
   -1.5000    2.5981    0.0000 N   0  0  0  0  0  0  0  0  0  0  0  0
   -0.7500    3.8971    0.0000 C   0  0  0  0  0  0  0  0  0  0  0  0
    0.7500    3.8971    0.0000 C   0  0  0  0  0  0  0  0  0  0  0  0
    1.5000    2.5981    0.0000 N   0  0  0  0  0  0  0  0  0  0  0  0
    1.5000    5.1962    0.0000 C   0  0  0  0  0  0  0  0  0  0  0  0
    3.0000    5.1962    0.0000 C   0  0  0  0  0  0  0  0  0  0  0  0
    3.7500    6.4952    0.0000 C   0  0  0  0  0  0  0  0  0  0  0  0
    3.0000    7.7942    0.0000 C   0  0  0  0  0  0  0  0  0  0  0  0
    1.5000    7.7942    0.0000 C   0  0  0  0  0  0  0  0  0  0  0  0
    0.7500    6.4952    0.0000 C   0  0  0  0  0  0  0  0  0  0  0  0
   -1.5000    5.1962    0.0000 C   0  0  0  0  0  0  0  0  0  0  0  0
   -0.7500    6.4952    0.0000 C   0  0  0  0  0  0  0  0  0  0  0  0
   -1.5000    7.7942    0.0000 C   0  0  0  0  0  0  0  0  0  0  0  0
   -3.0000    7.7942    0.0000 C   0  0  0  0  0  0  0  0  0  0  0  0
   -3.7500    6.4952    0.0000 C   0  0  0  0  0  0  0  0  0  0  0  0
   -3.0000    5.1962    0.0000 C   0  0  0  0  0  0  0  0  0  0  0  0
  1  2  1
  2  3  1
  3  4  2
  4  5  1
  5  6  2
  6  7  1
  7  8  2
  6  9  1
  9 10  1
  2 11  1
 11 12  2
 11 13  1
 13 14  2
 14 15  1
 15 16  2
 16 17  1
 17 18  2
 16 19  1
 19 20  2
 20 21  1
 21 22  2
 21 23  1
 23 24  2
 24 25  1
 25 26  2
 26 27  1
 27 28  2
 20 29  1
 29 30  2
 30 31  1
 31 32  2
 32 33  1
 33 34  2
  8  3  1
 18 13  1
 22 15  1
 28 23  1
 34 29  1
M  END
>  <COMP_NUM>
1

>  <STEREO_CFG>
StereoCenters    0   0
Atom CFG    0   0   0
Bond CFG    0   0   0


>  <ID>
 1732274

>  <Activity>

$$$$

     RDKit          2D

  7  7  0  0  0  0  0  0  0  0999 V2000
    2.7760    0.0000    0.0000 C   0  0  0  0  0  0  0  0  0  0  0  0
    1.2760    0.0000    0.0000 N   0  0  0  0  0  0  0  0  0  0  0  0
    0.3943    1.2135    0.0000 C   0  0  0  0  0  0  0  0  0  0  0  0
   -1.0323    0.7500    0.0000 C   0  0  0  0  0  0  0  0  0  0  0  0
   -1.0323   -0.7500    0.0000 N   0  0  0  0  0  0  0  0  0  0  0  0
    0.3943   -1.2135    0.0000 C   0  0  0  0  0  0  0  0  0  0  0  0
    0.8578   -2.6401    0.0000 S   0  0  0  0  0  0  0  0  0  0  0  0
  1  2  1
  2  3  1
  3  4  2
  4  5  1
  5  6  1
  6  7  2
  6  2  1
M  END
>  <COMP_NUM>
1

>  <STEREO_CFG>
StereoCenters    0   0
Atom CFG    0   0   0
Bond CFG    0   0   0


>  <Activity>

$$$$

     RDKit          2D

 29 31  0  0  0  0  0  0  0  0999 V2000
    1.5000   -5.1962    0.0000 C   0  0  0  0  0  0  0  0  0  0  0  0
    0.7500   -3.8971    0.0000 C   0  0  0  0  0  0  0  0  0  0  0  0
    1.5000   -2.5981    0.0000 N   0  0  0  0  0  0  0  0  0  0  0  0
    0.7500   -1.2990    0.0000 C   0  0  0  0  0  0  0  0  0  0  0  0
    1.5000    0.0000    0.0000 C   0  0  0  0  0  0  0  0  0  0  0  0
    0.7500    1.2990    0.0000 C   0  0  0  0  0  0  0  0  0  0  0  0
   -0.7500    1.2990    0.0000 C   0  0  0  0  0  0  0  0  0  0  0  0
   -1.5000    0.0000    0.0000 C   0  0  0  0  0  0  0  0  0  0  0  0
   -0.7500   -1.2990    0.0000 C   0  0  0  0  0  0  0  0  0  0  0  0
    3.0000   -2.5981    0.0000 S   0  0  0  0  0  0  0  0  0  0  0  0
    3.0000   -1.0981    0.0000 O   0  0  0  0  0  0  0  0  0  0  0  0
    3.0000   -4.0981    0.0000 O   0  0  0  0  0  0  0  0  0  0  0  0
    4.5000   -2.5981    0.0000 C   0  0  0  0  0  0  0  0  0  0  0  0
    5.2500   -3.8971    0.0000 C   0  0  0  0  0  0  0  0  0  0  0  0
    6.7500   -3.8971    0.0000 C   0  0  0  0  0  0  0  0  0  0  0  0
    7.5000   -2.5981    0.0000 C   0  0  0  0  0  0  0  0  0  0  0  0
    6.7500   -1.2990    0.0000 C   0  0  0  0  0  0  0  0  0  0  0  0
    5.2500   -1.2990    0.0000 C   0  0  0  0  0  0  0  0  0  0  0  0
    9.0000   -2.5981    0.0000 N   0  0  0  0  0  0  0  0  0  0  0  0
    9.7500   -3.8971    0.0000 C   0  0  0  0  0  0  0  0  0  0  0  0
    9.0000   -5.1962    0.0000 S   0  0  0  0  0  0  0  0  0  0  0  0
   11.2500   -3.8971    0.0000 N   0  0  0  0  0  0  0  0  0  0  0  0
   12.0000   -5.1962    0.0000 C   0  0  0  0  0  0  0  0  0  0  0  0
   11.2500   -6.4952    0.0000 O   0  0  0  0  0  0  0  0  0  0  0  0
   13.5000   -5.1962    0.0000 C   0  0  0  0  0  0  0  0  0  0  0  0
   14.3817   -3.9826    0.0000 C   0  0  0  0  0  0  0  0  0  0  0  0
   15.8083   -4.4462    0.0000 C   0  0  0  0  0  0  0  0  0  0  0  0
   15.8083   -5.9462    0.0000 C   0  0  0  0  0  0  0  0  0  0  0  0
   14.3817   -6.4097    0.0000 S   0  0  0  0  0  0  0  0  0  0  0  0
  1  2  1
  2  3  1
  3  4  1
  4  5  2
  5  6  1
  6  7  2
  7  8  1
  8  9  2
  3 10  1
 10 11  2
 10 12  2
 10 13  1
 13 14  2
 14 15  1
 15 16  2
 16 17  1
 17 18  2
 16 19  1
 19 20  1
 20 21  2
 20 22  1
 22 23  1
 23 24  2
 23 25  1
 25 26  2
 26 27  1
 27 28  2
 28 29  1
  9  4  1
 18 13  1
 29 25  1
M  END
>  <COMP_NUM>
1

>  <STEREO_CFG>
StereoCenters    0   0
Atom CFG    0   0   0
Bond CFG    0   0   0


>  <ID>
 1015429

>  <Activity>

$$$$

     RDKit          2D

 26 29  0  0  0  0  0  0  0  0999 V2000
    3.0000   -2.5981    0.0000 C   0  0  0  0  0  0  0  0  0  0  0  0
    1.5000   -2.5981    0.0000 N   0  0  0  0  0  0  0  0  0  0  0  0
    0.7500   -3.8971    0.0000 C   0  0  0  0  0  0  0  0  0  0  0  0
    1.5000   -5.1962    0.0000 C   0  0  0  0  0  0  0  0  0  0  0  0
    2.9918   -5.3529    0.0000 C   0  0  0  0  0  0  0  0  0  0  0  0
    3.3037   -6.8202    0.0000 C   0  0  0  0  0  0  0  0  0  0  0  0
    2.0046   -7.5702    0.0000 C   0  0  0  0  0  0  0  0  0  0  0  0
    0.8899   -6.5665    0.0000 O   0  0  0  0  0  0  0  0  0  0  0  0
    0.7500   -1.2990    0.0000 C   0  0  0  0  0  0  0  0  0  0  0  0
    1.5000    0.0000    0.0000 N   0  0  0  0  0  0  0  0  0  0  0  0
    0.7500    1.2990    0.0000 C   0  0  0  0  0  0  0  0  0  0  0  0
   -0.7500    1.2990    0.0000 N   0  0  0  0  0  0  0  0  0  0  0  0
   -1.5000    0.0000    0.0000 C   0  0  0  0  0  0  0  0  0  0  0  0
   -0.7500   -1.2990    0.0000 C   0  0  0  0  0  0  0  0  0  0  0  0
   -1.5000   -2.5981    0.0000 C   0  0  0  0  0  0  0  0  0  0  0  0
   -3.0000   -2.5981    0.0000 C   0  0  0  0  0  0  0  0  0  0  0  0
   -3.7500   -1.2990    0.0000 C   0  0  0  0  0  0  0  0  0  0  0  0
   -3.0000    0.0000    0.0000 C   0  0  0  0  0  0  0  0  0  0  0  0
   -3.7500   -3.8971    0.0000 C   0  0  0  0  0  0  0  0  0  0  0  0
   -5.2500   -3.8971    0.0000 C   0  0  0  0  0  0  0  0  0  0  0  0
   -6.0000   -5.1962    0.0000 C   0  0  0  0  0  0  0  0  0  0  0  0
   -5.2500   -6.4952    0.0000 C   0  0  0  0  0  0  0  0  0  0  0  0
   -3.7500   -6.4952    0.0000 C   0  0  0  0  0  0  0  0  0  0  0  0
   -3.0000   -5.1962    0.0000 C   0  0  0  0  0  0  0  0  0  0  0  0
   -1.5000   -5.1962    0.0000 C   0  0  0  0  0  0  0  0  0  0  0  0
   -0.0000   -5.1962    0.0000 N   0  0  0  0  0  0  0  0  0  0  0  0
  1  2  1
  2  3  1
  3  4  1
  4  5  2
  5  6  1
  6  7  2
  7  8  1
  2  9  1
  9 10  2
 10 11  1
 11 12  2
 12 13  1
 13 14  2
 14 15  1
 15 16  2
 16 17  1
 17 18  2
 16 19  1
 19 20  2
 20 21  1
 21 22  2
 22 23  1
 23 24  2
 24 25  1
 25 26  3
  8  4  1
 14  9  1
 18 13  1
 24 19  1
M  END
>  <COMP_NUM>
1

>  <STEREO_CFG>
StereoCenters    0   0
Atom CFG    0   0   0
Bond CFG    0   0   0


>  <ID>
3233047

>  <Activity>
p450-cyp1a2 inhibitor

$$$$

     RDKit          2D

 34 38  0  0  0  0  0  0  0  0999 V2000
    2.6491    0.9642    0.0000 C   0  0  0  0  0  0  0  0  0  0  0  0
    1.5000    0.0000    0.0000 C   0  0  0  0  0  0  0  0  0  0  0  0
    0.7500   -1.2990    0.0000 C   0  0  0  0  0  0  0  0  0  0  0  0
   -0.7500   -1.2990    0.0000 C   0  0  0  0  0  0  0  0  0  0  0  0
   -1.5000    0.0000    0.0000 C   0  0  0  0  0  0  0  0  0  0  0  0
   -0.7500    1.2990    0.0000 C   0  0  0  0  0  0  0  0  0  0  0  0
    0.7500    1.2990    0.0000 S   0  0  0  0  0  0  0  0  0  0  0  0
   -2.9672   -0.3119    0.0000 S   0  0  0  0  0  0  0  0  0  0  0  0
   -3.1240   -1.8037    0.0000 C   0  0  0  0  0  0  0  0  0  0  0  0
   -1.7537   -2.4138    0.0000 C   0  0  0  0  0  0  0  0  0  0  0  0
   -1.5969   -3.9055    0.0000 C   0  0  0  0  0  0  0  0  0  0  0  0
   -0.2266   -4.5156    0.0000 O   0  0  0  0  0  0  0  0  0  0  0  0
   -2.8104   -4.7872    0.0000 N   0  0  0  0  0  0  0  0  0  0  0  0
   -4.1807   -4.1771    0.0000 C   0  0  0  0  0  0  0  0  0  0  0  0
   -4.3375   -2.6853    0.0000 N   0  0  0  0  0  0  0  0  0  0  0  0
   -5.3943   -5.0588    0.0000 S   0  0  0  0  0  0  0  0  0  0  0  0
   -6.7646   -4.4487    0.0000 C   0  0  0  0  0  0  0  0  0  0  0  0
   -7.9781   -5.3304    0.0000 C   0  0  0  0  0  0  0  0  0  0  0  0
   -7.8213   -6.8221    0.0000 O   0  0  0  0  0  0  0  0  0  0  0  0
   -9.3484   -4.7203    0.0000 N   0  0  0  0  0  0  0  0  0  0  0  0
  -10.5620   -5.6019    0.0000 C   0  0  0  0  0  0  0  0  0  0  0  0
  -11.9323   -4.9918    0.0000 C   0  0  0  0  0  0  0  0  0  0  0  0
  -12.0891   -3.5000    0.0000 C   0  0  0  0  0  0  0  0  0  0  0  0
  -13.4594   -2.8899    0.0000 C   0  0  0  0  0  0  0  0  0  0  0  0
  -14.6729   -3.7716    0.0000 C   0  0  0  0  0  0  0  0  0  0  0  0
  -14.5161   -5.2634    0.0000 C   0  0  0  0  0  0  0  0  0  0  0  0
  -13.1458   -5.8735    0.0000 C   0  0  0  0  0  0  0  0  0  0  0  0
   -2.6536   -6.2790    0.0000 C   0  0  0  0  0  0  0  0  0  0  0  0
   -3.8672   -7.1607    0.0000 C   0  0  0  0  0  0  0  0  0  0  0  0
   -3.7104   -8.6525    0.0000 C   0  0  0  0  0  0  0  0  0  0  0  0
   -2.3401   -9.2626    0.0000 C   0  0  0  0  0  0  0  0  0  0  0  0
   -1.1265   -8.3809    0.0000 C   0  0  0  0  0  0  0  0  0  0  0  0
   -1.2833   -6.8891    0.0000 C   0  0  0  0  0  0  0  0  0  0  0  0
    2.6491   -0.9642    0.0000 C   0  0  0  0  0  0  0  0  0  0  0  0
  1  2  1
  2  3  1
  3  4  1
  4  5  2
  5  6  1
  6  7  1
  5  8  1
  8  9  1
  9 10  2
 10 11  1
 11 12  2
 11 13  1
 13 14  1
 14 15  2
 14 16  1
 16 17  1
 17 18  1
 18 19  2
 18 20  1
 20 21  1
 21 22  1
 22 23  2
 23 24  1
 24 25  2
 25 26  1
 26 27  2
 13 28  1
 28 29  2
 29 30  1
 30 31  2
 31 32  1
 32 33  2
  2 34  1
  7  2  1
 10  4  1
 15  9  1
 27 22  1
 33 28  1
M  END
>  <COMP_NUM>
1

>  <STEREO_CFG>
StereoCenters    0   0
Atom CFG    0   0   0
Bond CFG    0   0   0


>  <ID>
 1832998

>  <Activity>

$$$$

     RDKit          2D

 16 17  0  0  0  0  0  0  0  0999 V2000
    2.7760    0.0000    0.0000 C   0  0  0  0  0  0  0  0  0  0  0  0
    1.2760    0.0000    0.0000 N   0  0  0  0  0  0  0  0  0  0  0  0
    0.3943    1.2135    0.0000 C   0  0  0  0  0  0  0  0  0  0  0  0
   -1.0323    0.7500    0.0000 N   0  0  0  0  0  0  0  0  0  0  0  0
   -1.0323   -0.7500    0.0000 C   0  0  0  0  0  0  0  0  0  0  0  0
    0.3943   -1.2135    0.0000 C   0  0  0  0  0  0  0  0  0  0  0  0
    0.7062   -2.6807    0.0000 C   0  0  0  0  0  0  0  0  0  0  0  0
    2.1328   -3.1443    0.0000 O   0  0  0  0  0  0  0  0  0  0  0  0
   -0.4086   -3.6844    0.0000 N   0  0  0  0  0  0  0  0  0  0  0  0
   -1.8351   -3.2209    0.0000 C   0  0  0  0  0  0  0  0  0  0  0  0
   -2.9499   -4.2246    0.0000 O   0  0  0  0  0  0  0  0  0  0  0  0
   -2.1470   -1.7537    0.0000 N   0  0  0  0  0  0  0  0  0  0  0  0
   -3.5736   -1.2902    0.0000 C   0  0  0  0  0  0  0  0  0  0  0  0
   -0.0967   -5.1517    0.0000 C   0  0  0  0  0  0  0  0  0  0  0  0
   -1.2114   -6.1554    0.0000 C   0  0  0  0  0  0  0  0  0  0  0  0
   -2.3261   -7.1591    0.0000 C   0  0  0  0  0  0  0  0  0  0  0  0
  1  2  1
  2  3  1
  3  4  2
  4  5  1
  5  6  2
  6  7  1
  7  8  2
  7  9  1
  9 10  1
 10 11  2
 10 12  1
 12 13  1
  9 14  1
 14 15  1
 15 16  3
  6  2  1
 12  5  1
M  END
>  <COMP_NUM>
1

>  <STEREO_CFG>
StereoCenters    0   0
Atom CFG    0   0   0
Bond CFG    0   0   0


>  <Activity>

$$$$

     RDKit          2D

 29 33  0  0  0  0  0  0  0  0999 V2000
   -4.3261  -16.4922    0.0000 C   0  0  0  0  0  0  0  0  0  0  0  0
   -3.5761  -15.1932    0.0000 C   0  0  0  0  0  0  0  0  0  0  0  0
   -4.3261  -13.8941    0.0000 C   0  0  0  0  0  0  0  0  0  0  0  0
   -3.5761  -12.5951    0.0000 C   0  0  0  0  0  0  0  0  0  0  0  0
   -2.0761  -12.5951    0.0000 C   0  0  0  0  0  0  0  0  0  0  0  0
   -1.3261  -13.8941    0.0000 C   0  0  0  0  0  0  0  0  0  0  0  0
   -2.0761  -15.1932    0.0000 C   0  0  0  0  0  0  0  0  0  0  0  0
   -1.3261  -11.2961    0.0000 C   0  0  0  0  0  0  0  0  0  0  0  0
   -1.9363   -9.9258    0.0000 C   0  0  0  0  0  0  0  0  0  0  0  0
   -0.8215   -8.9221    0.0000 S   0  0  0  0  0  0  0  0  0  0  0  0
    0.4775   -9.6721    0.0000 C   0  0  0  0  0  0  0  0  0  0  0  0
    0.1656  -11.1393    0.0000 N   0  0  0  0  0  0  0  0  0  0  0  0
    1.8478   -9.0619    0.0000 C   0  0  0  0  0  0  0  0  0  0  0  0
    2.0046   -7.5702    0.0000 C   0  0  0  0  0  0  0  0  0  0  0  0
    0.8899   -6.5665    0.0000 N   0  0  0  0  0  0  0  0  0  0  0  0
    1.5000   -5.1962    0.0000 C   0  0  0  0  0  0  0  0  0  0  0  0
    2.9918   -5.3529    0.0000 C   0  0  0  0  0  0  0  0  0  0  0  0
    3.3037   -6.8202    0.0000 S   0  0  0  0  0  0  0  0  0  0  0  0
    0.7500   -3.8971    0.0000 C   0  0  0  0  0  0  0  0  0  0  0  0
    1.5000   -2.5981    0.0000 C   0  0  0  0  0  0  0  0  0  0  0  0
    0.7500   -1.2990    0.0000 C   0  0  0  0  0  0  0  0  0  0  0  0
    1.5000    0.0000    0.0000 C   0  0  0  0  0  0  0  0  0  0  0  0
    0.7500    1.2990    0.0000 C   0  0  0  0  0  0  0  0  0  0  0  0
   -0.7500    1.2990    0.0000 C   0  0  0  0  0  0  0  0  0  0  0  0
   -1.5000    0.0000    0.0000 C   0  0  0  0  0  0  0  0  0  0  0  0
   -0.7500   -1.2990    0.0000 C   0  0  0  0  0  0  0  0  0  0  0  0
   -1.5000   -2.5981    0.0000 O   0  0  0  0  0  0  0  0  0  0  0  0
   -0.7500   -3.8971    0.0000 C   0  0  0  0  0  0  0  0  0  0  0  0
   -1.5000   -5.1962    0.0000 O   0  0  0  0  0  0  0  0  0  0  0  0
  1  2  1
  2  3  2
  3  4  1
  4  5  2
  5  6  1
  6  7  2
  5  8  1
  8  9  2
  9 10  1
 10 11  1
 11 12  2
 11 13  1
 13 14  1
 14 15  2
 15 16  1
 16 17  2
 17 18  1
 16 19  1
 19 20  2
 20 21  1
 21 22  2
 22 23  1
 23 24  2
 24 25  1
 25 26  2
 26 27  1
 27 28  1
 28 29  2
  7  2  1
 12  8  1
 18 14  1
 28 19  1
 26 21  1
M  END
>  <COMP_NUM>
1

>  <STEREO_CFG>
StereoCenters    0   0
Atom CFG    0   0   0
Bond CFG    0   0   0


>  <Activity>
p450-cyp1a2 inhibitor

$$$$

     RDKit          2D

 19 21  0  0  0  0  0  0  0  0999 V2000
    8.2500   -6.4952    0.0000 C   0  0  0  0  0  0  0  0  0  0  0  0
    7.5000   -5.1962    0.0000 C   0  0  0  0  0  0  0  0  0  0  0  0
    6.0000   -5.1962    0.0000 C   0  0  0  0  0  0  0  0  0  0  0  0
    5.2500   -3.8971    0.0000 C   0  0  0  0  0  0  0  0  0  0  0  0
    6.0000   -2.5981    0.0000 C   0  0  0  0  0  0  0  0  0  0  0  0
    7.5000   -2.5981    0.0000 C   0  0  0  0  0  0  0  0  0  0  0  0
    8.2500   -3.8971    0.0000 C   0  0  0  0  0  0  0  0  0  0  0  0
    3.7500   -3.8971    0.0000 C   0  0  0  0  0  0  0  0  0  0  0  0
    3.0000   -2.5981    0.0000 S   0  0  0  0  0  0  0  0  0  0  0  0
    1.5000   -2.5981    0.0000 C   0  0  0  0  0  0  0  0  0  0  0  0
    0.7500   -3.8971    0.0000 C   0  0  0  0  0  0  0  0  0  0  0  0
   -0.7500   -3.8971    0.0000 C   0  0  0  0  0  0  0  0  0  0  0  0
   -1.5000   -2.5981    0.0000 C   0  0  0  0  0  0  0  0  0  0  0  0
   -0.7500   -1.2990    0.0000 C   0  0  0  0  0  0  0  0  0  0  0  0
    0.7500   -1.2990    0.0000 C   0  0  0  0  0  0  0  0  0  0  0  0
    1.5000    0.0000    0.0000 N   0  0  0  0  0  0  0  0  0  0  0  0
    0.7500    1.2990    0.0000 C   0  0  0  0  0  0  0  0  0  0  0  0
   -0.7500    1.2990    0.0000 C   0  0  0  0  0  0  0  0  0  0  0  0
   -1.5000    0.0000    0.0000 C   0  0  0  0  0  0  0  0  0  0  0  0
  1  2  1
  2  3  2
  3  4  1
  4  5  2
  5  6  1
  6  7  2
  4  8  1
  8  9  1
  9 10  1
 10 11  2
 11 12  1
 12 13  2
 13 14  1
 14 15  2
 15 16  1
 16 17  2
 17 18  1
 18 19  2
  7  2  1
 15 10  1
 19 14  1
M  END
>  <COMP_NUM>
1

>  <STEREO_CFG>
StereoCenters    0   0
Atom CFG    0   0   0
Bond CFG    0   0   0


>  <ID>
1240113

>  <Activity>
p450-cyp1a2 inhibitor

$$$$

     RDKit          2D

 20 20  0  0  0  0  0  0  0  0999 V2000
    6.0000    0.0000    0.0000 C   0  0  0  0  0  0  0  0  0  0  0  0
    5.2500   -1.2990    0.0000 C   0  0  0  0  0  0  0  0  0  0  0  0
    3.7500   -1.2990    0.0000 C   0  0  0  0  0  0  0  0  0  0  0  0
    3.0000    0.0000    0.0000 N   0  0  0  0  0  0  0  0  0  0  0  0
    1.5000    0.0000    0.0000 C   0  0  0  0  0  0  0  0  0  0  0  0
    0.7500   -1.2990    0.0000 C   0  0  0  0  0  0  0  0  0  0  0  0
   -0.7500   -1.2990    0.0000 C   0  0  0  0  0  0  0  0  0  0  0  0
   -1.5000    0.0000    0.0000 C   0  0  0  0  0  0  0  0  0  0  0  0
   -0.7500    1.2990    0.0000 C   0  0  0  0  0  0  0  0  0  0  0  0
    0.7500    1.2990    0.0000 C   0  0  0  0  0  0  0  0  0  0  0  0
    1.5000    2.5981    0.0000 I   0  0  0  0  0  0  0  0  0  0  0  0
   -1.5000    2.5981    0.0000 N   0  0  0  0  0  0  0  0  0  0  0  0
   -3.0000    0.0000    0.0000 I   0  0  0  0  0  0  0  0  0  0  0  0
    1.5000   -2.5981    0.0000 I   0  0  0  0  0  0  0  0  0  0  0  0
    3.7500    1.2990    0.0000 C   0  0  0  0  0  0  0  0  0  0  0  0
    3.0000    2.5981    0.0000 O   0  0  0  0  0  0  0  0  0  0  0  0
    5.2500    1.2990    0.0000 C   0  0  0  0  0  0  0  0  0  0  0  0
    6.0000   -2.5981    0.0000 C   0  0  0  0  0  0  0  0  0  0  0  0
    7.5000   -2.5981    0.0000 O   0  0  0  0  0  0  0  0  0  0  0  0
    5.2500   -3.8971    0.0000 O   0  0  0  0  0  0  0  0  0  0  0  0
  2  1  1
  2  3  1
  3  4  1
  4  5  1
  5  6  2
  6  7  1
  7  8  2
  8  9  1
  9 10  2
 10 11  1
  9 12  1
  8 13  1
  6 14  1
  4 15  1
 15 16  2
 15 17  1
  2 18  1
 18 19  2
 18 20  1
 10  5  1
M  END
>  <COMP_NUM>
1

>  <STEREO_CFG>
StereoCenters    1   0
Atom CFG    0   0   0
Bond CFG    1   0   0


>  <Activity>

$$$$

     RDKit          2D

 23 25  0  0  0  0  0  0  0  0999 V2000
   -5.3696   -8.0956    0.0000 C   0  0  0  0  0  0  0  0  0  0  0  0
   -4.6196   -9.3946    0.0000 N   0  0  0  0  0  0  0  0  0  0  0  0
   -3.1196   -9.3946    0.0000 C   0  0  0  0  0  0  0  0  0  0  0  0
   -2.2379  -10.6081    0.0000 N   0  0  0  0  0  0  0  0  0  0  0  0
   -0.8113  -10.1446    0.0000 C   0  0  0  0  0  0  0  0  0  0  0  0
    0.4022  -11.0263    0.0000 O   0  0  0  0  0  0  0  0  0  0  0  0
   -0.8113   -8.6446    0.0000 C   0  0  0  0  0  0  0  0  0  0  0  0
    0.4022   -7.7629    0.0000 C   0  0  0  0  0  0  0  0  0  0  0  0
    0.2454   -6.2711    0.0000 C   0  0  0  0  0  0  0  0  0  0  0  0
   -1.0537   -5.5211    0.0000 C   0  0  0  0  0  0  0  0  0  0  0  0
   -0.7418   -4.0539    0.0000 C   0  0  0  0  0  0  0  0  0  0  0  0
    0.7500   -3.8971    0.0000 C   0  0  0  0  0  0  0  0  0  0  0  0
    1.3601   -5.2674    0.0000 O   0  0  0  0  0  0  0  0  0  0  0  0
    1.5000   -2.5981    0.0000 S   0  0  0  0  0  0  0  0  0  0  0  0
    0.7500   -1.2990    0.0000 C   0  0  0  0  0  0  0  0  0  0  0  0
    1.5000    0.0000    0.0000 C   0  0  0  0  0  0  0  0  0  0  0  0
    0.7500    1.2990    0.0000 C   0  0  0  0  0  0  0  0  0  0  0  0
   -0.7500    1.2990    0.0000 C   0  0  0  0  0  0  0  0  0  0  0  0
   -1.5000    0.0000    0.0000 C   0  0  0  0  0  0  0  0  0  0  0  0
   -0.7500   -1.2990    0.0000 C   0  0  0  0  0  0  0  0  0  0  0  0
   -1.5000    2.5981    0.0000 Cl  0  0  0  0  0  0  0  0  0  0  0  0
   -2.2379   -8.1811    0.0000 S   0  0  0  0  0  0  0  0  0  0  0  0
   -2.7015  -12.0347    0.0000 C   0  0  0  0  0  0  0  0  0  0  0  0
  1  2  1
  2  3  2
  3  4  1
  4  5  1
  5  6  2
  5  7  1
  7  8  2
  8  9  1
  9 10  2
 10 11  1
 11 12  2
 12 13  1
 12 14  1
 14 15  1
 15 16  2
 16 17  1
 17 18  2
 18 19  1
 19 20  2
 18 21  1
  7 22  1
  4 23  1
 22  3  1
 13  9  1
 20 15  1
M  END
>  <COMP_NUM>
1

>  <STEREO_CFG>
StereoCenters    0   1
Atom CFG    0   0   0
Bond CFG    0   0   0


>  <Activity>
p450-cyp1a2 inhibitor

$$$$

     RDKit          2D

 15 16  0  0  0  0  0  0  0  0999 V2000
    1.5000    0.0000    0.0000 C   0  0  0  0  0  0  0  0  0  0  0  0
    0.7500   -1.2990    0.0000 C   0  0  0  0  0  0  0  0  0  0  0  0
   -0.7500   -1.2990    0.0000 C   0  0  0  0  0  0  0  0  0  0  0  0
   -1.5000    0.0000    0.0000 C   0  0  0  0  0  0  0  0  0  0  0  0
   -0.7500    1.2990    0.0000 C   0  0  0  0  0  0  0  0  0  0  0  0
    0.7500    1.2990    0.0000 C   0  0  0  0  0  0  0  0  0  0  0  0
   -3.0000    0.0000    0.0000 N   0  0  0  0  0  0  0  0  0  0  0  0
   -3.7500    1.2990    0.0000 C   0  0  0  0  0  0  0  0  0  0  0  0
   -3.0000    2.5981    0.0000 S   0  0  0  0  0  0  0  0  0  0  0  0
   -5.2500    1.2990    0.0000 N   0  0  0  0  0  0  0  0  0  0  0  0
   -6.0000    2.5981    0.0000 C   0  0  0  0  0  0  0  0  0  0  0  0
   -7.4918    2.7549    0.0000 N   0  0  0  0  0  0  0  0  0  0  0  0
   -7.8037    4.2221    0.0000 C   0  0  0  0  0  0  0  0  0  0  0  0
   -6.5046    4.9721    0.0000 C   0  0  0  0  0  0  0  0  0  0  0  0
   -5.3899    3.9684    0.0000 S   0  0  0  0  0  0  0  0  0  0  0  0
  1  2  2
  2  3  1
  3  4  2
  4  5  1
  5  6  2
  4  7  1
  7  8  1
  8  9  2
  8 10  1
 10 11  1
 11 12  2
 12 13  1
 13 14  2
 14 15  1
  6  1  1
 15 11  1
M  END
>  <COMP_NUM>
1

>  <STEREO_CFG>
StereoCenters    0   0
Atom CFG    0   0   0
Bond CFG    0   0   0


>  <ID>
719408

>  <Activity>
p450-cyp1a2 inhibitor

$$$$

     RDKit          2D

 19 21  0  0  0  0  0  0  0  0999 V2000
   -3.7500   -6.4952    0.0000 C   0  0  0  0  0  0  0  0  0  0  0  0
   -3.0000   -5.1962    0.0000 O   0  0  0  0  0  0  0  0  0  0  0  0
   -1.5000   -5.1962    0.0000 C   0  0  0  0  0  0  0  0  0  0  0  0
   -0.7500   -3.8971    0.0000 C   0  0  0  0  0  0  0  0  0  0  0  0
    0.7500   -3.8971    0.0000 C   0  0  0  0  0  0  0  0  0  0  0  0
    1.5000   -5.1962    0.0000 C   0  0  0  0  0  0  0  0  0  0  0  0
    0.7500   -6.4952    0.0000 C   0  0  0  0  0  0  0  0  0  0  0  0
   -0.7500   -6.4952    0.0000 C   0  0  0  0  0  0  0  0  0  0  0  0
    3.0000   -5.1962    0.0000 O   0  0  0  0  0  0  0  0  0  0  0  0
    3.7500   -6.4952    0.0000 C   0  0  0  0  0  0  0  0  0  0  0  0
    1.5000   -2.5981    0.0000 N   0  0  0  0  0  0  0  0  0  0  0  0
    0.7500   -1.2990    0.0000 C   0  0  0  0  0  0  0  0  0  0  0  0
    1.5000    0.0000    0.0000 C   0  0  0  0  0  0  0  0  0  0  0  0
    0.7500    1.2990    0.0000 C   0  0  0  0  0  0  0  0  0  0  0  0
   -0.7500    1.2990    0.0000 C   0  0  0  0  0  0  0  0  0  0  0  0
   -1.5000    0.0000    0.0000 C   0  0  0  0  0  0  0  0  0  0  0  0
   -0.7500   -1.2990    0.0000 C   0  0  0  0  0  0  0  0  0  0  0  0
   -1.5000   -2.5981    0.0000 C   0  0  0  0  0  0  0  0  0  0  0  0
   -3.0000   -2.5981    0.0000 S   0  0  0  0  0  0  0  0  0  0  0  0
  1  2  1
  2  3  1
  3  4  2
  4  5  1
  5  6  2
  6  7  1
  7  8  2
  6  9  1
  9 10  1
  5 11  1
 11 12  1
 12 13  2
 13 14  1
 14 15  2
 15 16  1
 16 17  2
 17 18  1
 18 19  2
  8  3  1
 18  4  1
 17 12  1
M  END
>  <COMP_NUM>
1

>  <STEREO_CFG>
StereoCenters    0   0
Atom CFG    0   0   0
Bond CFG    0   0   0


>  <ID>
3004085

>  <Activity>
p450-cyp1a2 inhibitor

$$$$

     RDKit          2D

 20 22  0  0  0  0  0  0  0  0999 V2000
    3.0000    0.0000    0.0000 C   0  0  0  0  0  0  0  0  0  0  0  0
    1.5000    0.0000    0.0000 C   0  0  0  0  0  0  0  0  0  0  0  0
    0.7500   -1.2990    0.0000 C   0  0  0  0  0  0  0  0  0  0  0  0
   -0.7500   -1.2990    0.0000 C   0  0  0  0  0  0  0  0  0  0  0  0
   -1.5000    0.0000    0.0000 C   0  0  0  0  0  0  0  0  0  0  0  0
   -0.7500    1.2990    0.0000 C   0  0  0  0  0  0  0  0  0  0  0  0
    0.7500    1.2990    0.0000 C   0  0  0  0  0  0  0  0  0  0  0  0
    1.5000    2.5981    0.0000 C   0  0  0  0  0  0  0  0  0  0  0  0
    0.7500    3.8971    0.0000 S   0  0  0  0  0  0  0  0  0  0  0  0
    1.5000    5.1962    0.0000 C   0  0  0  0  0  0  0  0  0  0  0  0
    0.8899    6.5665    0.0000 N   0  0  0  0  0  0  0  0  0  0  0  0
    2.0046    7.5702    0.0000 C   0  0  0  0  0  0  0  0  0  0  0  0
    3.3037    6.8202    0.0000 C   0  0  0  0  0  0  0  0  0  0  0  0
    2.9918    5.3529    0.0000 N   0  0  0  0  0  0  0  0  0  0  0  0
    3.9955    4.2382    0.0000 C   0  0  0  0  0  0  0  0  0  0  0  0
    3.5320    2.8116    0.0000 C   0  0  0  0  0  0  0  0  0  0  0  0
    4.5356    1.6969    0.0000 C   0  0  0  0  0  0  0  0  0  0  0  0
    6.0029    2.0088    0.0000 C   0  0  0  0  0  0  0  0  0  0  0  0
    6.4664    3.4354    0.0000 C   0  0  0  0  0  0  0  0  0  0  0  0
    5.4627    4.5501    0.0000 C   0  0  0  0  0  0  0  0  0  0  0  0
  1  2  1
  2  3  2
  3  4  1
  4  5  2
  5  6  1
  6  7  2
  7  8  1
  8  9  1
  9 10  1
 10 11  2
 11 12  1
 12 13  2
 13 14  1
 14 15  1
 15 16  2
 16 17  1
 17 18  2
 18 19  1
 19 20  2
  7  2  1
 14 10  1
 20 15  1
M  END
>  <COMP_NUM>
1

>  <STEREO_CFG>
StereoCenters    0   0
Atom CFG    0   0   0
Bond CFG    0   0   0


>  <Activity>
p450-cyp1a2 inhibitor

$$$$

     RDKit          2D

 31 34  0  0  0  0  0  0  0  0999 V2000
   -1.4418   -3.8810    0.0000 C   0  0  0  0  0  0  0  0  0  0  0  0
   -1.7537   -2.4138    0.0000 C   0  0  0  0  0  0  0  0  0  0  0  0
   -3.1240   -1.8037    0.0000 C   0  0  0  0  0  0  0  0  0  0  0  0
   -2.9672   -0.3119    0.0000 S   0  0  0  0  0  0  0  0  0  0  0  0
   -1.5000    0.0000    0.0000 C   0  0  0  0  0  0  0  0  0  0  0  0
   -0.7500   -1.2990    0.0000 C   0  0  0  0  0  0  0  0  0  0  0  0
    0.7500   -1.2990    0.0000 C   0  0  0  0  0  0  0  0  0  0  0  0
    1.5000    0.0000    0.0000 N   0  0  0  0  0  0  0  0  0  0  0  0
    0.7500    1.2990    0.0000 C   0  0  0  0  0  0  0  0  0  0  0  0
   -0.7500    1.2990    0.0000 N   0  0  0  0  0  0  0  0  0  0  0  0
    1.5000   -2.5981    0.0000 S   0  0  0  0  0  0  0  0  0  0  0  0
    3.0000   -2.5981    0.0000 C   0  0  0  0  0  0  0  0  0  0  0  0
    3.7500   -3.8971    0.0000 C   0  0  0  0  0  0  0  0  0  0  0  0
    3.0000   -5.1962    0.0000 O   0  0  0  0  0  0  0  0  0  0  0  0
    5.2500   -3.8971    0.0000 N   0  0  0  0  0  0  0  0  0  0  0  0
    6.0000   -5.1962    0.0000 C   0  0  0  0  0  0  0  0  0  0  0  0
    7.4918   -5.3529    0.0000 C   0  0  0  0  0  0  0  0  0  0  0  0
    7.8037   -6.8202    0.0000 C   0  0  0  0  0  0  0  0  0  0  0  0
    6.5046   -7.5702    0.0000 C   0  0  0  0  0  0  0  0  0  0  0  0
    5.3899   -6.5665    0.0000 S   0  0  0  0  0  0  0  0  0  0  0  0
    9.1740   -7.4303    0.0000 C   0  0  0  0  0  0  0  0  0  0  0  0
    9.3308   -8.9221    0.0000 C   0  0  0  0  0  0  0  0  0  0  0  0
   10.7011   -9.5322    0.0000 C   0  0  0  0  0  0  0  0  0  0  0  0
   11.9146   -8.6505    0.0000 C   0  0  0  0  0  0  0  0  0  0  0  0
   11.7578   -7.1587    0.0000 C   0  0  0  0  0  0  0  0  0  0  0  0
   10.3875   -6.5486    0.0000 C   0  0  0  0  0  0  0  0  0  0  0  0
    8.4955   -4.2382    0.0000 C   0  0  0  0  0  0  0  0  0  0  0  0
    8.0320   -2.8116    0.0000 O   0  0  0  0  0  0  0  0  0  0  0  0
    9.9627   -4.5501    0.0000 O   0  0  0  0  0  0  0  0  0  0  0  0
   10.9664   -3.4354    0.0000 C   0  0  0  0  0  0  0  0  0  0  0  0
   -4.4231   -2.5537    0.0000 C   0  0  0  0  0  0  0  0  0  0  0  0
  1  2  1
  2  3  2
  3  4  1
  4  5  1
  5  6  2
  6  7  1
  7  8  2
  8  9  1
  9 10  2
  7 11  1
 11 12  1
 12 13  1
 13 14  2
 13 15  1
 15 16  1
 16 17  2
 17 18  1
 18 19  2
 19 20  1
 18 21  1
 21 22  2
 22 23  1
 23 24  2
 24 25  1
 25 26  2
 17 27  1
 27 28  2
 27 29  1
 29 30  1
  3 31  1
  6  2  1
 10  5  1
 20 16  1
 26 21  1
M  END
>  <COMP_NUM>
1

>  <STEREO_CFG>
StereoCenters    0   0
Atom CFG    0   0   0
Bond CFG    0   0   0


>  <ID>
 1632519

>  <Activity>

$$$$

     RDKit          2D

 23 25  0  0  0  0  0  0  0  0999 V2000
    3.0000    0.0000    0.0000 C   0  0  0  0  0  0  0  0  0  0  0  0
    1.5000    0.0000    0.0000 C   0  0  0  0  0  0  0  0  0  0  0  0
    0.7500   -1.2990    0.0000 C   0  0  0  0  0  0  0  0  0  0  0  0
   -0.7500   -1.2990    0.0000 C   0  0  0  0  0  0  0  0  0  0  0  0
   -1.5000    0.0000    0.0000 C   0  0  0  0  0  0  0  0  0  0  0  0
   -0.7500    1.2990    0.0000 C   0  0  0  0  0  0  0  0  0  0  0  0
    0.7500    1.2990    0.0000 C   0  0  0  0  0  0  0  0  0  0  0  0
   -3.0000    0.0000    0.0000 O   0  0  0  0  0  0  0  0  0  0  0  0
   -3.7500    1.2990    0.0000 C   0  0  0  0  0  0  0  0  0  0  0  0
   -3.0000    2.5981    0.0000 C   0  0  0  0  0  0  0  0  0  0  0  0
   -3.7500    3.8971    0.0000 C   0  0  0  0  0  0  0  0  0  0  0  0
   -5.2500    3.8971    0.0000 C   0  0  0  0  0  0  0  0  0  0  0  0
   -6.0000    2.5981    0.0000 C   0  0  0  0  0  0  0  0  0  0  0  0
   -5.2500    1.2990    0.0000 C   0  0  0  0  0  0  0  0  0  0  0  0
   -6.0000    0.0000    0.0000 C   0  0  0  0  0  0  0  0  0  0  0  0
   -7.5000    0.0000    0.0000 C   0  0  0  0  0  0  0  0  0  0  0  0
   -8.3817   -1.2135    0.0000 C   0  0  0  0  0  0  0  0  0  0  0  0
   -7.9182   -2.6401    0.0000 O   0  0  0  0  0  0  0  0  0  0  0  0
   -9.8083   -0.7500    0.0000 N   0  0  0  0  0  0  0  0  0  0  0  0
   -9.8083    0.7500    0.0000 C   0  0  0  0  0  0  0  0  0  0  0  0
  -11.0218    1.6317    0.0000 O   0  0  0  0  0  0  0  0  0  0  0  0
   -8.3817    1.2135    0.0000 S   0  0  0  0  0  0  0  0  0  0  0  0
  -11.0218   -1.6317    0.0000 C   0  0  0  0  0  0  0  0  0  0  0  0
  1  2  1
  2  3  2
  3  4  1
  4  5  2
  5  6  1
  6  7  2
  5  8  1
  8  9  1
  9 10  2
 10 11  1
 11 12  2
 12 13  1
 13 14  2
 14 15  1
 15 16  2
 16 17  1
 17 18  2
 17 19  1
 19 20  1
 20 21  2
 20 22  1
 19 23  1
  7  2  1
 14  9  1
 22 16  1
M  END
>  <COMP_NUM>
1

>  <STEREO_CFG>
StereoCenters    0   1
Atom CFG    0   0   0
Bond CFG    0   0   0


>  <ID>
1480761

>  <Activity>
p450-cyp1a2 inhibitor

$$$$

     RDKit          2D

 28 31  0  0  0  0  0  0  0  0999 V2000
    1.5000    0.0000    0.0000 C   0  0  0  0  0  0  0  0  0  0  0  0
    0.7500   -1.2990    0.0000 C   0  0  0  0  0  0  0  0  0  0  0  0
   -0.7500   -1.2990    0.0000 N   0  0  0  0  0  0  0  0  0  0  0  0
   -1.5000    0.0000    0.0000 C   0  0  0  0  0  0  0  0  0  0  0  0
   -0.7500    1.2990    0.0000 C   0  0  0  0  0  0  0  0  0  0  0  0
    0.7500    1.2990    0.0000 N   0  0  0  0  0  0  0  0  0  0  0  0
    1.5000    2.5981    0.0000 C   0  0  0  0  0  0  0  0  0  0  0  0
    3.0000    2.5981    0.0000 C   0  0  0  0  0  0  0  0  0  0  0  0
    3.7500    1.2990    0.0000 C   0  0  0  0  0  0  0  0  0  0  0  0
    5.2500    1.2990    0.0000 C   0  0  0  0  0  0  0  0  0  0  0  0
    6.0000    2.5981    0.0000 C   0  0  0  0  0  0  0  0  0  0  0  0
    5.2500    3.8971    0.0000 C   0  0  0  0  0  0  0  0  0  0  0  0
    3.7500    3.8971    0.0000 C   0  0  0  0  0  0  0  0  0  0  0  0
    0.7500    3.8971    0.0000 C   0  0  0  0  0  0  0  0  0  0  0  0
    1.5000    5.1962    0.0000 C   0  0  0  0  0  0  0  0  0  0  0  0
    0.7500    6.4952    0.0000 C   0  0  0  0  0  0  0  0  0  0  0  0
   -0.7500    6.4952    0.0000 C   0  0  0  0  0  0  0  0  0  0  0  0
   -1.5000    5.1962    0.0000 C   0  0  0  0  0  0  0  0  0  0  0  0
   -0.7500    3.8971    0.0000 C   0  0  0  0  0  0  0  0  0  0  0  0
   -1.5000   -2.5981    0.0000 C   0  0  0  0  0  0  0  0  0  0  0  0
   -0.7500   -3.8971    0.0000 S   0  0  0  0  0  0  0  0  0  0  0  0
   -3.0000   -2.5981    0.0000 N   0  0  0  0  0  0  0  0  0  0  0  0
   -3.7500   -3.8971    0.0000 C   0  0  0  0  0  0  0  0  0  0  0  0
   -5.2500   -3.8971    0.0000 C   0  0  0  0  0  0  0  0  0  0  0  0
   -6.1317   -5.1106    0.0000 C   0  0  0  0  0  0  0  0  0  0  0  0
   -7.5583   -4.6471    0.0000 C   0  0  0  0  0  0  0  0  0  0  0  0
   -7.5583   -3.1471    0.0000 C   0  0  0  0  0  0  0  0  0  0  0  0
   -6.1317   -2.6836    0.0000 O   0  0  0  0  0  0  0  0  0  0  0  0
  1  2  1
  2  3  1
  3  4  1
  4  5  1
  5  6  1
  6  7  1
  7  8  1
  8  9  2
  9 10  1
 10 11  2
 11 12  1
 12 13  2
  7 14  1
 14 15  2
 15 16  1
 16 17  2
 17 18  1
 18 19  2
  3 20  1
 20 21  2
 20 22  1
 22 23  1
 23 24  1
 24 25  2
 25 26  1
 26 27  2
 27 28  1
  6  1  1
 13  8  1
 19 14  1
 28 24  1
M  END
>  <COMP_NUM>
1

>  <STEREO_CFG>
StereoCenters    0   0
Atom CFG    0   0   0
Bond CFG    0   0   0


>  <ID>
 1075974

>  <Activity>

$$$$

     RDKit          2D

 20 22  0  0  0  0  0  0  0  0999 V2000
    1.5000    0.0000    0.0000 C   0  0  0  0  0  0  0  0  0  0  0  0
    0.7500   -1.2990    0.0000 C   0  0  0  0  0  0  0  0  0  0  0  0
   -0.7500   -1.2990    0.0000 C   0  0  0  0  0  0  0  0  0  0  0  0
   -1.5000    0.0000    0.0000 C   0  0  0  0  0  0  0  0  0  0  0  0
   -0.7500    1.2990    0.0000 C   0  0  0  0  0  0  0  0  0  0  0  0
    0.7500    1.2990    0.0000 C   0  0  0  0  0  0  0  0  0  0  0  0
   -3.0000    0.0000    0.0000 C   0  0  0  0  0  0  0  0  0  0  0  0
   -3.7500    1.2990    0.0000 C   0  0  0  0  0  0  0  0  0  0  0  0
   -5.2500    1.2990    0.0000 S   0  0  0  0  0  0  0  0  0  0  0  0
   -6.0000    2.5981    0.0000 C   0  0  0  0  0  0  0  0  0  0  0  0
   -7.4918    2.7549    0.0000 N   0  0  0  0  0  0  0  0  0  0  0  0
   -7.8037    4.2221    0.0000 C   0  0  0  0  0  0  0  0  0  0  0  0
   -6.5046    4.9721    0.0000 C   0  0  0  0  0  0  0  0  0  0  0  0
   -5.3899    3.9684    0.0000 N   0  0  0  0  0  0  0  0  0  0  0  0
   -3.9227    4.2803    0.0000 C   0  0  0  0  0  0  0  0  0  0  0  0
   -2.9190    3.1655    0.0000 C   0  0  0  0  0  0  0  0  0  0  0  0
   -1.4518    3.4774    0.0000 C   0  0  0  0  0  0  0  0  0  0  0  0
   -0.9882    4.9040    0.0000 C   0  0  0  0  0  0  0  0  0  0  0  0
   -1.9919    6.0187    0.0000 C   0  0  0  0  0  0  0  0  0  0  0  0
   -3.4591    5.7068    0.0000 C   0  0  0  0  0  0  0  0  0  0  0  0
  1  2  2
  2  3  1
  3  4  2
  4  5  1
  5  6  2
  4  7  1
  7  8  1
  8  9  1
  9 10  1
 10 11  2
 11 12  1
 12 13  2
 13 14  1
 14 15  1
 15 16  2
 16 17  1
 17 18  2
 18 19  1
 19 20  2
  6  1  1
 14 10  1
 20 15  1
M  END
>  <COMP_NUM>
1

>  <STEREO_CFG>
StereoCenters    0   0
Atom CFG    0   0   0
Bond CFG    0   0   0


>  <Activity>
p450-cyp1a2 inhibitor

$$$$

     RDKit          2D

 23 25  0  0  0  0  0  0  0  0999 V2000
   -3.0000   -7.7942    0.0000 C   0  0  0  0  0  0  0  0  0  0  0  0
   -1.5000   -7.7942    0.0000 C   0  0  0  0  0  0  0  0  0  0  0  0
   -0.7500   -6.4952    0.0000 C   0  0  0  0  0  0  0  0  0  0  0  0
   -1.5000   -5.1962    0.0000 C   0  0  0  0  0  0  0  0  0  0  0  0
   -0.7500   -3.8971    0.0000 C   0  0  0  0  0  0  0  0  0  0  0  0
    0.7500   -3.8971    0.0000 C   0  0  0  0  0  0  0  0  0  0  0  0
    1.5000   -5.1962    0.0000 C   0  0  0  0  0  0  0  0  0  0  0  0
    0.7500   -6.4952    0.0000 C   0  0  0  0  0  0  0  0  0  0  0  0
    1.5000   -2.5981    0.0000 S   0  0  0  0  0  0  0  0  0  0  0  0
    0.7500   -1.2990    0.0000 C   0  0  0  0  0  0  0  0  0  0  0  0
    1.5000    0.0000    0.0000 C   0  0  0  0  0  0  0  0  0  0  0  0
    0.7500    1.2990    0.0000 C   0  0  0  0  0  0  0  0  0  0  0  0
   -0.7500    1.2990    0.0000 C   0  0  0  0  0  0  0  0  0  0  0  0
   -1.5000    0.0000    0.0000 C   0  0  0  0  0  0  0  0  0  0  0  0
   -0.7500   -1.2990    0.0000 C   0  0  0  0  0  0  0  0  0  0  0  0
   -1.5000   -2.5981    0.0000 N   0  0  0  0  0  0  0  0  0  0  0  0
   -3.0000   -2.5981    0.0000 C   0  0  0  0  0  0  0  0  0  0  0  0
   -3.7500   -1.2990    0.0000 C   0  0  0  0  0  0  0  0  0  0  0  0
   -5.2500   -1.2990    0.0000 C   0  0  0  0  0  0  0  0  0  0  0  0
   -3.0000    0.0000    0.0000 C   0  0  0  0  0  0  0  0  0  0  0  0
   -3.7500    1.2990    0.0000 N   0  0  0  0  0  0  0  0  0  0  0  0
   -3.0000    2.5981    0.0000 C   0  0  0  0  0  0  0  0  0  0  0  0
   -5.2500    1.2990    0.0000 C   0  0  0  0  0  0  0  0  0  0  0  0
  1  2  1
  2  3  1
  3  4  2
  4  5  1
  5  6  2
  6  7  1
  7  8  2
  6  9  1
  9 10  1
 10 11  2
 11 12  1
 12 13  2
 13 14  1
 14 15  2
 15 16  1
 16 17  1
 17 18  1
 18 19  1
 18 20  1
 20 21  1
 21 22  1
 21 23  1
  8  3  1
 16  5  1
 15 10  1
M  END
>  <COMP_NUM>
1

>  <STEREO_CFG>
StereoCenters    1   0
Atom CFG    0   0   0
Bond CFG    0   0   1


>  <ID>
 3246520

>  <Activity>

$$$$

     RDKit          2D

 22 24  0  0  0  0  0  0  0  0999 V2000
    7.5000   -2.5981    0.0000 C   0  0  0  0  0  0  0  0  0  0  0  0
    6.0000   -2.5981    0.0000 C   0  0  0  0  0  0  0  0  0  0  0  0
    5.2500   -1.2990    0.0000 C   0  0  0  0  0  0  0  0  0  0  0  0
    3.7500   -1.2990    0.0000 C   0  0  0  0  0  0  0  0  0  0  0  0
    3.0000    0.0000    0.0000 S   0  0  0  0  0  0  0  0  0  0  0  0
    1.5000    0.0000    0.0000 C   0  0  0  0  0  0  0  0  0  0  0  0
    0.7500   -1.2990    0.0000 C   0  0  0  0  0  0  0  0  0  0  0  0
   -0.7500   -1.2990    0.0000 N   0  0  0  0  0  0  0  0  0  0  0  0
   -1.7537   -2.4138    0.0000 C   0  0  0  0  0  0  0  0  0  0  0  0
   -3.1240   -1.8037    0.0000 C   0  0  0  0  0  0  0  0  0  0  0  0
   -2.9672   -0.3119    0.0000 N   0  0  0  0  0  0  0  0  0  0  0  0
   -1.5000    0.0000    0.0000 C   0  0  0  0  0  0  0  0  0  0  0  0
   -0.7500    1.2990    0.0000 C   0  0  0  0  0  0  0  0  0  0  0  0
    0.7500    1.2990    0.0000 C   0  0  0  0  0  0  0  0  0  0  0  0
   -4.4231   -2.5537    0.0000 C   0  0  0  0  0  0  0  0  0  0  0  0
   -5.7221   -1.8037    0.0000 C   0  0  0  0  0  0  0  0  0  0  0  0
   -7.0211   -2.5537    0.0000 C   0  0  0  0  0  0  0  0  0  0  0  0
   -7.0211   -4.0537    0.0000 C   0  0  0  0  0  0  0  0  0  0  0  0
   -5.7221   -4.8037    0.0000 C   0  0  0  0  0  0  0  0  0  0  0  0
   -4.4231   -4.0537    0.0000 C   0  0  0  0  0  0  0  0  0  0  0  0
   -8.3202   -4.8037    0.0000 C   0  0  0  0  0  0  0  0  0  0  0  0
   -9.6192   -5.5537    0.0000 N   0  0  0  0  0  0  0  0  0  0  0  0
  1  2  1
  2  3  1
  3  4  1
  4  5  1
  5  6  1
  6  7  2
  7  8  1
  8  9  1
  9 10  2
 10 11  1
 11 12  2
 12 13  1
 13 14  2
 10 15  1
 15 16  2
 16 17  1
 17 18  2
 18 19  1
 19 20  2
 18 21  1
 21 22  3
 14  6  1
 12  8  1
 20 15  1
M  END
>  <COMP_NUM>
1

>  <STEREO_CFG>
StereoCenters    0   0
Atom CFG    0   0   0
Bond CFG    0   0   0


>  <ID>
7309570

>  <Activity>
p450-cyp1a2 inhibitor

$$$$

     RDKit          2D

 16 17  0  0  0  0  0  0  0  0999 V2000
    3.0000    0.0000    0.0000 C   0  0  0  0  0  0  0  0  0  0  0  0
    1.5000    0.0000    0.0000 C   0  0  0  0  0  0  0  0  0  0  0  0
    0.7500   -1.2990    0.0000 C   0  0  0  0  0  0  0  0  0  0  0  0
   -0.7500   -1.2990    0.0000 C   0  0  0  0  0  0  0  0  0  0  0  0
   -1.5000    0.0000    0.0000 C   0  0  0  0  0  0  0  0  0  0  0  0
   -0.7500    1.2990    0.0000 C   0  0  0  0  0  0  0  0  0  0  0  0
    0.7500    1.2990    0.0000 C   0  0  0  0  0  0  0  0  0  0  0  0
   -3.0000    0.0000    0.0000 C   0  0  0  0  0  0  0  0  0  0  0  0
   -3.7500    1.2990    0.0000 C   0  0  0  0  0  0  0  0  0  0  0  0
   -5.2418    1.4558    0.0000 C   0  0  0  0  0  0  0  0  0  0  0  0
   -6.2455    0.3411    0.0000 O   0  0  0  0  0  0  0  0  0  0  0  0
   -5.5537    2.9231    0.0000 S   0  0  0  0  0  0  0  0  0  0  0  0
   -4.2546    3.6731    0.0000 C   0  0  0  0  0  0  0  0  0  0  0  0
   -3.1399    2.6694    0.0000 N   0  0  0  0  0  0  0  0  0  0  0  0
   -4.0978    5.1648    0.0000 S   0  0  0  0  0  0  0  0  0  0  0  0
   -2.7275    5.7749    0.0000 C   0  0  0  0  0  0  0  0  0  0  0  0
  1  2  1
  2  3  2
  3  4  1
  4  5  2
  5  6  1
  6  7  2
  5  8  1
  8  9  2
  9 10  1
 10 11  2
 10 12  1
 12 13  1
 13 14  2
 13 15  1
 15 16  1
  7  2  1
 14  9  1
M  END
>  <COMP_NUM>
1

>  <STEREO_CFG>
StereoCenters    0   1
Atom CFG    0   0   0
Bond CFG    0   0   0


>  <Activity>
p450-cyp1a2 inhibitor

$$$$

     RDKit          2D

 22 24  0  0  0  0  0  0  0  0999 V2000
    3.0000  -10.3923    0.0000 C   0  0  0  0  0  0  0  0  0  0  0  0
    3.7500   -9.0933    0.0000 N   0  0  0  0  0  0  0  0  0  0  0  0
    5.2500   -9.0933    0.0000 C   0  0  0  0  0  0  0  0  0  0  0  0
    3.0000   -7.7942    0.0000 C   0  0  0  0  0  0  0  0  0  0  0  0
    1.5000   -7.7942    0.0000 C   0  0  0  0  0  0  0  0  0  0  0  0
    0.7500   -6.4952    0.0000 C   0  0  0  0  0  0  0  0  0  0  0  0
    1.5000   -5.1962    0.0000 C   0  0  0  0  0  0  0  0  0  0  0  0
    3.0000   -5.1962    0.0000 C   0  0  0  0  0  0  0  0  0  0  0  0
    3.7500   -6.4952    0.0000 C   0  0  0  0  0  0  0  0  0  0  0  0
    0.7500   -3.8971    0.0000 C   0  0  0  0  0  0  0  0  0  0  0  0
    1.5000   -2.5981    0.0000 N   0  0  0  0  0  0  0  0  0  0  0  0
    0.7500   -1.2990    0.0000 C   0  0  0  0  0  0  0  0  0  0  0  0
    1.5000    0.0000    0.0000 C   0  0  0  0  0  0  0  0  0  0  0  0
    0.7500    1.2990    0.0000 C   0  0  0  0  0  0  0  0  0  0  0  0
   -0.7500    1.2990    0.0000 C   0  0  0  0  0  0  0  0  0  0  0  0
   -1.5000    0.0000    0.0000 C   0  0  0  0  0  0  0  0  0  0  0  0
   -0.7500   -1.2990    0.0000 C   0  0  0  0  0  0  0  0  0  0  0  0
   -1.5000   -2.5981    0.0000 C   0  0  0  0  0  0  0  0  0  0  0  0
   -0.7500   -3.8971    0.0000 N   0  0  0  0  0  0  0  0  0  0  0  0
   -3.0000   -2.5981    0.0000 N   0  0  0  0  0  0  0  0  0  0  0  0
   -3.7500   -3.8971    0.0000 C   0  0  0  0  0  0  0  0  0  0  0  0
   -3.7500   -1.2990    0.0000 C   0  0  0  0  0  0  0  0  0  0  0  0
  1  2  1
  2  3  1
  2  4  1
  4  5  2
  5  6  1
  6  7  2
  7  8  1
  8  9  2
  7 10  1
 10 11  2
 11 12  1
 12 13  2
 13 14  1
 14 15  2
 15 16  1
 16 17  2
 17 18  1
 18 19  2
 18 20  1
 20 21  1
 20 22  1
  9  4  1
 19 10  1
 17 12  1
M  END
>  <COMP_NUM>
1

>  <STEREO_CFG>
StereoCenters    0   0
Atom CFG    0   0   0
Bond CFG    0   0   0


>  <Activity>
p450-cyp1a2 inhibitor

$$$$

     RDKit          2D

 30 33  0  0  0  0  0  0  0  0999 V2000
    8.2500    3.8971    0.0000 C   0  0  0  0  0  0  0  0  0  0  0  0
    7.5000    2.5981    0.0000 N   0  0  0  0  0  0  0  0  0  0  0  0
    8.2500    1.2990    0.0000 C   0  0  0  0  0  0  0  0  0  0  0  0
    7.5000   -0.0000    0.0000 C   0  0  0  0  0  0  0  0  0  0  0  0
    6.0000   -0.0000    0.0000 N   0  0  0  0  0  0  0  0  0  0  0  0
    5.2500    1.2990    0.0000 C   0  0  0  0  0  0  0  0  0  0  0  0
    6.0000    2.5981    0.0000 C   0  0  0  0  0  0  0  0  0  0  0  0
    5.2500   -1.2990    0.0000 C   0  0  0  0  0  0  0  0  0  0  0  0
    3.7500   -1.2990    0.0000 C   0  0  0  0  0  0  0  0  0  0  0  0
    3.0000   -2.5981    0.0000 C   0  0  0  0  0  0  0  0  0  0  0  0
    1.5000   -2.5981    0.0000 C   0  0  0  0  0  0  0  0  0  0  0  0
    0.7500   -1.2990    0.0000 C   0  0  0  0  0  0  0  0  0  0  0  0
    1.5000    0.0000    0.0000 C   0  0  0  0  0  0  0  0  0  0  0  0
    0.7500    1.2990    0.0000 C   0  0  0  0  0  0  0  0  0  0  0  0
   -0.7500    1.2990    0.0000 C   0  0  0  0  0  0  0  0  0  0  0  0
   -1.5000    0.0000    0.0000 C   0  0  0  0  0  0  0  0  0  0  0  0
   -0.7500   -1.2990    0.0000 C   0  0  0  0  0  0  0  0  0  0  0  0
   -1.5000   -2.5981    0.0000 S   0  0  0  0  0  0  0  0  0  0  0  0
   -0.7500   -3.8971    0.0000 C   0  0  0  0  0  0  0  0  0  0  0  0
    0.7500   -3.8971    0.0000 C   0  0  0  0  0  0  0  0  0  0  0  0
    1.5000   -5.1962    0.0000 C   0  0  0  0  0  0  0  0  0  0  0  0
    0.7500   -6.4952    0.0000 C   0  0  0  0  0  0  0  0  0  0  0  0
   -0.7500   -6.4952    0.0000 C   0  0  0  0  0  0  0  0  0  0  0  0
   -1.5000   -5.1962    0.0000 C   0  0  0  0  0  0  0  0  0  0  0  0
    1.5000   -7.7942    0.0000 S   0  0  0  0  0  0  0  0  0  0  0  0
    0.2010   -8.5442    0.0000 O   0  0  0  0  0  0  0  0  0  0  0  0
    2.7990   -7.0442    0.0000 O   0  0  0  0  0  0  0  0  0  0  0  0
    2.2500   -9.0933    0.0000 N   0  0  0  0  0  0  0  0  0  0  0  0
    3.7500   -9.0933    0.0000 C   0  0  0  0  0  0  0  0  0  0  0  0
    1.5000  -10.3923    0.0000 C   0  0  0  0  0  0  0  0  0  0  0  0
  1  2  1
  2  3  1
  3  4  1
  4  5  1
  5  6  1
  6  7  1
  5  8  1
  8  9  1
  9 10  1
 10 11  2
 11 12  1
 12 13  2
 13 14  1
 14 15  2
 15 16  1
 16 17  2
 17 18  1
 18 19  1
 19 20  2
 20 21  1
 21 22  2
 22 23  1
 23 24  2
 22 25  1
 25 26  2
 25 27  2
 25 28  1
 28 29  1
 28 30  1
  7  2  1
 20 11  1
 17 12  1
 24 19  1
M  END
>  <COMP_NUM>
1

>  <STEREO_CFG>
StereoCenters    0   1
Atom CFG    0   0   0
Bond CFG    0   0   0


>  <Activity>

$$$$

     RDKit          2D

 16 17  0  0  0  0  0  0  0  0999 V2000
   -3.8971   -5.8573    0.0000 C   0  0  0  0  0  0  0  0  0  0  0  0
   -2.5981   -5.1073    0.0000 C   0  0  0  0  0  0  0  0  0  0  0  0
   -2.5981   -3.6073    0.0000 O   0  0  0  0  0  0  0  0  0  0  0  0
   -1.2990   -5.8573    0.0000 N   0  0  0  0  0  0  0  0  0  0  0  0
   -1.2990   -7.3573    0.0000 C   0  0  0  0  0  0  0  0  0  0  0  0
   -0.0000   -5.1073    0.0000 C   0  0  0  0  0  0  0  0  0  0  0  0
   -0.0000   -3.6073    0.0000 C   0  0  0  0  0  0  0  0  0  0  0  0
    1.2135   -2.7256    0.0000 C   0  0  0  0  0  0  0  0  0  0  0  0
    2.6401   -3.1891    0.0000 O   0  0  0  0  0  0  0  0  0  0  0  0
    0.7500   -1.2990    0.0000 C   0  0  0  0  0  0  0  0  0  0  0  0
    1.5000    0.0000    0.0000 C   0  0  0  0  0  0  0  0  0  0  0  0
    0.7500    1.2990    0.0000 C   0  0  0  0  0  0  0  0  0  0  0  0
   -0.7500    1.2990    0.0000 C   0  0  0  0  0  0  0  0  0  0  0  0
   -1.5000    0.0000    0.0000 C   0  0  0  0  0  0  0  0  0  0  0  0
   -0.7500   -1.2990    0.0000 C   0  0  0  0  0  0  0  0  0  0  0  0
   -1.2135   -2.7256    0.0000 S   0  0  0  0  0  0  0  0  0  0  0  0
  1  2  1
  2  3  2
  2  4  1
  4  5  1
  4  6  1
  6  7  2
  7  8  1
  8  9  2
  8 10  1
 10 11  2
 11 12  1
 12 13  2
 13 14  1
 14 15  2
 15 16  1
 16  7  1
 15 10  1
M  END
>  <COMP_NUM>
1

>  <STEREO_CFG>
StereoCenters    0   1
Atom CFG    0   0   0
Bond CFG    0   0   0


>  <ID>
744711

>  <Activity>
p450-cyp1a2 inhibitor

$$$$

     RDKit          2D

 23 25  0  0  0  0  0  0  0  0999 V2000
    6.0000   -2.5981    0.0000 C   0  0  0  0  0  0  0  0  0  0  0  0
    5.2500   -3.8971    0.0000 N   0  0  0  0  0  0  0  0  0  0  0  0
    6.0000   -5.1962    0.0000 C   0  0  0  0  0  0  0  0  0  0  0  0
    3.7500   -3.8971    0.0000 C   0  0  0  0  0  0  0  0  0  0  0  0
    3.0000   -5.1962    0.0000 C   0  0  0  0  0  0  0  0  0  0  0  0
    3.7500   -6.4952    0.0000 C   0  0  0  0  0  0  0  0  0  0  0  0
    3.0000   -7.7942    0.0000 C   0  0  0  0  0  0  0  0  0  0  0  0
    1.5000   -7.7942    0.0000 C   0  0  0  0  0  0  0  0  0  0  0  0
    0.7500   -6.4952    0.0000 C   0  0  0  0  0  0  0  0  0  0  0  0
    1.5000   -5.1962    0.0000 C   0  0  0  0  0  0  0  0  0  0  0  0
    0.7500   -3.8971    0.0000 C   0  0  0  0  0  0  0  0  0  0  0  0
    1.5000   -2.5981    0.0000 N   0  0  0  0  0  0  0  0  0  0  0  0
    0.7500   -1.2990    0.0000 C   0  0  0  0  0  0  0  0  0  0  0  0
    1.5000    0.0000    0.0000 C   0  0  0  0  0  0  0  0  0  0  0  0
    0.7500    1.2990    0.0000 C   0  0  0  0  0  0  0  0  0  0  0  0
   -0.7500    1.2990    0.0000 C   0  0  0  0  0  0  0  0  0  0  0  0
   -1.5000    0.0000    0.0000 C   0  0  0  0  0  0  0  0  0  0  0  0
   -0.7500   -1.2990    0.0000 C   0  0  0  0  0  0  0  0  0  0  0  0
   -1.5000   -2.5981    0.0000 C   0  0  0  0  0  0  0  0  0  0  0  0
   -0.7500   -3.8971    0.0000 N   0  0  0  0  0  0  0  0  0  0  0  0
   -3.0000   -2.5981    0.0000 N   0  0  0  0  0  0  0  0  0  0  0  0
   -3.7500   -3.8971    0.0000 C   0  0  0  0  0  0  0  0  0  0  0  0
   -3.7500   -1.2990    0.0000 C   0  0  0  0  0  0  0  0  0  0  0  0
  1  2  1
  2  3  1
  2  4  1
  4  5  1
  5  6  2
  6  7  1
  7  8  2
  8  9  1
  9 10  2
 10 11  1
 11 12  2
 12 13  1
 13 14  2
 14 15  1
 15 16  2
 16 17  1
 17 18  2
 18 19  1
 19 20  2
 19 21  1
 21 22  1
 21 23  1
 10  5  1
 20 11  1
 18 13  1
M  END
>  <COMP_NUM>
1

>  <STEREO_CFG>
StereoCenters    0   0
Atom CFG    0   0   0
Bond CFG    0   0   0


>  <ID>
3232850

>  <Activity>
p450-cyp1a2 inhibitor

$$$$

     RDKit          2D

 23 25  0  0  0  0  0  0  0  0999 V2000
    3.7500   -1.2990    0.0000 C   0  0  0  0  0  0  0  0  0  0  0  0
    3.0000    0.0000    0.0000 N   0  0  0  0  0  0  0  0  0  0  0  0
    3.7500    1.2990    0.0000 C   0  0  0  0  0  0  0  0  0  0  0  0
    1.5000    0.0000    0.0000 C   0  0  0  0  0  0  0  0  0  0  0  0
    0.7500   -1.2990    0.0000 C   0  0  0  0  0  0  0  0  0  0  0  0
   -0.7500   -1.2990    0.0000 C   0  0  0  0  0  0  0  0  0  0  0  0
   -1.5000    0.0000    0.0000 C   0  0  0  0  0  0  0  0  0  0  0  0
   -0.7500    1.2990    0.0000 C   0  0  0  0  0  0  0  0  0  0  0  0
    0.7500    1.2990    0.0000 C   0  0  0  0  0  0  0  0  0  0  0  0
   -3.0000    0.0000    0.0000 C   0  0  0  0  0  0  0  0  0  0  0  0
   -3.7500    1.2990    0.0000 C   0  0  0  0  0  0  0  0  0  0  0  0
   -5.2500    1.2990    0.0000 N   0  0  0  0  0  0  0  0  0  0  0  0
   -6.0000    0.0000    0.0000 C   0  0  0  0  0  0  0  0  0  0  0  0
   -5.2500   -1.2990    0.0000 N   0  0  0  0  0  0  0  0  0  0  0  0
   -3.7500   -1.2990    0.0000 C   0  0  0  0  0  0  0  0  0  0  0  0
   -3.0000   -2.5981    0.0000 N   0  0  0  0  0  0  0  0  0  0  0  0
   -3.7500   -3.8971    0.0000 C   0  0  0  0  0  0  0  0  0  0  0  0
   -1.5000   -2.5981    0.0000 C   0  0  0  0  0  0  0  0  0  0  0  0
   -0.7500   -3.8971    0.0000 C   0  0  0  0  0  0  0  0  0  0  0  0
    0.7418   -4.0539    0.0000 C   0  0  0  0  0  0  0  0  0  0  0  0
    1.0537   -5.5211    0.0000 C   0  0  0  0  0  0  0  0  0  0  0  0
   -0.2454   -6.2711    0.0000 C   0  0  0  0  0  0  0  0  0  0  0  0
   -1.3601   -5.2674    0.0000 O   0  0  0  0  0  0  0  0  0  0  0  0
  1  2  1
  2  3  1
  2  4  1
  4  5  2
  5  6  1
  6  7  2
  7  8  1
  8  9  2
  7 10  1
 10 11  2
 11 12  1
 12 13  2
 13 14  1
 14 15  2
 15 16  1
 16 17  1
 16 18  1
 18 19  1
 19 20  2
 20 21  1
 21 22  2
 22 23  1
  9  4  1
 15 10  1
 23 19  1
M  END
>  <COMP_NUM>
1

>  <STEREO_CFG>
StereoCenters    0   0
Atom CFG    0   0   0
Bond CFG    0   0   0


>  <Activity>
p450-cyp1a2 inhibitor

$$$$

     RDKit          2D

 25 27  0  0  0  0  0  0  0  0999 V2000
    5.7760   -2.5981    0.0000 C   0  0  0  0  0  0  0  0  0  0  0  0
    5.0260   -1.2990    0.0000 C   0  0  0  0  0  0  0  0  0  0  0  0
    3.5260   -1.2990    0.0000 N   0  0  0  0  0  0  0  0  0  0  0  0
    2.7760   -2.5981    0.0000 C   0  0  0  0  0  0  0  0  0  0  0  0
    3.5260   -3.8971    0.0000 C   0  0  0  0  0  0  0  0  0  0  0  0
    2.7760    0.0000    0.0000 C   0  0  0  0  0  0  0  0  0  0  0  0
    3.5260    1.2990    0.0000 O   0  0  0  0  0  0  0  0  0  0  0  0
    1.2760    0.0000    0.0000 C   0  0  0  0  0  0  0  0  0  0  0  0
    0.3943    1.2135    0.0000 C   0  0  0  0  0  0  0  0  0  0  0  0
   -1.0323    0.7500    0.0000 C   0  0  0  0  0  0  0  0  0  0  0  0
   -1.0323   -0.7500    0.0000 C   0  0  0  0  0  0  0  0  0  0  0  0
    0.3943   -1.2135    0.0000 S   0  0  0  0  0  0  0  0  0  0  0  0
   -2.3313   -1.5000    0.0000 N   0  0  0  0  0  0  0  0  0  0  0  0
   -3.6304   -0.7500    0.0000 C   0  0  0  0  0  0  0  0  0  0  0  0
   -4.9294   -1.5000    0.0000 S   0  0  0  0  0  0  0  0  0  0  0  0
   -3.6304    0.7500    0.0000 N   0  0  0  0  0  0  0  0  0  0  0  0
   -2.3313    1.5000    0.0000 C   0  0  0  0  0  0  0  0  0  0  0  0
   -2.3313    3.0000    0.0000 O   0  0  0  0  0  0  0  0  0  0  0  0
   -4.9294    1.5000    0.0000 C   0  0  0  0  0  0  0  0  0  0  0  0
   -4.9294    3.0000    0.0000 C   0  0  0  0  0  0  0  0  0  0  0  0
   -6.2284    3.7500    0.0000 C   0  0  0  0  0  0  0  0  0  0  0  0
   -7.5275    3.0000    0.0000 C   0  0  0  0  0  0  0  0  0  0  0  0
   -7.5275    1.5000    0.0000 C   0  0  0  0  0  0  0  0  0  0  0  0
   -6.2284    0.7500    0.0000 C   0  0  0  0  0  0  0  0  0  0  0  0
    0.8578    2.6401    0.0000 C   0  0  0  0  0  0  0  0  0  0  0  0
  1  2  1
  2  3  1
  3  4  1
  4  5  1
  3  6  1
  6  7  2
  6  8  1
  8  9  2
  9 10  1
 10 11  2
 11 12  1
 11 13  1
 13 14  1
 14 15  2
 14 16  1
 16 17  1
 17 18  2
 16 19  1
 19 20  2
 20 21  1
 21 22  2
 22 23  1
 23 24  2
  9 25  1
 12  8  1
 17 10  1
 24 19  1
M  END
>  <COMP_NUM>
1

>  <STEREO_CFG>
StereoCenters    0   0
Atom CFG    0   0   0
Bond CFG    0   0   0


>  <ID>
 1075653

>  <Activity>

$$$$

     RDKit          2D

 26 29  0  0  0  0  0  0  0  0999 V2000
    1.5000    0.0000    0.0000 C   0  0  0  0  0  0  0  0  0  0  0  0
    0.7500   -1.2990    0.0000 C   0  0  0  0  0  0  0  0  0  0  0  0
   -0.7500   -1.2990    0.0000 C   0  0  0  0  0  0  0  0  0  0  0  0
   -1.5000    0.0000    0.0000 C   0  0  0  0  0  0  0  0  0  0  0  0
   -0.7500    1.2990    0.0000 C   0  0  0  0  0  0  0  0  0  0  0  0
    0.7500    1.2990    0.0000 C   0  0  0  0  0  0  0  0  0  0  0  0
   -3.0000    0.0000    0.0000 N   0  0  0  0  0  0  0  0  0  0  0  0
   -3.7500    1.2990    0.0000 C   0  0  0  0  0  0  0  0  0  0  0  0
   -5.2418    1.4558    0.0000 N   0  0  0  0  0  0  0  0  0  0  0  0
   -5.5537    2.9231    0.0000 C   0  0  0  0  0  0  0  0  0  0  0  0
   -6.9240    3.5332    0.0000 O   0  0  0  0  0  0  0  0  0  0  0  0
   -4.2546    3.6731    0.0000 C   0  0  0  0  0  0  0  0  0  0  0  0
   -4.0978    5.1648    0.0000 C   0  0  0  0  0  0  0  0  0  0  0  0
   -5.3113    6.0465    0.0000 C   0  0  0  0  0  0  0  0  0  0  0  0
   -6.7379    5.5830    0.0000 C   0  0  0  0  0  0  0  0  0  0  0  0
   -7.6196    6.7965    0.0000 C   0  0  0  0  0  0  0  0  0  0  0  0
   -6.7379    8.0100    0.0000 C   0  0  0  0  0  0  0  0  0  0  0  0
   -5.3113    7.5465    0.0000 O   0  0  0  0  0  0  0  0  0  0  0  0
   -7.2015    9.4366    0.0000 Br  0  0  0  0  0  0  0  0  0  0  0  0
   -3.1399    2.6694    0.0000 S   0  0  0  0  0  0  0  0  0  0  0  0
   -6.2455    0.3411    0.0000 C   0  0  0  0  0  0  0  0  0  0  0  0
   -7.7127    0.6530    0.0000 C   0  0  0  0  0  0  0  0  0  0  0  0
   -8.7164   -0.4617    0.0000 C   0  0  0  0  0  0  0  0  0  0  0  0
   -8.2529   -1.8883    0.0000 C   0  0  0  0  0  0  0  0  0  0  0  0
   -6.7856   -2.2002    0.0000 C   0  0  0  0  0  0  0  0  0  0  0  0
   -5.7820   -1.0855    0.0000 C   0  0  0  0  0  0  0  0  0  0  0  0
  1  2  2
  2  3  1
  3  4  2
  4  5  1
  5  6  2
  4  7  1
  7  8  2
  8  9  1
  9 10  1
 10 11  2
 10 12  1
 12 13  2
 13 14  1
 14 15  2
 15 16  1
 16 17  2
 17 18  1
 17 19  1
 12 20  1
  9 21  1
 21 22  2
 22 23  1
 23 24  2
 24 25  1
 25 26  2
  6  1  1
 20  8  1
 18 14  1
 26 21  1
M  END
>  <COMP_NUM>
1

>  <STEREO_CFG>
StereoCenters    0   1
Atom CFG    0   0   0
Bond CFG    0   0   0


>  <Activity>
p450-cyp1a2 inhibitor

$$$$

     RDKit          2D

 28 31  0  0  0  0  0  0  0  0999 V2000
    3.7500   -1.2990    0.0000 C   0  0  0  0  0  0  0  0  0  0  0  0
    3.0000    0.0000    0.0000 N   0  0  0  0  0  0  0  0  0  0  0  0
    3.7500    1.2990    0.0000 C   0  0  0  0  0  0  0  0  0  0  0  0
    1.5000    0.0000    0.0000 C   0  0  0  0  0  0  0  0  0  0  0  0
    0.7500   -1.2990    0.0000 N   0  0  0  0  0  0  0  0  0  0  0  0
   -0.7500   -1.2990    0.0000 C   0  0  0  0  0  0  0  0  0  0  0  0
   -1.5000    0.0000    0.0000 C   0  0  0  0  0  0  0  0  0  0  0  0
   -0.7500    1.2990    0.0000 C   0  0  0  0  0  0  0  0  0  0  0  0
    0.7500    1.2990    0.0000 N   0  0  0  0  0  0  0  0  0  0  0  0
   -1.5000    2.5981    0.0000 N   0  0  0  0  0  0  0  0  0  0  0  0
   -3.0000    2.5981    0.0000 C   0  0  0  0  0  0  0  0  0  0  0  0
   -3.7500    3.8971    0.0000 O   0  0  0  0  0  0  0  0  0  0  0  0
   -3.7500    1.2990    0.0000 C   0  0  0  0  0  0  0  0  0  0  0  0
   -3.0000    0.0000    0.0000 N   0  0  0  0  0  0  0  0  0  0  0  0
   -5.2500    1.2990    0.0000 C   0  0  0  0  0  0  0  0  0  0  0  0
   -6.0000    2.5981    0.0000 C   0  0  0  0  0  0  0  0  0  0  0  0
   -7.5000    2.5981    0.0000 C   0  0  0  0  0  0  0  0  0  0  0  0
   -8.2500    1.2990    0.0000 C   0  0  0  0  0  0  0  0  0  0  0  0
   -7.5000   -0.0000    0.0000 C   0  0  0  0  0  0  0  0  0  0  0  0
   -6.0000   -0.0000    0.0000 C   0  0  0  0  0  0  0  0  0  0  0  0
   -9.7500    1.2990    0.0000 O   0  0  0  0  0  0  0  0  0  0  0  0
  -10.5000    2.5981    0.0000 C   0  0  0  0  0  0  0  0  0  0  0  0
   -0.7500    3.8971    0.0000 C   0  0  0  0  0  0  0  0  0  0  0  0
    0.7500    3.8971    0.0000 C   0  0  0  0  0  0  0  0  0  0  0  0
    1.6317    5.1106    0.0000 C   0  0  0  0  0  0  0  0  0  0  0  0
    3.0583    4.6471    0.0000 C   0  0  0  0  0  0  0  0  0  0  0  0
    3.0583    3.1471    0.0000 C   0  0  0  0  0  0  0  0  0  0  0  0
    1.6317    2.6836    0.0000 S   0  0  0  0  0  0  0  0  0  0  0  0
  1  2  1
  2  3  1
  2  4  1
  4  5  2
  5  6  1
  6  7  2
  7  8  1
  8  9  2
  8 10  1
 10 11  1
 11 12  2
 11 13  1
 13 14  2
 13 15  1
 15 16  2
 16 17  1
 17 18  2
 18 19  1
 19 20  2
 18 21  1
 21 22  1
 10 23  1
 23 24  1
 24 25  2
 25 26  1
 26 27  2
 27 28  1
  9  4  1
 14  7  1
 20 15  1
 28 24  1
M  END
>  <COMP_NUM>
1

>  <STEREO_CFG>
StereoCenters    0   0
Atom CFG    0   0   0
Bond CFG    0   0   0


>  <ID>
3233930

>  <Activity>
p450-cyp1a2 inhibitor

$$$$

     RDKit          2D

 23 26  0  0  0  0  0  0  0  0999 V2000
   -3.7548   -2.1855    0.0000 C   0  0  0  0  0  0  0  0  0  0  0  0
   -2.6401   -3.1891    0.0000 C   0  0  0  0  0  0  0  0  0  0  0  0
   -1.2135   -2.7256    0.0000 N   0  0  0  0  0  0  0  0  0  0  0  0
   -0.0000   -3.6073    0.0000 C   0  0  0  0  0  0  0  0  0  0  0  0
    1.2135   -2.7256    0.0000 C   0  0  0  0  0  0  0  0  0  0  0  0
    2.5838   -3.3357    0.0000 C   0  0  0  0  0  0  0  0  0  0  0  0
    2.7406   -4.8275    0.0000 C   0  0  0  0  0  0  0  0  0  0  0  0
    1.5271   -5.7092    0.0000 C   0  0  0  0  0  0  0  0  0  0  0  0
    0.1568   -5.0991    0.0000 C   0  0  0  0  0  0  0  0  0  0  0  0
    4.1110   -5.4376    0.0000 C   0  0  0  0  0  0  0  0  0  0  0  0
    4.2677   -6.9294    0.0000 N   0  0  0  0  0  0  0  0  0  0  0  0
    5.6381   -7.5395    0.0000 N   0  0  0  0  0  0  0  0  0  0  0  0
    6.9371   -6.7895    0.0000 C   0  0  0  0  0  0  0  0  0  0  0  0
    8.0518   -7.7932    0.0000 N   0  0  0  0  0  0  0  0  0  0  0  0
    7.4417   -9.1635    0.0000 N   0  0  0  0  0  0  0  0  0  0  0  0
    5.9499   -9.0067    0.0000 C   0  0  0  0  0  0  0  0  0  0  0  0
    4.9462  -10.1214    0.0000 S   0  0  0  0  0  0  0  0  0  0  0  0
    0.7500   -1.2990    0.0000 C   0  0  0  0  0  0  0  0  0  0  0  0
    1.5000    0.0000    0.0000 C   0  0  0  0  0  0  0  0  0  0  0  0
    0.7500    1.2990    0.0000 C   0  0  0  0  0  0  0  0  0  0  0  0
   -0.7500    1.2990    0.0000 C   0  0  0  0  0  0  0  0  0  0  0  0
   -1.5000    0.0000    0.0000 C   0  0  0  0  0  0  0  0  0  0  0  0
   -0.7500   -1.2990    0.0000 C   0  0  0  0  0  0  0  0  0  0  0  0
  1  2  1
  2  3  1
  3  4  1
  4  5  2
  5  6  1
  6  7  2
  7  8  1
  8  9  2
  7 10  1
 10 11  2
 11 12  1
 12 13  1
 13 14  2
 14 15  1
 15 16  1
 16 17  2
  5 18  1
 18 19  2
 19 20  1
 20 21  2
 21 22  1
 22 23  2
 23  3  1
  9  4  1
 16 12  1
 23 18  1
M  END
>  <COMP_NUM>
1

>  <STEREO_CFG>
StereoCenters    0   0
Atom CFG    0   0   0
Bond CFG    0   0   0


>  <Activity>
p450-cyp1a2 inhibitor

$$$$

     RDKit          2D

 17 18  0  0  0  0  0  0  0  0999 V2000
    3.0000    0.0000    0.0000 C   0  0  0  0  0  0  0  0  0  0  0  0
    1.5000    0.0000    0.0000 C   0  0  0  0  0  0  0  0  0  0  0  0
    0.7500   -1.2990    0.0000 C   0  0  0  0  0  0  0  0  0  0  0  0
   -0.7500   -1.2990    0.0000 C   0  0  0  0  0  0  0  0  0  0  0  0
   -1.5000    0.0000    0.0000 C   0  0  0  0  0  0  0  0  0  0  0  0
   -0.7500    1.2990    0.0000 C   0  0  0  0  0  0  0  0  0  0  0  0
    0.7500    1.2990    0.0000 C   0  0  0  0  0  0  0  0  0  0  0  0
   -3.0000    0.0000    0.0000 C   0  0  0  0  0  0  0  0  0  0  0  0
   -1.5000   -2.5981    0.0000 N   0  0  0  0  0  0  0  0  0  0  0  0
   -0.7500   -3.8971    0.0000 C   0  0  0  0  0  0  0  0  0  0  0  0
    0.7500   -3.8971    0.0000 S   0  0  0  0  0  0  0  0  0  0  0  0
   -1.5000   -5.1962    0.0000 C   0  0  0  0  0  0  0  0  0  0  0  0
   -3.0000   -5.1962    0.0000 C   0  0  0  0  0  0  0  0  0  0  0  0
   -3.7500   -6.4952    0.0000 C   0  0  0  0  0  0  0  0  0  0  0  0
   -3.0000   -7.7942    0.0000 C   0  0  0  0  0  0  0  0  0  0  0  0
   -1.5000   -7.7942    0.0000 C   0  0  0  0  0  0  0  0  0  0  0  0
   -0.7500   -6.4952    0.0000 N   0  0  0  0  0  0  0  0  0  0  0  0
  1  2  1
  2  3  2
  3  4  1
  4  5  2
  5  6  1
  6  7  2
  5  8  1
  4  9  1
  9 10  1
 10 11  2
 10 12  1
 12 13  2
 13 14  1
 14 15  2
 15 16  1
 16 17  2
  7  2  1
 17 12  1
M  END
>  <COMP_NUM>
1

>  <STEREO_CFG>
StereoCenters    0   0
Atom CFG    0   0   0
Bond CFG    0   0   0


>  <Activity>
p450-cyp1a2 inhibitor

$$$$

     RDKit          2D

 19 21  0  0  0  0  0  0  0  0999 V2000
    1.5000    0.0000    0.0000 C   0  0  0  0  0  0  0  0  0  0  0  0
    0.7500   -1.2990    0.0000 C   0  0  0  0  0  0  0  0  0  0  0  0
   -0.7500   -1.2990    0.0000 C   0  0  0  0  0  0  0  0  0  0  0  0
   -1.5000    0.0000    0.0000 C   0  0  0  0  0  0  0  0  0  0  0  0
   -0.7500    1.2990    0.0000 C   0  0  0  0  0  0  0  0  0  0  0  0
    0.7500    1.2990    0.0000 C   0  0  0  0  0  0  0  0  0  0  0  0
   -1.7537    2.4138    0.0000 N   0  0  0  0  0  0  0  0  0  0  0  0
   -3.1240    1.8037    0.0000 C   0  0  0  0  0  0  0  0  0  0  0  0
   -2.9672    0.3119    0.0000 S   0  0  0  0  0  0  0  0  0  0  0  0
   -4.4231    2.5537    0.0000 S   0  0  0  0  0  0  0  0  0  0  0  0
   -4.4231    4.0537    0.0000 C   0  0  0  0  0  0  0  0  0  0  0  0
   -5.7221    4.8037    0.0000 C   0  0  0  0  0  0  0  0  0  0  0  0
   -7.0211    4.0537    0.0000 O   0  0  0  0  0  0  0  0  0  0  0  0
   -5.7221    6.3037    0.0000 N   0  0  0  0  0  0  0  0  0  0  0  0
   -7.0211    7.0537    0.0000 C   0  0  0  0  0  0  0  0  0  0  0  0
   -8.3914    6.4435    0.0000 N   0  0  0  0  0  0  0  0  0  0  0  0
   -9.3951    7.5583    0.0000 C   0  0  0  0  0  0  0  0  0  0  0  0
   -8.6451    8.8573    0.0000 C   0  0  0  0  0  0  0  0  0  0  0  0
   -7.1779    8.5454    0.0000 S   0  0  0  0  0  0  0  0  0  0  0  0
  1  2  2
  2  3  1
  3  4  2
  4  5  1
  5  6  2
  5  7  1
  7  8  2
  8  9  1
  8 10  1
 10 11  1
 11 12  1
 12 13  2
 12 14  1
 14 15  1
 15 16  2
 16 17  1
 17 18  2
 18 19  1
  6  1  1
  9  4  1
 19 15  1
M  END
>  <COMP_NUM>
1

>  <STEREO_CFG>
StereoCenters    0   0
Atom CFG    0   0   0
Bond CFG    0   0   0


>  <ID>
677049

>  <Activity>
p450-cyp1a2 inhibitor

$$$$

     RDKit          2D

 28 31  0  0  0  0  0  0  0  0999 V2000
    1.5000    0.0000    0.0000 C   0  0  0  0  0  0  0  0  0  0  0  0
    0.7500   -1.2990    0.0000 C   0  0  0  0  0  0  0  0  0  0  0  0
   -0.7500   -1.2990    0.0000 N   0  0  0  0  0  0  0  0  0  0  0  0
   -1.5000    0.0000    0.0000 C   0  0  0  0  0  0  0  0  0  0  0  0
   -0.7500    1.2990    0.0000 C   0  0  0  0  0  0  0  0  0  0  0  0
    0.7500    1.2990    0.0000 N   0  0  0  0  0  0  0  0  0  0  0  0
    1.5000    2.5981    0.0000 C   0  0  0  0  0  0  0  0  0  0  0  0
    0.7500    3.8971    0.0000 O   0  0  0  0  0  0  0  0  0  0  0  0
    3.0000    2.5981    0.0000 C   0  0  0  0  0  0  0  0  0  0  0  0
    3.8817    3.8116    0.0000 C   0  0  0  0  0  0  0  0  0  0  0  0
    5.3083    3.3481    0.0000 C   0  0  0  0  0  0  0  0  0  0  0  0
    5.3083    1.8481    0.0000 C   0  0  0  0  0  0  0  0  0  0  0  0
    3.8817    1.3846    0.0000 S   0  0  0  0  0  0  0  0  0  0  0  0
   -1.5000   -2.5981    0.0000 C   0  0  0  0  0  0  0  0  0  0  0  0
   -0.7500   -3.8971    0.0000 O   0  0  0  0  0  0  0  0  0  0  0  0
   -3.0000   -2.5981    0.0000 C   0  0  0  0  0  0  0  0  0  0  0  0
   -3.7500   -3.8971    0.0000 C   0  0  0  0  0  0  0  0  0  0  0  0
   -5.2500   -3.8971    0.0000 C   0  0  0  0  0  0  0  0  0  0  0  0
   -6.0000   -5.1962    0.0000 C   0  0  0  0  0  0  0  0  0  0  0  0
   -5.2500   -6.4952    0.0000 C   0  0  0  0  0  0  0  0  0  0  0  0
   -3.7500   -6.4952    0.0000 C   0  0  0  0  0  0  0  0  0  0  0  0
   -3.0000   -5.1962    0.0000 C   0  0  0  0  0  0  0  0  0  0  0  0
   -3.7500   -1.2990    0.0000 C   0  0  0  0  0  0  0  0  0  0  0  0
   -3.0000    0.0000    0.0000 C   0  0  0  0  0  0  0  0  0  0  0  0
   -3.7500    1.2990    0.0000 C   0  0  0  0  0  0  0  0  0  0  0  0
   -5.2500    1.2990    0.0000 C   0  0  0  0  0  0  0  0  0  0  0  0
   -6.0000    0.0000    0.0000 C   0  0  0  0  0  0  0  0  0  0  0  0
   -5.2500   -1.2990    0.0000 C   0  0  0  0  0  0  0  0  0  0  0  0
  1  2  1
  2  3  1
  3  4  1
  4  5  1
  5  6  1
  6  7  1
  7  8  2
  7  9  1
  9 10  2
 10 11  1
 11 12  2
 12 13  1
  3 14  1
 14 15  2
 14 16  1
 16 17  1
 17 18  2
 18 19  1
 19 20  2
 20 21  1
 21 22  2
 16 23  1
 23 24  2
 24 25  1
 25 26  2
 26 27  1
 27 28  2
  6  1  1
 13  9  1
 22 17  1
 28 23  1
M  END
>  <COMP_NUM>
1

>  <STEREO_CFG>
StereoCenters    0   0
Atom CFG    0   0   0
Bond CFG    0   0   0


>  <ID>
 1147951

>  <Activity>

$$$$

     RDKit          2D

 26 29  0  0  0  0  0  0  0  0999 V2000
    1.5000    0.0000    0.0000 C   0  0  0  0  0  0  0  0  0  0  0  0
    0.7500   -1.2990    0.0000 C   0  0  0  0  0  0  0  0  0  0  0  0
   -0.7500   -1.2990    0.0000 C   0  0  0  0  0  0  0  0  0  0  0  0
   -1.5000    0.0000    0.0000 C   0  0  0  0  0  0  0  0  0  0  0  0
   -0.7500    1.2990    0.0000 C   0  0  0  0  0  0  0  0  0  0  0  0
    0.7500    1.2990    0.0000 C   0  0  0  0  0  0  0  0  0  0  0  0
   -1.7537    2.4138    0.0000 N   0  0  0  0  0  0  0  0  0  0  0  0
   -3.1240    1.8037    0.0000 C   0  0  0  0  0  0  0  0  0  0  0  0
   -4.4231    2.5537    0.0000 O   0  0  0  0  0  0  0  0  0  0  0  0
   -2.9672    0.3119    0.0000 N   0  0  0  0  0  0  0  0  0  0  0  0
   -4.0819   -0.6918    0.0000 S   0  0  0  0  0  0  0  0  0  0  0  0
   -3.0782   -1.8065    0.0000 O   0  0  0  0  0  0  0  0  0  0  0  0
   -5.0856    0.4229    0.0000 O   0  0  0  0  0  0  0  0  0  0  0  0
   -5.1967   -1.6955    0.0000 C   0  0  0  0  0  0  0  0  0  0  0  0
   -5.0399   -3.1873    0.0000 C   0  0  0  0  0  0  0  0  0  0  0  0
   -6.4102   -3.7974    0.0000 C   0  0  0  0  0  0  0  0  0  0  0  0
   -7.4139   -2.6827    0.0000 C   0  0  0  0  0  0  0  0  0  0  0  0
   -6.6639   -1.3837    0.0000 S   0  0  0  0  0  0  0  0  0  0  0  0
   -1.4418    3.8810    0.0000 S   0  0  0  0  0  0  0  0  0  0  0  0
   -2.9090    4.1928    0.0000 O   0  0  0  0  0  0  0  0  0  0  0  0
    0.0254    3.5691    0.0000 O   0  0  0  0  0  0  0  0  0  0  0  0
   -1.1300    5.3482    0.0000 C   0  0  0  0  0  0  0  0  0  0  0  0
   -2.1337    6.4629    0.0000 C   0  0  0  0  0  0  0  0  0  0  0  0
   -1.3837    7.7620    0.0000 C   0  0  0  0  0  0  0  0  0  0  0  0
    0.0836    7.4501    0.0000 C   0  0  0  0  0  0  0  0  0  0  0  0
    0.2404    5.9583    0.0000 S   0  0  0  0  0  0  0  0  0  0  0  0
  1  2  2
  2  3  1
  3  4  2
  4  5  1
  5  6  2
  5  7  1
  7  8  1
  8  9  2
  8 10  1
 10 11  1
 11 12  2
 11 13  2
 11 14  1
 14 15  2
 15 16  1
 16 17  2
 17 18  1
  7 19  1
 19 20  2
 19 21  2
 19 22  1
 22 23  2
 23 24  1
 24 25  2
 25 26  1
  6  1  1
 10  4  1
 18 14  1
 26 22  1
M  END
>  <COMP_NUM>
1

>  <STEREO_CFG>
StereoCenters    0   0
Atom CFG    0   0   0
Bond CFG    0   0   0


>  <Activity>

$$$$

     RDKit          2D

 21 23  0  0  0  0  0  0  0  0999 V2000
   -3.7500   -3.8971    0.0000 C   0  0  0  0  0  0  0  0  0  0  0  0
   -3.0000   -2.5981    0.0000 N   0  0  0  0  0  0  0  0  0  0  0  0
   -3.7500   -1.2990    0.0000 C   0  0  0  0  0  0  0  0  0  0  0  0
   -1.5000   -2.5981    0.0000 C   0  0  0  0  0  0  0  0  0  0  0  0
   -0.7500   -3.8971    0.0000 N   0  0  0  0  0  0  0  0  0  0  0  0
    0.7500   -3.8971    0.0000 C   0  0  0  0  0  0  0  0  0  0  0  0
    1.5000   -2.5981    0.0000 N   0  0  0  0  0  0  0  0  0  0  0  0
    0.7500   -1.2990    0.0000 C   0  0  0  0  0  0  0  0  0  0  0  0
    1.5000    0.0000    0.0000 C   0  0  0  0  0  0  0  0  0  0  0  0
    0.7500    1.2990    0.0000 C   0  0  0  0  0  0  0  0  0  0  0  0
   -0.7500    1.2990    0.0000 C   0  0  0  0  0  0  0  0  0  0  0  0
   -1.5000    0.0000    0.0000 C   0  0  0  0  0  0  0  0  0  0  0  0
   -0.7500   -1.2990    0.0000 C   0  0  0  0  0  0  0  0  0  0  0  0
    1.5000   -5.1962    0.0000 C   0  0  0  0  0  0  0  0  0  0  0  0
    0.7500   -6.4952    0.0000 C   0  0  0  0  0  0  0  0  0  0  0  0
    1.5000   -7.7942    0.0000 C   0  0  0  0  0  0  0  0  0  0  0  0
    3.0000   -7.7942    0.0000 C   0  0  0  0  0  0  0  0  0  0  0  0
    3.7500   -6.4952    0.0000 C   0  0  0  0  0  0  0  0  0  0  0  0
    3.0000   -5.1962    0.0000 C   0  0  0  0  0  0  0  0  0  0  0  0
    5.2500   -6.4952    0.0000 C   0  0  0  0  0  0  0  0  0  0  0  0
    6.7500   -6.4952    0.0000 N   0  0  0  0  0  0  0  0  0  0  0  0
  1  2  1
  2  3  1
  2  4  1
  4  5  2
  5  6  1
  6  7  2
  7  8  1
  8  9  2
  9 10  1
 10 11  2
 11 12  1
 12 13  2
  6 14  1
 14 15  2
 15 16  1
 16 17  2
 17 18  1
 18 19  2
 18 20  1
 20 21  3
 13  4  1
 13  8  1
 19 14  1
M  END
>  <COMP_NUM>
1

>  <STEREO_CFG>
StereoCenters    0   0
Atom CFG    0   0   0
Bond CFG    0   0   0


>  <ID>
3232677

>  <Activity>
p450-cyp1a2 inhibitor

$$$$

     RDKit          2D

 16 17  0  0  0  0  0  0  0  0999 V2000
   -3.8971   -5.8573    0.0000 C   0  0  0  0  0  0  0  0  0  0  0  0
   -2.5981   -5.1073    0.0000 N   0  0  0  0  0  0  0  0  0  0  0  0
   -2.5981   -3.6073    0.0000 C   0  0  0  0  0  0  0  0  0  0  0  0
   -1.2990   -5.8573    0.0000 C   0  0  0  0  0  0  0  0  0  0  0  0
    0.0000   -5.1073    0.0000 N   0  0  0  0  0  0  0  0  0  0  0  0
   -0.0000   -3.6073    0.0000 C   0  0  0  0  0  0  0  0  0  0  0  0
   -1.2135   -2.7256    0.0000 N   0  0  0  0  0  0  0  0  0  0  0  0
   -0.7500   -1.2990    0.0000 C   0  0  0  0  0  0  0  0  0  0  0  0
    0.7500   -1.2990    0.0000 C   0  0  0  0  0  0  0  0  0  0  0  0
    1.2135   -2.7256    0.0000 S   0  0  0  0  0  0  0  0  0  0  0  0
    1.5000    0.0000    0.0000 C   0  0  0  0  0  0  0  0  0  0  0  0
    0.7500    1.2990    0.0000 C   0  0  0  0  0  0  0  0  0  0  0  0
   -0.7500    1.2990    0.0000 C   0  0  0  0  0  0  0  0  0  0  0  0
   -1.5000    0.0000    0.0000 C   0  0  0  0  0  0  0  0  0  0  0  0
    1.5000    2.5981    0.0000 O   0  0  0  0  0  0  0  0  0  0  0  0
    3.0000    2.5981    0.0000 C   0  0  0  0  0  0  0  0  0  0  0  0
  1  2  1
  2  3  1
  2  4  1
  4  5  2
  5  6  1
  6  7  2
  7  8  1
  8  9  2
  9 10  1
  9 11  1
 11 12  2
 12 13  1
 13 14  2
 12 15  1
 15 16  1
 10  6  1
 14  8  1
M  END
>  <COMP_NUM>
1

>  <STEREO_CFG>
StereoCenters    0   0
Atom CFG    0   0   0
Bond CFG    0   0   0


>  <ID>
5468163

>  <Activity>
p450-cyp1a2 inhibitor

$$$$

     RDKit          2D

 22 23  0  0  0  0  0  0  0  0999 V2000
    5.0260   -1.2990    0.0000 C   0  0  0  0  0  0  0  0  0  0  0  0
    3.5260   -1.2990    0.0000 C   0  0  0  0  0  0  0  0  0  0  0  0
    2.7760   -2.5981    0.0000 C   0  0  0  0  0  0  0  0  0  0  0  0
    2.7760    0.0000    0.0000 C   0  0  0  0  0  0  0  0  0  0  0  0
    3.5260    1.2990    0.0000 C   0  0  0  0  0  0  0  0  0  0  0  0
    2.7760    2.5981    0.0000 O   0  0  0  0  0  0  0  0  0  0  0  0
    5.0260    1.2990    0.0000 O   0  0  0  0  0  0  0  0  0  0  0  0
    1.2760    0.0000    0.0000 N   0  0  0  0  0  0  0  0  0  0  0  0
    0.3943    1.2135    0.0000 C   0  0  0  0  0  0  0  0  0  0  0  0
    0.8578    2.6401    0.0000 O   0  0  0  0  0  0  0  0  0  0  0  0
   -1.0323    0.7500    0.0000 C   0  0  0  0  0  0  0  0  0  0  0  0
   -2.2458    1.6317    0.0000 C   0  0  0  0  0  0  0  0  0  0  0  0
   -3.6161    1.0216    0.0000 C   0  0  0  0  0  0  0  0  0  0  0  0
   -4.8297    1.9033    0.0000 C   0  0  0  0  0  0  0  0  0  0  0  0
   -6.2000    1.2931    0.0000 C   0  0  0  0  0  0  0  0  0  0  0  0
   -6.5118   -0.1741    0.0000 C   0  0  0  0  0  0  0  0  0  0  0  0
   -8.0036   -0.3309    0.0000 C   0  0  0  0  0  0  0  0  0  0  0  0
   -8.6137    1.0394    0.0000 C   0  0  0  0  0  0  0  0  0  0  0  0
   -7.4990    2.0431    0.0000 O   0  0  0  0  0  0  0  0  0  0  0  0
   -1.0323   -0.7500    0.0000 S   0  0  0  0  0  0  0  0  0  0  0  0
    0.3943   -1.2135    0.0000 C   0  0  0  0  0  0  0  0  0  0  0  0
    0.8578   -2.6401    0.0000 S   0  0  0  0  0  0  0  0  0  0  0  0
  1  2  1
  2  3  1
  2  4  1
  4  5  1
  5  6  2
  5  7  1
  4  8  1
  8  9  1
  9 10  2
  9 11  1
 11 12  2
 12 13  1
 13 14  2
 14 15  1
 15 16  2
 16 17  1
 17 18  2
 18 19  1
 11 20  1
 20 21  1
 21 22  2
 21  8  1
 19 15  1
M  END
>  <COMP_NUM>
1

>  <STEREO_CFG>
StereoCenters    1   2
Atom CFG    0   0   0
Bond CFG    0   0   0


>  <Activity>

$$$$

     RDKit          2D

 22 25  0  0  0  0  0  0  0  0999 V2000
    1.5000    0.0000    0.0000 C   0  0  0  0  0  0  0  0  0  0  0  0
    0.7500   -1.2990    0.0000 C   0  0  0  0  0  0  0  0  0  0  0  0
   -0.7500   -1.2990    0.0000 C   0  0  0  0  0  0  0  0  0  0  0  0
   -1.5000    0.0000    0.0000 C   0  0  0  0  0  0  0  0  0  0  0  0
   -0.7500    1.2990    0.0000 C   0  0  0  0  0  0  0  0  0  0  0  0
    0.7500    1.2990    0.0000 C   0  0  0  0  0  0  0  0  0  0  0  0
   -3.0000    0.0000    0.0000 C   0  0  0  0  0  0  0  0  0  0  0  0
   -3.8817   -1.2135    0.0000 C   0  0  0  0  0  0  0  0  0  0  0  0
   -5.3083   -0.7500    0.0000 N   0  0  0  0  0  0  0  0  0  0  0  0
   -5.3083    0.7500    0.0000 C   0  0  0  0  0  0  0  0  0  0  0  0
   -3.8817    1.2135    0.0000 N   0  0  0  0  0  0  0  0  0  0  0  0
   -6.5218    1.6317    0.0000 C   0  0  0  0  0  0  0  0  0  0  0  0
   -7.9484    1.1682    0.0000 C   0  0  0  0  0  0  0  0  0  0  0  0
   -8.8301    2.3817    0.0000 C   0  0  0  0  0  0  0  0  0  0  0  0
   -7.9484    3.5952    0.0000 C   0  0  0  0  0  0  0  0  0  0  0  0
   -6.5218    3.1317    0.0000 S   0  0  0  0  0  0  0  0  0  0  0  0
   -3.4182   -2.6401    0.0000 C   0  0  0  0  0  0  0  0  0  0  0  0
   -4.4218   -3.7548    0.0000 C   0  0  0  0  0  0  0  0  0  0  0  0
   -3.9583   -5.1814    0.0000 C   0  0  0  0  0  0  0  0  0  0  0  0
   -2.4911   -5.4933    0.0000 C   0  0  0  0  0  0  0  0  0  0  0  0
   -1.4874   -4.3786    0.0000 C   0  0  0  0  0  0  0  0  0  0  0  0
   -1.9509   -2.9520    0.0000 C   0  0  0  0  0  0  0  0  0  0  0  0
  1  2  2
  2  3  1
  3  4  2
  4  5  1
  5  6  2
  4  7  1
  7  8  2
  8  9  1
  9 10  2
 10 11  1
 10 12  1
 12 13  2
 13 14  1
 14 15  2
 15 16  1
  8 17  1
 17 18  2
 18 19  1
 19 20  2
 20 21  1
 21 22  2
  6  1  1
 11  7  1
 16 12  1
 22 17  1
M  END
>  <COMP_NUM>
1

>  <STEREO_CFG>
StereoCenters    0   0
Atom CFG    0   0   0
Bond CFG    0   0   0


>  <Activity>
p450-cyp1a2 inhibitor

$$$$

     RDKit          2D

 39 43  0  0  0  0  0  0  0  0999 V2000
    3.0684    7.5459    0.0000 C   0  0  0  0  0  0  0  0  0  0  0  0
    1.6418    7.0824    0.0000 C   0  0  0  0  0  0  0  0  0  0  0  0
    1.3299    5.6152    0.0000 O   0  0  0  0  0  0  0  0  0  0  0  0
   -0.0967    5.1517    0.0000 C   0  0  0  0  0  0  0  0  0  0  0  0
   -1.2114    6.1554    0.0000 O   0  0  0  0  0  0  0  0  0  0  0  0
   -0.4086    3.6844    0.0000 C   0  0  0  0  0  0  0  0  0  0  0  0
   -1.8351    3.2209    0.0000 C   0  0  0  0  0  0  0  0  0  0  0  0
   -2.1470    1.7537    0.0000 N   0  0  0  0  0  0  0  0  0  0  0  0
   -1.0323    0.7500    0.0000 C   0  0  0  0  0  0  0  0  0  0  0  0
    0.3943    1.2135    0.0000 N   0  0  0  0  0  0  0  0  0  0  0  0
    0.7062    2.6807    0.0000 C   0  0  0  0  0  0  0  0  0  0  0  0
    2.1328    3.1443    0.0000 C   0  0  0  0  0  0  0  0  0  0  0  0
    2.5963    4.5709    0.0000 C   0  0  0  0  0  0  0  0  0  0  0  0
    4.0963    4.5709    0.0000 C   0  0  0  0  0  0  0  0  0  0  0  0
    4.5598    3.1443    0.0000 C   0  0  0  0  0  0  0  0  0  0  0  0
    3.3463    2.2626    0.0000 S   0  0  0  0  0  0  0  0  0  0  0  0
    1.2760    0.0000    0.0000 C   0  0  0  0  0  0  0  0  0  0  0  0
    2.7760    0.0000    0.0000 O   0  0  0  0  0  0  0  0  0  0  0  0
    0.3943   -1.2135    0.0000 C   0  0  0  0  0  0  0  0  0  0  0  0
    0.8578   -2.6401    0.0000 C   0  0  0  0  0  0  0  0  0  0  0  0
   -0.1459   -3.7548    0.0000 C   0  0  0  0  0  0  0  0  0  0  0  0
   -1.6131   -3.4430    0.0000 C   0  0  0  0  0  0  0  0  0  0  0  0
   -2.6168   -4.5577    0.0000 C   0  0  0  0  0  0  0  0  0  0  0  0
   -2.1533   -5.9843    0.0000 C   0  0  0  0  0  0  0  0  0  0  0  0
   -0.6860   -6.2961    0.0000 C   0  0  0  0  0  0  0  0  0  0  0  0
    0.3177   -5.1814    0.0000 C   0  0  0  0  0  0  0  0  0  0  0  0
   -0.2225   -7.7227    0.0000 O   0  0  0  0  0  0  0  0  0  0  0  0
    1.2447   -8.0346    0.0000 C   0  0  0  0  0  0  0  0  0  0  0  0
   -3.1570   -7.0990    0.0000 O   0  0  0  0  0  0  0  0  0  0  0  0
   -2.6934   -8.5256    0.0000 C   0  0  0  0  0  0  0  0  0  0  0  0
   -4.0840   -4.2458    0.0000 O   0  0  0  0  0  0  0  0  0  0  0  0
   -4.5475   -2.8192    0.0000 C   0  0  0  0  0  0  0  0  0  0  0  0
   -1.0323   -0.7500    0.0000 S   0  0  0  0  0  0  0  0  0  0  0  0
   -2.9499    4.2246    0.0000 C   0  0  0  0  0  0  0  0  0  0  0  0
   -2.6380    5.6918    0.0000 C   0  0  0  0  0  0  0  0  0  0  0  0
   -3.7527    6.6955    0.0000 C   0  0  0  0  0  0  0  0  0  0  0  0
   -5.1793    6.2320    0.0000 C   0  0  0  0  0  0  0  0  0  0  0  0
   -5.4912    4.7648    0.0000 C   0  0  0  0  0  0  0  0  0  0  0  0
   -4.3764    3.7611    0.0000 C   0  0  0  0  0  0  0  0  0  0  0  0
  1  2  1
  2  3  1
  3  4  1
  4  5  2
  4  6  1
  6  7  2
  7  8  1
  8  9  2
  9 10  1
 10 11  1
 11 12  1
 12 13  2
 13 14  1
 14 15  2
 15 16  1
 10 17  1
 17 18  2
 17 19  1
 19 20  2
 20 21  1
 21 22  2
 22 23  1
 23 24  2
 24 25  1
 25 26  2
 25 27  1
 27 28  1
 24 29  1
 29 30  1
 23 31  1
 31 32  1
 19 33  1
  7 34  1
 34 35  2
 35 36  1
 36 37  2
 37 38  1
 38 39  2
 11  6  1
 33  9  1
 16 12  1
 26 21  1
 39 34  1
M  END
>  <COMP_NUM>
1

>  <STEREO_CFG>
StereoCenters    1   1
Atom CFG    0   0   0
Bond CFG    0   0   0


>  <Activity>

$$$$

     RDKit          2D

 25 27  0  0  0  0  0  0  0  0999 V2000
    3.0000    0.0000    0.0000 C   0  0  0  0  0  0  0  0  0  0  0  0
    1.5000    0.0000    0.0000 C   0  0  0  0  0  0  0  0  0  0  0  0
    0.7500   -1.2990    0.0000 C   0  0  0  0  0  0  0  0  0  0  0  0
   -0.7500   -1.2990    0.0000 C   0  0  0  0  0  0  0  0  0  0  0  0
   -1.5000    0.0000    0.0000 C   0  0  0  0  0  0  0  0  0  0  0  0
   -0.7500    1.2990    0.0000 C   0  0  0  0  0  0  0  0  0  0  0  0
    0.7500    1.2990    0.0000 C   0  0  0  0  0  0  0  0  0  0  0  0
   -3.0000    0.0000    0.0000 C   0  0  0  0  0  0  0  0  0  0  0  0
   -3.7500   -1.2990    0.0000 O   0  0  0  0  0  0  0  0  0  0  0  0
   -3.7500    1.2990    0.0000 N   0  0  0  0  0  0  0  0  0  0  0  0
   -5.2500    1.2990    0.0000 C   0  0  0  0  0  0  0  0  0  0  0  0
   -6.0000    2.5981    0.0000 C   0  0  0  0  0  0  0  0  0  0  0  0
   -7.5000    2.5981    0.0000 C   0  0  0  0  0  0  0  0  0  0  0  0
   -8.2500    1.2990    0.0000 C   0  0  0  0  0  0  0  0  0  0  0  0
   -7.5000    0.0000    0.0000 C   0  0  0  0  0  0  0  0  0  0  0  0
   -6.0000    0.0000    0.0000 C   0  0  0  0  0  0  0  0  0  0  0  0
   -9.7500    1.2990    0.0000 C   0  0  0  0  0  0  0  0  0  0  0  0
  -10.5000   -0.0000    0.0000 O   0  0  0  0  0  0  0  0  0  0  0  0
  -10.5000    2.5981    0.0000 C   0  0  0  0  0  0  0  0  0  0  0  0
  -12.0000    2.5981    0.0000 C   0  0  0  0  0  0  0  0  0  0  0  0
  -12.7500    3.8971    0.0000 C   0  0  0  0  0  0  0  0  0  0  0  0
  -14.2418    4.0539    0.0000 C   0  0  0  0  0  0  0  0  0  0  0  0
  -14.5537    5.5211    0.0000 C   0  0  0  0  0  0  0  0  0  0  0  0
  -13.2546    6.2711    0.0000 C   0  0  0  0  0  0  0  0  0  0  0  0
  -12.1399    5.2674    0.0000 S   0  0  0  0  0  0  0  0  0  0  0  0
  1  2  1
  2  3  2
  3  4  1
  4  5  2
  5  6  1
  6  7  2
  5  8  1
  8  9  2
  8 10  1
 10 11  1
 11 12  2
 12 13  1
 13 14  2
 14 15  1
 15 16  2
 14 17  1
 17 18  2
 17 19  1
 19 20  2
 20 21  1
 21 22  2
 22 23  1
 23 24  2
 24 25  1
  7  2  1
 16 11  1
 25 21  1
M  END
>  <COMP_NUM>
1

>  <STEREO_CFG>
StereoCenters    0   1
Atom CFG    0   0   0
Bond CFG    0   0   0


>  <Activity>

$$$$

     RDKit          2D

 23 26  0  0  0  0  0  0  0  0999 V2000
    5.2500   -6.4952    0.0000 C   0  0  0  0  0  0  0  0  0  0  0  0
    3.7500   -6.4952    0.0000 C   0  0  0  0  0  0  0  0  0  0  0  0
    3.0000   -5.1962    0.0000 C   0  0  0  0  0  0  0  0  0  0  0  0
    3.7500   -3.8971    0.0000 C   0  0  0  0  0  0  0  0  0  0  0  0
    5.2500   -3.8971    0.0000 C   0  0  0  0  0  0  0  0  0  0  0  0
    6.0000   -5.1962    0.0000 C   0  0  0  0  0  0  0  0  0  0  0  0
    3.0000   -2.5981    0.0000 C   0  0  0  0  0  0  0  0  0  0  0  0
    1.5000   -2.5981    0.0000 N   0  0  0  0  0  0  0  0  0  0  0  0
    0.7500   -1.2990    0.0000 C   0  0  0  0  0  0  0  0  0  0  0  0
    1.5000    0.0000    0.0000 N   0  0  0  0  0  0  0  0  0  0  0  0
    0.7500    1.2990    0.0000 C   0  0  0  0  0  0  0  0  0  0  0  0
   -0.7500    1.2990    0.0000 N   0  0  0  0  0  0  0  0  0  0  0  0
   -1.5000    0.0000    0.0000 C   0  0  0  0  0  0  0  0  0  0  0  0
   -0.7500   -1.2990    0.0000 C   0  0  0  0  0  0  0  0  0  0  0  0
   -1.5000   -2.5981    0.0000 N   0  0  0  0  0  0  0  0  0  0  0  0
   -0.7500   -3.8971    0.0000 C   0  0  0  0  0  0  0  0  0  0  0  0
    0.7500   -3.8971    0.0000 C   0  0  0  0  0  0  0  0  0  0  0  0
    1.5000   -5.1962    0.0000 O   0  0  0  0  0  0  0  0  0  0  0  0
   -1.5000   -5.1962    0.0000 C   0  0  0  0  0  0  0  0  0  0  0  0
   -0.8899   -6.5665    0.0000 C   0  0  0  0  0  0  0  0  0  0  0  0
   -2.0046   -7.5702    0.0000 C   0  0  0  0  0  0  0  0  0  0  0  0
   -3.3037   -6.8202    0.0000 C   0  0  0  0  0  0  0  0  0  0  0  0
   -2.9918   -5.3529    0.0000 S   0  0  0  0  0  0  0  0  0  0  0  0
  1  2  2
  2  3  1
  3  4  2
  4  5  1
  5  6  2
  4  7  1
  7  8  1
  8  9  1
  9 10  2
 10 11  1
 11 12  2
 12 13  1
 13 14  2
 14 15  1
 15 16  2
 16 17  1
 17 18  2
 16 19  1
 19 20  2
 20 21  1
 21 22  2
 22 23  1
  6  1  1
 17  8  1
 14  9  1
 23 19  1
M  END
>  <COMP_NUM>
1

>  <STEREO_CFG>
StereoCenters    0   0
Atom CFG    0   0   0
Bond CFG    0   0   0


>  <Activity>
p450-cyp1a2 inhibitor

$$$$

     RDKit          2D

 21 24  0  0  0  0  0  0  0  0999 V2000
    7.5000   -2.5981    0.0000 C   0  0  0  0  0  0  0  0  0  0  0  0
    6.0000   -2.5981    0.0000 N   0  0  0  0  0  0  0  0  0  0  0  0
    5.2500   -3.8971    0.0000 C   0  0  0  0  0  0  0  0  0  0  0  0
    3.7500   -3.8971    0.0000 C   0  0  0  0  0  0  0  0  0  0  0  0
    3.0000   -2.5981    0.0000 C   0  0  0  0  0  0  0  0  0  0  0  0
    1.5000   -2.5981    0.0000 C   0  0  0  0  0  0  0  0  0  0  0  0
    0.7500   -1.2990    0.0000 C   0  0  0  0  0  0  0  0  0  0  0  0
    1.5000    0.0000    0.0000 C   0  0  0  0  0  0  0  0  0  0  0  0
    0.7500    1.2990    0.0000 C   0  0  0  0  0  0  0  0  0  0  0  0
   -0.7500    1.2990    0.0000 C   0  0  0  0  0  0  0  0  0  0  0  0
   -1.5000    0.0000    0.0000 C   0  0  0  0  0  0  0  0  0  0  0  0
   -0.7500   -1.2990    0.0000 C   0  0  0  0  0  0  0  0  0  0  0  0
   -1.5000   -2.5981    0.0000 S   0  0  0  0  0  0  0  0  0  0  0  0
   -0.7500   -3.8971    0.0000 C   0  0  0  0  0  0  0  0  0  0  0  0
   -1.5000   -5.1962    0.0000 C   0  0  0  0  0  0  0  0  0  0  0  0
   -0.7500   -6.4952    0.0000 C   0  0  0  0  0  0  0  0  0  0  0  0
    0.7500   -6.4952    0.0000 C   0  0  0  0  0  0  0  0  0  0  0  0
    1.5000   -5.1962    0.0000 C   0  0  0  0  0  0  0  0  0  0  0  0
    0.7500   -3.8971    0.0000 C   0  0  0  0  0  0  0  0  0  0  0  0
    3.7500   -1.2990    0.0000 C   0  0  0  0  0  0  0  0  0  0  0  0
    5.2500   -1.2990    0.0000 C   0  0  0  0  0  0  0  0  0  0  0  0
  1  2  1
  2  3  1
  3  4  1
  4  5  1
  5  6  2
  6  7  1
  7  8  2
  8  9  1
  9 10  2
 10 11  1
 11 12  2
 12 13  1
 13 14  1
 14 15  2
 15 16  1
 16 17  2
 17 18  1
 18 19  2
  5 20  1
 20 21  1
 21  2  1
 19  6  1
 12  7  1
 19 14  1
M  END
>  <COMP_NUM>
1

>  <STEREO_CFG>
StereoCenters    0   0
Atom CFG    0   0   0
Bond CFG    0   0   0


>  <Activity>

$$$$

     RDKit          2D

 18 19  0  0  0  0  0  0  0  0999 V2000
    3.0000    0.0000    0.0000 C   0  0  0  0  0  0  0  0  0  0  0  0
    1.5000    0.0000    0.0000 C   0  0  0  0  0  0  0  0  0  0  0  0
    0.7500   -1.2990    0.0000 C   0  0  0  0  0  0  0  0  0  0  0  0
   -0.7500   -1.2990    0.0000 N   0  0  0  0  0  0  0  0  0  0  0  0
   -1.5000    0.0000    0.0000 C   0  0  0  0  0  0  0  0  0  0  0  0
   -0.7500    1.2990    0.0000 C   0  0  0  0  0  0  0  0  0  0  0  0
    0.7500    1.2990    0.0000 C   0  0  0  0  0  0  0  0  0  0  0  0
    1.5000   -2.5981    0.0000 N   0  0  0  0  0  0  0  0  0  0  0  0
    0.7500   -3.8971    0.0000 C   0  0  0  0  0  0  0  0  0  0  0  0
   -0.7500   -3.8971    0.0000 S   0  0  0  0  0  0  0  0  0  0  0  0
    1.5000   -5.1962    0.0000 N   0  0  0  0  0  0  0  0  0  0  0  0
    0.7500   -6.4952    0.0000 C   0  0  0  0  0  0  0  0  0  0  0  0
   -0.7500   -6.4952    0.0000 O   0  0  0  0  0  0  0  0  0  0  0  0
    1.5000   -7.7942    0.0000 C   0  0  0  0  0  0  0  0  0  0  0  0
    2.9918   -7.9510    0.0000 C   0  0  0  0  0  0  0  0  0  0  0  0
    3.3037   -9.4182    0.0000 C   0  0  0  0  0  0  0  0  0  0  0  0
    2.0046  -10.1682    0.0000 C   0  0  0  0  0  0  0  0  0  0  0  0
    0.8899   -9.1645    0.0000 S   0  0  0  0  0  0  0  0  0  0  0  0
  1  2  1
  2  3  2
  3  4  1
  4  5  2
  5  6  1
  6  7  2
  3  8  1
  8  9  1
  9 10  2
  9 11  1
 11 12  1
 12 13  2
 12 14  1
 14 15  2
 15 16  1
 16 17  2
 17 18  1
  7  2  1
 18 14  1
M  END
>  <COMP_NUM>
1

>  <STEREO_CFG>
StereoCenters    0   0
Atom CFG    0   0   0
Bond CFG    0   0   0


>  <Activity>
p450-cyp1a2 inhibitor

$$$$

     RDKit          2D

 28 29  0  0  0  0  0  0  0  0999 V2000
    3.0000   -1.5000    0.0000 C   0  0  0  0  0  0  0  0  0  0  0  0
    3.0000    0.0000    0.0000 C   0  0  0  0  0  0  0  0  0  0  0  0
    3.0000    1.5000    0.0000 C   0  0  0  0  0  0  0  0  0  0  0  0
    4.5000    0.0000    0.0000 C   0  0  0  0  0  0  0  0  0  0  0  0
    1.5000    0.0000    0.0000 C   0  0  0  0  0  0  0  0  0  0  0  0
    0.7500   -1.2990    0.0000 C   0  0  0  0  0  0  0  0  0  0  0  0
   -0.7500   -1.2990    0.0000 C   0  0  0  0  0  0  0  0  0  0  0  0
   -1.5000    0.0000    0.0000 C   0  0  0  0  0  0  0  0  0  0  0  0
   -0.7500    1.2990    0.0000 C   0  0  0  0  0  0  0  0  0  0  0  0
    0.7500    1.2990    0.0000 C   0  0  0  0  0  0  0  0  0  0  0  0
   -3.0000    0.0000    0.0000 C   0  0  0  0  0  0  0  0  0  0  0  0
   -3.7500    1.2990    0.0000 C   0  0  0  0  0  0  0  0  0  0  0  0
   -5.2500    1.2990    0.0000 C   0  0  0  0  0  0  0  0  0  0  0  0
   -6.0000    0.0000    0.0000 C   0  0  0  0  0  0  0  0  0  0  0  0
   -5.2500   -1.2990    0.0000 C   0  0  0  0  0  0  0  0  0  0  0  0
   -3.7500   -1.2990    0.0000 C   0  0  0  0  0  0  0  0  0  0  0  0
   -7.5000    0.0000    0.0000 C   0  0  0  0  0  0  0  0  0  0  0  0
   -7.5000    1.5000    0.0000 C   0  0  0  0  0  0  0  0  0  0  0  0
   -7.5000   -1.5000    0.0000 C   0  0  0  0  0  0  0  0  0  0  0  0
   -9.0000    0.0000    0.0000 C   0  0  0  0  0  0  0  0  0  0  0  0
   -3.0000    2.5981    0.0000 C   0  0  0  0  0  0  0  0  0  0  0  0
   -3.7500    3.8971    0.0000 N   0  0  0  0  0  0  0  0  0  0  0  0
   -3.0000    5.1962    0.0000 C   0  0  0  0  0  0  0  0  0  0  0  0
   -5.2500    3.8971    0.0000 C   0  0  0  0  0  0  0  0  0  0  0  0
   -1.5000   -2.5981    0.0000 C   0  0  0  0  0  0  0  0  0  0  0  0
   -0.7500   -3.8971    0.0000 N   0  0  0  0  0  0  0  0  0  0  0  0
   -1.5000   -5.1962    0.0000 C   0  0  0  0  0  0  0  0  0  0  0  0
    0.7500   -3.8971    0.0000 C   0  0  0  0  0  0  0  0  0  0  0  0
  1  2  1
  2  3  1
  2  4  1
  2  5  1
  5  6  2
  6  7  1
  7  8  2
  8  9  1
  9 10  2
  8 11  1
 11 12  2
 12 13  1
 13 14  2
 14 15  1
 15 16  2
 14 17  1
 17 18  1
 17 19  1
 17 20  1
 12 21  1
 21 22  1
 22 23  1
 22 24  1
  7 25  1
 25 26  1
 26 27  1
 26 28  1
 10  5  1
 16 11  1
M  END
>  <COMP_NUM>
1

>  <STEREO_CFG>
StereoCenters    0   0
Atom CFG    0   0   0
Bond CFG    0   0   0


>  <ID>
 420848

>  <Activity>

$$$$

     RDKit          2D

 27 30  0  0  0  0  0  0  0  0999 V2000
    6.0000   -2.5981    0.0000 C   0  0  0  0  0  0  0  0  0  0  0  0
    5.2500   -3.8971    0.0000 N   0  0  0  0  0  0  0  0  0  0  0  0
    6.0000   -5.1962    0.0000 C   0  0  0  0  0  0  0  0  0  0  0  0
    3.7500   -3.8971    0.0000 C   0  0  0  0  0  0  0  0  0  0  0  0
    3.0000   -5.1962    0.0000 C   0  0  0  0  0  0  0  0  0  0  0  0
    3.7500   -6.4952    0.0000 C   0  0  0  0  0  0  0  0  0  0  0  0
    3.0000   -7.7942    0.0000 C   0  0  0  0  0  0  0  0  0  0  0  0
    1.5000   -7.7942    0.0000 C   0  0  0  0  0  0  0  0  0  0  0  0
    0.7500   -6.4952    0.0000 C   0  0  0  0  0  0  0  0  0  0  0  0
    1.5000   -5.1962    0.0000 C   0  0  0  0  0  0  0  0  0  0  0  0
    0.7500   -3.8971    0.0000 C   0  0  0  0  0  0  0  0  0  0  0  0
    1.5000   -2.5981    0.0000 N   0  0  0  0  0  0  0  0  0  0  0  0
    0.7500   -1.2990    0.0000 C   0  0  0  0  0  0  0  0  0  0  0  0
    1.5000    0.0000    0.0000 C   0  0  0  0  0  0  0  0  0  0  0  0
    0.7500    1.2990    0.0000 C   0  0  0  0  0  0  0  0  0  0  0  0
   -0.7500    1.2990    0.0000 C   0  0  0  0  0  0  0  0  0  0  0  0
   -1.5000    0.0000    0.0000 C   0  0  0  0  0  0  0  0  0  0  0  0
   -0.7500   -1.2990    0.0000 C   0  0  0  0  0  0  0  0  0  0  0  0
   -1.5000   -2.5981    0.0000 C   0  0  0  0  0  0  0  0  0  0  0  0
   -0.7500   -3.8971    0.0000 N   0  0  0  0  0  0  0  0  0  0  0  0
   -3.0000   -2.5981    0.0000 N   0  0  0  0  0  0  0  0  0  0  0  0
   -3.7500   -3.8971    0.0000 C   0  0  0  0  0  0  0  0  0  0  0  0
   -5.2500   -3.8971    0.0000 C   0  0  0  0  0  0  0  0  0  0  0  0
   -6.1317   -5.1106    0.0000 C   0  0  0  0  0  0  0  0  0  0  0  0
   -7.5583   -4.6471    0.0000 C   0  0  0  0  0  0  0  0  0  0  0  0
   -7.5583   -3.1471    0.0000 C   0  0  0  0  0  0  0  0  0  0  0  0
   -6.1317   -2.6836    0.0000 S   0  0  0  0  0  0  0  0  0  0  0  0
  1  2  1
  2  3  1
  2  4  1
  4  5  1
  5  6  2
  6  7  1
  7  8  2
  8  9  1
  9 10  2
 10 11  1
 11 12  2
 12 13  1
 13 14  2
 14 15  1
 15 16  2
 16 17  1
 17 18  2
 18 19  1
 19 20  2
 19 21  1
 21 22  1
 22 23  1
 23 24  2
 24 25  1
 25 26  2
 26 27  1
 10  5  1
 20 11  1
 18 13  1
 27 23  1
M  END
>  <COMP_NUM>
1

>  <STEREO_CFG>
StereoCenters    0   0
Atom CFG    0   0   0
Bond CFG    0   0   0


>  <Activity>
p450-cyp1a2 inhibitor

$$$$

     RDKit          2D

 22 24  0  0  0  0  0  0  0  0999 V2000
    3.7548   -2.1855    0.0000 C   0  0  0  0  0  0  0  0  0  0  0  0
    2.6401   -3.1891    0.0000 C   0  0  0  0  0  0  0  0  0  0  0  0
    1.2135   -2.7256    0.0000 N   0  0  0  0  0  0  0  0  0  0  0  0
    0.7500   -1.2990    0.0000 C   0  0  0  0  0  0  0  0  0  0  0  0
    1.5000    0.0000    0.0000 C   0  0  0  0  0  0  0  0  0  0  0  0
    0.7500    1.2990    0.0000 C   0  0  0  0  0  0  0  0  0  0  0  0
   -0.7500    1.2990    0.0000 C   0  0  0  0  0  0  0  0  0  0  0  0
   -1.5000    0.0000    0.0000 C   0  0  0  0  0  0  0  0  0  0  0  0
   -0.7500   -1.2990    0.0000 C   0  0  0  0  0  0  0  0  0  0  0  0
   -1.2135   -2.7256    0.0000 C   0  0  0  0  0  0  0  0  0  0  0  0
   -2.5838   -3.3357    0.0000 C   0  0  0  0  0  0  0  0  0  0  0  0
   -2.7406   -4.8275    0.0000 N   0  0  0  0  0  0  0  0  0  0  0  0
   -1.5271   -5.7092    0.0000 C   0  0  0  0  0  0  0  0  0  0  0  0
   -0.1568   -5.0991    0.0000 C   0  0  0  0  0  0  0  0  0  0  0  0
   -0.0000   -3.6073    0.0000 C   0  0  0  0  0  0  0  0  0  0  0  0
    1.0567   -5.9808    0.0000 C   0  0  0  0  0  0  0  0  0  0  0  0
    2.2703   -6.8624    0.0000 N   0  0  0  0  0  0  0  0  0  0  0  0
   -1.6839   -7.2010    0.0000 N   0  0  0  0  0  0  0  0  0  0  0  0
   -3.0542   -7.8111    0.0000 C   0  0  0  0  0  0  0  0  0  0  0  0
   -3.2110   -9.3029    0.0000 N   0  0  0  0  0  0  0  0  0  0  0  0
   -4.5813   -9.9130    0.0000 C   0  0  0  0  0  0  0  0  0  0  0  0
   -1.9975  -10.1845    0.0000 C   0  0  0  0  0  0  0  0  0  0  0  0
  1  2  1
  2  3  1
  3  4  1
  4  5  2
  5  6  1
  6  7  2
  7  8  1
  8  9  2
  9 10  1
 10 11  2
 11 12  1
 12 13  2
 13 14  1
 14 15  2
 14 16  1
 16 17  3
 13 18  1
 18 19  2
 19 20  1
 20 21  1
 20 22  1
 15  3  1
  9  4  1
 15 10  1
M  END
>  <COMP_NUM>
1

>  <STEREO_CFG>
StereoCenters    0   0
Atom CFG    0   0   0
Bond CFG    0   0   0


>  <Activity>
p450-cyp1a2 inhibitor

$$$$

     RDKit          2D

 19 21  0  0  0  0  0  0  0  0999 V2000
    1.5000    0.0000    0.0000 C   0  0  0  0  0  0  0  0  0  0  0  0
    0.7500   -1.2990    0.0000 C   0  0  0  0  0  0  0  0  0  0  0  0
   -0.7500   -1.2990    0.0000 C   0  0  0  0  0  0  0  0  0  0  0  0
   -1.5000    0.0000    0.0000 C   0  0  0  0  0  0  0  0  0  0  0  0
   -0.7500    1.2990    0.0000 C   0  0  0  0  0  0  0  0  0  0  0  0
    0.7500    1.2990    0.0000 C   0  0  0  0  0  0  0  0  0  0  0  0
   -1.5000    2.5981    0.0000 C   0  0  0  0  0  0  0  0  0  0  0  0
   -0.7500    3.8971    0.0000 N   0  0  0  0  0  0  0  0  0  0  0  0
   -1.5000    5.1962    0.0000 C   0  0  0  0  0  0  0  0  0  0  0  0
   -3.0000    5.1962    0.0000 C   0  0  0  0  0  0  0  0  0  0  0  0
   -3.7500    3.8971    0.0000 C   0  0  0  0  0  0  0  0  0  0  0  0
   -3.0000    2.5981    0.0000 N   0  0  0  0  0  0  0  0  0  0  0  0
   -5.2500    3.8971    0.0000 N   0  0  0  0  0  0  0  0  0  0  0  0
   -6.1317    2.6836    0.0000 C   0  0  0  0  0  0  0  0  0  0  0  0
   -7.5583    3.1471    0.0000 C   0  0  0  0  0  0  0  0  0  0  0  0
   -7.5583    4.6471    0.0000 N   0  0  0  0  0  0  0  0  0  0  0  0
   -6.1317    5.1106    0.0000 C   0  0  0  0  0  0  0  0  0  0  0  0
   -1.5000   -2.5981    0.0000 C   0  0  0  0  0  0  0  0  0  0  0  0
   -2.2500   -3.8971    0.0000 N   0  0  0  0  0  0  0  0  0  0  0  0
  1  2  2
  2  3  1
  3  4  2
  4  5  1
  5  6  2
  5  7  1
  7  8  2
  8  9  1
  9 10  2
 10 11  1
 11 12  2
 11 13  1
 13 14  1
 14 15  2
 15 16  1
 16 17  2
  3 18  1
 18 19  3
  6  1  1
 12  7  1
 17 13  1
M  END
>  <COMP_NUM>
1

>  <STEREO_CFG>
StereoCenters    0   0
Atom CFG    0   0   0
Bond CFG    0   0   0


>  <ID>
3233084

>  <Activity>
p450-cyp1a2 inhibitor

$$$$

     RDKit          2D

 11 12  0  0  0  0  0  0  0  0999 V2000
    1.5000    0.0000    0.0000 C   0  0  0  0  0  0  0  0  0  0  0  0
    0.7500   -1.2990    0.0000 C   0  0  0  0  0  0  0  0  0  0  0  0
   -0.7500   -1.2990    0.0000 C   0  0  0  0  0  0  0  0  0  0  0  0
   -1.5000    0.0000    0.0000 C   0  0  0  0  0  0  0  0  0  0  0  0
   -0.7500    1.2990    0.0000 C   0  0  0  0  0  0  0  0  0  0  0  0
    0.7500    1.2990    0.0000 C   0  0  0  0  0  0  0  0  0  0  0  0
    1.5000    2.5981    0.0000 Cl  0  0  0  0  0  0  0  0  0  0  0  0
   -2.9672   -0.3119    0.0000 N   0  0  0  0  0  0  0  0  0  0  0  0
   -3.1240   -1.8037    0.0000 C   0  0  0  0  0  0  0  0  0  0  0  0
   -4.4231   -2.5537    0.0000 S   0  0  0  0  0  0  0  0  0  0  0  0
   -1.7537   -2.4138    0.0000 S   0  0  0  0  0  0  0  0  0  0  0  0
  1  2  2
  2  3  1
  3  4  2
  4  5  1
  5  6  2
  6  7  1
  4  8  1
  8  9  1
  9 10  2
  9 11  1
  6  1  1
 11  3  1
M  END
>  <COMP_NUM>
1

>  <STEREO_CFG>
StereoCenters    0   0
Atom CFG    0   0   0
Bond CFG    0   0   0


>  <Activity>
p450-cyp1a2 inhibitor

$$$$

     RDKit          2D

 22 25  0  0  0  0  0  0  0  0999 V2000
    5.4933   -4.1162    0.0000 C   0  0  0  0  0  0  0  0  0  0  0  0
    4.3786   -5.1199    0.0000 C   0  0  0  0  0  0  0  0  0  0  0  0
    2.9520   -4.6564    0.0000 C   0  0  0  0  0  0  0  0  0  0  0  0
    2.6401   -3.1891    0.0000 C   0  0  0  0  0  0  0  0  0  0  0  0
    3.7548   -2.1855    0.0000 C   0  0  0  0  0  0  0  0  0  0  0  0
    5.1814   -2.6490    0.0000 C   0  0  0  0  0  0  0  0  0  0  0  0
    1.2135   -2.7256    0.0000 N   0  0  0  0  0  0  0  0  0  0  0  0
   -0.0000   -3.6073    0.0000 C   0  0  0  0  0  0  0  0  0  0  0  0
   -1.2135   -2.7256    0.0000 N   0  0  0  0  0  0  0  0  0  0  0  0
   -0.7500   -1.2990    0.0000 C   0  0  0  0  0  0  0  0  0  0  0  0
    0.7500   -1.2990    0.0000 C   0  0  0  0  0  0  0  0  0  0  0  0
    1.5000    0.0000    0.0000 C   0  0  0  0  0  0  0  0  0  0  0  0
    0.7500    1.2990    0.0000 C   0  0  0  0  0  0  0  0  0  0  0  0
   -0.7500    1.2990    0.0000 C   0  0  0  0  0  0  0  0  0  0  0  0
   -1.5000    0.0000    0.0000 C   0  0  0  0  0  0  0  0  0  0  0  0
   -1.5000    2.5981    0.0000 N   0  0  0  0  0  0  0  0  0  0  0  0
   -0.7500    3.8971    0.0000 C   0  0  0  0  0  0  0  0  0  0  0  0
   -1.5000    5.1962    0.0000 C   0  0  0  0  0  0  0  0  0  0  0  0
   -2.9918    5.3529    0.0000 C   0  0  0  0  0  0  0  0  0  0  0  0
   -3.3037    6.8202    0.0000 C   0  0  0  0  0  0  0  0  0  0  0  0
   -2.0046    7.5702    0.0000 C   0  0  0  0  0  0  0  0  0  0  0  0
   -0.8899    6.5665    0.0000 S   0  0  0  0  0  0  0  0  0  0  0  0
  1  2  2
  2  3  1
  3  4  2
  4  5  1
  5  6  2
  4  7  1
  7  8  1
  8  9  2
  9 10  1
 10 11  2
 11 12  1
 12 13  2
 13 14  1
 14 15  2
 14 16  1
 16 17  1
 17 18  1
 18 19  2
 19 20  1
 20 21  2
 21 22  1
  6  1  1
 11  7  1
 15 10  1
 22 18  1
M  END
>  <COMP_NUM>
1

>  <STEREO_CFG>
StereoCenters    0   0
Atom CFG    0   0   0
Bond CFG    0   0   0


>  <Activity>
p450-cyp1a2 inhibitor

$$$$

     RDKit          2D

 26 28  0  0  0  0  0  0  0  0999 V2000
    3.0000    0.0000    0.0000 C   0  0  0  0  0  0  0  0  0  0  0  0
    1.5000    0.0000    0.0000 C   0  0  0  0  0  0  0  0  0  0  0  0
    0.7500   -1.2990    0.0000 C   0  0  0  0  0  0  0  0  0  0  0  0
   -0.7500   -1.2990    0.0000 C   0  0  0  0  0  0  0  0  0  0  0  0
   -1.5000    0.0000    0.0000 N   0  0  0  0  0  0  0  0  0  0  0  0
   -0.7500    1.2990    0.0000 C   0  0  0  0  0  0  0  0  0  0  0  0
   -1.5000    2.5981    0.0000 S   0  0  0  0  0  0  0  0  0  0  0  0
    0.7500    1.2990    0.0000 N   0  0  0  0  0  0  0  0  0  0  0  0
    1.5000    2.5981    0.0000 C   0  0  0  0  0  0  0  0  0  0  0  0
    3.0000    2.5981    0.0000 C   0  0  0  0  0  0  0  0  0  0  0  0
    3.7500    3.8971    0.0000 C   0  0  0  0  0  0  0  0  0  0  0  0
   -1.5000   -2.5981    0.0000 N   0  0  0  0  0  0  0  0  0  0  0  0
   -3.0000   -2.5981    0.0000 C   0  0  0  0  0  0  0  0  0  0  0  0
   -3.7500   -3.8971    0.0000 C   0  0  0  0  0  0  0  0  0  0  0  0
   -3.0000   -5.1962    0.0000 N   0  0  0  0  0  0  0  0  0  0  0  0
   -1.5000   -5.1962    0.0000 C   0  0  0  0  0  0  0  0  0  0  0  0
   -0.7500   -3.8971    0.0000 C   0  0  0  0  0  0  0  0  0  0  0  0
   -3.7500   -6.4952    0.0000 C   0  0  0  0  0  0  0  0  0  0  0  0
   -5.2500   -6.4952    0.0000 C   0  0  0  0  0  0  0  0  0  0  0  0
   -6.0000   -7.7942    0.0000 C   0  0  0  0  0  0  0  0  0  0  0  0
   -5.2500   -9.0933    0.0000 C   0  0  0  0  0  0  0  0  0  0  0  0
   -3.7500   -9.0933    0.0000 C   0  0  0  0  0  0  0  0  0  0  0  0
   -3.0000   -7.7942    0.0000 C   0  0  0  0  0  0  0  0  0  0  0  0
    1.5000   -2.5981    0.0000 C   0  0  0  0  0  0  0  0  0  0  0  0
    3.0000   -2.5981    0.0000 O   0  0  0  0  0  0  0  0  0  0  0  0
    0.7500   -3.8971    0.0000 C   0  0  0  0  0  0  0  0  0  0  0  0
  1  2  1
  2  3  2
  3  4  1
  4  5  2
  5  6  1
  6  7  2
  6  8  1
  8  9  1
  9 10  1
 10 11  2
  4 12  1
 12 13  1
 13 14  1
 14 15  1
 15 16  1
 16 17  1
 15 18  1
 18 19  2
 19 20  1
 20 21  2
 21 22  1
 22 23  2
  3 24  1
 24 25  2
 24 26  1
  8  2  1
 17 12  1
 23 18  1
M  END
>  <COMP_NUM>
1

>  <STEREO_CFG>
StereoCenters    0   0
Atom CFG    0   0   0
Bond CFG    0   0   0


>  <Activity>

$$$$

     RDKit          2D

 21 20  0  0  0  0  0  0  0  0999 V2000
   -2.2500    1.2990    0.0000 C   0  0  0  0  0  0  0  0  0  0  0  0
   -0.7500    1.2990    0.0000 C   0  0  0  0  0  0  0  0  0  0  0  0
    0.0000    2.5981    0.0000 O   0  0  0  0  0  0  0  0  0  0  0  0
    0.0000    0.0000    0.0000 C   0  0  0  0  0  0  0  0  0  0  0  0
    1.5000    0.0000    0.0000 C   0  0  0  0  0  0  0  0  0  0  0  0
    2.2500   -1.2990    0.0000 C   0  0  0  0  0  0  0  0  0  0  0  0
    3.7500   -1.2990    0.0000 C   0  0  0  0  0  0  0  0  0  0  0  0
    4.5000   -2.5981    0.0000 C   0  0  0  0  0  0  0  0  0  0  0  0
    6.0000   -2.5981    0.0000 C   0  0  0  0  0  0  0  0  0  0  0  0
    6.7500   -3.8971    0.0000 C   0  0  0  0  0  0  0  0  0  0  0  0
    8.2500   -3.8971    0.0000 C   0  0  0  0  0  0  0  0  0  0  0  0
    9.0000   -5.1962    0.0000 N   0  0  0  0  0  0  0  0  0  0  0  0
   10.5000   -5.1962    0.0000 C   0  0  0  0  0  0  0  0  0  0  0  0
    8.2500   -6.4952    0.0000 C   0  0  0  0  0  0  0  0  0  0  0  0
    2.2500    1.2990    0.0000 N   0  0  0  0  0  0  0  0  0  0  0  0
    3.7500    1.2990    0.0000 C   0  0  0  0  0  0  0  0  0  0  0  0
    1.5000    2.5981    0.0000 C   0  0  0  0  0  0  0  0  0  0  0  0
   -0.7500   -1.2990    0.0000 C   0  0  0  0  0  0  0  0  0  0  0  0
    0.0000   -2.5981    0.0000 O   0  0  0  0  0  0  0  0  0  0  0  0
   -2.2500   -1.2990    0.0000 O   0  0  0  0  0  0  0  0  0  0  0  0
   -3.0000   -2.5981    0.0000 C   0  0  0  0  0  0  0  0  0  0  0  0
  1  2  1
  2  3  2
  2  4  1
  4  5  2
  5  6  1
  6  7  2
  7  8  1
  8  9  2
  9 10  1
 10 11  2
 11 12  1
 12 13  1
 12 14  1
  5 15  1
 15 16  1
 15 17  1
  4 18  1
 18 19  2
 18 20  1
 20 21  1
M  END
>  <COMP_NUM>
1

>  <STEREO_CFG>
StereoCenters    0   4
Atom CFG    0   0   0
Bond CFG    0   0   0


>  <ID>
 6529782

>  <Activity>

$$$$

     RDKit          2D

 31 34  0  0  0  0  0  0  0  0999 V2000
    6.0000   -2.5981    0.0000 C   0  0  0  0  0  0  0  0  0  0  0  0
    5.2500   -1.2990    0.0000 C   0  0  0  0  0  0  0  0  0  0  0  0
    3.7500   -1.2990    0.0000 C   0  0  0  0  0  0  0  0  0  0  0  0
    3.0000    0.0000    0.0000 O   0  0  0  0  0  0  0  0  0  0  0  0
    1.5000    0.0000    0.0000 C   0  0  0  0  0  0  0  0  0  0  0  0
    0.7500   -1.2990    0.0000 C   0  0  0  0  0  0  0  0  0  0  0  0
   -0.7500   -1.2990    0.0000 C   0  0  0  0  0  0  0  0  0  0  0  0
   -1.5000    0.0000    0.0000 C   0  0  0  0  0  0  0  0  0  0  0  0
   -3.0000    0.0000    0.0000 C   0  0  0  0  0  0  0  0  0  0  0  0
[truncated: 19,911,684 more chars]
