# Supplementary material for: Computational Prediction of Inhibitors and Inducers of the Major Isoforms of Cytochrome P450
Source: Molecules. 2022 Sep 10;27(18):5875. doi: 10.3390/molecules27185875 (PMC9503090; doi:10.3390/molecules27185875)
Supplement: Supplementary file 1 [file molecules-27-05875-s001.zip › PubChem_1851_2C9.SDF]

     RDKit          2D

 34 35  0  0  0  0  0  0  0  0999 V2000
    1.5000    0.0000    0.0000 C   0  0  0  0  0  0  0  0  0  0  0  0
    0.7500   -1.2990    0.0000 C   0  0  0  0  0  0  0  0  0  0  0  0
   -0.7500   -1.2990    0.0000 C   0  0  0  0  0  0  0  0  0  0  0  0
   -1.5000    0.0000    0.0000 C   0  0  0  0  0  0  0  0  0  0  0  0
   -0.7500    1.2990    0.0000 C   0  0  0  0  0  0  0  0  0  0  0  0
    0.7500    1.2990    0.0000 C   0  0  0  0  0  0  0  0  0  0  0  0
    1.5000    2.5981    0.0000 I   0  0  0  0  0  0  0  0  0  0  0  0
   -1.5000    2.5981    0.0000 N   0  0  0  0  0  0  0  0  0  0  0  0
   -0.7500    3.8971    0.0000 C   0  0  0  0  0  0  0  0  0  0  0  0
    0.7500    3.8971    0.0000 O   0  0  0  0  0  0  0  0  0  0  0  0
   -1.5000    5.1962    0.0000 C   0  0  0  0  0  0  0  0  0  0  0  0
   -0.7500    6.4952    0.0000 C   0  0  0  0  0  0  0  0  0  0  0  0
   -1.5000    7.7942    0.0000 C   0  0  0  0  0  0  0  0  0  0  0  0
   -0.7500    9.0933    0.0000 C   0  0  0  0  0  0  0  0  0  0  0  0
   -1.5000   10.3923    0.0000 C   0  0  0  0  0  0  0  0  0  0  0  0
   -3.0000   10.3923    0.0000 O   0  0  0  0  0  0  0  0  0  0  0  0
   -0.7500   11.6913    0.0000 N   0  0  0  0  0  0  0  0  0  0  0  0
   -1.5000   12.9904    0.0000 C   0  0  0  0  0  0  0  0  0  0  0  0
   -0.7500   14.2894    0.0000 C   0  0  0  0  0  0  0  0  0  0  0  0
   -1.5000   15.5885    0.0000 C   0  0  0  0  0  0  0  0  0  0  0  0
   -3.0000   15.5885    0.0000 C   0  0  0  0  0  0  0  0  0  0  0  0
   -3.7500   14.2894    0.0000 C   0  0  0  0  0  0  0  0  0  0  0  0
   -3.0000   12.9904    0.0000 C   0  0  0  0  0  0  0  0  0  0  0  0
   -3.7500   11.6913    0.0000 I   0  0  0  0  0  0  0  0  0  0  0  0
   -5.2500   14.2894    0.0000 C   0  0  0  0  0  0  0  0  0  0  0  0
   -6.0000   15.5885    0.0000 O   0  0  0  0  0  0  0  0  0  0  0  0
   -6.0000   12.9904    0.0000 O   0  0  0  0  0  0  0  0  0  0  0  0
   -3.7500   16.8875    0.0000 I   0  0  0  0  0  0  0  0  0  0  0  0
    0.7500   14.2894    0.0000 I   0  0  0  0  0  0  0  0  0  0  0  0
   -3.0000    0.0000    0.0000 I   0  0  0  0  0  0  0  0  0  0  0  0
   -1.5000   -2.5981    0.0000 C   0  0  0  0  0  0  0  0  0  0  0  0
   -0.7500   -3.8971    0.0000 O   0  0  0  0  0  0  0  0  0  0  0  0
   -3.0000   -2.5981    0.0000 O   0  0  0  0  0  0  0  0  0  0  0  0
    1.5000   -2.5981    0.0000 I   0  0  0  0  0  0  0  0  0  0  0  0
  1  2  2
  2  3  1
  3  4  2
  4  5  1
  5  6  2
  6  7  1
  5  8  1
  8  9  1
  9 10  2
  9 11  1
 11 12  1
 12 13  1
 13 14  1
 14 15  1
 15 16  2
 15 17  1
 17 18  1
 18 19  2
 19 20  1
 20 21  2
 21 22  1
 22 23  2
 23 24  1
 22 25  1
 25 26  2
 25 27  1
 21 28  1
 19 29  1
  4 30  1
  3 31  1
 31 32  2
 31 33  1
  2 34  1
  6  1  1
 23 18  1
M  END
>  <COMP_NUM>
1

>  <STEREO_CFG>
StereoCenters    0   0
Atom CFG    0   0   0
Bond CFG    0   0   0


>  <ID>
 3739

>  <Activity>

$$$$

     RDKit          2D

 28 30  0  0  0  0  0  0  0  0999 V2000
    1.5000    0.0000    0.0000 C   0  0  0  0  0  0  0  0  0  0  0  0
    0.7500   -1.2990    0.0000 C   0  0  0  0  0  0  0  0  0  0  0  0
   -0.7500   -1.2990    0.0000 N   0  0  0  0  0  0  0  0  0  0  0  0
   -1.5000    0.0000    0.0000 C   0  0  0  0  0  0  0  0  0  0  0  0
   -0.7500    1.2990    0.0000 C   0  0  0  0  0  0  0  0  0  0  0  0
    0.7500    1.2990    0.0000 N   0  0  0  0  0  0  0  0  0  0  0  0
    1.2698    3.9627    0.0000 C   0  0  0  0  0  0  0  0  0  0  0  0
    0.6597    5.3330    0.0000 N   0  0  0  0  0  0  0  0  0  0  0  0
   -0.3440    6.4477    0.0000 C   0  0  0  0  0  0  0  0  0  0  0  0
    0.6000    7.6135    0.0000 S   0  0  0  0  0  0  0  0  0  0  0  0
   -1.6430    7.1977    0.0000 C   0  0  0  0  0  0  0  0  0  0  0  0
   -1.1055    8.5981    0.0000 S   0  0  0  0  0  0  0  0  0  0  0  0
   -3.1103    7.5096    0.0000 N   0  0  0  0  0  0  0  0  0  0  0  0
   -4.6021    7.3528    0.0000 C   0  0  0  0  0  0  0  0  0  0  0  0
   -5.9724    6.7427    0.0000 N   0  0  0  0  0  0  0  0  0  0  0  0
   -7.0871    5.7390    0.0000 C   0  0  0  0  0  0  0  0  0  0  0  0
   -7.8371    4.4400    0.0000 C   0  0  0  0  0  0  0  0  0  0  0  0
   -8.1490    2.9728    0.0000 N   0  0  0  0  0  0  0  0  0  0  0  0
   -7.0342    3.9764    0.0000 C   0  0  0  0  0  0  0  0  0  0  0  0
   -6.2842    5.2755    0.0000 C   0  0  0  0  0  0  0  0  0  0  0  0
   -7.9922    1.4810    0.0000 C   0  0  0  0  0  0  0  0  0  0  0  0
   -7.3821    0.1106    0.0000 N   0  0  0  0  0  0  0  0  0  0  0  0
   -6.3784   -1.0041    0.0000 C   0  0  0  0  0  0  0  0  0  0  0  0
   -7.3223   -2.1698    0.0000 S   0  0  0  0  0  0  0  0  0  0  0  0
   -5.0793   -1.7541    0.0000 C   0  0  0  0  0  0  0  0  0  0  0  0
   -5.6169   -3.1544    0.0000 S   0  0  0  0  0  0  0  0  0  0  0  0
   -3.6121   -2.0659    0.0000 N   0  0  0  0  0  0  0  0  0  0  0  0
   -2.1203   -1.9091    0.0000 C   0  0  0  0  0  0  0  0  0  0  0  0
  1  2  1
  2  3  1
  3  4  1
  4  5  1
  5  6  1
  6  7  1
  7  8  1
  8  9  1
  9 10  2
  9 11  1
 11 12  2
 11 13  1
 13 14  1
 14 15  1
 15 16  1
 16 17  1
 17 18  1
 18 19  1
 19 20  1
 18 21  1
 21 22  1
 22 23  1
 23 24  2
 23 25  1
 25 26  2
 25 27  1
 27 28  1
  6  1  1
 28  3  1
 20 15  1
M  END
>  <COMP_NUM>
1

>  <STEREO_CFG>
StereoCenters    0   0
Atom CFG    0   0   0
Bond CFG    0   0   0


>  <ID>
 3246199

>  <Activity>

$$$$

     RDKit          2D

 16 15  0  0  0  0  0  0  0  0999 V2000
    0.0000    0.0000    0.0000 C   0  0  0  0  0  0  0  0  0  0  0  0
    1.2990    0.7500    0.0000 C   0  0  0  0  0  0  0  0  0  0  0  0
    2.5981   -0.0000    0.0000 N   0  0  0  0  0  0  0  0  0  0  0  0
    3.8971    0.7500    0.0000 C   0  0  0  0  0  0  0  0  0  0  0  0
    5.1962   -0.0000    0.0000 C   0  0  0  0  0  0  0  0  0  0  0  0
    2.5981   -1.5000    0.0000 C   0  0  0  0  0  0  0  0  0  0  0  0
    3.8971   -2.2500    0.0000 S   0  0  0  0  0  0  0  0  0  0  0  0
    1.2990   -2.2500    0.0000 S   0  0  0  0  0  0  0  0  0  0  0  0
    1.2990   -3.7500    0.0000 S   0  0  0  0  0  0  0  0  0  0  0  0
    0.0000   -4.5000    0.0000 C   0  0  0  0  0  0  0  0  0  0  0  0
   -1.2990   -3.7500    0.0000 S   0  0  0  0  0  0  0  0  0  0  0  0
    0.0000   -6.0000    0.0000 N   0  0  0  0  0  0  0  0  0  0  0  0
   -1.2990   -6.7500    0.0000 C   0  0  0  0  0  0  0  0  0  0  0  0
   -1.2990   -8.2500    0.0000 C   0  0  0  0  0  0  0  0  0  0  0  0
    1.2990   -6.7500    0.0000 C   0  0  0  0  0  0  0  0  0  0  0  0
    1.2990   -8.2500    0.0000 C   0  0  0  0  0  0  0  0  0  0  0  0
  1  2  1
  2  3  1
  3  4  1
  4  5  1
  3  6  1
  6  7  2
  6  8  1
  8  9  1
  9 10  1
 10 11  2
 10 12  1
 12 13  1
 13 14  1
 12 15  1
 15 16  1
M  END
>  <COMP_NUM>
1

>  <STEREO_CFG>
StereoCenters    0   0
Atom CFG    0   0   0
Bond CFG    0   0   0


>  <ID>
3117

>  <Activity>
p450-cyp2c9 inhibitor

$$$$

     RDKit          2D

 21 24  0  0  0  0  0  0  0  0999 V2000
    1.5000    0.0000    0.0000 C   0  0  0  0  0  0  0  0  0  0  0  0
    0.7500   -1.2990    0.0000 C   0  0  0  0  0  0  0  0  0  0  0  0
   -0.7500   -1.2990    0.0000 C   0  0  0  0  0  0  0  0  0  0  0  0
   -1.5000    0.0000    0.0000 C   0  0  0  0  0  0  0  0  0  0  0  0
   -0.7500    1.2990    0.0000 C   0  0  0  0  0  0  0  0  0  0  0  0
    0.7500    1.2990    0.0000 C   0  0  0  0  0  0  0  0  0  0  0  0
   -1.7537    2.4138    0.0000 N   0  0  0  0  0  0  0  0  0  0  0  0
   -3.1240    1.8037    0.0000 C   0  0  0  0  0  0  0  0  0  0  0  0
   -2.9672    0.3119    0.0000 S   0  0  0  0  0  0  0  0  0  0  0  0
   -4.4231    2.5537    0.0000 S   0  0  0  0  0  0  0  0  0  0  0  0
   -4.4231    4.0537    0.0000 C   0  0  0  0  0  0  0  0  0  0  0  0
   -5.7221    4.8037    0.0000 S   0  0  0  0  0  0  0  0  0  0  0  0
   -5.7221    6.3037    0.0000 C   0  0  0  0  0  0  0  0  0  0  0  0
   -4.5086    7.1853    0.0000 N   0  0  0  0  0  0  0  0  0  0  0  0
   -4.9721    8.6119    0.0000 C   0  0  0  0  0  0  0  0  0  0  0  0
   -4.2221    9.9110    0.0000 C   0  0  0  0  0  0  0  0  0  0  0  0
   -4.9721   11.2100    0.0000 C   0  0  0  0  0  0  0  0  0  0  0  0
   -6.4721   11.2100    0.0000 C   0  0  0  0  0  0  0  0  0  0  0  0
   -7.2221    9.9110    0.0000 C   0  0  0  0  0  0  0  0  0  0  0  0
   -6.4721    8.6119    0.0000 C   0  0  0  0  0  0  0  0  0  0  0  0
   -6.9356    7.1853    0.0000 S   0  0  0  0  0  0  0  0  0  0  0  0
  1  2  2
  2  3  1
  3  4  2
  4  5  1
  5  6  2
  5  7  1
  7  8  2
  8  9  1
  8 10  1
 10 11  1
 11 12  1
 12 13  1
 13 14  2
 14 15  1
 15 16  2
 16 17  1
 17 18  2
 18 19  1
 19 20  2
 20 21  1
  6  1  1
  9  4  1
 21 13  1
 20 15  1
M  END
>  <COMP_NUM>
1

>  <STEREO_CFG>
StereoCenters    0   0
Atom CFG    0   0   0
Bond CFG    0   0   0


>  <ID>
 234859

>  <Activity>

$$$$

     RDKit          2D

 27 31  0  0  0  0  0  0  0  0999 V2000
    9.1027   -9.0702    0.0000 C   0  0  0  0  0  0  0  0  0  0  0  0
    7.8037   -9.8202    0.0000 C   0  0  0  0  0  0  0  0  0  0  0  0
    6.5046   -9.0702    0.0000 C   0  0  0  0  0  0  0  0  0  0  0  0
    6.5046   -7.5702    0.0000 C   0  0  0  0  0  0  0  0  0  0  0  0
    7.8037   -6.8202    0.0000 C   0  0  0  0  0  0  0  0  0  0  0  0
    9.1027   -7.5702    0.0000 C   0  0  0  0  0  0  0  0  0  0  0  0
    7.4918   -5.3529    0.0000 N   0  0  0  0  0  0  0  0  0  0  0  0
    6.0000   -5.1962    0.0000 C   0  0  0  0  0  0  0  0  0  0  0  0
    5.3899   -6.5665    0.0000 S   0  0  0  0  0  0  0  0  0  0  0  0
    5.2500   -3.8971    0.0000 S   0  0  0  0  0  0  0  0  0  0  0  0
    3.7500   -3.8971    0.0000 C   0  0  0  0  0  0  0  0  0  0  0  0
    3.0000   -2.5981    0.0000 C   0  0  0  0  0  0  0  0  0  0  0  0
    3.7500   -1.2990    0.0000 O   0  0  0  0  0  0  0  0  0  0  0  0
    1.5000   -2.5981    0.0000 N   0  0  0  0  0  0  0  0  0  0  0  0
    0.7500   -1.2990    0.0000 C   0  0  0  0  0  0  0  0  0  0  0  0
    1.5000    0.0000    0.0000 C   0  0  0  0  0  0  0  0  0  0  0  0
    0.7500    1.2990    0.0000 C   0  0  0  0  0  0  0  0  0  0  0  0
   -0.7500    1.2990    0.0000 C   0  0  0  0  0  0  0  0  0  0  0  0
   -1.5000    0.0000    0.0000 C   0  0  0  0  0  0  0  0  0  0  0  0
   -0.7500   -1.2990    0.0000 C   0  0  0  0  0  0  0  0  0  0  0  0
   -1.5000   -2.5981    0.0000 S   0  0  0  0  0  0  0  0  0  0  0  0
   -0.7500   -3.8971    0.0000 C   0  0  0  0  0  0  0  0  0  0  0  0
   -1.5000   -5.1962    0.0000 C   0  0  0  0  0  0  0  0  0  0  0  0
   -0.7500   -6.4952    0.0000 C   0  0  0  0  0  0  0  0  0  0  0  0
    0.7500   -6.4952    0.0000 C   0  0  0  0  0  0  0  0  0  0  0  0
    1.5000   -5.1962    0.0000 C   0  0  0  0  0  0  0  0  0  0  0  0
    0.7500   -3.8971    0.0000 C   0  0  0  0  0  0  0  0  0  0  0  0
  1  2  2
  2  3  1
  3  4  2
  4  5  1
  5  6  2
  5  7  1
  7  8  2
  8  9  1
  8 10  1
 10 11  1
 11 12  1
 12 13  2
 12 14  1
 14 15  1
 15 16  2
 16 17  1
 17 18  2
 18 19  1
 19 20  2
 20 21  1
 21 22  1
 22 23  2
 23 24  1
 24 25  2
 25 26  1
 26 27  2
  6  1  1
  9  4  1
 27 14  1
 20 15  1
 27 22  1
M  END
>  <COMP_NUM>
1

>  <STEREO_CFG>
StereoCenters    0   0
Atom CFG    0   0   0
Bond CFG    0   0   0


>  <ID>
1959655

>  <Activity>
p450-cyp2c9 inhibitor

$$$$

     RDKit          2D

 22 25  0  0  0  0  0  0  0  0999 V2000
    1.5000    0.0000    0.0000 C   0  0  0  0  0  0  0  0  0  0  0  0
    0.7500   -1.2990    0.0000 C   0  0  0  0  0  0  0  0  0  0  0  0
   -0.7500   -1.2990    0.0000 C   0  0  0  0  0  0  0  0  0  0  0  0
   -1.5000    0.0000    0.0000 C   0  0  0  0  0  0  0  0  0  0  0  0
   -0.7500    1.2990    0.0000 C   0  0  0  0  0  0  0  0  0  0  0  0
    0.7500    1.2990    0.0000 C   0  0  0  0  0  0  0  0  0  0  0  0
   -1.7537    2.4138    0.0000 N   0  0  0  0  0  0  0  0  0  0  0  0
   -3.1240    1.8037    0.0000 C   0  0  0  0  0  0  0  0  0  0  0  0
   -2.9672    0.3119    0.0000 S   0  0  0  0  0  0  0  0  0  0  0  0
   -4.4231    2.5537    0.0000 S   0  0  0  0  0  0  0  0  0  0  0  0
   -4.4231    4.0537    0.0000 C   0  0  0  0  0  0  0  0  0  0  0  0
   -5.7221    4.8037    0.0000 C   0  0  0  0  0  0  0  0  0  0  0  0
   -5.7221    6.3037    0.0000 S   0  0  0  0  0  0  0  0  0  0  0  0
   -7.0211    7.0537    0.0000 C   0  0  0  0  0  0  0  0  0  0  0  0
   -7.1779    8.5454    0.0000 N   0  0  0  0  0  0  0  0  0  0  0  0
   -8.6451    8.8573    0.0000 C   0  0  0  0  0  0  0  0  0  0  0  0
   -9.3951   10.1563    0.0000 C   0  0  0  0  0  0  0  0  0  0  0  0
  -10.8951   10.1563    0.0000 C   0  0  0  0  0  0  0  0  0  0  0  0
  -11.6451    8.8573    0.0000 C   0  0  0  0  0  0  0  0  0  0  0  0
  -10.8951    7.5583    0.0000 C   0  0  0  0  0  0  0  0  0  0  0  0
   -9.3951    7.5583    0.0000 C   0  0  0  0  0  0  0  0  0  0  0  0
   -8.3914    6.4435    0.0000 S   0  0  0  0  0  0  0  0  0  0  0  0
  1  2  2
  2  3  1
  3  4  2
  4  5  1
  5  6  2
  5  7  1
  7  8  2
  8  9  1
  8 10  1
 10 11  1
 11 12  1
 12 13  1
 13 14  1
 14 15  2
 15 16  1
 16 17  2
 17 18  1
 18 19  2
 19 20  1
 20 21  2
 21 22  1
  6  1  1
  9  4  1
 22 14  1
 21 16  1
M  END
>  <COMP_NUM>
1

>  <STEREO_CFG>
StereoCenters    0   0
Atom CFG    0   0   0
Bond CFG    0   0   0


>  <ID>
 302689

>  <Activity>

$$$$

     RDKit          2D

 42 49  0  0  0  0  0  0  0  0999 V2000
    3.7500   -6.4952    0.0000 C   0  0  0  0  0  0  0  0  0  0  0  0
    3.0000   -7.7942    0.0000 C   0  0  0  0  0  0  0  0  0  0  0  0
    1.5000   -7.7942    0.0000 C   0  0  0  0  0  0  0  0  0  0  0  0
    0.7500   -6.4952    0.0000 C   0  0  0  0  0  0  0  0  0  0  0  0
    1.5000   -5.1962    0.0000 C   0  0  0  0  0  0  0  0  0  0  0  0
    3.0000   -5.1962    0.0000 C   0  0  0  0  0  0  0  0  0  0  0  0
   -0.7500   -6.4952    0.0000 C   0  0  0  0  0  0  0  0  0  0  0  0
   -1.5000   -5.1962    0.0000 C   0  0  0  0  0  0  0  0  0  0  0  0
   -3.0000   -5.1962    0.0000 C   0  0  0  0  0  0  0  0  0  0  0  0
   -3.7500   -3.8971    0.0000 C   0  0  0  0  0  0  0  0  0  0  0  0
   -3.0000   -2.5981    0.0000 C   0  0  0  0  0  0  0  0  0  0  0  0
   -1.5000   -2.5981    0.0000 C   0  0  0  0  0  0  0  0  0  0  0  0
   -0.7500   -3.8971    0.0000 C   0  0  0  0  0  0  0  0  0  0  0  0
    0.7500   -3.8971    0.0000 C   0  0  0  0  0  0  0  0  0  0  0  0
    1.5000   -2.5981    0.0000 C   0  0  0  0  0  0  0  0  0  0  0  0
    0.7500   -1.2990    0.0000 C   0  0  0  0  0  0  0  0  0  0  0  0
    1.5000    0.0000    0.0000 C   0  0  0  0  0  0  0  0  0  0  0  0
    0.7500    1.2990    0.0000 C   0  0  0  0  0  0  0  0  0  0  0  0
   -0.7500    1.2990    0.0000 C   0  0  0  0  0  0  0  0  0  0  0  0
   -1.5000    0.0000    0.0000 C   0  0  0  0  0  0  0  0  0  0  0  0
   -0.7500   -1.2990    0.0000 C   0  0  0  0  0  0  0  0  0  0  0  0
   -1.5000   -7.7942    0.0000 C   0  0  0  0  0  0  0  0  0  0  0  0
   -0.7500   -9.0933    0.0000 C   0  0  0  0  0  0  0  0  0  0  0  0
   -1.5000  -10.3923    0.0000 C   0  0  0  0  0  0  0  0  0  0  0  0
   -0.7500  -11.6913    0.0000 C   0  0  0  0  0  0  0  0  0  0  0  0
    0.7500  -11.6913    0.0000 C   0  0  0  0  0  0  0  0  0  0  0  0
    1.5000  -10.3923    0.0000 C   0  0  0  0  0  0  0  0  0  0  0  0
    0.7500   -9.0933    0.0000 C   0  0  0  0  0  0  0  0  0  0  0  0
   -3.0000   -7.7942    0.0000 C   0  0  0  0  0  0  0  0  0  0  0  0
   -3.7500   -6.4952    0.0000 C   0  0  0  0  0  0  0  0  0  0  0  0
   -5.2500   -6.4952    0.0000 C   0  0  0  0  0  0  0  0  0  0  0  0
   -6.0000   -7.7942    0.0000 C   0  0  0  0  0  0  0  0  0  0  0  0
   -5.2500   -9.0933    0.0000 C   0  0  0  0  0  0  0  0  0  0  0  0
   -3.7500   -9.0933    0.0000 C   0  0  0  0  0  0  0  0  0  0  0  0
   -3.0000  -10.3923    0.0000 C   0  0  0  0  0  0  0  0  0  0  0  0
   -3.7500  -11.6913    0.0000 C   0  0  0  0  0  0  0  0  0  0  0  0
   -5.2500  -11.6913    0.0000 C   0  0  0  0  0  0  0  0  0  0  0  0
   -6.0000  -12.9904    0.0000 C   0  0  0  0  0  0  0  0  0  0  0  0
   -7.5000  -12.9904    0.0000 C   0  0  0  0  0  0  0  0  0  0  0  0
   -8.2500  -11.6913    0.0000 C   0  0  0  0  0  0  0  0  0  0  0  0
   -7.5000  -10.3923    0.0000 C   0  0  0  0  0  0  0  0  0  0  0  0
   -6.0000  -10.3923    0.0000 C   0  0  0  0  0  0  0  0  0  0  0  0
  1  2  2
  2  3  1
  3  4  2
  4  5  1
  5  6  2
  7  4  1
  7  8  1
  8  9  2
  9 10  1
 10 11  2
 11 12  1
 12 13  2
 13 14  1
 14 15  2
 15 16  1
 16 17  2
 17 18  1
 18 19  2
 19 20  1
 20 21  2
  7 22  1
 22 23  1
 23 24  2
 24 25  1
 25 26  2
 26 27  1
 27 28  2
 22 29  1
 29 30  2
 30 31  1
 31 32  2
 32 33  1
 33 34  2
 34 35  1
 35 36  2
 36 37  1
 37 38  2
 38 39  1
 39 40  2
 40 41  1
 41 42  2
  6  1  1
 13  8  1
 21 12  1
 21 16  1
 28 23  1
 34 29  1
 42 33  1
 42 37  1
M  END
>  <COMP_NUM>
1

>  <STEREO_CFG>
StereoCenters    2   0
Atom CFG    0   0   0
Bond CFG    1   0   1


>  <ID>
 5771544

>  <Activity>

$$$$

     RDKit          2D

 16 16  0  0  0  0  0  0  0  0999 V2000
    3.5260   -1.2990    0.0000 C   0  0  0  0  0  0  0  0  0  0  0  0
    5.0260   -1.2990    0.0000 C   0  0  0  0  0  0  0  0  0  0  0  0
    5.7760    0.0000    0.0000 O   0  0  0  0  0  0  0  0  0  0  0  0
    5.7760   -2.5981    0.0000 O   0  0  0  0  0  0  0  0  0  0  0  0
    2.7760    0.0000    0.0000 S   0  0  0  0  0  0  0  0  0  0  0  0
    1.2760    0.0000    0.0000 C   0  0  0  0  0  0  0  0  0  0  0  0
    0.3943    1.2135    0.0000 C   0  0  0  0  0  0  0  0  0  0  0  0
   -1.0323    0.7500    0.0000 S   0  0  0  0  0  0  0  0  0  0  0  0
   -1.0323   -0.7500    0.0000 C   0  0  0  0  0  0  0  0  0  0  0  0
   -2.2458   -1.6317    0.0000 S   0  0  0  0  0  0  0  0  0  0  0  0
    0.3943   -1.2135    0.0000 S   0  0  0  0  0  0  0  0  0  0  0  0
    0.8578    2.6401    0.0000 S   0  0  0  0  0  0  0  0  0  0  0  0
   -0.1459    3.7548    0.0000 C   0  0  0  0  0  0  0  0  0  0  0  0
    0.3177    5.1814    0.0000 C   0  0  0  0  0  0  0  0  0  0  0  0
    1.7849    5.4933    0.0000 O   0  0  0  0  0  0  0  0  0  0  0  0
   -0.6860    6.2961    0.0000 O   0  0  0  0  0  0  0  0  0  0  0  0
  1  2  1
  2  3  2
  2  4  1
  1  5  1
  5  6  1
  6  7  2
  7  8  1
  8  9  1
  9 10  2
  9 11  1
  7 12  1
 12 13  1
 13 14  1
 14 15  2
 14 16  1
 11  6  1
M  END
>  <COMP_NUM>
1

>  <STEREO_CFG>
StereoCenters    0   0
Atom CFG    0   0   0
Bond CFG    0   0   0


>  <ID>
 2771368

>  <Activity>

$$$$

     RDKit          2D

 30 34  0  0  0  0  0  0  0  0999 V2000
    1.5000    0.0000    0.0000 C   0  0  0  0  0  0  0  0  0  0  0  0
    0.7500   -1.2990    0.0000 C   0  0  0  0  0  0  0  0  0  0  0  0
   -0.7500   -1.2990    0.0000 N   0  0  0  0  0  0  0  0  0  0  0  0
   -1.5000    0.0000    0.0000 C   0  0  0  0  0  0  0  0  0  0  0  0
   -0.7500    1.2990    0.0000 C   0  0  0  0  0  0  0  0  0  0  0  0
    0.7500    1.2990    0.0000 C   0  0  0  0  0  0  0  0  0  0  0  0
    2.2500    1.2990    0.0000 S   0  0  0  0  0  0  0  0  0  0  0  0
    3.0000    2.5981    0.0000 S   0  0  0  0  0  0  0  0  0  0  0  0
    2.2500    3.8971    0.0000 C   0  0  0  0  0  0  0  0  0  0  0  0
    3.7500    3.8971    0.0000 C   0  0  0  0  0  0  0  0  0  0  0  0
    4.5000    5.1962    0.0000 C   0  0  0  0  0  0  0  0  0  0  0  0
    3.7500    6.4952    0.0000 N   0  0  0  0  0  0  0  0  0  0  0  0
    2.2500    6.4952    0.0000 C   0  0  0  0  0  0  0  0  0  0  0  0
    1.5000    5.1962    0.0000 C   0  0  0  0  0  0  0  0  0  0  0  0
    4.5000    7.7942    0.0000 C   0  0  0  0  0  0  0  0  0  0  0  0
    6.0000    7.7942    0.0000 C   0  0  0  0  0  0  0  0  0  0  0  0
    6.7500    6.4952    0.0000 C   0  0  0  0  0  0  0  0  0  0  0  0
    8.2500    6.4952    0.0000 C   0  0  0  0  0  0  0  0  0  0  0  0
    9.0000    7.7942    0.0000 C   0  0  0  0  0  0  0  0  0  0  0  0
    8.2500    9.0933    0.0000 C   0  0  0  0  0  0  0  0  0  0  0  0
    6.7500    9.0933    0.0000 C   0  0  0  0  0  0  0  0  0  0  0  0
    0.7500    3.8971    0.0000 S   0  0  0  0  0  0  0  0  0  0  0  0
   -0.0000    2.5981    0.0000 S   0  0  0  0  0  0  0  0  0  0  0  0
   -1.5000   -2.5981    0.0000 C   0  0  0  0  0  0  0  0  0  0  0  0
   -3.0000   -2.5981    0.0000 C   0  0  0  0  0  0  0  0  0  0  0  0
   -3.7500   -1.2990    0.0000 C   0  0  0  0  0  0  0  0  0  0  0  0
   -5.2500   -1.2990    0.0000 C   0  0  0  0  0  0  0  0  0  0  0  0
   -6.0000   -2.5981    0.0000 C   0  0  0  0  0  0  0  0  0  0  0  0
   -5.2500   -3.8971    0.0000 C   0  0  0  0  0  0  0  0  0  0  0  0
   -3.7500   -3.8971    0.0000 C   0  0  0  0  0  0  0  0  0  0  0  0
  1  2  1
  2  3  1
  3  4  1
  4  5  1
  5  6  1
  6  7  1
  7  8  1
  8  9  1
  9 10  1
 10 11  1
 11 12  1
 12 13  1
 13 14  1
 12 15  1
 15 16  1
 16 17  2
 17 18  1
 18 19  2
 19 20  1
 20 21  2
  9 22  1
 22 23  1
  3 24  1
 24 25  1
 25 26  2
 26 27  1
 27 28  2
 28 29  1
 29 30  2
  6  1  1
 23  6  1
 14  9  1
 21 16  1
 30 25  1
M  END
>  <COMP_NUM>
1

>  <STEREO_CFG>
StereoCenters    0   0
Atom CFG    0   0   0
Bond CFG    0   0   0


>  <ID>
 250319

>  <Activity>

$$$$

     RDKit          2D

 25 27  0  0  0  0  0  0  0  0999 V2000
    5.2500   -1.2990    0.0000 C   0  0  0  0  0  0  0  0  0  0  0  0
    3.7500   -1.2990    0.0000 C   0  0  0  0  0  0  0  0  0  0  0  0
    3.0000    0.0000    0.0000 N   0  0  0  0  0  0  0  0  0  0  0  0
    3.7500    1.2990    0.0000 C   0  0  0  0  0  0  0  0  0  0  0  0
    5.2500    1.2990    0.0000 C   0  0  0  0  0  0  0  0  0  0  0  0
    1.5000    0.0000    0.0000 C   0  0  0  0  0  0  0  0  0  0  0  0
    0.7500   -1.2990    0.0000 C   0  0  0  0  0  0  0  0  0  0  0  0
   -0.7500   -1.2990    0.0000 C   0  0  0  0  0  0  0  0  0  0  0  0
   -1.5000    0.0000    0.0000 C   0  0  0  0  0  0  0  0  0  0  0  0
   -0.7500    1.2990    0.0000 C   0  0  0  0  0  0  0  0  0  0  0  0
    0.7500    1.2990    0.0000 C   0  0  0  0  0  0  0  0  0  0  0  0
   -3.0000    0.0000    0.0000 N   0  0  0  0  0  0  0  0  0  0  0  0
   -3.8817   -1.2135    0.0000 C   0  0  0  0  0  0  0  0  0  0  0  0
   -3.4182   -2.6401    0.0000 O   0  0  0  0  0  0  0  0  0  0  0  0
   -5.3083   -0.7500    0.0000 C   0  0  0  0  0  0  0  0  0  0  0  0
   -6.5218   -1.6317    0.0000 C   0  0  0  0  0  0  0  0  0  0  0  0
   -7.8921   -1.0216    0.0000 C   0  0  0  0  0  0  0  0  0  0  0  0
   -8.0489    0.4702    0.0000 C   0  0  0  0  0  0  0  0  0  0  0  0
   -9.4192    1.0803    0.0000 N   0  0  0  0  0  0  0  0  0  0  0  0
  -10.6327    0.1986    0.0000 C   0  0  0  0  0  0  0  0  0  0  0  0
  -10.4760   -1.2931    0.0000 C   0  0  0  0  0  0  0  0  0  0  0  0
   -9.1056   -1.9033    0.0000 C   0  0  0  0  0  0  0  0  0  0  0  0
   -5.3083    0.7500    0.0000 S   0  0  0  0  0  0  0  0  0  0  0  0
   -3.8817    1.2135    0.0000 C   0  0  0  0  0  0  0  0  0  0  0  0
   -3.4182    2.6401    0.0000 S   0  0  0  0  0  0  0  0  0  0  0  0
  1  2  1
  2  3  1
  3  4  1
  4  5  1
  3  6  1
  6  7  2
  7  8  1
  8  9  2
  9 10  1
 10 11  2
  9 12  1
 12 13  1
 13 14  2
 13 15  1
 15 16  2
 16 17  1
 17 18  2
 18 19  1
 19 20  2
 20 21  1
 21 22  2
 15 23  1
 23 24  1
 24 25  2
 11  6  1
 24 12  1
 22 17  1
M  END
>  <COMP_NUM>
1

>  <STEREO_CFG>
StereoCenters    0   1
Atom CFG    0   0   0
Bond CFG    0   0   0


>  <ID>
 1553304

>  <Activity>

$$$$

     RDKit          2D

 33 38  0  0  0  0  0  0  0  0999 V2000
   -5.3083   -3.3481    0.0000 B   0  0  0  0  0  0  0  0  0  0  0  0
   -5.3083   -1.8481    0.0000 O   0  0  0  0  0  0  0  0  0  0  0  0
   -3.8817   -1.3846    0.0000 C   0  0  0  0  0  0  0  0  0  0  0  0
   -3.0000   -2.5981    0.0000 C   0  0  0  0  0  0  0  0  0  0  0  0
   -3.8817   -3.8116    0.0000 O   0  0  0  0  0  0  0  0  0  0  0  0
   -1.5000   -2.5981    0.0000 C   0  0  0  0  0  0  0  0  0  0  0  0
   -0.7500   -1.2990    0.0000 C   0  0  0  0  0  0  0  0  0  0  0  0
    0.7500   -1.2990    0.0000 C   0  0  0  0  0  0  0  0  0  0  0  0
    1.5000    0.0000    0.0000 C   0  0  0  0  0  0  0  0  0  0  0  0
    0.7500    1.2990    0.0000 O   0  0  0  0  0  0  0  0  0  0  0  0
   -0.7500    1.2990    0.0000 B   0  0  0  0  0  0  0  0  0  0  0  0
   -1.5000    0.0000    0.0000 O   0  0  0  0  0  0  0  0  0  0  0  0
   -1.5000    2.5981    0.0000 C   0  0  0  0  0  0  0  0  0  0  0  0
   -0.7500    3.8971    0.0000 C   0  0  0  0  0  0  0  0  0  0  0  0
   -1.5000    5.1962    0.0000 C   0  0  0  0  0  0  0  0  0  0  0  0
   -3.0000    5.1962    0.0000 C   0  0  0  0  0  0  0  0  0  0  0  0
   -3.7500    3.8971    0.0000 C   0  0  0  0  0  0  0  0  0  0  0  0
   -3.0000    2.5981    0.0000 C   0  0  0  0  0  0  0  0  0  0  0  0
    1.5000   -2.5981    0.0000 O   0  0  0  0  0  0  0  0  0  0  0  0
    0.7500   -3.8971    0.0000 B   0  0  0  0  0  0  0  0  0  0  0  0
   -0.7500   -3.8971    0.0000 O   0  0  0  0  0  0  0  0  0  0  0  0
    1.5000   -5.1962    0.0000 C   0  0  0  0  0  0  0  0  0  0  0  0
    0.7500   -6.4952    0.0000 C   0  0  0  0  0  0  0  0  0  0  0  0
    1.5000   -7.7942    0.0000 C   0  0  0  0  0  0  0  0  0  0  0  0
    3.0000   -7.7942    0.0000 C   0  0  0  0  0  0  0  0  0  0  0  0
    3.7500   -6.4952    0.0000 C   0  0  0  0  0  0  0  0  0  0  0  0
    3.0000   -5.1962    0.0000 C   0  0  0  0  0  0  0  0  0  0  0  0
   -6.5218   -4.2298    0.0000 C   0  0  0  0  0  0  0  0  0  0  0  0
   -7.8921   -3.6196    0.0000 C   0  0  0  0  0  0  0  0  0  0  0  0
   -9.1056   -4.5013    0.0000 C   0  0  0  0  0  0  0  0  0  0  0  0
   -8.9488   -5.9931    0.0000 C   0  0  0  0  0  0  0  0  0  0  0  0
   -7.5785   -6.6032    0.0000 C   0  0  0  0  0  0  0  0  0  0  0  0
   -6.3650   -5.7215    0.0000 C   0  0  0  0  0  0  0  0  0  0  0  0
  1  2  1
  2  3  1
  4  3  1
  4  5  1
  4  6  1
  6  7  1
  7  8  1
  8  9  1
  9 10  1
 10 11  1
 11 12  1
 11 13  1
 13 14  2
 14 15  1
 15 16  2
 16 17  1
 17 18  2
  8 19  1
 19 20  1
 20 21  1
 20 22  1
 22 23  2
 23 24  1
 24 25  2
 25 26  1
 26 27  2
  1 28  1
 28 29  2
 29 30  1
 30 31  2
 31 32  1
 32 33  2
  5  1  1
  6 21  1
  7 12  1
 18 13  1
 27 22  1
 33 28  1
M  END
>  <COMP_NUM>
1

>  <STEREO_CFG>
StereoCenters    4   0
Atom CFG    0   0   0
Bond CFG    1   0   3


>  <ID>
 3246192

>  <Activity>

$$$$

     RDKit          2D

 27 30  0  0  0  0  0  0  0  0999 V2000
   -5.9821    8.7029    0.0000 C   0  0  0  0  0  0  0  0  0  0  0  0
   -4.5556    9.1664    0.0000 C   0  0  0  0  0  0  0  0  0  0  0  0
   -3.4408    8.1628    0.0000 C   0  0  0  0  0  0  0  0  0  0  0  0
   -3.7527    6.6955    0.0000 C   0  0  0  0  0  0  0  0  0  0  0  0
   -5.1793    6.2320    0.0000 C   0  0  0  0  0  0  0  0  0  0  0  0
   -6.2940    7.2357    0.0000 C   0  0  0  0  0  0  0  0  0  0  0  0
   -2.6380    5.6918    0.0000 C   0  0  0  0  0  0  0  0  0  0  0  0
   -2.9499    4.2246    0.0000 C   0  0  0  0  0  0  0  0  0  0  0  0
   -1.8351    3.2209    0.0000 N   0  0  0  0  0  0  0  0  0  0  0  0
   -2.1470    1.7537    0.0000 C   0  0  0  0  0  0  0  0  0  0  0  0
   -3.5736    1.2902    0.0000 O   0  0  0  0  0  0  0  0  0  0  0  0
   -1.0323    0.7500    0.0000 C   0  0  0  0  0  0  0  0  0  0  0  0
    0.3943    1.2135    0.0000 C   0  0  0  0  0  0  0  0  0  0  0  0
    0.7062    2.6807    0.0000 N   0  0  0  0  0  0  0  0  0  0  0  0
   -0.4086    3.6844    0.0000 C   0  0  0  0  0  0  0  0  0  0  0  0
   -0.0967    5.1517    0.0000 S   0  0  0  0  0  0  0  0  0  0  0  0
    1.3299    5.6152    0.0000 C   0  0  0  0  0  0  0  0  0  0  0  0
    1.6418    7.0824    0.0000 C   0  0  0  0  0  0  0  0  0  0  0  0
    1.9536    8.5496    0.0000 N   0  0  0  0  0  0  0  0  0  0  0  0
    1.2760    0.0000    0.0000 S   0  0  0  0  0  0  0  0  0  0  0  0
    0.3943   -1.2135    0.0000 C   0  0  0  0  0  0  0  0  0  0  0  0
   -1.0323   -0.7500    0.0000 C   0  0  0  0  0  0  0  0  0  0  0  0
   -2.2458   -1.6317    0.0000 C   0  0  0  0  0  0  0  0  0  0  0  0
   -2.2458   -3.1317    0.0000 C   0  0  0  0  0  0  0  0  0  0  0  0
   -3.6724   -3.5952    0.0000 C   0  0  0  0  0  0  0  0  0  0  0  0
   -4.5541   -2.3817    0.0000 C   0  0  0  0  0  0  0  0  0  0  0  0
   -3.6724   -1.1682    0.0000 S   0  0  0  0  0  0  0  0  0  0  0  0
  1  2  2
  2  3  1
  3  4  2
  4  5  1
  5  6  2
  4  7  1
  7  8  1
  8  9  1
  9 10  1
 10 11  2
 10 12  1
 12 13  2
 13 14  1
 14 15  2
 15 16  1
 16 17  1
 17 18  1
 18 19  3
 13 20  1
 20 21  1
 21 22  2
 22 23  1
 23 24  2
 24 25  1
 25 26  2
 26 27  1
  6  1  1
 15  9  1
 22 12  1
 27 23  1
M  END
>  <COMP_NUM>
1

>  <STEREO_CFG>
StereoCenters    0   0
Atom CFG    0   0   0
Bond CFG    0   0   0


>  <ID>
2570225

>  <Activity>
p450-cyp2c9 inhibitor

$$$$

     RDKit          2D

 13 14  0  0  0  0  0  0  0  0999 V2000
   -0.5773   -4.2803    0.0000 C   0  0  0  0  0  0  0  0  0  0  0  0
    0.8899   -3.9684    0.0000 C   0  0  0  0  0  0  0  0  0  0  0  0
    2.0046   -4.9721    0.0000 C   0  0  0  0  0  0  0  0  0  0  0  0
    3.3037   -4.2221    0.0000 S   0  0  0  0  0  0  0  0  0  0  0  0
    2.9918   -2.7549    0.0000 C   0  0  0  0  0  0  0  0  0  0  0  0
    3.9955   -1.6402    0.0000 S   0  0  0  0  0  0  0  0  0  0  0  0
    1.5000   -2.5981    0.0000 N   0  0  0  0  0  0  0  0  0  0  0  0
    0.7500   -1.2990    0.0000 C   0  0  0  0  0  0  0  0  0  0  0  0
    1.5000    0.0000    0.0000 C   0  0  0  0  0  0  0  0  0  0  0  0
    0.7500    1.2990    0.0000 C   0  0  0  0  0  0  0  0  0  0  0  0
   -0.7500    1.2990    0.0000 C   0  0  0  0  0  0  0  0  0  0  0  0
   -1.5000    0.0000    0.0000 C   0  0  0  0  0  0  0  0  0  0  0  0
   -0.7500   -1.2990    0.0000 C   0  0  0  0  0  0  0  0  0  0  0  0
  1  2  1
  2  3  2
  3  4  1
  4  5  1
  5  6  2
  5  7  1
  7  8  1
  8  9  2
  9 10  1
 10 11  2
 11 12  1
 12 13  2
  7  2  1
 13  8  1
M  END
>  <COMP_NUM>
1

>  <STEREO_CFG>
StereoCenters    0   0
Atom CFG    0   0   0
Bond CFG    0   0   0


>  <ID>
 240712

>  <Activity>

$$$$

     RDKit          2D

 25 28  0  0  0  0  0  0  0  0999 V2000
    8.2500   -9.0933    0.0000 C   0  0  0  0  0  0  0  0  0  0  0  0
    7.5000   -7.7942    0.0000 C   0  0  0  0  0  0  0  0  0  0  0  0
    6.0000   -7.7942    0.0000 C   0  0  0  0  0  0  0  0  0  0  0  0
    5.2500   -6.4952    0.0000 C   0  0  0  0  0  0  0  0  0  0  0  0
    6.0000   -5.1962    0.0000 C   0  0  0  0  0  0  0  0  0  0  0  0
    7.5000   -5.1962    0.0000 C   0  0  0  0  0  0  0  0  0  0  0  0
    8.2500   -6.4952    0.0000 C   0  0  0  0  0  0  0  0  0  0  0  0
    5.2500   -3.8971    0.0000 S   0  0  0  0  0  0  0  0  0  0  0  0
    3.7500   -3.8971    0.0000 C   0  0  0  0  0  0  0  0  0  0  0  0
    3.0000   -2.5981    0.0000 C   0  0  0  0  0  0  0  0  0  0  0  0
    3.7500   -1.2990    0.0000 O   0  0  0  0  0  0  0  0  0  0  0  0
    1.5000   -2.5981    0.0000 N   0  0  0  0  0  0  0  0  0  0  0  0
    0.7500   -1.2990    0.0000 C   0  0  0  0  0  0  0  0  0  0  0  0
    1.5000    0.0000    0.0000 C   0  0  0  0  0  0  0  0  0  0  0  0
    0.7500    1.2990    0.0000 C   0  0  0  0  0  0  0  0  0  0  0  0
   -0.7500    1.2990    0.0000 C   0  0  0  0  0  0  0  0  0  0  0  0
   -1.5000    0.0000    0.0000 C   0  0  0  0  0  0  0  0  0  0  0  0
   -0.7500   -1.2990    0.0000 C   0  0  0  0  0  0  0  0  0  0  0  0
   -1.5000   -2.5981    0.0000 S   0  0  0  0  0  0  0  0  0  0  0  0
   -0.7500   -3.8971    0.0000 C   0  0  0  0  0  0  0  0  0  0  0  0
   -1.5000   -5.1962    0.0000 C   0  0  0  0  0  0  0  0  0  0  0  0
   -0.7500   -6.4952    0.0000 C   0  0  0  0  0  0  0  0  0  0  0  0
    0.7500   -6.4952    0.0000 C   0  0  0  0  0  0  0  0  0  0  0  0
    1.5000   -5.1962    0.0000 C   0  0  0  0  0  0  0  0  0  0  0  0
    0.7500   -3.8971    0.0000 C   0  0  0  0  0  0  0  0  0  0  0  0
  1  2  1
  2  3  2
  3  4  1
  4  5  2
  5  6  1
  6  7  2
  5  8  1
  8  9  1
  9 10  1
 10 11  2
 10 12  1
 12 13  1
 13 14  2
 14 15  1
 15 16  2
 16 17  1
 17 18  2
 18 19  1
 19 20  1
 20 21  2
 21 22  1
 22 23  2
 23 24  1
 24 25  2
  7  2  1
 25 12  1
 18 13  1
 25 20  1
M  END
>  <COMP_NUM>
1

>  <STEREO_CFG>
StereoCenters    0   0
Atom CFG    0   0   0
Bond CFG    0   0   0


>  <ID>
1022424

>  <Activity>
p450-cyp2c9 inhibitor

$$$$

     RDKit          2D

 39 42  0  0  0  0  0  0  0  0999 V2000
    3.7500   -1.2990    0.0000 C   0  0  0  0  0  0  0  0  0  0  0  0
    3.0000    0.0000    0.0000 N   0  0  0  0  0  0  0  0  0  0  0  0
    3.7500    1.2990    0.0000 C   0  0  0  0  0  0  0  0  0  0  0  0
    1.5000    0.0000    0.0000 C   0  0  0  0  0  0  0  0  0  0  0  0
    0.7500   -1.2990    0.0000 C   0  0  0  0  0  0  0  0  0  0  0  0
   -0.7500   -1.2990    0.0000 C   0  0  0  0  0  0  0  0  0  0  0  0
   -1.5000    0.0000    0.0000 C   0  0  0  0  0  0  0  0  0  0  0  0
   -0.7500    1.2990    0.0000 C   0  0  0  0  0  0  0  0  0  0  0  0
    0.7500    1.2990    0.0000 C   0  0  0  0  0  0  0  0  0  0  0  0
   -3.0000    0.0000    0.0000 C   0  0  0  0  0  0  0  0  0  0  0  0
   -3.7500    1.2990    0.0000 N   0  0  0  0  0  0  0  0  0  0  0  0
   -5.2500    1.2990    0.0000 C   0  0  0  0  0  0  0  0  0  0  0  0
   -6.0000    0.0000    0.0000 C   0  0  0  0  0  0  0  0  0  0  0  0
   -5.2500   -1.2990    0.0000 C   0  0  0  0  0  0  0  0  0  0  0  0
   -3.7500   -1.2990    0.0000 N   0  0  0  0  0  0  0  0  0  0  0  0
   -3.0000   -2.5981    0.0000 C   0  0  0  0  0  0  0  0  0  0  0  0
   -1.5000   -2.5981    0.0000 C   0  0  0  0  0  0  0  0  0  0  0  0
   -0.0000   -2.5981    0.0000 N   0  0  0  0  0  0  0  0  0  0  0  0
   -3.7500   -3.8971    0.0000 C   0  0  0  0  0  0  0  0  0  0  0  0
   -5.2500   -3.8971    0.0000 C   0  0  0  0  0  0  0  0  0  0  0  0
   -6.0000   -5.1962    0.0000 C   0  0  0  0  0  0  0  0  0  0  0  0
   -5.2500   -6.4952    0.0000 C   0  0  0  0  0  0  0  0  0  0  0  0
   -3.7500   -6.4952    0.0000 C   0  0  0  0  0  0  0  0  0  0  0  0
   -3.0000   -5.1962    0.0000 C   0  0  0  0  0  0  0  0  0  0  0  0
   -6.0000   -7.7942    0.0000 N   0  0  0  0  0  0  0  0  0  0  0  0
   -7.5000   -7.7942    0.0000 C   0  0  0  0  0  0  0  0  0  0  0  0
   -5.2500   -9.0933    0.0000 C   0  0  0  0  0  0  0  0  0  0  0  0
   -3.0000    2.5981    0.0000 C   0  0  0  0  0  0  0  0  0  0  0  0
   -1.5000    2.5981    0.0000 C   0  0  0  0  0  0  0  0  0  0  0  0
    0.0000    2.5981    0.0000 N   0  0  0  0  0  0  0  0  0  0  0  0
   -3.7500    3.8971    0.0000 C   0  0  0  0  0  0  0  0  0  0  0  0
   -3.0000    5.1962    0.0000 C   0  0  0  0  0  0  0  0  0  0  0  0
   -3.7500    6.4952    0.0000 C   0  0  0  0  0  0  0  0  0  0  0  0
   -5.2500    6.4952    0.0000 C   0  0  0  0  0  0  0  0  0  0  0  0
   -6.0000    5.1962    0.0000 C   0  0  0  0  0  0  0  0  0  0  0  0
   -5.2500    3.8971    0.0000 C   0  0  0  0  0  0  0  0  0  0  0  0
   -6.0000    7.7942    0.0000 N   0  0  0  0  0  0  0  0  0  0  0  0
   -5.2500    9.0933    0.0000 C   0  0  0  0  0  0  0  0  0  0  0  0
   -7.5000    7.7942    0.0000 C   0  0  0  0  0  0  0  0  0  0  0  0
  1  2  1
  2  3  1
  2  4  1
  4  5  2
  5  6  1
  6  7  2
  7  8  1
  8  9  2
  7 10  1
 10 11  1
 11 12  1
 12 13  1
 13 14  1
 14 15  1
 15 16  1
 16 17  1
 17 18  3
 16 19  1
 19 20  2
 20 21  1
 21 22  2
 22 23  1
 23 24  2
 22 25  1
 25 26  1
 25 27  1
 11 28  1
 28 29  1
 29 30  3
 28 31  1
 31 32  2
 32 33  1
 33 34  2
 34 35  1
 35 36  2
 34 37  1
 37 38  1
 37 39  1
  9  4  1
 15 10  1
 24 19  1
 36 31  1
M  END
>  <COMP_NUM>
1

>  <STEREO_CFG>
StereoCenters    2   0
Atom CFG    0   0   0
Bond CFG    2   0   0


>  <ID>
 3246348

>  <Activity>

$$$$

     RDKit          2D

 12 12  0  0  0  0  0  0  0  0999 V2000
    1.2760    0.0000    0.0000 C   0  0  0  0  0  0  0  0  0  0  0  0
    0.3943    1.2135    0.0000 C   0  0  0  0  0  0  0  0  0  0  0  0
    0.8578    2.6401    0.0000 S   0  0  0  0  0  0  0  0  0  0  0  0
   -1.0323    0.7500    0.0000 N   0  0  0  0  0  0  0  0  0  0  0  0
   -1.0323   -0.7500    0.0000 C   0  0  0  0  0  0  0  0  0  0  0  0
   -2.2458   -1.6317    0.0000 S   0  0  0  0  0  0  0  0  0  0  0  0
    0.3943   -1.2135    0.0000 S   0  0  0  0  0  0  0  0  0  0  0  0
   -2.2458    1.6317    0.0000 C   0  0  0  0  0  0  0  0  0  0  0  0
   -2.0890    3.1235    0.0000 C   0  0  0  0  0  0  0  0  0  0  0  0
   -3.3025    4.0051    0.0000 C   0  0  0  0  0  0  0  0  0  0  0  0
   -4.6729    3.3950    0.0000 O   0  0  0  0  0  0  0  0  0  0  0  0
   -3.1458    5.4969    0.0000 O   0  0  0  0  0  0  0  0  0  0  0  0
  1  2  1
  2  3  2
  2  4  1
  4  5  1
  5  6  2
  5  7  1
  4  8  1
  8  9  1
  9 10  1
 10 11  2
 10 12  1
  7  1  1
M  END
>  <COMP_NUM>
1

>  <STEREO_CFG>
StereoCenters    0   0
Atom CFG    0   0   0
Bond CFG    0   0   0


>  <ID>
 328964

>  <Activity>

$$$$

     RDKit          2D

 14 15  0  0  0  0  0  0  0  0999 V2000
   -0.7418   -4.0539    0.0000 C   0  0  0  0  0  0  0  0  0  0  0  0
   -1.0537   -5.5211    0.0000 C   0  0  0  0  0  0  0  0  0  0  0  0
    0.2454   -6.2711    0.0000 S   0  0  0  0  0  0  0  0  0  0  0  0
    1.3601   -5.2674    0.0000 C   0  0  0  0  0  0  0  0  0  0  0  0
    2.8273   -5.5793    0.0000 S   0  0  0  0  0  0  0  0  0  0  0  0
    0.7500   -3.8971    0.0000 N   0  0  0  0  0  0  0  0  0  0  0  0
    1.5000   -2.5981    0.0000 C   0  0  0  0  0  0  0  0  0  0  0  0
    3.0000   -2.5981    0.0000 O   0  0  0  0  0  0  0  0  0  0  0  0
    0.7500   -1.2990    0.0000 C   0  0  0  0  0  0  0  0  0  0  0  0
    1.5000    0.0000    0.0000 C   0  0  0  0  0  0  0  0  0  0  0  0
    0.7500    1.2990    0.0000 C   0  0  0  0  0  0  0  0  0  0  0  0
   -0.7500    1.2990    0.0000 C   0  0  0  0  0  0  0  0  0  0  0  0
   -1.5000    0.0000    0.0000 C   0  0  0  0  0  0  0  0  0  0  0  0
   -0.7500   -1.2990    0.0000 C   0  0  0  0  0  0  0  0  0  0  0  0
  1  2  1
  2  3  1
  3  4  1
  4  5  2
  4  6  1
  6  7  1
  7  8  2
  7  9  1
  9 10  2
 10 11  1
 11 12  2
 12 13  1
 13 14  2
  6  1  1
 14  9  1
M  END
>  <COMP_NUM>
1

>  <STEREO_CFG>
StereoCenters    0   0
Atom CFG    0   0   0
Bond CFG    0   0   0


>  <ID>
 839954

>  <Activity>

$$$$

     RDKit          2D

 17 19  0  0  0  0  0  0  0  0999 V2000
   -5.1648   -6.2051    0.0000 C   0  0  0  0  0  0  0  0  0  0  0  0
   -3.6731   -6.3619    0.0000 C   0  0  0  0  0  0  0  0  0  0  0  0
   -2.9231   -7.6610    0.0000 C   0  0  0  0  0  0  0  0  0  0  0  0
   -1.4558   -7.3491    0.0000 C   0  0  0  0  0  0  0  0  0  0  0  0
   -1.2990   -5.8573    0.0000 C   0  0  0  0  0  0  0  0  0  0  0  0
   -2.6694   -5.2472    0.0000 S   0  0  0  0  0  0  0  0  0  0  0  0
   -0.0000   -5.1073    0.0000 C   0  0  0  0  0  0  0  0  0  0  0  0
   -0.0000   -3.6073    0.0000 C   0  0  0  0  0  0  0  0  0  0  0  0
    1.2135   -2.7256    0.0000 C   0  0  0  0  0  0  0  0  0  0  0  0
    2.6401   -3.1891    0.0000 O   0  0  0  0  0  0  0  0  0  0  0  0
    0.7500   -1.2990    0.0000 C   0  0  0  0  0  0  0  0  0  0  0  0
    1.5000    0.0000    0.0000 C   0  0  0  0  0  0  0  0  0  0  0  0
    0.7500    1.2990    0.0000 C   0  0  0  0  0  0  0  0  0  0  0  0
   -0.7500    1.2990    0.0000 C   0  0  0  0  0  0  0  0  0  0  0  0
   -1.5000    0.0000    0.0000 C   0  0  0  0  0  0  0  0  0  0  0  0
   -0.7500   -1.2990    0.0000 C   0  0  0  0  0  0  0  0  0  0  0  0
   -1.2135   -2.7256    0.0000 S   0  0  0  0  0  0  0  0  0  0  0  0
  1  2  1
  2  3  2
  3  4  1
  4  5  2
  5  6  1
  5  7  1
  7  8  2
  8  9  1
  9 10  2
  9 11  1
 11 12  2
 12 13  1
 13 14  2
 14 15  1
 15 16  2
 16 17  1
  6  2  1
 17  8  1
 16 11  1
M  END
>  <COMP_NUM>
1

>  <STEREO_CFG>
StereoCenters    0   1
Atom CFG    0   0   0
Bond CFG    0   0   0


>  <ID>
777053

>  <Activity>
p450-cyp2c9 inhibitor

$$$$

     RDKit          2D

 22 24  0  0  0  0  0  0  0  0999 V2000
    7.5000   -5.1962    0.0000 C   0  0  0  0  0  0  0  0  0  0  0  0
    6.0000   -5.1962    0.0000 N   0  0  0  0  0  0  0  0  0  0  0  0
    5.2500   -6.4952    0.0000 C   0  0  0  0  0  0  0  0  0  0  0  0
    5.2500   -3.8971    0.0000 C   0  0  0  0  0  0  0  0  0  0  0  0
    3.7500   -3.8971    0.0000 C   0  0  0  0  0  0  0  0  0  0  0  0
    3.0000   -2.5981    0.0000 C   0  0  0  0  0  0  0  0  0  0  0  0
    1.5000   -2.5981    0.0000 N   0  0  0  0  0  0  0  0  0  0  0  0
    0.7500   -1.2990    0.0000 C   0  0  0  0  0  0  0  0  0  0  0  0
    1.5000    0.0000    0.0000 C   0  0  0  0  0  0  0  0  0  0  0  0
    0.7500    1.2990    0.0000 C   0  0  0  0  0  0  0  0  0  0  0  0
   -0.7500    1.2990    0.0000 C   0  0  0  0  0  0  0  0  0  0  0  0
   -1.5000    0.0000    0.0000 C   0  0  0  0  0  0  0  0  0  0  0  0
   -0.7500   -1.2990    0.0000 C   0  0  0  0  0  0  0  0  0  0  0  0
   -1.5000   -2.5981    0.0000 S   0  0  0  0  0  0  0  0  0  0  0  0
   -0.7500   -3.8971    0.0000 C   0  0  0  0  0  0  0  0  0  0  0  0
    0.7500   -3.8971    0.0000 C   0  0  0  0  0  0  0  0  0  0  0  0
    1.5000   -5.1962    0.0000 C   0  0  0  0  0  0  0  0  0  0  0  0
    0.7500   -6.4952    0.0000 C   0  0  0  0  0  0  0  0  0  0  0  0
   -0.7500   -6.4952    0.0000 C   0  0  0  0  0  0  0  0  0  0  0  0
   -1.5000   -5.1962    0.0000 C   0  0  0  0  0  0  0  0  0  0  0  0
    1.5000   -7.7942    0.0000 S   0  0  0  0  0  0  0  0  0  0  0  0
    0.7500   -9.0933    0.0000 C   0  0  0  0  0  0  0  0  0  0  0  0
  1  2  1
  2  3  1
  2  4  1
  4  5  1
  5  6  1
  6  7  1
  7  8  1
  8  9  2
  9 10  1
 10 11  2
 11 12  1
 12 13  2
 13 14  1
 14 15  1
 15 16  2
 16 17  1
 17 18  2
 18 19  1
 19 20  2
 18 21  1
 21 22  1
 16  7  1
 13  8  1
 20 15  1
M  END
>  <COMP_NUM>
1

>  <STEREO_CFG>
StereoCenters    0   0
Atom CFG    0   0   0
Bond CFG    0   0   0


>  <ID>
 70583

>  <Activity>

$$$$

     RDKit          2D

 19 21  0  0  0  0  0  0  0  0999 V2000
   -3.8971  -10.3573    0.0000 C   0  0  0  0  0  0  0  0  0  0  0  0
   -2.5981   -9.6073    0.0000 C   0  0  0  0  0  0  0  0  0  0  0  0
   -2.5981   -8.1073    0.0000 C   0  0  0  0  0  0  0  0  0  0  0  0
   -1.2990   -7.3573    0.0000 C   0  0  0  0  0  0  0  0  0  0  0  0
   -0.0000   -8.1073    0.0000 C   0  0  0  0  0  0  0  0  0  0  0  0
    0.0000   -9.6073    0.0000 C   0  0  0  0  0  0  0  0  0  0  0  0
   -1.2990  -10.3573    0.0000 C   0  0  0  0  0  0  0  0  0  0  0  0
   -1.2990   -5.8573    0.0000 N   0  0  0  0  0  0  0  0  0  0  0  0
   -0.0000   -5.1073    0.0000 C   0  0  0  0  0  0  0  0  0  0  0  0
    1.2990   -5.8573    0.0000 S   0  0  0  0  0  0  0  0  0  0  0  0
   -0.0000   -3.6073    0.0000 C   0  0  0  0  0  0  0  0  0  0  0  0
    1.2135   -2.7256    0.0000 N   0  0  0  0  0  0  0  0  0  0  0  0
    0.7500   -1.2990    0.0000 C   0  0  0  0  0  0  0  0  0  0  0  0
    1.5000    0.0000    0.0000 C   0  0  0  0  0  0  0  0  0  0  0  0
    0.7500    1.2990    0.0000 C   0  0  0  0  0  0  0  0  0  0  0  0
   -0.7500    1.2990    0.0000 C   0  0  0  0  0  0  0  0  0  0  0  0
   -1.5000    0.0000    0.0000 C   0  0  0  0  0  0  0  0  0  0  0  0
   -0.7500   -1.2990    0.0000 C   0  0  0  0  0  0  0  0  0  0  0  0
   -1.2135   -2.7256    0.0000 S   0  0  0  0  0  0  0  0  0  0  0  0
  1  2  1
  2  3  2
  3  4  1
  4  5  2
  5  6  1
  6  7  2
  4  8  1
  8  9  1
  9 10  2
  9 11  1
 11 12  2
 12 13  1
 13 14  2
 14 15  1
 15 16  2
 16 17  1
 17 18  2
 18 19  1
  7  2  1
 19 11  1
 18 13  1
M  END
>  <COMP_NUM>
1

>  <STEREO_CFG>
StereoCenters    0   0
Atom CFG    0   0   0
Bond CFG    0   0   0


>  <ID>
 886487

>  <Activity>

$$$$

     RDKit          2D

 25 27  0  0  0  0  0  0  0  0999 V2000
    4.3786   -5.1199    0.0000 C   0  0  0  0  0  0  0  0  0  0  0  0
    2.9520   -4.6564    0.0000 N   0  0  0  0  0  0  0  0  0  0  0  0
    1.8373   -5.6601    0.0000 C   0  0  0  0  0  0  0  0  0  0  0  0
    2.6401   -3.1891    0.0000 C   0  0  0  0  0  0  0  0  0  0  0  0
    1.2135   -2.7256    0.0000 N   0  0  0  0  0  0  0  0  0  0  0  0
    0.7500   -1.2990    0.0000 C   0  0  0  0  0  0  0  0  0  0  0  0
    1.5000    0.0000    0.0000 C   0  0  0  0  0  0  0  0  0  0  0  0
    0.7500    1.2990    0.0000 C   0  0  0  0  0  0  0  0  0  0  0  0
   -0.7500    1.2990    0.0000 C   0  0  0  0  0  0  0  0  0  0  0  0
   -1.5000    0.0000    0.0000 C   0  0  0  0  0  0  0  0  0  0  0  0
   -0.7500   -1.2990    0.0000 C   0  0  0  0  0  0  0  0  0  0  0  0
   -1.2135   -2.7256    0.0000 C   0  0  0  0  0  0  0  0  0  0  0  0
   -2.6401   -3.1891    0.0000 C   0  0  0  0  0  0  0  0  0  0  0  0
   -3.1036   -4.6157    0.0000 C   0  0  0  0  0  0  0  0  0  0  0  0
   -2.2220   -5.8293    0.0000 O   0  0  0  0  0  0  0  0  0  0  0  0
   -4.6036   -4.6157    0.0000 N   0  0  0  0  0  0  0  0  0  0  0  0
   -5.0672   -3.1891    0.0000 C   0  0  0  0  0  0  0  0  0  0  0  0
   -6.4937   -2.7256    0.0000 O   0  0  0  0  0  0  0  0  0  0  0  0
   -3.8536   -2.3075    0.0000 S   0  0  0  0  0  0  0  0  0  0  0  0
   -5.4853   -5.8293    0.0000 C   0  0  0  0  0  0  0  0  0  0  0  0
   -6.9771   -5.6725    0.0000 N   0  0  0  0  0  0  0  0  0  0  0  0
   -7.8588   -6.8860    0.0000 C   0  0  0  0  0  0  0  0  0  0  0  0
   -7.5872   -4.3021    0.0000 C   0  0  0  0  0  0  0  0  0  0  0  0
   -0.0000   -3.6073    0.0000 C   0  0  0  0  0  0  0  0  0  0  0  0
   -0.0000   -5.1073    0.0000 O   0  0  0  0  0  0  0  0  0  0  0  0
  1  2  1
  2  3  1
  2  4  1
  4  5  1
  5  6  1
  6  7  2
  7  8  1
  8  9  2
  9 10  1
 10 11  2
 11 12  1
 12 13  2
 13 14  1
 14 15  2
 14 16  1
 16 17  1
 17 18  2
 17 19  1
 16 20  1
 20 21  1
 21 22  1
 21 23  1
 12 24  1
 24 25  2
 24  5  1
 11  6  1
 19 13  1
M  END
>  <COMP_NUM>
1

>  <STEREO_CFG>
StereoCenters    0   1
Atom CFG    0   0   0
Bond CFG    0   0   0


>  <ID>
 3246667

>  <Activity>

$$$$

     RDKit          2D

 19 20  0  0  0  0  0  0  0  0999 V2000
    3.9955   -6.8363    0.0000 C   0  0  0  0  0  0  0  0  0  0  0  0
    2.9918   -7.9510    0.0000 C   0  0  0  0  0  0  0  0  0  0  0  0
    1.5000   -7.7942    0.0000 C   0  0  0  0  0  0  0  0  0  0  0  0
    0.8899   -9.1645    0.0000 S   0  0  0  0  0  0  0  0  0  0  0  0
    2.0046  -10.1682    0.0000 C   0  0  0  0  0  0  0  0  0  0  0  0
    1.8478  -11.6600    0.0000 S   0  0  0  0  0  0  0  0  0  0  0  0
    3.3037   -9.4182    0.0000 N   0  0  0  0  0  0  0  0  0  0  0  0
    4.6740  -10.0283    0.0000 C   0  0  0  0  0  0  0  0  0  0  0  0
    0.7500   -6.4952    0.0000 C   0  0  0  0  0  0  0  0  0  0  0  0
   -0.7500   -6.4952    0.0000 O   0  0  0  0  0  0  0  0  0  0  0  0
    1.5000   -5.1962    0.0000 N   0  0  0  0  0  0  0  0  0  0  0  0
    0.7500   -3.8971    0.0000 N   0  0  0  0  0  0  0  0  0  0  0  0
    1.5000   -2.5981    0.0000 C   0  0  0  0  0  0  0  0  0  0  0  0
    0.7500   -1.2990    0.0000 C   0  0  0  0  0  0  0  0  0  0  0  0
    1.5000    0.0000    0.0000 C   0  0  0  0  0  0  0  0  0  0  0  0
    0.7500    1.2990    0.0000 C   0  0  0  0  0  0  0  0  0  0  0  0
   -0.7500    1.2990    0.0000 C   0  0  0  0  0  0  0  0  0  0  0  0
   -1.5000    0.0000    0.0000 C   0  0  0  0  0  0  0  0  0  0  0  0
   -0.7500   -1.2990    0.0000 C   0  0  0  0  0  0  0  0  0  0  0  0
  1  2  1
  2  3  2
  3  4  1
  4  5  1
  5  6  2
  5  7  1
  7  8  1
  3  9  1
  9 10  2
  9 11  1
 11 12  1
 12 13  2
 13 14  1
 14 15  2
 15 16  1
 16 17  2
 17 18  1
 18 19  2
  7  2  1
 19 14  1
M  END
>  <COMP_NUM>
1

>  <STEREO_CFG>
StereoCenters    0   0
Atom CFG    0   0   0
Bond CFG    0   0   0


>  <ID>
 5350051

>  <Activity>

$$$$

     RDKit          2D

 23 26  0  0  0  0  0  0  0  0999 V2000
    2.6401   -3.1891    0.0000 C   0  0  0  0  0  0  0  0  0  0  0  0
    1.2135   -2.7256    0.0000 N   0  0  0  0  0  0  0  0  0  0  0  0
    0.7500   -1.2990    0.0000 C   0  0  0  0  0  0  0  0  0  0  0  0
    1.5000    0.0000    0.0000 C   0  0  0  0  0  0  0  0  0  0  0  0
    0.7500    1.2990    0.0000 C   0  0  0  0  0  0  0  0  0  0  0  0
   -0.7500    1.2990    0.0000 C   0  0  0  0  0  0  0  0  0  0  0  0
   -1.5000    0.0000    0.0000 C   0  0  0  0  0  0  0  0  0  0  0  0
   -0.7500   -1.2990    0.0000 C   0  0  0  0  0  0  0  0  0  0  0  0
   -1.2135   -2.7256    0.0000 N   0  0  0  0  0  0  0  0  0  0  0  0
   -0.0000   -3.6073    0.0000 C   0  0  0  0  0  0  0  0  0  0  0  0
   -0.0000   -5.1073    0.0000 C   0  0  0  0  0  0  0  0  0  0  0  0
    1.2135   -5.9890    0.0000 C   0  0  0  0  0  0  0  0  0  0  0  0
    0.7500   -7.4156    0.0000 N   0  0  0  0  0  0  0  0  0  0  0  0
   -0.7500   -7.4156    0.0000 C   0  0  0  0  0  0  0  0  0  0  0  0
   -1.6317   -8.6291    0.0000 S   0  0  0  0  0  0  0  0  0  0  0  0
   -1.2135   -5.9890    0.0000 S   0  0  0  0  0  0  0  0  0  0  0  0
    1.6317   -8.6291    0.0000 C   0  0  0  0  0  0  0  0  0  0  0  0
    1.0216   -9.9994    0.0000 C   0  0  0  0  0  0  0  0  0  0  0  0
    1.9033  -11.2129    0.0000 C   0  0  0  0  0  0  0  0  0  0  0  0
    3.3950  -11.0561    0.0000 C   0  0  0  0  0  0  0  0  0  0  0  0
    4.0051   -9.6858    0.0000 C   0  0  0  0  0  0  0  0  0  0  0  0
    3.1235   -8.4723    0.0000 C   0  0  0  0  0  0  0  0  0  0  0  0
    2.6401   -5.5255    0.0000 N   0  0  0  0  0  0  0  0  0  0  0  0
  1  2  1
  2  3  1
  3  4  2
  4  5  1
  5  6  2
  6  7  1
  7  8  2
  8  9  1
  9 10  2
 10 11  1
 11 12  2
 12 13  1
 13 14  1
 14 15  2
 14 16  1
 13 17  1
 17 18  2
 18 19  1
 19 20  2
 20 21  1
 21 22  2
 12 23  1
 10  2  1
  8  3  1
 16 11  1
 22 17  1
M  END
>  <COMP_NUM>
1

>  <STEREO_CFG>
StereoCenters    0   0
Atom CFG    0   0   0
Bond CFG    0   0   0


>  <ID>
1544371

>  <Activity>
p450-cyp2c9 inhibitor

$$$$

     RDKit          2D

 25 28  0  0  0  0  0  0  0  0999 V2000
    3.7500   -1.2990    0.0000 C   0  0  0  0  0  0  0  0  0  0  0  0
    3.0000    0.0000    0.0000 N   0  0  0  0  0  0  0  0  0  0  0  0
    3.7500    1.2990    0.0000 C   0  0  0  0  0  0  0  0  0  0  0  0
    1.5000    0.0000    0.0000 C   0  0  0  0  0  0  0  0  0  0  0  0
    0.7500   -1.2990    0.0000 N   0  0  0  0  0  0  0  0  0  0  0  0
   -0.7500   -1.2990    0.0000 C   0  0  0  0  0  0  0  0  0  0  0  0
   -1.5000    0.0000    0.0000 C   0  0  0  0  0  0  0  0  0  0  0  0
   -0.7500    1.2990    0.0000 C   0  0  0  0  0  0  0  0  0  0  0  0
    0.7500    1.2990    0.0000 N   0  0  0  0  0  0  0  0  0  0  0  0
   -1.5000    2.5981    0.0000 N   0  0  0  0  0  0  0  0  0  0  0  0
   -3.0000    2.5981    0.0000 C   0  0  0  0  0  0  0  0  0  0  0  0
   -3.7500    3.8971    0.0000 O   0  0  0  0  0  0  0  0  0  0  0  0
   -3.7500    1.2990    0.0000 C   0  0  0  0  0  0  0  0  0  0  0  0
   -3.0000    0.0000    0.0000 N   0  0  0  0  0  0  0  0  0  0  0  0
   -5.2500    1.2990    0.0000 C   0  0  0  0  0  0  0  0  0  0  0  0
   -6.1317    0.0855    0.0000 C   0  0  0  0  0  0  0  0  0  0  0  0
   -7.5583    0.5490    0.0000 C   0  0  0  0  0  0  0  0  0  0  0  0
   -7.5583    2.0490    0.0000 C   0  0  0  0  0  0  0  0  0  0  0  0
   -6.1317    2.5126    0.0000 S   0  0  0  0  0  0  0  0  0  0  0  0
   -0.7500    3.8971    0.0000 C   0  0  0  0  0  0  0  0  0  0  0  0
    0.7500    3.8971    0.0000 C   0  0  0  0  0  0  0  0  0  0  0  0
    1.6317    5.1106    0.0000 C   0  0  0  0  0  0  0  0  0  0  0  0
    3.0583    4.6471    0.0000 C   0  0  0  0  0  0  0  0  0  0  0  0
    3.0583    3.1471    0.0000 C   0  0  0  0  0  0  0  0  0  0  0  0
    1.6317    2.6836    0.0000 S   0  0  0  0  0  0  0  0  0  0  0  0
  1  2  1
  2  3  1
  2  4  1
  4  5  2
  5  6  1
  6  7  2
  7  8  1
  8  9  2
  8 10  1
 10 11  1
 11 12  2
 11 13  1
 13 14  2
 13 15  1
 15 16  2
 16 17  1
 17 18  2
 18 19  1
 10 20  1
 20 21  1
 21 22  2
 22 23  1
 23 24  2
 24 25  1
  9  4  1
 14  7  1
 19 15  1
 25 21  1
M  END
>  <COMP_NUM>
1

>  <STEREO_CFG>
StereoCenters    0   0
Atom CFG    0   0   0
Bond CFG    0   0   0


>  <ID>
 3233482

>  <Activity>

$$$$

     RDKit          2D

 30 32  0  0  0  0  0  0  0  0999 V2000
    3.0000    0.0000    0.0000 C   0  0  0  0  0  0  0  0  0  0  0  0
    1.5000    0.0000    0.0000 C   0  0  0  0  0  0  0  0  0  0  0  0
    0.7500   -1.2990    0.0000 C   0  0  0  0  0  0  0  0  0  0  0  0
   -0.7500   -1.2990    0.0000 C   0  0  0  0  0  0  0  0  0  0  0  0
   -1.5000    0.0000    0.0000 C   0  0  0  0  0  0  0  0  0  0  0  0
   -0.7500    1.2990    0.0000 C   0  0  0  0  0  0  0  0  0  0  0  0
    0.7500    1.2990    0.0000 C   0  0  0  0  0  0  0  0  0  0  0  0
   -3.0000    0.0000    0.0000 N   0  0  0  0  0  0  0  0  0  0  0  0
   -3.7500    1.2990    0.0000 C   0  0  0  0  0  0  0  0  0  0  0  0
   -3.0000    2.5981    0.0000 S   0  0  0  0  0  0  0  0  0  0  0  0
   -5.2500    1.2990    0.0000 C   0  0  0  0  0  0  0  0  0  0  0  0
   -6.0000    2.5981    0.0000 C   0  0  0  0  0  0  0  0  0  0  0  0
   -7.5000    2.5981    0.0000 C   0  0  0  0  0  0  0  0  0  0  0  0
   -8.2500    3.8971    0.0000 C   0  0  0  0  0  0  0  0  0  0  0  0
   -9.7500    3.8971    0.0000 C   0  0  0  0  0  0  0  0  0  0  0  0
  -10.5000    2.5981    0.0000 C   0  0  0  0  0  0  0  0  0  0  0  0
   -9.7500    1.2990    0.0000 C   0  0  0  0  0  0  0  0  0  0  0  0
   -8.2500    1.2990    0.0000 C   0  0  0  0  0  0  0  0  0  0  0  0
  -12.0000    2.5981    0.0000 C   0  0  0  0  0  0  0  0  0  0  0  0
  -10.5000    5.1962    0.0000 N   0  3  0  0  0  0  0  0  0  0  0  0
  -12.0000    5.1962    0.0000 O   0  0  0  0  0  0  0  0  0  0  0  0
   -9.7500    6.4952    0.0000 O   0  5  0  0  0  0  0  0  0  0  0  0
   -5.2500    3.8971    0.0000 O   0  5  0  0  0  0  0  0  0  0  0  0
   -6.0000    0.0000    0.0000 N   0  3  0  0  0  0  0  0  0  0  0  0
   -7.5000    0.0000    0.0000 C   0  0  0  0  0  0  0  0  0  0  0  0
   -8.2500   -1.2990    0.0000 C   0  0  0  0  0  0  0  0  0  0  0  0
   -7.5000   -2.5981    0.0000 C   0  0  0  0  0  0  0  0  0  0  0  0
   -6.0000   -2.5981    0.0000 C   0  0  0  0  0  0  0  0  0  0  0  0
   -5.2500   -1.2990    0.0000 C   0  0  0  0  0  0  0  0  0  0  0  0
    1.5000   -2.5981    0.0000 C   0  0  0  0  0  0  0  0  0  0  0  0
  1  2  1
  2  3  2
  3  4  1
  4  5  2
  5  6  1
  6  7  2
  5  8  1
  8  9  1
  9 10  2
  9 11  1
 11 12  2
 12 13  1
 13 14  2
 14 15  1
 15 16  2
 16 17  1
 17 18  2
 16 19  1
 15 20  1
 20 21  2
 20 22  1
 12 23  1
 11 24  1
 24 25  2
 25 26  1
 26 27  2
 27 28  1
 28 29  2
  3 30  1
  7  2  1
 18 13  1
 29 24  1
M  END
>  <COMP_NUM>
1

>  <STEREO_CFG>
StereoCenters    0   1
Atom CFG    0   0   0
Bond CFG    0   0   0


>  <ID>
 6297652

>  <Activity>

$$$$

     RDKit          2D

 27 29  0  0  0  0  0  0  0  0999 V2000
    5.2500   -1.2990    0.0000 C   0  0  0  0  0  0  0  0  0  0  0  0
    3.7500   -1.2990    0.0000 C   0  0  0  0  0  0  0  0  0  0  0  0
    3.0000    0.0000    0.0000 O   0  0  0  0  0  0  0  0  0  0  0  0
    1.5000    0.0000    0.0000 C   0  0  0  0  0  0  0  0  0  0  0  0
    0.7500   -1.2990    0.0000 C   0  0  0  0  0  0  0  0  0  0  0  0
   -0.7500   -1.2990    0.0000 C   0  0  0  0  0  0  0  0  0  0  0  0
   -1.5000    0.0000    0.0000 C   0  0  0  0  0  0  0  0  0  0  0  0
   -0.7500    1.2990    0.0000 C   0  0  0  0  0  0  0  0  0  0  0  0
    0.7500    1.2990    0.0000 C   0  0  0  0  0  0  0  0  0  0  0  0
   -3.0000    0.0000    0.0000 N   0  0  0  0  0  0  0  0  0  0  0  0
   -3.8817   -1.2135    0.0000 C   0  0  0  0  0  0  0  0  0  0  0  0
   -3.4182   -2.6401    0.0000 O   0  0  0  0  0  0  0  0  0  0  0  0
   -5.3083   -0.7500    0.0000 C   0  0  0  0  0  0  0  0  0  0  0  0
   -6.5218   -1.6317    0.0000 C   0  0  0  0  0  0  0  0  0  0  0  0
   -7.8921   -1.0216    0.0000 C   0  0  0  0  0  0  0  0  0  0  0  0
   -9.1911   -1.7716    0.0000 C   0  0  0  0  0  0  0  0  0  0  0  0
  -10.3059   -0.7679    0.0000 C   0  0  0  0  0  0  0  0  0  0  0  0
   -9.6958    0.6024    0.0000 C   0  0  0  0  0  0  0  0  0  0  0  0
   -8.2040    0.4456    0.0000 S   0  0  0  0  0  0  0  0  0  0  0  0
   -5.3083    0.7500    0.0000 N   0  0  0  0  0  0  0  0  0  0  0  0
   -3.8817    1.2135    0.0000 C   0  0  0  0  0  0  0  0  0  0  0  0
   -3.4182    2.6401    0.0000 S   0  0  0  0  0  0  0  0  0  0  0  0
   -6.5218    1.6317    0.0000 C   0  0  0  0  0  0  0  0  0  0  0  0
   -6.3650    3.1235    0.0000 C   0  0  0  0  0  0  0  0  0  0  0  0
   -4.9947    3.7336    0.0000 O   0  0  0  0  0  0  0  0  0  0  0  0
   -7.5785    4.0051    0.0000 O   0  0  0  0  0  0  0  0  0  0  0  0
   -7.4217    5.4969    0.0000 C   0  0  0  0  0  0  0  0  0  0  0  0
  1  2  1
  2  3  1
  3  4  1
  4  5  2
  5  6  1
  6  7  2
  7  8  1
  8  9  2
  7 10  1
 10 11  1
 11 12  2
 11 13  1
 13 14  2
 14 15  1
 15 16  2
 16 17  1
 17 18  2
 18 19  1
 13 20  1
 20 21  1
 21 22  2
 20 23  1
 23 24  1
 24 25  2
 24 26  1
 26 27  1
  9  4  1
 21 10  1
 19 15  1
M  END
>  <COMP_NUM>
1

>  <STEREO_CFG>
StereoCenters    0   1
Atom CFG    0   0   0
Bond CFG    0   0   0


>  <ID>
 2185984

>  <Activity>

$$$$

     RDKit          2D

 25 27  0  0  0  0  0  0  0  0999 V2000
    7.5785   -6.6032    0.0000 C   0  0  0  0  0  0  0  0  0  0  0  0
    6.3650   -5.7215    0.0000 C   0  0  0  0  0  0  0  0  0  0  0  0
    4.9947   -6.3316    0.0000 C   0  0  0  0  0  0  0  0  0  0  0  0
    4.8379   -7.8234    0.0000 N   0  0  0  0  0  0  0  0  0  0  0  0
    5.9526   -8.8271    0.0000 C   0  0  0  0  0  0  0  0  0  0  0  0
    5.3425  -10.1974    0.0000 C   0  0  0  0  0  0  0  0  0  0  0  0
    3.8507  -10.0406    0.0000 N   0  0  0  0  0  0  0  0  0  0  0  0
    3.5388   -8.5734    0.0000 C   0  0  0  0  0  0  0  0  0  0  0  0
    6.5218   -4.2298    0.0000 C   0  0  0  0  0  0  0  0  0  0  0  0
    5.3083   -3.3481    0.0000 N   0  0  0  0  0  0  0  0  0  0  0  0
    3.8817   -3.8116    0.0000 C   0  0  0  0  0  0  0  0  0  0  0  0
    3.4182   -5.2382    0.0000 O   0  0  0  0  0  0  0  0  0  0  0  0
    3.0000   -2.5981    0.0000 C   0  0  0  0  0  0  0  0  0  0  0  0
    1.5000   -2.5981    0.0000 C   0  0  0  0  0  0  0  0  0  0  0  0
    0.7500   -1.2990    0.0000 C   0  0  0  0  0  0  0  0  0  0  0  0
    1.5000    0.0000    0.0000 C   0  0  0  0  0  0  0  0  0  0  0  0
    0.7500    1.2990    0.0000 C   0  0  0  0  0  0  0  0  0  0  0  0
   -0.7500    1.2990    0.0000 C   0  0  0  0  0  0  0  0  0  0  0  0
   -1.5000    0.0000    0.0000 C   0  0  0  0  0  0  0  0  0  0  0  0
   -0.7500   -1.2990    0.0000 C   0  0  0  0  0  0  0  0  0  0  0  0
   -1.5000    2.5981    0.0000 C   0  0  0  0  0  0  0  0  0  0  0  0
   -2.2500    3.8971    0.0000 N   0  0  0  0  0  0  0  0  0  0  0  0
    3.8817   -1.3846    0.0000 N   0  0  0  0  0  0  0  0  0  0  0  0
    5.3083   -1.8481    0.0000 C   0  0  0  0  0  0  0  0  0  0  0  0
    6.5218   -0.9664    0.0000 S   0  0  0  0  0  0  0  0  0  0  0  0
  1  2  1
  2  3  1
  3  4  1
  4  5  1
  5  6  2
  6  7  1
  7  8  2
  2  9  1
  9 10  1
 10 11  1
 11 12  2
 11 13  1
 13 14  2
 14 15  1
 15 16  2
 16 17  1
 17 18  2
 18 19  1
 19 20  2
 18 21  1
 21 22  3
 13 23  1
 23 24  1
 24 25  2
  8  4  1
 24 10  1
 20 15  1
M  END
>  <COMP_NUM>
1

>  <STEREO_CFG>
StereoCenters    1   1
Atom CFG    0   0   0
Bond CFG    0   0   0


>  <ID>
6269993

>  <Activity>
p450-cyp2c9 inhibitor

$$$$

     RDKit          2D

 24 27  0  0  0  0  0  0  0  0999 V2000
    7.5000   -0.0000    0.0000 C   0  0  0  0  0  0  0  0  0  0  0  0
    6.0000   -0.0000    0.0000 N   0  0  0  0  0  0  0  0  0  0  0  0
    5.2500    1.2990    0.0000 C   0  0  0  0  0  0  0  0  0  0  0  0
    5.2500   -1.2990    0.0000 C   0  0  0  0  0  0  0  0  0  0  0  0
    3.7500   -1.2990    0.0000 C   0  0  0  0  0  0  0  0  0  0  0  0
    3.0000   -2.5981    0.0000 C   0  0  0  0  0  0  0  0  0  0  0  0
    1.5000   -2.5981    0.0000 N   0  0  0  0  0  0  0  0  0  0  0  0
    0.7500   -1.2990    0.0000 C   0  0  0  0  0  0  0  0  0  0  0  0
    1.5000    0.0000    0.0000 C   0  0  0  0  0  0  0  0  0  0  0  0
    0.7500    1.2990    0.0000 C   0  0  0  0  0  0  0  0  0  0  0  0
   -0.7500    1.2990    0.0000 C   0  0  0  0  0  0  0  0  0  0  0  0
   -1.5000    0.0000    0.0000 C   0  0  0  0  0  0  0  0  0  0  0  0
   -0.7500   -1.2990    0.0000 C   0  0  0  0  0  0  0  0  0  0  0  0
   -1.5000   -2.5981    0.0000 S   0  0  0  0  0  0  0  0  0  0  0  0
   -0.7500   -3.8971    0.0000 C   0  0  0  0  0  0  0  0  0  0  0  0
    0.7500   -3.8971    0.0000 C   0  0  0  0  0  0  0  0  0  0  0  0
    1.5000   -5.1962    0.0000 C   0  0  0  0  0  0  0  0  0  0  0  0
    3.0000   -5.1962    0.0000 C   0  0  0  0  0  0  0  0  0  0  0  0
    3.7500   -6.4952    0.0000 C   0  0  0  0  0  0  0  0  0  0  0  0
    3.0000   -7.7942    0.0000 C   0  0  0  0  0  0  0  0  0  0  0  0
    1.5000   -7.7942    0.0000 C   0  0  0  0  0  0  0  0  0  0  0  0
    0.7500   -6.4952    0.0000 C   0  0  0  0  0  0  0  0  0  0  0  0
   -0.7500   -6.4952    0.0000 C   0  0  0  0  0  0  0  0  0  0  0  0
   -1.5000   -5.1962    0.0000 C   0  0  0  0  0  0  0  0  0  0  0  0
  1  2  1
  2  3  1
  2  4  1
  4  5  1
  5  6  1
  6  7  1
  7  8  1
  8  9  2
  9 10  1
 10 11  2
 11 12  1
 12 13  2
 13 14  1
 14 15  1
 15 16  2
 16 17  1
 17 18  2
 18 19  1
 19 20  2
 20 21  1
 21 22  2
 22 23  1
 23 24  2
 16  7  1
 13  8  1
 24 15  1
 22 17  1
M  END
>  <COMP_NUM>
1

>  <STEREO_CFG>
StereoCenters    0   0
Atom CFG    0   0   0
Bond CFG    0   0   0


>  <ID>
 227345

>  <Activity>

$$$$

     RDKit          2D

 35 41  0  0  0  0  0  0  0  0999 V2000
    1.5000    0.0000    0.0000 C   0  0  0  0  0  0  0  0  0  0  0  0
    0.7500   -1.2990    0.0000 C   0  0  0  0  0  0  0  0  0  0  0  0
   -0.7500   -1.2990    0.0000 C   0  0  0  0  0  0  0  0  0  0  0  0
   -1.5000    0.0000    0.0000 C   0  0  0  0  0  0  0  0  0  0  0  0
   -0.7500    1.2990    0.0000 C   0  0  0  0  0  0  0  0  0  0  0  0
    0.7500    1.2990    0.0000 C   0  0  0  0  0  0  0  0  0  0  0  0
   -1.5000    2.5981    0.0000 C   0  0  0  0  0  0  0  0  0  0  0  0
   -3.0000    2.5981    0.0000 C   0  0  0  0  0  0  0  0  0  0  0  0
   -3.7500    1.2990    0.0000 C   0  0  0  0  0  0  0  0  0  0  0  0
   -3.0000    0.0000    0.0000 C   0  0  0  0  0  0  0  0  0  0  0  0
   -3.7500   -1.2990    0.0000 C   0  0  0  0  0  0  0  0  0  0  0  0
   -5.2500   -1.2990    0.0000 C   0  0  0  0  0  0  0  0  0  0  0  0
   -6.0000    0.0000    0.0000 C   0  0  0  0  0  0  0  0  0  0  0  0
   -7.5000    0.0000    0.0000 C   0  0  0  0  0  0  0  0  0  0  0  0
   -8.2500    1.2990    0.0000 C   0  0  0  0  0  0  0  0  0  0  0  0
   -7.5000    2.5981    0.0000 C   0  0  0  0  0  0  0  0  0  0  0  0
   -6.0000    2.5981    0.0000 C   0  0  0  0  0  0  0  0  0  0  0  0
   -5.2500    1.2990    0.0000 C   0  0  0  0  0  0  0  0  0  0  0  0
   -6.0000   -2.5981    0.0000 N   0  0  0  0  0  0  0  0  0  0  0  0
   -7.4958   -2.4860    0.0000 C   0  0  0  0  0  0  0  0  0  0  0  0
   -8.0438   -1.0897    0.0000 O   0  0  0  0  0  0  0  0  0  0  0  0
   -8.5161   -3.5856    0.0000 C   0  0  0  0  0  0  0  0  0  0  0  0
   -9.9124   -3.0375    0.0000 C   0  0  0  0  0  0  0  0  0  0  0  0
  -11.0851   -3.9728    0.0000 C   0  0  0  0  0  0  0  0  0  0  0  0
  -10.8616   -5.4560    0.0000 C   0  0  0  0  0  0  0  0  0  0  0  0
   -9.4652   -6.0040    0.0000 C   0  0  0  0  0  0  0  0  0  0  0  0
   -8.2925   -5.0688    0.0000 C   0  0  0  0  0  0  0  0  0  0  0  0
   -6.9935   -5.8188    0.0000 C   0  0  0  0  0  0  0  0  0  0  0  0
   -7.2170   -7.3021    0.0000 C   0  0  0  0  0  0  0  0  0  0  0  0
   -6.0443   -8.2373    0.0000 C   0  0  0  0  0  0  0  0  0  0  0  0
   -4.6480   -7.6893    0.0000 C   0  0  0  0  0  0  0  0  0  0  0  0
   -4.4244   -6.2060    0.0000 C   0  0  0  0  0  0  0  0  0  0  0  0
   -5.5972   -5.2708    0.0000 C   0  0  0  0  0  0  0  0  0  0  0  0
   -5.1550   -3.8374    0.0000 C   0  0  0  0  0  0  0  0  0  0  0  0
   -3.6718   -3.6139    0.0000 O   0  0  0  0  0  0  0  0  0  0  0  0
  1  2  2
  2  3  1
  3  4  2
  4  5  1
  5  6  2
  5  7  1
  7  8  2
  8  9  1
  9 10  2
 10 11  1
 11 12  2
 12 13  1
 13 14  2
 14 15  1
 15 16  2
 16 17  1
 17 18  2
 12 19  1
 19 20  1
 20 21  2
 20 22  1
 22 23  2
 23 24  1
 24 25  2
 25 26  1
 26 27  2
 27 28  1
 28 29  2
 29 30  1
 30 31  2
 31 32  1
 32 33  2
 33 34  1
 34 35  2
  6  1  1
 10  4  1
 18  9  1
 18 13  1
 34 19  1
 27 22  1
 33 28  1
M  END
>  <COMP_NUM>
1

>  <STEREO_CFG>
StereoCenters    0   0
Atom CFG    0   0   0
Bond CFG    0   0   0


>  <ID>
278721

>  <Activity>
p450-cyp2c9 inhibitor

$$$$

     RDKit          2D

 70 84  0  0  0  0  0  0  0  0999 V2000
    1.5000    0.0000    0.0000 C   0  0  0  0  0  0  0  0  0  0  0  0
    0.7500   -1.2990    0.0000 C   0  0  0  0  0  0  0  0  0  0  0  0
   -0.7500   -1.2990    0.0000 C   0  0  0  0  0  0  0  0  0  0  0  0
   -1.5000    0.0000    0.0000 C   0  0  0  0  0  0  0  0  0  0  0  0
   -0.7500    1.2990    0.0000 C   0  0  0  0  0  0  0  0  0  0  0  0
    0.7500    1.2990    0.0000 C   0  0  0  0  0  0  0  0  0  0  0  0
   -1.5000    2.5981    0.0000 C   0  0  0  0  0  0  0  0  0  0  0  0
   -0.7500    3.8971    0.0000 C   0  0  0  0  0  0  0  0  0  0  0  0
   -1.5000    5.1962    0.0000 C   0  0  0  0  0  0  0  0  0  0  0  0
   -3.0000    5.1962    0.0000 C   0  0  0  0  0  0  0  0  0  0  0  0
   -3.7500    3.8971    0.0000 C   0  0  0  0  0  0  0  0  0  0  0  0
   -5.2500    3.8971    0.0000 C   0  0  0  0  0  0  0  0  0  0  0  0
   -6.0000    2.5981    0.0000 C   0  0  0  0  0  0  0  0  0  0  0  0
   -5.2500    1.2990    0.0000 C   0  0  0  0  0  0  0  0  0  0  0  0
   -3.7500    1.2990    0.0000 C   0  0  0  0  0  0  0  0  0  0  0  0
   -3.0000    2.5981    0.0000 C   0  0  0  0  0  0  0  0  0  0  0  0
   -3.0000    0.0000    0.0000 C   0  0  0  0  0  0  0  0  0  0  0  0
   -3.7500   -1.2990    0.0000 O   0  0  0  0  0  0  0  0  0  0  0  0
   -6.0000    5.1962    0.0000 C   0  0  0  0  0  0  0  0  0  0  0  0
   -5.2500    6.4952    0.0000 C   0  0  0  0  0  0  0  0  0  0  0  0
   -3.7500    6.4952    0.0000 C   0  0  0  0  0  0  0  0  0  0  0  0
   -3.0000    7.7942    0.0000 C   0  0  0  0  0  0  0  0  0  0  0  0
   -3.7500    9.0933    0.0000 C   0  0  0  0  0  0  0  0  0  0  0  0
   -5.2500    9.0933    0.0000 C   0  0  0  0  0  0  0  0  0  0  0  0
   -6.0000    7.7942    0.0000 C   0  0  0  0  0  0  0  0  0  0  0  0
   -7.5000    7.7942    0.0000 C   0  0  0  0  0  0  0  0  0  0  0  0
   -8.2500    6.4952    0.0000 C   0  0  0  0  0  0  0  0  0  0  0  0
   -7.5000    5.1962    0.0000 C   0  0  0  0  0  0  0  0  0  0  0  0
   -8.2500    9.0933    0.0000 C   0  0  0  0  0  0  0  0  0  0  0  0
   -9.7500    9.0933    0.0000 O   0  0  0  0  0  0  0  0  0  0  0  0
   -7.5000   10.3923    0.0000 C   0  0  0  0  0  0  0  0  0  0  0  0
   -8.2500   11.6913    0.0000 C   0  0  0  0  0  0  0  0  0  0  0  0
   -7.5000   12.9904    0.0000 C   0  0  0  0  0  0  0  0  0  0  0  0
   -6.0000   12.9904    0.0000 C   0  0  0  0  0  0  0  0  0  0  0  0
   -5.2500   11.6913    0.0000 C   0  0  0  0  0  0  0  0  0  0  0  0
   -6.0000   10.3923    0.0000 C   0  0  0  0  0  0  0  0  0  0  0  0
   -1.5000    7.7942    0.0000 N   0  0  0  0  0  0  0  0  0  0  0  0
   -0.7500    9.0933    0.0000 C   0  0  0  0  0  0  0  0  0  0  0  0
    0.7500    9.0933    0.0000 C   0  0  0  0  0  0  0  0  0  0  0  0
    1.5000   10.3923    0.0000 C   0  0  0  0  0  0  0  0  0  0  0  0
    0.7500   11.6913    0.0000 C   0  0  0  0  0  0  0  0  0  0  0  0
   -0.7500   11.6913    0.0000 C   0  0  0  0  0  0  0  0  0  0  0  0
   -1.5000   10.3923    0.0000 C   0  0  0  0  0  0  0  0  0  0  0  0
   -3.0000   10.3923    0.0000 C   0  0  0  0  0  0  0  0  0  0  0  0
   -3.5538    9.8189    0.0000 O   0  0  0  0  0  0  0  0  0  0  0  0
   -3.7500   11.6913    0.0000 C   0  0  0  0  0  0  0  0  0  0  0  0
   -5.2500   11.6913    0.0000 C   0  0  0  0  0  0  0  0  0  0  0  0
   -6.0000   12.9904    0.0000 C   0  0  0  0  0  0  0  0  0  0  0  0
   -5.2500   14.2894    0.0000 C   0  0  0  0  0  0  0  0  0  0  0  0
   -3.7500   14.2894    0.0000 C   0  0  0  0  0  0  0  0  0  0  0  0
   -3.0000   12.9904    0.0000 C   0  0  0  0  0  0  0  0  0  0  0  0
   -1.5000   12.9904    0.0000 C   0  0  0  0  0  0  0  0  0  0  0  0
   -0.7500   14.2894    0.0000 O   0  0  0  0  0  0  0  0  0  0  0  0
   -0.7500    6.4952    0.0000 N   0  0  0  0  0  0  0  0  0  0  0  0
    0.7500    6.4952    0.0000 C   0  0  0  0  0  0  0  0  0  0  0  0
    1.5000    5.1962    0.0000 C   0  0  0  0  0  0  0  0  0  0  0  0
    3.0000    5.1962    0.0000 C   0  0  0  0  0  0  0  0  0  0  0  0
    3.7500    6.4952    0.0000 C   0  0  0  0  0  0  0  0  0  0  0  0
    3.0000    7.7942    0.0000 C   0  0  0  0  0  0  0  0  0  0  0  0
    1.5000    7.7942    0.0000 C   0  0  0  0  0  0  0  0  0  0  0  0
    0.7500    9.0933    0.0000 C   0  0  0  0  0  0  0  0  0  0  0  0
   -0.7054    9.4562    0.0000 O   0  0  0  0  0  0  0  0  0  0  0  0
    1.5000   10.3923    0.0000 C   0  0  0  0  0  0  0  0  0  0  0  0
    0.7500   11.6913    0.0000 C   0  0  0  0  0  0  0  0  0  0  0  0
    1.5000   12.9904    0.0000 C   0  0  0  0  0  0  0  0  0  0  0  0
    3.0000   12.9904    0.0000 C   0  0  0  0  0  0  0  0  0  0  0  0
    3.7500   11.6913    0.0000 C   0  0  0  0  0  0  0  0  0  0  0  0
    3.0000   10.3923    0.0000 C   0  0  0  0  0  0  0  0  0  0  0  0
    3.7500    9.0933    0.0000 C   0  0  0  0  0  0  0  0  0  0  0  0
    5.2500    9.0933    0.0000 O   0  0  0  0  0  0  0  0  0  0  0  0
  1  2  2
  2  3  1
  3  4  2
  4  5  1
  5  6  2
  5  7  1
  7  8  2
  8  9  1
  9 10  2
 10 11  1
 11 12  2
 12 13  1
 13 14  2
 14 15  1
 15 16  2
 15 17  1
 17 18  2
 12 19  1
 19 20  1
 20 21  2
 21 22  1
 22 23  2
 23 24  1
 24 25  2
 25 26  1
 26 27  2
 27 28  1
 26 29  1
 29 30  2
 29 31  1
 31 32  2
 32 33  1
 33 34  2
 34 35  1
 35 36  2
 22 37  1
 37 38  1
 38 39  2
 39 40  1
 40 41  2
 41 42  1
 42 43  2
 43 44  1
 44 45  2
 44 46  1
 46 47  2
 47 48  1
 48 49  2
 49 50  1
 50 51  2
 51 52  1
 52 53  2
  9 54  1
 54 55  1
 55 56  2
 56 57  1
 57 58  2
 58 59  1
 59 60  2
 60 61  1
 61 62  2
 61 63  1
 63 64  2
 64 65  1
 65 66  2
 66 67  1
 67 68  2
 68 69  1
 69 70  2
  6  1  1
 43 38  1
 51 46  1
 60 55  1
 68 63  1
 17  4  1
 52 42  1
 69 59  1
 16  7  1
 21 10  1
 16 11  1
 28 19  2
 25 20  1
 36 24  1
 36 31  1
M  END
>  <COMP_NUM>
1

>  <STEREO_CFG>
StereoCenters    0   0
Atom CFG    0   0   0
Bond CFG    0   0   0


>  <ID>
 16129644

>  <Activity>

$$$$

     RDKit          2D

 26 29  0  0  0  0  0  0  0  0999 V2000
    1.5000    0.0000    0.0000 C   0  0  0  0  0  0  0  0  0  0  0  0
    0.7500   -1.2990    0.0000 C   0  0  0  0  0  0  0  0  0  0  0  0
   -0.7500   -1.2990    0.0000 C   0  0  0  0  0  0  0  0  0  0  0  0
   -1.5000    0.0000    0.0000 C   0  0  0  0  0  0  0  0  0  0  0  0
   -3.0000    0.0000    0.0000 C   0  0  0  0  0  0  0  0  0  0  0  0
   -3.7500    1.2990    0.0000 C   0  0  0  0  0  0  0  0  0  0  0  0
   -3.0000    2.5981    0.0000 C   0  0  0  0  0  0  0  0  0  0  0  0
   -1.5000    2.5981    0.0000 C   0  0  0  0  0  0  0  0  0  0  0  0
   -0.7500    1.2990    0.0000 C   0  0  0  0  0  0  0  0  0  0  0  0
    0.7500    1.2990    0.0000 C   0  0  0  0  0  0  0  0  0  0  0  0
   -5.2500    1.2990    0.0000 C   0  0  0  0  0  0  0  0  0  0  0  0
   -6.0000    0.0000    0.0000 O   0  0  0  0  0  0  0  0  0  0  0  0
   -6.0000    2.5981    0.0000 C   0  0  0  0  0  0  0  0  0  0  0  0
   -7.5000    2.5981    0.0000 S   0  0  0  0  0  0  0  0  0  0  0  0
   -8.2500    3.8971    0.0000 C   0  0  0  0  0  0  0  0  0  0  0  0
   -9.7418    4.0539    0.0000 N   0  0  0  0  0  0  0  0  0  0  0  0
  -10.0537    5.5211    0.0000 C   0  0  0  0  0  0  0  0  0  0  0  0
   -8.7546    6.2711    0.0000 C   0  0  0  0  0  0  0  0  0  0  0  0
   -7.6399    5.2674    0.0000 S   0  0  0  0  0  0  0  0  0  0  0  0
   -8.7546    7.7711    0.0000 C   0  0  0  0  0  0  0  0  0  0  0  0
  -10.0537    8.5211    0.0000 C   0  0  0  0  0  0  0  0  0  0  0  0
  -11.3527    7.7711    0.0000 C   0  0  0  0  0  0  0  0  0  0  0  0
  -11.3527    6.2711    0.0000 C   0  0  0  0  0  0  0  0  0  0  0  0
  -10.0537   10.0211    0.0000 N   0  3  0  0  0  0  0  0  0  0  0  0
  -11.3527   10.7711    0.0000 O   0  0  0  0  0  0  0  0  0  0  0  0
   -8.7546   10.7711    0.0000 O   0  5  0  0  0  0  0  0  0  0  0  0
  1  2  2
  2  3  1
  3  4  2
  4  5  1
  5  6  2
  6  7  1
  7  8  2
  8  9  1
  9 10  2
  6 11  1
 11 12  2
 11 13  1
 13 14  1
 14 15  1
 15 16  2
 16 17  1
 17 18  2
 18 19  1
 18 20  1
 20 21  2
 21 22  1
 22 23  2
 21 24  1
 24 25  2
 24 26  1
 10  1  1
  9  4  1
 19 15  1
 23 17  1
M  END
>  <COMP_NUM>
1

>  <STEREO_CFG>
StereoCenters    0   0
Atom CFG    0   0   0
Bond CFG    0   0   0


>  <ID>
 220852

>  <Activity>

$$$$

     RDKit          2D

 22 24  0  0  0  0  0  0  0  0999 V2000
    5.0490   -3.1471    0.0000 C   0  0  0  0  0  0  0  0  0  0  0  0
    3.7500   -3.8971    0.0000 C   0  0  0  0  0  0  0  0  0  0  0  0
    2.4510   -4.6471    0.0000 C   0  0  0  0  0  0  0  0  0  0  0  0
    3.0000   -2.5981    0.0000 C   0  0  0  0  0  0  0  0  0  0  0  0
    1.5000   -2.5981    0.0000 N   0  0  0  0  0  0  0  0  0  0  0  0
    0.7500   -1.2990    0.0000 C   0  0  0  0  0  0  0  0  0  0  0  0
    1.5000    0.0000    0.0000 C   0  0  0  0  0  0  0  0  0  0  0  0
    0.7500    1.2990    0.0000 C   0  0  0  0  0  0  0  0  0  0  0  0
   -0.7500    1.2990    0.0000 C   0  0  0  0  0  0  0  0  0  0  0  0
   -1.5000    0.0000    0.0000 C   0  0  0  0  0  0  0  0  0  0  0  0
   -0.7500   -1.2990    0.0000 C   0  0  0  0  0  0  0  0  0  0  0  0
   -1.5000   -2.5981    0.0000 S   0  0  0  0  0  0  0  0  0  0  0  0
   -0.7500   -3.8971    0.0000 C   0  0  0  0  0  0  0  0  0  0  0  0
   -1.5000   -5.1962    0.0000 C   0  0  0  0  0  0  0  0  0  0  0  0
   -0.7500   -6.4952    0.0000 C   0  0  0  0  0  0  0  0  0  0  0  0
    0.7500   -6.4952    0.0000 C   0  0  0  0  0  0  0  0  0  0  0  0
    1.5000   -5.1962    0.0000 C   0  0  0  0  0  0  0  0  0  0  0  0
    0.7500   -3.8971    0.0000 C   0  0  0  0  0  0  0  0  0  0  0  0
    4.5000   -5.1962    0.0000 C   0  0  0  0  0  0  0  0  0  0  0  0
    3.7500   -6.4952    0.0000 N   0  0  0  0  0  0  0  0  0  0  0  0
    4.5000   -7.7942    0.0000 C   0  0  0  0  0  0  0  0  0  0  0  0
    2.2500   -6.4952    0.0000 C   0  0  0  0  0  0  0  0  0  0  0  0
  1  2  1
  2  3  1
  2  4  1
  4  5  1
  5  6  1
  6  7  2
  7  8  1
  8  9  2
  9 10  1
 10 11  2
 11 12  1
 12 13  1
 13 14  2
 14 15  1
 15 16  2
 16 17  1
 17 18  2
  2 19  1
 19 20  1
 20 21  1
 20 22  1
 18  5  1
 11  6  1
 18 13  1
M  END
>  <COMP_NUM>
1

>  <STEREO_CFG>
StereoCenters    0   0
Atom CFG    0   0   0
Bond CFG    0   0   0


>  <ID>
 78038

>  <Activity>

$$$$

     RDKit          2D

 28 31  0  0  0  0  0  0  0  0999 V2000
    0.0000   -9.6073    0.0000 C   0  0  0  0  0  0  0  0  0  0  0  0
    0.0000   -8.1073    0.0000 C   0  0  0  0  0  0  0  0  0  0  0  0
   -1.2990   -7.3573    0.0000 C   0  0  0  0  0  0  0  0  0  0  0  0
   -1.2990   -5.8573    0.0000 C   0  0  0  0  0  0  0  0  0  0  0  0
   -0.0000   -5.1073    0.0000 C   0  0  0  0  0  0  0  0  0  0  0  0
    1.2990   -5.8573    0.0000 C   0  0  0  0  0  0  0  0  0  0  0  0
    1.2990   -7.3573    0.0000 C   0  0  0  0  0  0  0  0  0  0  0  0
   -0.0000   -3.6073    0.0000 C   0  0  0  0  0  0  0  0  0  0  0  0
    1.2135   -2.7256    0.0000 N   0  0  0  0  0  0  0  0  0  0  0  0
    0.7500   -1.2990    0.0000 C   0  0  0  0  0  0  0  0  0  0  0  0
    1.5000    0.0000    0.0000 C   0  0  0  0  0  0  0  0  0  0  0  0
    0.7500    1.2990    0.0000 C   0  0  0  0  0  0  0  0  0  0  0  0
   -0.7500    1.2990    0.0000 C   0  0  0  0  0  0  0  0  0  0  0  0
   -1.5000    0.0000    0.0000 C   0  0  0  0  0  0  0  0  0  0  0  0
   -0.7500   -1.2990    0.0000 C   0  0  0  0  0  0  0  0  0  0  0  0
   -1.2135   -2.7256    0.0000 S   0  0  0  0  0  0  0  0  0  0  0  0
   -2.5981   -8.1073    0.0000 N   0  0  0  0  0  0  0  0  0  0  0  0
   -3.8971   -7.3573    0.0000 C   0  0  0  0  0  0  0  0  0  0  0  0
   -3.8971   -5.8573    0.0000 S   0  0  0  0  0  0  0  0  0  0  0  0
   -5.1962   -8.1073    0.0000 N   0  0  0  0  0  0  0  0  0  0  0  0
   -6.4952   -7.3573    0.0000 C   0  0  0  0  0  0  0  0  0  0  0  0
   -6.4952   -5.8573    0.0000 O   0  0  0  0  0  0  0  0  0  0  0  0
   -7.7942   -8.1073    0.0000 C   0  0  0  0  0  0  0  0  0  0  0  0
   -9.0933   -7.3573    0.0000 C   0  0  0  0  0  0  0  0  0  0  0  0
  -10.3923   -8.1073    0.0000 C   0  0  0  0  0  0  0  0  0  0  0  0
  -10.3923   -9.6073    0.0000 C   0  0  0  0  0  0  0  0  0  0  0  0
   -9.0933  -10.3573    0.0000 C   0  0  0  0  0  0  0  0  0  0  0  0
   -7.7942   -9.6073    0.0000 C   0  0  0  0  0  0  0  0  0  0  0  0
  1  2  1
  2  3  2
  3  4  1
  4  5  2
  5  6  1
  6  7  2
  5  8  1
  8  9  2
  9 10  1
 10 11  2
 11 12  1
 12 13  2
 13 14  1
 14 15  2
 15 16  1
  3 17  1
 17 18  1
 18 19  2
 18 20  1
 20 21  1
 21 22  2
 21 23  1
 23 24  2
 24 25  1
 25 26  2
 26 27  1
 27 28  2
  7  2  1
 16  8  1
 15 10  1
 28 23  1
M  END
>  <COMP_NUM>
1

>  <STEREO_CFG>
StereoCenters    0   0
Atom CFG    0   0   0
Bond CFG    0   0   0


>  <ID>
2276063

>  <Activity>
p450-cyp2c9 inhibitor

$$$$

     RDKit          2D

 26 28  0  0  0  0  0  0  0  0999 V2000
   -0.7500   -3.8971    0.0000 C   0  0  0  0  0  0  0  0  0  0  0  0
   -1.5000   -2.5981    0.0000 N   0  0  0  0  0  0  0  0  0  0  0  0
   -3.0000   -2.5981    0.0000 C   0  0  0  0  0  0  0  0  0  0  0  0
   -0.7500   -1.2990    0.0000 C   0  0  0  0  0  0  0  0  0  0  0  0
    0.7500   -1.2990    0.0000 N   0  0  0  0  0  0  0  0  0  0  0  0
    1.5000    0.0000    0.0000 C   0  0  0  0  0  0  0  0  0  0  0  0
    0.7500    1.2990    0.0000 C   0  0  0  0  0  0  0  0  0  0  0  0
   -0.7500    1.2990    0.0000 C   0  0  0  0  0  0  0  0  0  0  0  0
   -1.5000   -0.0000    0.0000 C   0  0  0  0  0  0  0  0  0  0  0  0
   -3.0000   -0.0000    0.0000 C   0  0  0  0  0  0  0  0  0  0  0  0
   -4.5000   -0.0000    0.0000 N   0  0  0  0  0  0  0  0  0  0  0  0
   -1.5000    2.5981    0.0000 N   0  0  0  0  0  0  0  0  0  0  0  0
   -3.0000    2.5981    0.0000 C   0  0  0  0  0  0  0  0  0  0  0  0
   -3.7500    3.8971    0.0000 C   0  0  0  0  0  0  0  0  0  0  0  0
   -3.0000    5.1962    0.0000 C   0  0  0  0  0  0  0  0  0  0  0  0
   -3.7500    6.4952    0.0000 C   0  0  0  0  0  0  0  0  0  0  0  0
   -5.2500    6.4952    0.0000 C   0  0  0  0  0  0  0  0  0  0  0  0
   -6.0000    5.1962    0.0000 C   0  0  0  0  0  0  0  0  0  0  0  0
   -5.2500    3.8971    0.0000 C   0  0  0  0  0  0  0  0  0  0  0  0
   -0.7500    3.8971    0.0000 C   0  0  0  0  0  0  0  0  0  0  0  0
    0.7500    3.8971    0.0000 C   0  0  0  0  0  0  0  0  0  0  0  0
    1.5000    5.1962    0.0000 C   0  0  0  0  0  0  0  0  0  0  0  0
    3.0000    5.1962    0.0000 C   0  0  0  0  0  0  0  0  0  0  0  0
    3.7500    3.8971    0.0000 C   0  0  0  0  0  0  0  0  0  0  0  0
    3.0000    2.5981    0.0000 C   0  0  0  0  0  0  0  0  0  0  0  0
    1.5000    2.5981    0.0000 C   0  0  0  0  0  0  0  0  0  0  0  0
  1  2  1
  2  3  1
  2  4  1
  4  5  2
  5  6  1
  6  7  2
  7  8  1
  8  9  2
  9 10  1
 10 11  3
  8 12  1
 12 13  1
 13 14  1
 14 15  2
 15 16  1
 16 17  2
 17 18  1
 18 19  2
 12 20  1
 20 21  1
 21 22  2
 22 23  1
 23 24  2
 24 25  1
 25 26  2
  9  4  1
 19 14  1
 26 21  1
M  END
>  <COMP_NUM>
1

>  <STEREO_CFG>
StereoCenters    0   0
Atom CFG    0   0   0
Bond CFG    0   0   0


>  <ID>
755479

>  <Activity>
p450-cyp2c9 inhibitor

$$$$

     RDKit          2D

 16 16  0  0  0  0  0  0  0  0999 V2000
    8.2500   -3.8971    0.0000 C   0  0  0  0  0  0  0  0  0  0  0  0
    7.5000   -2.5981    0.0000 C   0  0  0  0  0  0  0  0  0  0  0  0
    6.0000   -2.5981    0.0000 C   0  0  0  0  0  0  0  0  0  0  0  0
    5.2500   -1.2990    0.0000 N   0  0  0  0  0  0  0  0  0  0  0  0
    6.0000    0.0000    0.0000 C   0  0  0  0  0  0  0  0  0  0  0  0
    7.5000   -0.0000    0.0000 C   0  0  0  0  0  0  0  0  0  0  0  0
    8.2500    1.2990    0.0000 C   0  0  0  0  0  0  0  0  0  0  0  0
    3.7500   -1.2990    0.0000 C   0  0  0  0  0  0  0  0  0  0  0  0
    3.0000   -2.5981    0.0000 S   0  0  0  0  0  0  0  0  0  0  0  0
    3.0000    0.0000    0.0000 N   0  0  0  0  0  0  0  0  0  0  0  0
    1.5000    0.0000    0.0000 C   0  0  0  0  0  0  0  0  0  0  0  0
    0.7500   -1.2990    0.0000 C   0  0  0  0  0  0  0  0  0  0  0  0
   -0.7500   -1.2990    0.0000 C   0  0  0  0  0  0  0  0  0  0  0  0
   -1.5000    0.0000    0.0000 C   0  0  0  0  0  0  0  0  0  0  0  0
   -0.7500    1.2990    0.0000 C   0  0  0  0  0  0  0  0  0  0  0  0
    0.7500    1.2990    0.0000 C   0  0  0  0  0  0  0  0  0  0  0  0
  1  2  2
  2  3  1
  3  4  1
  4  5  1
  5  6  1
  6  7  2
  4  8  1
  8  9  2
  8 10  1
 10 11  1
 11 12  2
 12 13  1
 13 14  2
 14 15  1
 15 16  2
 16 11  1
M  END
>  <COMP_NUM>
1

>  <STEREO_CFG>
StereoCenters    0   0
Atom CFG    0   0   0
Bond CFG    0   0   0


>  <ID>
 853783

>  <Activity>

$$$$

     RDKit          2D

 21 23  0  0  0  0  0  0  0  0999 V2000
    7.2317   -6.0469    0.0000 C   0  0  0  0  0  0  0  0  0  0  0  0
    6.1170   -7.0506    0.0000 C   0  0  0  0  0  0  0  0  0  0  0  0
    4.6904   -6.5871    0.0000 C   0  0  0  0  0  0  0  0  0  0  0  0
    4.3786   -5.1199    0.0000 C   0  0  0  0  0  0  0  0  0  0  0  0
    5.4933   -4.1162    0.0000 C   0  0  0  0  0  0  0  0  0  0  0  0
    6.9199   -4.5797    0.0000 C   0  0  0  0  0  0  0  0  0  0  0  0
    5.1814   -2.6490    0.0000 C   0  0  0  0  0  0  0  0  0  0  0  0
    3.7548   -2.1855    0.0000 O   0  0  0  0  0  0  0  0  0  0  0  0
    6.2961   -1.6453    0.0000 O   0  0  0  0  0  0  0  0  0  0  0  0
    2.9520   -4.6564    0.0000 N   0  0  0  0  0  0  0  0  0  0  0  0
    2.6401   -3.1891    0.0000 C   0  0  0  0  0  0  0  0  0  0  0  0
    1.2135   -2.7256    0.0000 N   0  0  0  0  0  0  0  0  0  0  0  0
    0.7500   -1.2990    0.0000 C   0  0  0  0  0  0  0  0  0  0  0  0
    1.5000    0.0000    0.0000 C   0  0  0  0  0  0  0  0  0  0  0  0
    0.7500    1.2990    0.0000 C   0  0  0  0  0  0  0  0  0  0  0  0
   -0.7500    1.2990    0.0000 C   0  0  0  0  0  0  0  0  0  0  0  0
   -1.5000    0.0000    0.0000 C   0  0  0  0  0  0  0  0  0  0  0  0
   -0.7500   -1.2990    0.0000 C   0  0  0  0  0  0  0  0  0  0  0  0
   -1.2135   -2.7256    0.0000 S   0  0  0  0  0  0  0  0  0  0  0  0
    0.0000   -3.6073    0.0000 C   0  0  0  0  0  0  0  0  0  0  0  0
    0.0000   -5.1073    0.0000 S   0  0  0  0  0  0  0  0  0  0  0  0
  1  2  2
  2  3  1
  3  4  2
  4  5  1
  5  6  2
  5  7  1
  7  8  2
  7  9  1
  4 10  1
 10 11  1
 11 12  1
 12 13  1
 13 14  2
 14 15  1
 15 16  2
 16 17  1
 17 18  2
 18 19  1
 19 20  1
 20 21  2
  6  1  1
 20 12  1
 18 13  1
M  END
>  <COMP_NUM>
1

>  <STEREO_CFG>
StereoCenters    0   0
Atom CFG    0   0   0
Bond CFG    0   0   0


>  <ID>
 96686

>  <Activity>

$$$$

     RDKit          2D

 28 30  0  0  0  0  0  0  0  0999 V2000
    3.7500   -1.2990    0.0000 C   0  0  0  0  0  0  0  0  0  0  0  0
    3.0000    0.0000    0.0000 N   0  0  0  0  0  0  0  0  0  0  0  0
    3.7500    1.2990    0.0000 C   0  0  0  0  0  0  0  0  0  0  0  0
    1.5000    0.0000    0.0000 C   0  0  0  0  0  0  0  0  0  0  0  0
    0.7500   -1.2990    0.0000 C   0  0  0  0  0  0  0  0  0  0  0  0
   -0.7500   -1.2990    0.0000 C   0  0  0  0  0  0  0  0  0  0  0  0
   -1.5000    0.0000    0.0000 C   0  0  0  0  0  0  0  0  0  0  0  0
   -0.7500    1.2990    0.0000 C   0  0  0  0  0  0  0  0  0  0  0  0
    0.7500    1.2990    0.0000 C   0  0  0  0  0  0  0  0  0  0  0  0
   -3.0000    0.0000    0.0000 C   0  0  0  0  0  0  0  0  0  0  0  0
   -3.7500    1.2990    0.0000 C   0  0  0  0  0  0  0  0  0  0  0  0
   -3.0000    2.5981    0.0000 C   0  0  0  0  0  0  0  0  0  0  0  0
   -3.7500    3.8971    0.0000 C   0  0  0  0  0  0  0  0  0  0  0  0
   -5.2500    3.8971    0.0000 C   0  0  0  0  0  0  0  0  0  0  0  0
   -6.0000    2.5981    0.0000 C   0  0  0  0  0  0  0  0  0  0  0  0
   -5.2500    1.2990    0.0000 C   0  0  0  0  0  0  0  0  0  0  0  0
   -6.0000    5.1962    0.0000 N   0  0  0  0  0  0  0  0  0  0  0  0
   -5.2500    6.4952    0.0000 C   0  0  0  0  0  0  0  0  0  0  0  0
   -7.5000    5.1962    0.0000 C   0  0  0  0  0  0  0  0  0  0  0  0
   -3.7500   -1.2990    0.0000 C   0  0  0  0  0  0  0  0  0  0  0  0
   -5.2500   -1.2990    0.0000 C   0  0  0  0  0  0  0  0  0  0  0  0
   -6.0000   -2.5981    0.0000 C   0  0  0  0  0  0  0  0  0  0  0  0
   -5.2500   -3.8971    0.0000 C   0  0  0  0  0  0  0  0  0  0  0  0
   -3.7500   -3.8971    0.0000 C   0  0  0  0  0  0  0  0  0  0  0  0
   -3.0000   -2.5981    0.0000 C   0  0  0  0  0  0  0  0  0  0  0  0
   -6.0000   -5.1962    0.0000 N   0  3  0  0  0  0  0  0  0  0  0  0
   -5.2500   -6.4952    0.0000 O   0  0  0  0  0  0  0  0  0  0  0  0
   -7.5000   -5.1962    0.0000 O   0  5  0  0  0  0  0  0  0  0  0  0
  1  2  1
  2  3  1
  2  4  1
  4  5  2
  5  6  1
  6  7  2
  7  8  1
  8  9  2
  7 10  1
 10 11  1
 11 12  2
 12 13  1
 13 14  2
 14 15  1
 15 16  2
 14 17  1
 17 18  1
 17 19  1
 10 20  1
 20 21  2
 21 22  1
 22 23  2
 23 24  1
 24 25  2
 23 26  1
 26 27  2
 26 28  1
  9  4  1
 16 11  1
 25 20  1
M  END
>  <COMP_NUM>
1

>  <STEREO_CFG>
StereoCenters    0   0
Atom CFG    0   0   0
Bond CFG    0   0   0


>  <ID>
 220490

>  <Activity>

$$$$

     RDKit          2D

 32 37  0  0  0  0  0  0  0  0999 V2000
    1.2990   -5.8573    0.0000 C   0  0  0  0  0  0  0  0  0  0  0  0
    1.2990   -7.3573    0.0000 C   0  0  0  0  0  0  0  0  0  0  0  0
   -0.0000   -8.1073    0.0000 N   0  0  0  0  0  0  0  0  0  0  0  0
   -1.2990   -7.3573    0.0000 C   0  0  0  0  0  0  0  0  0  0  0  0
   -1.2990   -5.8573    0.0000 C   0  0  0  0  0  0  0  0  0  0  0  0
   -0.0000   -5.1073    0.0000 N   0  0  0  0  0  0  0  0  0  0  0  0
   -0.0000   -3.6073    0.0000 C   0  0  0  0  0  0  0  0  0  0  0  0
    1.2135   -2.7256    0.0000 N   0  0  0  0  0  0  0  0  0  0  0  0
    0.7500   -1.2990    0.0000 C   0  0  0  0  0  0  0  0  0  0  0  0
    1.5000    0.0000    0.0000 C   0  0  0  0  0  0  0  0  0  0  0  0
    0.7500    1.2990    0.0000 C   0  0  0  0  0  0  0  0  0  0  0  0
   -0.7500    1.2990    0.0000 C   0  0  0  0  0  0  0  0  0  0  0  0
   -1.5000    0.0000    0.0000 C   0  0  0  0  0  0  0  0  0  0  0  0
   -0.7500   -1.2990    0.0000 C   0  0  0  0  0  0  0  0  0  0  0  0
   -1.2135   -2.7256    0.0000 S   0  0  0  0  0  0  0  0  0  0  0  0
   -0.0000   -9.6073    0.0000 C   0  0  0  0  0  0  0  0  0  0  0  0
    1.2990  -10.3573    0.0000 O   0  0  0  0  0  0  0  0  0  0  0  0
   -1.2990  -10.3573    0.0000 C   0  0  0  0  0  0  0  0  0  0  0  0
   -2.6694   -9.7472    0.0000 C   0  0  0  0  0  0  0  0  0  0  0  0
   -3.6731  -10.8619    0.0000 C   0  0  0  0  0  0  0  0  0  0  0  0
   -2.9231  -12.1610    0.0000 C   0  0  0  0  0  0  0  0  0  0  0  0
   -1.4558  -11.8491    0.0000 N   0  0  0  0  0  0  0  0  0  0  0  0
   -0.3411  -12.8528    0.0000 C   0  0  0  0  0  0  0  0  0  0  0  0
   -0.6530  -14.3200    0.0000 C   0  0  0  0  0  0  0  0  0  0  0  0
   -2.0796  -14.7835    0.0000 C   0  0  0  0  0  0  0  0  0  0  0  0
   -2.3914  -16.2507    0.0000 C   0  0  0  0  0  0  0  0  0  0  0  0
   -1.2767  -17.2544    0.0000 C   0  0  0  0  0  0  0  0  0  0  0  0
    0.1499  -16.7909    0.0000 C   0  0  0  0  0  0  0  0  0  0  0  0
    0.4617  -15.3237    0.0000 C   0  0  0  0  0  0  0  0  0  0  0  0
   -3.9267  -13.2757    0.0000 C   0  0  0  0  0  0  0  0  0  0  0  0
   -5.2971  -12.6656    0.0000 C   0  0  0  0  0  0  0  0  0  0  0  0
   -5.1403  -11.1738    0.0000 S   0  0  0  0  0  0  0  0  0  0  0  0
  1  2  1
  2  3  1
  3  4  1
  4  5  1
  5  6  1
  6  7  1
  7  8  2
  8  9  1
  9 10  2
 10 11  1
 11 12  2
 12 13  1
 13 14  2
 14 15  1
  3 16  1
 16 17  2
 16 18  1
 18 19  2
 19 20  1
 20 21  2
 21 22  1
 22 23  1
 23 24  1
 24 25  2
 25 26  1
 26 27  2
 27 28  1
 28 29  2
 21 30  1
 30 31  2
 31 32  1
  6  1  1
 15  7  1
 14  9  1
 22 18  1
 32 20  1
 29 24  1
M  END
>  <COMP_NUM>
1

>  <STEREO_CFG>
StereoCenters    0   0
Atom CFG    0   0   0
Bond CFG    0   0   0


>  <ID>
3225147

>  <Activity>
p450-cyp2c9 inhibitor

$$$$

     RDKit          2D

 20 23  0  0  0  0  0  0  0  0999 V2000
   -1.5000   -5.1962    0.0000 C   0  0  0  0  0  0  0  0  0  0  0  0
   -0.7500   -3.8971    0.0000 N   0  0  0  0  0  0  0  0  0  0  0  0
    0.7500   -3.8971    0.0000 C   0  0  0  0  0  0  0  0  0  0  0  0
    1.5000   -2.5981    0.0000 N   0  0  0  0  0  0  0  0  0  0  0  0
    0.7500   -1.2990    0.0000 C   0  0  0  0  0  0  0  0  0  0  0  0
    1.5000    0.0000    0.0000 C   0  0  0  0  0  0  0  0  0  0  0  0
    0.7500    1.2990    0.0000 C   0  0  0  0  0  0  0  0  0  0  0  0
   -0.7500    1.2990    0.0000 C   0  0  0  0  0  0  0  0  0  0  0  0
   -1.5000    0.0000    0.0000 C   0  0  0  0  0  0  0  0  0  0  0  0
   -0.7500   -1.2990    0.0000 C   0  0  0  0  0  0  0  0  0  0  0  0
   -1.5000   -2.5981    0.0000 C   0  0  0  0  0  0  0  0  0  0  0  0
   -3.0000   -2.5981    0.0000 C   0  0  0  0  0  0  0  0  0  0  0  0
   -3.7500   -1.2990    0.0000 C   0  0  0  0  0  0  0  0  0  0  0  0
   -3.0000    0.0000    0.0000 C   0  0  0  0  0  0  0  0  0  0  0  0
    3.0000   -2.5981    0.0000 C   0  0  0  0  0  0  0  0  0  0  0  0
    1.5000   -5.1962    0.0000 C   0  0  0  0  0  0  0  0  0  0  0  0
    2.9918   -5.3529    0.0000 C   0  0  0  0  0  0  0  0  0  0  0  0
    3.3037   -6.8202    0.0000 C   0  0  0  0  0  0  0  0  0  0  0  0
    2.0046   -7.5702    0.0000 C   0  0  0  0  0  0  0  0  0  0  0  0
    0.8899   -6.5665    0.0000 S   0  0  0  0  0  0  0  0  0  0  0  0
  1  2  1
  2  3  1
  3  4  1
  4  5  1
  5  6  2
  6  7  1
  7  8  2
  8  9  1
  9 10  1
 10 11  2
 11 12  1
 12 13  2
 13 14  1
  4 15  1
  3 16  1
 16 17  2
 17 18  1
 18 19  2
 19 20  1
 11  2  1
 10  5  1
 14  9  2
 20 16  1
M  END
>  <COMP_NUM>
1

>  <STEREO_CFG>
StereoCenters    0   0
Atom CFG    0   0   0
Bond CFG    0   0   0


>  <ID>
 830671

>  <Activity>

$$$$

     RDKit          2D

 20 22  0  0  0  0  0  0  0  0999 V2000
    3.0000    0.0000    0.0000 C   0  0  0  0  0  0  0  0  0  0  0  0
    1.5000    0.0000    0.0000 C   0  0  0  0  0  0  0  0  0  0  0  0
    0.7500   -1.2990    0.0000 C   0  0  0  0  0  0  0  0  0  0  0  0
   -0.7500   -1.2990    0.0000 C   0  0  0  0  0  0  0  0  0  0  0  0
   -1.5000    0.0000    0.0000 C   0  0  0  0  0  0  0  0  0  0  0  0
   -0.7500    1.2990    0.0000 C   0  0  0  0  0  0  0  0  0  0  0  0
    0.7500    1.2990    0.0000 C   0  0  0  0  0  0  0  0  0  0  0  0
   -3.0000    0.0000    0.0000 C   0  0  0  0  0  0  0  0  0  0  0  0
   -3.7500    1.2990    0.0000 N   0  0  0  0  0  0  0  0  0  0  0  0
   -5.2500    1.2990    0.0000 N   0  0  0  0  0  0  0  0  0  0  0  0
   -6.1317    0.0855    0.0000 C   0  0  0  0  0  0  0  0  0  0  0  0
   -7.5583    0.5490    0.0000 N   0  0  0  0  0  0  0  0  0  0  0  0
   -7.5583    2.0490    0.0000 N   0  0  0  0  0  0  0  0  0  0  0  0
   -6.1317    2.5126    0.0000 C   0  0  0  0  0  0  0  0  0  0  0  0
   -5.6682    3.9391    0.0000 S   0  0  0  0  0  0  0  0  0  0  0  0
   -5.6682   -1.3411    0.0000 C   0  0  0  0  0  0  0  0  0  0  0  0
   -4.2416   -1.8046    0.0000 C   0  0  0  0  0  0  0  0  0  0  0  0
   -4.2416   -3.3046    0.0000 C   0  0  0  0  0  0  0  0  0  0  0  0
   -5.6682   -3.7681    0.0000 C   0  0  0  0  0  0  0  0  0  0  0  0
   -6.5498   -2.5546    0.0000 S   0  0  0  0  0  0  0  0  0  0  0  0
  1  2  1
  2  3  2
  3  4  1
  4  5  2
  5  6  1
  6  7  2
  5  8  1
  8  9  2
  9 10  1
 10 11  1
 11 12  2
 12 13  1
 13 14  1
 14 15  2
 11 16  1
 16 17  2
 17 18  1
 18 19  2
 19 20  1
  7  2  1
 14 10  1
 20 16  1
M  END
>  <COMP_NUM>
1

>  <STEREO_CFG>
StereoCenters    0   0
Atom CFG    0   0   0
Bond CFG    0   0   0


>  <ID>
9581903

>  <Activity>
p450-cyp2c9 inhibitor

$$$$

     RDKit          2D

 22 24  0  0  0  0  0  0  0  0999 V2000
    3.0000   -5.1962    0.0000 C   0  0  0  0  0  0  0  0  0  0  0  0
    1.5000   -5.1962    0.0000 S   0  0  0  0  0  0  0  0  0  0  0  0
    0.7500   -3.8971    0.0000 C   0  0  0  0  0  0  0  0  0  0  0  0
    1.5000   -2.5981    0.0000 N   0  0  0  0  0  0  0  0  0  0  0  0
    0.7500   -1.2990    0.0000 C   0  0  0  0  0  0  0  0  0  0  0  0
    1.5000    0.0000    0.0000 C   0  0  0  0  0  0  0  0  0  0  0  0
    0.7500    1.2990    0.0000 C   0  0  0  0  0  0  0  0  0  0  0  0
   -0.7500    1.2990    0.0000 C   0  0  0  0  0  0  0  0  0  0  0  0
   -1.5000    0.0000    0.0000 C   0  0  0  0  0  0  0  0  0  0  0  0
   -0.7500   -1.2990    0.0000 C   0  0  0  0  0  0  0  0  0  0  0  0
   -1.5000   -2.5981    0.0000 C   0  0  0  0  0  0  0  0  0  0  0  0
   -0.7500   -3.8971    0.0000 C   0  0  0  0  0  0  0  0  0  0  0  0
   -1.5000   -5.1962    0.0000 C   0  0  0  0  0  0  0  0  0  0  0  0
   -0.7500   -6.4952    0.0000 C   0  0  0  0  0  0  0  0  0  0  0  0
    0.7500   -6.4952    0.0000 C   0  0  0  0  0  0  0  0  0  0  0  0
    2.2500   -6.4952    0.0000 N   0  0  0  0  0  0  0  0  0  0  0  0
   -1.5000   -7.7942    0.0000 C   0  0  0  0  0  0  0  0  0  0  0  0
   -3.0000   -7.7942    0.0000 C   0  0  0  0  0  0  0  0  0  0  0  0
   -3.7500   -9.0933    0.0000 C   0  0  0  0  0  0  0  0  0  0  0  0
   -3.0000  -10.3923    0.0000 C   0  0  0  0  0  0  0  0  0  0  0  0
   -1.5000  -10.3923    0.0000 C   0  0  0  0  0  0  0  0  0  0  0  0
   -0.7500   -9.0933    0.0000 C   0  0  0  0  0  0  0  0  0  0  0  0
  1  2  1
  2  3  1
  3  4  2
  4  5  1
  5  6  2
  6  7  1
  7  8  2
  8  9  1
  9 10  2
 10 11  1
 11 12  2
 12 13  1
 13 14  2
 14 15  1
 15 16  3
 14 17  1
 17 18  2
 18 19  1
 19 20  2
 20 21  1
 21 22  2
 12  3  1
 10  5  1
 22 17  1
M  END
>  <COMP_NUM>
1

>  <STEREO_CFG>
StereoCenters    0   1
Atom CFG    0   0   0
Bond CFG    0   0   0


>  <ID>
1481604

>  <Activity>
p450-cyp2c9 inhibitor

$$$$

     RDKit          2D

 25 28  0  0  0  0  0  0  0  0999 V2000
    3.7156    7.2317    0.0000 C   0  0  0  0  0  0  0  0  0  0  0  0
    4.7193    6.1170    0.0000 C   0  0  0  0  0  0  0  0  0  0  0  0
    4.2558    4.6904    0.0000 C   0  0  0  0  0  0  0  0  0  0  0  0
    2.7886    4.3786    0.0000 C   0  0  0  0  0  0  0  0  0  0  0  0
    1.7849    5.4933    0.0000 C   0  0  0  0  0  0  0  0  0  0  0  0
    2.2484    6.9199    0.0000 C   0  0  0  0  0  0  0  0  0  0  0  0
    2.3250    2.9520    0.0000 C   0  0  0  0  0  0  0  0  0  0  0  0
    0.8578    2.6401    0.0000 S   0  0  0  0  0  0  0  0  0  0  0  0
    0.3943    1.2135    0.0000 C   0  0  0  0  0  0  0  0  0  0  0  0
    1.2760    0.0000    0.0000 N   0  0  0  0  0  0  0  0  0  0  0  0
    0.3943   -1.2135    0.0000 S   0  0  0  0  0  0  0  0  0  0  0  0
   -1.0323   -0.7500    0.0000 C   0  0  0  0  0  0  0  0  0  0  0  0
   -2.3313   -1.5000    0.0000 N   0  0  0  0  0  0  0  0  0  0  0  0
   -3.6304   -0.7500    0.0000 C   0  0  0  0  0  0  0  0  0  0  0  0
   -4.9294   -1.5000    0.0000 O   0  0  0  0  0  0  0  0  0  0  0  0
   -3.6304    0.7500    0.0000 C   0  0  0  0  0  0  0  0  0  0  0  0
   -4.9294    1.5000    0.0000 C   0  0  0  0  0  0  0  0  0  0  0  0
   -6.2284    0.7500    0.0000 C   0  0  0  0  0  0  0  0  0  0  0  0
   -6.3852   -0.7418    0.0000 C   0  0  0  0  0  0  0  0  0  0  0  0
   -7.8525   -1.0537    0.0000 C   0  0  0  0  0  0  0  0  0  0  0  0
   -8.6025    0.2454    0.0000 C   0  0  0  0  0  0  0  0  0  0  0  0
   -7.5988    1.3601    0.0000 S   0  0  0  0  0  0  0  0  0  0  0  0
   -2.3313    1.5000    0.0000 C   0  0  0  0  0  0  0  0  0  0  0  0
   -2.3313    3.0000    0.0000 N   0  0  0  0  0  0  0  0  0  0  0  0
   -1.0323    0.7500    0.0000 N   0  0  0  0  0  0  0  0  0  0  0  0
  1  2  2
  2  3  1
  3  4  2
  4  5  1
  5  6  2
  4  7  1
  7  8  1
  8  9  1
  9 10  2
 10 11  1
 11 12  1
 12 13  2
 13 14  1
 14 15  2
 14 16  1
 16 17  2
 17 18  1
 18 19  2
 19 20  1
 20 21  2
 21 22  1
 16 23  1
 23 24  2
 23 25  1
  6  1  1
 25  9  1
 25 12  1
 22 18  1
M  END
>  <COMP_NUM>
1

>  <STEREO_CFG>
StereoCenters    0   1
Atom CFG    0   0   0
Bond CFG    0   0   0


>  <ID>
1994324

>  <Activity>
p450-cyp2c9 inhibitor

$$$$

     RDKit          2D

 23 25  0  0  0  0  0  0  0  0999 V2000
    2.0046   -4.9721    0.0000 C   0  0  0  0  0  0  0  0  0  0  0  0
    3.3037   -4.2221    0.0000 C   0  0  0  0  0  0  0  0  0  0  0  0
    2.9918   -2.7549    0.0000 S   0  0  0  0  0  0  0  0  0  0  0  0
    1.5000   -2.5981    0.0000 C   0  0  0  0  0  0  0  0  0  0  0  0
    0.8899   -3.9684    0.0000 C   0  0  0  0  0  0  0  0  0  0  0  0
    0.7500   -1.2990    0.0000 C   0  0  0  0  0  0  0  0  0  0  0  0
    1.5000    0.0000    0.0000 C   0  0  0  0  0  0  0  0  0  0  0  0
    0.7500    1.2990    0.0000 C   0  0  0  0  0  0  0  0  0  0  0  0
    1.5000    2.5981    0.0000 O   0  0  0  0  0  0  0  0  0  0  0  0
   -0.7500    1.2990    0.0000 N   0  0  0  0  0  0  0  0  0  0  0  0
   -1.5000    0.0000    0.0000 C   0  0  0  0  0  0  0  0  0  0  0  0
   -0.7500   -1.2990    0.0000 N   0  0  0  0  0  0  0  0  0  0  0  0
   -3.0000    0.0000    0.0000 S   0  0  0  0  0  0  0  0  0  0  0  0
   -3.7500    1.2990    0.0000 C   0  0  0  0  0  0  0  0  0  0  0  0
   -5.2500    1.2990    0.0000 C   0  0  0  0  0  0  0  0  0  0  0  0
   -6.0000    0.0000    0.0000 O   0  0  0  0  0  0  0  0  0  0  0  0
   -6.0000    2.5981    0.0000 C   0  0  0  0  0  0  0  0  0  0  0  0
   -7.4918    2.7549    0.0000 C   0  0  0  0  0  0  0  0  0  0  0  0
   -7.8037    4.2221    0.0000 C   0  0  0  0  0  0  0  0  0  0  0  0
   -6.5046    4.9721    0.0000 C   0  0  0  0  0  0  0  0  0  0  0  0
   -5.3899    3.9684    0.0000 S   0  0  0  0  0  0  0  0  0  0  0  0
    3.0000    0.0000    0.0000 C   0  0  0  0  0  0  0  0  0  0  0  0
    4.5000    0.0000    0.0000 N   0  0  0  0  0  0  0  0  0  0  0  0
  1  2  2
  2  3  1
  3  4  1
  4  5  2
  4  6  1
  6  7  2
  7  8  1
  8  9  2
  8 10  1
 10 11  1
 11 12  2
 11 13  1
 13 14  1
 14 15  1
 15 16  2
 15 17  1
 17 18  2
 18 19  1
 19 20  2
 20 21  1
  7 22  1
 22 23  3
  5  1  1
 12  6  1
 21 17  1
M  END
>  <COMP_NUM>
1

>  <STEREO_CFG>
StereoCenters    0   0
Atom CFG    0   0   0
Bond CFG    0   0   0


>  <ID>
135510992

>  <Activity>
p450-cyp2c9 inhibitor

$$$$

     RDKit          2D

 18 20  0  0  0  0  0  0  0  0999 V2000
    1.5000    0.0000    0.0000 C   0  0  0  0  0  0  0  0  0  0  0  0
    0.7500   -1.2990    0.0000 C   0  0  0  0  0  0  0  0  0  0  0  0
   -0.7500   -1.2990    0.0000 C   0  0  0  0  0  0  0  0  0  0  0  0
   -1.5000    0.0000    0.0000 C   0  0  0  0  0  0  0  0  0  0  0  0
   -0.7500    1.2990    0.0000 C   0  0  0  0  0  0  0  0  0  0  0  0
    0.7500    1.2990    0.0000 C   0  0  0  0  0  0  0  0  0  0  0  0
   -1.5000    2.5981    0.0000 N   0  0  0  0  0  0  0  0  0  0  0  0
   -2.9918    2.7549    0.0000 C   0  0  0  0  0  0  0  0  0  0  0  0
   -3.3037    4.2221    0.0000 C   0  0  0  0  0  0  0  0  0  0  0  0
   -2.0046    4.9721    0.0000 N   0  0  0  0  0  0  0  0  0  0  0  0
   -0.8899    3.9684    0.0000 C   0  0  0  0  0  0  0  0  0  0  0  0
   -3.0000    0.0000    0.0000 C   0  0  0  0  0  0  0  0  0  0  0  0
   -4.5000    0.0000    0.0000 N   0  0  0  0  0  0  0  0  0  0  0  0
   -1.5000   -2.5981    0.0000 N   0  0  0  0  0  0  0  0  0  0  0  0
   -0.8899   -3.9684    0.0000 C   0  0  0  0  0  0  0  0  0  0  0  0
   -2.0046   -4.9721    0.0000 C   0  0  0  0  0  0  0  0  0  0  0  0
   -3.3037   -4.2221    0.0000 N   0  0  0  0  0  0  0  0  0  0  0  0
   -2.9918   -2.7549    0.0000 C   0  0  0  0  0  0  0  0  0  0  0  0
  1  2  2
  2  3  1
  3  4  2
  4  5  1
  5  6  2
  5  7  1
  7  8  1
  8  9  2
  9 10  1
 10 11  2
  4 12  1
 12 13  3
  3 14  1
 14 15  1
 15 16  2
 16 17  1
 17 18  2
  6  1  1
 11  7  1
 18 14  1
M  END
>  <COMP_NUM>
1

>  <STEREO_CFG>
StereoCenters    0   0
Atom CFG    0   0   0
Bond CFG    0   0   0


>  <ID>
2726179

>  <Activity>
p450-cyp2c9 inhibitor

$$$$

     RDKit          2D

 21 23  0  0  0  0  0  0  0  0999 V2000
    3.7500   -1.2990    0.0000 C   0  0  0  0  0  0  0  0  0  0  0  0
    3.0000    0.0000    0.0000 O   0  0  0  0  0  0  0  0  0  0  0  0
    1.5000    0.0000    0.0000 C   0  0  0  0  0  0  0  0  0  0  0  0
    0.7500   -1.2990    0.0000 C   0  0  0  0  0  0  0  0  0  0  0  0
   -0.7500   -1.2990    0.0000 C   0  0  0  0  0  0  0  0  0  0  0  0
   -1.5000    0.0000    0.0000 C   0  0  0  0  0  0  0  0  0  0  0  0
   -0.7500    1.2990    0.0000 C   0  0  0  0  0  0  0  0  0  0  0  0
    0.7500    1.2990    0.0000 C   0  0  0  0  0  0  0  0  0  0  0  0
   -3.0000    0.0000    0.0000 C   0  0  0  0  0  0  0  0  0  0  0  0
   -3.7500    1.2990    0.0000 N   0  0  0  0  0  0  0  0  0  0  0  0
   -5.2500    1.2990    0.0000 N   0  0  0  0  0  0  0  0  0  0  0  0
   -6.1317    0.0855    0.0000 C   0  0  0  0  0  0  0  0  0  0  0  0
   -7.5583    0.5490    0.0000 N   0  0  0  0  0  0  0  0  0  0  0  0
   -7.5583    2.0490    0.0000 N   0  0  0  0  0  0  0  0  0  0  0  0
   -6.1317    2.5126    0.0000 C   0  0  0  0  0  0  0  0  0  0  0  0
   -5.6682    3.9391    0.0000 S   0  0  0  0  0  0  0  0  0  0  0  0
   -5.6682   -1.3411    0.0000 C   0  0  0  0  0  0  0  0  0  0  0  0
   -4.2416   -1.8046    0.0000 C   0  0  0  0  0  0  0  0  0  0  0  0
   -4.2416   -3.3046    0.0000 C   0  0  0  0  0  0  0  0  0  0  0  0
   -5.6682   -3.7681    0.0000 C   0  0  0  0  0  0  0  0  0  0  0  0
   -6.5498   -2.5546    0.0000 S   0  0  0  0  0  0  0  0  0  0  0  0
  1  2  1
  2  3  1
  3  4  2
  4  5  1
  5  6  2
  6  7  1
  7  8  2
  6  9  1
  9 10  2
 10 11  1
 11 12  1
 12 13  2
 13 14  1
 14 15  1
 15 16  2
 12 17  1
 17 18  2
 18 19  1
 19 20  2
 20 21  1
  8  3  1
 15 11  1
 21 17  1
M  END
>  <COMP_NUM>
1

>  <STEREO_CFG>
StereoCenters    0   0
Atom CFG    0   0   0
Bond CFG    0   0   0


>  <ID>
9581904

>  <Activity>
p450-cyp2c9 inhibitor

$$$$

     RDKit          2D

 24 27  0  0  0  0  0  0  0  0999 V2000
    3.0000   -7.7942    0.0000 C   0  0  0  0  0  0  0  0  0  0  0  0
    3.7500   -6.4952    0.0000 N   0  0  0  0  0  0  0  0  0  0  0  0
    5.2500   -6.4952    0.0000 C   0  0  0  0  0  0  0  0  0  0  0  0
    3.0000   -5.1962    0.0000 C   0  0  0  0  0  0  0  0  0  0  0  0
    1.5000   -5.1962    0.0000 C   0  0  0  0  0  0  0  0  0  0  0  0
    0.7500   -3.8971    0.0000 C   0  0  0  0  0  0  0  0  0  0  0  0
    1.5000   -2.5981    0.0000 C   0  0  0  0  0  0  0  0  0  0  0  0
    3.0000   -2.5981    0.0000 C   0  0  0  0  0  0  0  0  0  0  0  0
    3.7500   -3.8971    0.0000 C   0  0  0  0  0  0  0  0  0  0  0  0
    0.7500   -1.2990    0.0000 C   0  0  0  0  0  0  0  0  0  0  0  0
    1.5000    0.0000    0.0000 C   0  0  0  0  0  0  0  0  0  0  0  0
    0.7500    1.2990    0.0000 C   0  0  0  0  0  0  0  0  0  0  0  0
   -0.7500    1.2990    0.0000 C   0  0  0  0  0  0  0  0  0  0  0  0
   -1.5000    0.0000    0.0000 C   0  0  0  0  0  0  0  0  0  0  0  0
   -0.7500   -1.2990    0.0000 C   0  0  0  0  0  0  0  0  0  0  0  0
   -1.5000    2.5981    0.0000 N   0  0  0  0  0  0  0  0  0  0  0  0
   -0.7500    3.8971    0.0000 C   0  0  0  0  0  0  0  0  0  0  0  0
    0.7500    3.8971    0.0000 N   0  0  0  0  0  0  0  0  0  0  0  0
    1.5000    2.5981    0.0000 C   0  0  0  0  0  0  0  0  0  0  0  0
    3.0000    2.5981    0.0000 N   0  0  0  0  0  0  0  0  0  0  0  0
    3.8817    3.8116    0.0000 C   0  0  0  0  0  0  0  0  0  0  0  0
    5.3083    3.3481    0.0000 C   0  0  0  0  0  0  0  0  0  0  0  0
    5.3083    1.8481    0.0000 N   0  0  0  0  0  0  0  0  0  0  0  0
    3.8817    1.3846    0.0000 C   0  0  0  0  0  0  0  0  0  0  0  0
  1  2  1
  2  3  1
  2  4  1
  4  5  2
  5  6  1
  6  7  2
  7  8  1
  8  9  2
  7 10  1
 10 11  2
 11 12  1
 12 13  2
 13 14  1
 14 15  2
 13 16  1
 16 17  2
 17 18  1
 18 19  2
 19 20  1
 20 21  1
 21 22  2
 22 23  1
 23 24  2
  9  4  1
 15 10  1
 19 12  1
 24 20  1
M  END
>  <COMP_NUM>
1

>  <STEREO_CFG>
StereoCenters    0   0
Atom CFG    0   0   0
Bond CFG    0   0   0


>  <ID>
 3234554

>  <Activity>

$$$$

     RDKit          2D

 25 28  0  0  0  0  0  0  0  0999 V2000
   -5.5888  -11.9611    0.0000 C   0  0  0  0  0  0  0  0  0  0  0  0
   -5.9007  -10.4938    0.0000 C   0  0  0  0  0  0  0  0  0  0  0  0
   -4.7860   -9.4901    0.0000 C   0  0  0  0  0  0  0  0  0  0  0  0
   -3.3594   -9.9537    0.0000 C   0  0  0  0  0  0  0  0  0  0  0  0
   -3.0475  -11.4209    0.0000 C   0  0  0  0  0  0  0  0  0  0  0  0
   -4.1622  -12.4246    0.0000 C   0  0  0  0  0  0  0  0  0  0  0  0
   -2.2447   -8.9500    0.0000 C   0  0  0  0  0  0  0  0  0  0  0  0
   -2.5565   -7.4827    0.0000 N   0  0  0  0  0  0  0  0  0  0  0  0
   -1.4418   -6.4791    0.0000 C   0  0  0  0  0  0  0  0  0  0  0  0
   -0.0152   -6.9426    0.0000 O   0  0  0  0  0  0  0  0  0  0  0  0
   -1.7537   -5.0118    0.0000 C   0  0  0  0  0  0  0  0  0  0  0  0
   -0.7500   -3.8971    0.0000 C   0  0  0  0  0  0  0  0  0  0  0  0
    0.7500   -3.8971    0.0000 N   0  0  0  0  0  0  0  0  0  0  0  0
    1.5000   -2.5981    0.0000 C   0  0  0  0  0  0  0  0  0  0  0  0
    3.0000   -2.5981    0.0000 O   0  0  0  0  0  0  0  0  0  0  0  0
    0.7500   -1.2990    0.0000 C   0  0  0  0  0  0  0  0  0  0  0  0
    1.5000    0.0000    0.0000 C   0  0  0  0  0  0  0  0  0  0  0  0
    0.7500    1.2990    0.0000 C   0  0  0  0  0  0  0  0  0  0  0  0
   -0.7500    1.2990    0.0000 C   0  0  0  0  0  0  0  0  0  0  0  0
   -1.5000    0.0000    0.0000 C   0  0  0  0  0  0  0  0  0  0  0  0
   -0.7500   -1.2990    0.0000 C   0  0  0  0  0  0  0  0  0  0  0  0
   -1.5000   -2.5981    0.0000 N   0  0  0  0  0  0  0  0  0  0  0  0
   -2.9672   -2.9099    0.0000 C   0  0  0  0  0  0  0  0  0  0  0  0
   -4.0819   -1.9062    0.0000 S   0  0  0  0  0  0  0  0  0  0  0  0
   -3.1240   -4.4017    0.0000 S   0  0  0  0  0  0  0  0  0  0  0  0
  1  2  2
  2  3  1
  3  4  2
  4  5  1
  5  6  2
  4  7  1
  7  8  1
  8  9  1
  9 10  2
  9 11  1
 11 12  2
 12 13  1
 13 14  1
 14 15  2
 14 16  1
 16 17  2
 17 18  1
 18 19  2
 19 20  1
 20 21  2
 21 22  1
 22 23  1
 23 24  2
 23 25  1
  6  1  1
 25 11  1
 22 12  1
 21 16  1
M  END
>  <COMP_NUM>
1

>  <STEREO_CFG>
StereoCenters    0   0
Atom CFG    0   0   0
Bond CFG    0   0   0


>  <ID>
3648794

>  <Activity>
p450-cyp2c9 inhibitor

$$$$

     RDKit          2D

 23 25  0  0  0  0  0  0  0  0999 V2000
    6.4664   -0.8373    0.0000 C   0  0  0  0  0  0  0  0  0  0  0  0
    5.4627   -1.9520    0.0000 C   0  0  0  0  0  0  0  0  0  0  0  0
    3.9955   -1.6402    0.0000 C   0  0  0  0  0  0  0  0  0  0  0  0
    2.9918   -2.7549    0.0000 N   0  0  0  0  0  0  0  0  0  0  0  0
    1.5000   -2.5981    0.0000 C   0  0  0  0  0  0  0  0  0  0  0  0
    0.8899   -3.9684    0.0000 N   0  0  0  0  0  0  0  0  0  0  0  0
    2.0046   -4.9721    0.0000 N   0  0  0  0  0  0  0  0  0  0  0  0
    3.3037   -4.2221    0.0000 C   0  0  0  0  0  0  0  0  0  0  0  0
    4.6740   -4.8322    0.0000 S   0  0  0  0  0  0  0  0  0  0  0  0
    0.7500   -1.2990    0.0000 C   0  0  0  0  0  0  0  0  0  0  0  0
    1.5000    0.0000    0.0000 C   0  0  0  0  0  0  0  0  0  0  0  0
    0.7500    1.2990    0.0000 C   0  0  0  0  0  0  0  0  0  0  0  0
   -0.7500    1.2990    0.0000 C   0  0  0  0  0  0  0  0  0  0  0  0
   -1.5000    0.0000    0.0000 N   0  0  0  0  0  0  0  0  0  0  0  0
   -0.7500   -1.2990    0.0000 C   0  0  0  0  0  0  0  0  0  0  0  0
   -1.5000   -2.5981    0.0000 O   0  0  0  0  0  0  0  0  0  0  0  0
   -3.0000    0.0000    0.0000 C   0  0  0  0  0  0  0  0  0  0  0  0
   -3.7500    1.2990    0.0000 C   0  0  0  0  0  0  0  0  0  0  0  0
   -3.0000    2.5981    0.0000 C   0  0  0  0  0  0  0  0  0  0  0  0
   -3.7500    3.8971    0.0000 C   0  0  0  0  0  0  0  0  0  0  0  0
   -5.2500    3.8971    0.0000 C   0  0  0  0  0  0  0  0  0  0  0  0
   -6.0000    2.5981    0.0000 C   0  0  0  0  0  0  0  0  0  0  0  0
   -5.2500    1.2990    0.0000 C   0  0  0  0  0  0  0  0  0  0  0  0
  1  2  2
  2  3  1
  3  4  1
  4  5  1
  5  6  2
  6  7  1
  7  8  1
  8  9  2
  5 10  1
 10 11  2
 11 12  1
 12 13  2
 13 14  1
 14 15  1
 15 16  2
 14 17  1
 17 18  1
 18 19  2
 19 20  1
 20 21  2
 21 22  1
 22 23  2
  8  4  1
 15 10  1
 23 18  1
M  END
>  <COMP_NUM>
1

>  <STEREO_CFG>
StereoCenters    0   0
Atom CFG    0   0   0
Bond CFG    0   0   0


>  <ID>
 2764919

>  <Activity>

$$$$

     RDKit          2D

 14 14  0  0  0  0  0  0  0  0999 V2000
    1.5000    0.0000    0.0000 C   0  0  0  0  0  0  0  0  0  0  0  0
    0.7500   -1.2990    0.0000 C   0  0  0  0  0  0  0  0  0  0  0  0
   -0.7500   -1.2990    0.0000 C   0  0  0  0  0  0  0  0  0  0  0  0
   -1.5000    0.0000    0.0000 C   0  0  0  0  0  0  0  0  0  0  0  0
   -0.7500    1.2990    0.0000 C   0  0  0  0  0  0  0  0  0  0  0  0
    0.7500    1.2990    0.0000 C   0  0  0  0  0  0  0  0  0  0  0  0
    1.5000    2.5981    0.0000 N   0  0  0  0  0  0  0  0  0  0  0  0
    3.0000    2.5981    0.0000 C   0  0  0  0  0  0  0  0  0  0  0  0
    4.5000    2.5981    0.0000 S   0  0  0  0  0  0  0  0  0  0  0  0
   -1.5000   -2.5981    0.0000 S   0  0  0  0  0  0  0  0  0  0  0  0
   -3.0000   -2.5981    0.0000 C   0  0  0  0  0  0  0  0  0  0  0  0
   -3.7500   -3.8971    0.0000 C   0  0  0  0  0  0  0  0  0  0  0  0
   -3.0000   -5.1962    0.0000 O   0  0  0  0  0  0  0  0  0  0  0  0
   -5.2500   -3.8971    0.0000 O   0  0  0  0  0  0  0  0  0  0  0  0
  1  2  2
  2  3  1
  3  4  2
  4  5  1
  5  6  2
  6  7  1
  7  8  2
  8  9  2
  3 10  1
 10 11  1
 11 12  1
 12 13  2
 12 14  1
  6  1  1
M  END
>  <COMP_NUM>
1

>  <STEREO_CFG>
StereoCenters    0   0
Atom CFG    0   0   0
Bond CFG    0   0   0


>  <ID>
 345648

>  <Activity>

$$$$

     RDKit          2D

 34 40  0  0  0  0  0  0  0  0999 V2000
    1.5000    0.0000    0.0000 C   0  0  0  0  0  0  0  0  0  0  0  0
    0.7500   -1.2990    0.0000 C   0  0  0  0  0  0  0  0  0  0  0  0
   -0.7500   -1.2990    0.0000 C   0  0  0  0  0  0  0  0  0  0  0  0
   -1.5000    0.0000    0.0000 C   0  0  0  0  0  0  0  0  0  0  0  0
   -0.7500    1.2990    0.0000 C   0  0  0  0  0  0  0  0  0  0  0  0
    0.7500    1.2990    0.0000 C   0  0  0  0  0  0  0  0  0  0  0  0
   -1.7537    2.4138    0.0000 C   0  0  0  0  0  0  0  0  0  0  0  0
   -1.5969    3.9055    0.0000 C   0  0  0  0  0  0  0  0  0  0  0  0
   -2.8104    4.7872    0.0000 C   0  0  0  0  0  0  0  0  0  0  0  0
   -4.1807    4.1771    0.0000 C   0  0  0  0  0  0  0  0  0  0  0  0
   -4.3375    2.6853    0.0000 C   0  0  0  0  0  0  0  0  0  0  0  0
   -3.1240    1.8037    0.0000 C   0  0  0  0  0  0  0  0  0  0  0  0
   -2.9672    0.3119    0.0000 C   0  0  0  0  0  0  0  0  0  0  0  0
   -4.0819   -0.6918    0.0000 N   0  0  0  0  0  0  0  0  0  0  0  0
   -5.5085   -0.2283    0.0000 C   0  0  0  0  0  0  0  0  0  0  0  0
   -5.8204    1.2389    0.0000 C   0  0  0  0  0  0  0  0  0  0  0  0
   -7.2470    1.7024    0.0000 C   0  0  0  0  0  0  0  0  0  0  0  0
   -8.3617    0.6987    0.0000 C   0  0  0  0  0  0  0  0  0  0  0  0
   -8.0498   -0.7685    0.0000 C   0  0  0  0  0  0  0  0  0  0  0  0
   -6.6232   -1.2320    0.0000 C   0  0  0  0  0  0  0  0  0  0  0  0
   -9.7883    1.1623    0.0000 N   0  0  0  0  0  0  0  0  0  0  0  0
  -10.1001    2.6295    0.0000 C   0  0  0  0  0  0  0  0  0  0  0  0
   -9.0964    3.7442    0.0000 C   0  0  0  0  0  0  0  0  0  0  0  0
   -7.5964    3.7442    0.0000 C   0  0  0  0  0  0  0  0  0  0  0  0
   -6.8464    5.0433    0.0000 C   0  0  0  0  0  0  0  0  0  0  0  0
   -7.5964    6.3423    0.0000 C   0  0  0  0  0  0  0  0  0  0  0  0
   -9.0964    6.3423    0.0000 C   0  0  0  0  0  0  0  0  0  0  0  0
   -9.8464    5.0433    0.0000 C   0  0  0  0  0  0  0  0  0  0  0  0
  -11.3137    4.7314    0.0000 C   0  0  0  0  0  0  0  0  0  0  0  0
  -12.5272    5.6131    0.0000 C   0  0  0  0  0  0  0  0  0  0  0  0
  -13.8975    5.0030    0.0000 C   0  0  0  0  0  0  0  0  0  0  0  0
  -14.0543    3.5112    0.0000 C   0  0  0  0  0  0  0  0  0  0  0  0
  -12.8408    2.6295    0.0000 C   0  0  0  0  0  0  0  0  0  0  0  0
  -11.4705    3.2396    0.0000 C   0  0  0  0  0  0  0  0  0  0  0  0
  1  2  2
  2  3  1
  3  4  2
  4  5  1
  5  6  2
  5  7  1
  7  8  2
  8  9  1
  9 10  2
 10 11  1
 11 12  2
 12 13  1
 13 14  2
 14 15  1
 15 16  2
 16 17  1
 17 18  2
 18 19  1
 19 20  2
 18 21  1
 21 22  2
 22 23  1
 23 24  2
 24 25  1
 25 26  2
 26 27  1
 27 28  2
 28 29  1
 29 30  2
 30 31  1
 31 32  2
 32 33  1
 33 34  2
  6  1  1
 13  4  1
 12  7  1
 20 15  1
 34 22  1
 28 23  1
 34 29  1
M  END
>  <COMP_NUM>
1

>  <STEREO_CFG>
StereoCenters    0   0
Atom CFG    0   0   0
Bond CFG    0   0   0


>  <ID>
 408275

>  <Activity>

$$$$

     RDKit          2D

 20 21  0  0  0  0  0  0  0  0999 V2000
    1.5000    0.0000    0.0000 C   0  0  0  0  0  0  0  0  0  0  0  0
    0.7500   -1.2990    0.0000 C   0  0  0  0  0  0  0  0  0  0  0  0
   -0.7500   -1.2990    0.0000 C   0  0  0  0  0  0  0  0  0  0  0  0
   -1.5000    0.0000    0.0000 C   0  0  0  0  0  0  0  0  0  0  0  0
   -0.7500    1.2990    0.0000 C   0  0  0  0  0  0  0  0  0  0  0  0
    0.7500    1.2990    0.0000 C   0  0  0  0  0  0  0  0  0  0  0  0
   -1.5000    2.5981    0.0000 As  0  0  0  0  0  3  0  0  0  0  0  0
   -0.7500    3.8971    0.0000 As  0  0  0  0  0  3  0  0  0  0  0  0
   -1.5000    5.1962    0.0000 C   0  0  0  0  0  0  0  0  0  0  0  0
   -0.7500    6.4952    0.0000 C   0  0  0  0  0  0  0  0  0  0  0  0
   -1.5000    7.7942    0.0000 C   0  0  0  0  0  0  0  0  0  0  0  0
   -3.0000    7.7942    0.0000 C   0  0  0  0  0  0  0  0  0  0  0  0
   -3.7500    6.4952    0.0000 C   0  0  0  0  0  0  0  0  0  0  0  0
   -3.0000    5.1962    0.0000 C   0  0  0  0  0  0  0  0  0  0  0  0
   -5.2500    6.4952    0.0000 C   0  0  0  0  0  0  0  0  0  0  0  0
   -6.0000    5.1962    0.0000 O   0  0  0  0  0  0  0  0  0  0  0  0
   -6.0000    7.7942    0.0000 O   0  0  0  0  0  0  0  0  0  0  0  0
   -1.5000   -2.5981    0.0000 C   0  0  0  0  0  0  0  0  0  0  0  0
   -0.7500   -3.8971    0.0000 O   0  0  0  0  0  0  0  0  0  0  0  0
   -3.0000   -2.5981    0.0000 O   0  0  0  0  0  0  0  0  0  0  0  0
  1  2  2
  2  3  1
  3  4  2
  4  5  1
  5  6  2
  5  7  1
  7  8  2
  8  9  1
  9 10  2
 10 11  1
 11 12  2
 12 13  1
 13 14  2
 13 15  1
 15 16  2
 15 17  1
  3 18  1
 18 19  2
 18 20  1
  6  1  1
 14  9  1
M  END
>  <COMP_NUM>
1

>  <STEREO_CFG>
StereoCenters    0   0
Atom CFG    0   0   0
Bond CFG    0   0   0


>  <ID>
 261036

>  <Activity>

$$$$

     RDKit          2D

 27 32  0  0  0  0  0  0  0  0999 V2000
    1.5000    0.0000    0.0000 C   0  0  0  0  0  0  0  0  0  0  0  0
    0.7500   -1.2990    0.0000 C   0  0  0  0  0  0  0  0  0  0  0  0
   -0.7500   -1.2990    0.0000 C   0  0  0  0  0  0  0  0  0  0  0  0
   -1.5000    0.0000    0.0000 C   0  0  0  0  0  0  0  0  0  0  0  0
   -0.7500    1.2990    0.0000 C   0  0  0  0  0  0  0  0  0  0  0  0
    0.7500    1.2990    0.0000 C   0  0  0  0  0  0  0  0  0  0  0  0
   -1.7537    2.4138    0.0000 C   0  0  0  0  0  0  0  0  0  0  0  0
   -1.5969    3.9055    0.0000 C   0  0  0  0  0  0  0  0  0  0  0  0
   -2.8104    4.7872    0.0000 C   0  0  0  0  0  0  0  0  0  0  0  0
   -4.1807    4.1771    0.0000 C   0  0  0  0  0  0  0  0  0  0  0  0
   -4.3375    2.6853    0.0000 C   0  0  0  0  0  0  0  0  0  0  0  0
   -3.1240    1.8037    0.0000 C   0  0  0  0  0  0  0  0  0  0  0  0
   -2.9672    0.3119    0.0000 N   0  0  0  0  0  0  0  0  0  0  0  0
   -4.0819   -0.6918    0.0000 C   0  0  0  0  0  0  0  0  0  0  0  0
   -5.5085   -0.2283    0.0000 N   0  0  0  0  0  0  0  0  0  0  0  0
   -5.9720    1.1983    0.0000 C   0  0  0  0  0  0  0  0  0  0  0  0
   -5.2220    2.4973    0.0000 C   0  0  0  0  0  0  0  0  0  0  0  0
   -5.9720    3.7964    0.0000 C   0  0  0  0  0  0  0  0  0  0  0  0
   -7.4720    3.7964    0.0000 C   0  0  0  0  0  0  0  0  0  0  0  0
   -8.2220    2.4973    0.0000 C   0  0  0  0  0  0  0  0  0  0  0  0
   -7.4720    1.1983    0.0000 C   0  0  0  0  0  0  0  0  0  0  0  0
   -7.9356   -0.2283    0.0000 C   0  0  0  0  0  0  0  0  0  0  0  0
   -9.3059   -0.8384    0.0000 C   0  0  0  0  0  0  0  0  0  0  0  0
   -9.4627   -2.3302    0.0000 C   0  0  0  0  0  0  0  0  0  0  0  0
   -8.2492   -3.2119    0.0000 C   0  0  0  0  0  0  0  0  0  0  0  0
   -6.8788   -2.6018    0.0000 C   0  0  0  0  0  0  0  0  0  0  0  0
   -6.7220   -1.1100    0.0000 C   0  0  0  0  0  0  0  0  0  0  0  0
  1  2  2
  2  3  1
  3  4  2
  4  5  1
  5  6  2
  5  7  1
  7  8  2
  8  9  1
  9 10  2
 10 11  1
 11 12  2
 12 13  1
 13 14  1
 14 15  1
 15 16  1
 16 17  2
 17 18  1
 18 19  2
 19 20  1
 20 21  2
 21 22  1
 22 23  2
 23 24  1
 24 25  2
 25 26  1
 26 27  2
  6  1  1
 13  4  1
 12  7  1
 27 15  1
 21 16  1
 27 22  1
M  END
>  <COMP_NUM>
1

>  <STEREO_CFG>
StereoCenters    0   0
Atom CFG    0   0   0
Bond CFG    0   0   0


>  <ID>
 231656

>  <Activity>

$$$$

     RDKit          2D

 23 26  0  0  0  0  0  0  0  0999 V2000
   -6.4952   -5.8573    0.0000 C   0  0  0  0  0  0  0  0  0  0  0  0
   -5.1962   -5.1073    0.0000 C   0  0  0  0  0  0  0  0  0  0  0  0
   -3.8971   -5.8573    0.0000 C   0  0  0  0  0  0  0  0  0  0  0  0
   -3.8971   -7.3573    0.0000 C   0  0  0  0  0  0  0  0  0  0  0  0
   -5.1962   -8.1073    0.0000 C   0  0  0  0  0  0  0  0  0  0  0  0
   -6.4952   -7.3573    0.0000 C   0  0  0  0  0  0  0  0  0  0  0  0
   -2.5981   -8.1073    0.0000 C   0  0  0  0  0  0  0  0  0  0  0  0
   -1.2990   -7.3573    0.0000 N   0  0  0  0  0  0  0  0  0  0  0  0
    0.0000   -8.1073    0.0000 C   0  0  0  0  0  0  0  0  0  0  0  0
    1.2990   -7.3573    0.0000 C   0  0  0  0  0  0  0  0  0  0  0  0
    1.2990   -5.8573    0.0000 C   0  0  0  0  0  0  0  0  0  0  0  0
   -0.0000   -5.1073    0.0000 C   0  0  0  0  0  0  0  0  0  0  0  0
   -1.2990   -5.8573    0.0000 C   0  0  0  0  0  0  0  0  0  0  0  0
   -2.5981   -5.1073    0.0000 O   0  0  0  0  0  0  0  0  0  0  0  0
   -0.0000   -3.6073    0.0000 C   0  0  0  0  0  0  0  0  0  0  0  0
    1.2135   -2.7256    0.0000 N   0  0  0  0  0  0  0  0  0  0  0  0
    0.7500   -1.2990    0.0000 C   0  0  0  0  0  0  0  0  0  0  0  0
    1.5000    0.0000    0.0000 C   0  0  0  0  0  0  0  0  0  0  0  0
    0.7500    1.2990    0.0000 C   0  0  0  0  0  0  0  0  0  0  0  0
   -0.7500    1.2990    0.0000 C   0  0  0  0  0  0  0  0  0  0  0  0
   -1.5000    0.0000    0.0000 C   0  0  0  0  0  0  0  0  0  0  0  0
   -0.7500   -1.2990    0.0000 C   0  0  0  0  0  0  0  0  0  0  0  0
   -1.2135   -2.7256    0.0000 S   0  0  0  0  0  0  0  0  0  0  0  0
  1  2  2
  2  3  1
  3  4  2
  4  5  1
  5  6  2
  4  7  1
  7  8  1
  8  9  1
  9 10  2
 10 11  1
 11 12  2
 12 13  1
 13 14  2
 12 15  1
 15 16  2
 16 17  1
 17 18  2
 18 19  1
 19 20  2
 20 21  1
 21 22  2
 22 23  1
  6  1  1
 13  8  1
 23 15  1
 22 17  1
M  END
>  <COMP_NUM>
1

>  <STEREO_CFG>
StereoCenters    0   0
Atom CFG    0   0   0
Bond CFG    0   0   0


>  <ID>
1472012

>  <Activity>
p450-cyp2c9 inhibitor

$$$$

     RDKit          2D

 24 27  0  0  0  0  0  0  0  0999 V2000
    2.2655   10.0169    0.0000 C   0  0  0  0  0  0  0  0  0  0  0  0
    0.8389    9.5533    0.0000 O   0  0  0  0  0  0  0  0  0  0  0  0
    0.5271    8.0861    0.0000 C   0  0  0  0  0  0  0  0  0  0  0  0
    1.6418    7.0824    0.0000 C   0  0  0  0  0  0  0  0  0  0  0  0
    1.3299    5.6152    0.0000 C   0  0  0  0  0  0  0  0  0  0  0  0
   -0.0967    5.1517    0.0000 C   0  0  0  0  0  0  0  0  0  0  0  0
   -1.2114    6.1554    0.0000 C   0  0  0  0  0  0  0  0  0  0  0  0
   -0.8995    7.6226    0.0000 C   0  0  0  0  0  0  0  0  0  0  0  0
   -0.4086    3.6844    0.0000 N   0  0  0  0  0  0  0  0  0  0  0  0
   -1.8351    3.2209    0.0000 C   0  0  0  0  0  0  0  0  0  0  0  0
   -2.1470    1.7537    0.0000 N   0  0  0  0  0  0  0  0  0  0  0  0
   -1.0323    0.7500    0.0000 C   0  0  0  0  0  0  0  0  0  0  0  0
    0.3943    1.2135    0.0000 C   0  0  0  0  0  0  0  0  0  0  0  0
    0.7062    2.6807    0.0000 C   0  0  0  0  0  0  0  0  0  0  0  0
    2.1328    3.1443    0.0000 O   0  0  0  0  0  0  0  0  0  0  0  0
    1.2760    0.0000    0.0000 C   0  0  0  0  0  0  0  0  0  0  0  0
    0.3943   -1.2135    0.0000 C   0  0  0  0  0  0  0  0  0  0  0  0
   -1.0323   -0.7500    0.0000 S   0  0  0  0  0  0  0  0  0  0  0  0
    0.8578   -2.6401    0.0000 C   0  0  0  0  0  0  0  0  0  0  0  0
   -0.1459   -3.7548    0.0000 C   0  0  0  0  0  0  0  0  0  0  0  0
    0.3177   -5.1814    0.0000 C   0  0  0  0  0  0  0  0  0  0  0  0
    1.7849   -5.4933    0.0000 C   0  0  0  0  0  0  0  0  0  0  0  0
    2.7886   -4.3786    0.0000 C   0  0  0  0  0  0  0  0  0  0  0  0
    2.3250   -2.9520    0.0000 C   0  0  0  0  0  0  0  0  0  0  0  0
  1  2  1
  2  3  1
  3  4  2
  4  5  1
  5  6  2
  6  7  1
  7  8  2
  6  9  1
  9 10  1
 10 11  2
 11 12  1
 12 13  2
 13 14  1
 14 15  2
 13 16  1
 16 17  2
 17 18  1
 17 19  1
 19 20  2
 20 21  1
 21 22  2
 22 23  1
 23 24  2
  8  3  1
 14  9  1
 18 12  1
 24 19  1
M  END
>  <COMP_NUM>
1

>  <STEREO_CFG>
StereoCenters    0   0
Atom CFG    0   0   0
Bond CFG    0   0   0


>  <ID>
 1082772

>  <Activity>

$$$$

     RDKit          2D

 30 34  0  0  0  0  0  0  0  0999 V2000
  -17.6838   -4.9572    0.0000 C   0  0  0  0  0  0  0  0  0  0  0  0
  -16.9338   -3.6582    0.0000 O   0  0  0  0  0  0  0  0  0  0  0  0
  -15.4666   -3.9701    0.0000 C   0  0  0  0  0  0  0  0  0  0  0  0
  -15.3098   -5.4618    0.0000 C   0  0  0  0  0  0  0  0  0  0  0  0
  -16.6801   -6.0719    0.0000 O   0  0  0  0  0  0  0  0  0  0  0  0
  -13.9395   -6.0719    0.0000 C   0  0  0  0  0  0  0  0  0  0  0  0
  -12.7260   -5.1903    0.0000 C   0  0  0  0  0  0  0  0  0  0  0  0
  -12.8827   -3.6985    0.0000 C   0  0  0  0  0  0  0  0  0  0  0  0
  -14.2531   -3.0884    0.0000 C   0  0  0  0  0  0  0  0  0  0  0  0
  -11.3556   -5.8004    0.0000 C   0  0  0  0  0  0  0  0  0  0  0  0
  -11.1988   -7.2921    0.0000 O   0  0  0  0  0  0  0  0  0  0  0  0
  -10.1421   -4.9187    0.0000 C   0  0  0  0  0  0  0  0  0  0  0  0
   -8.7718   -5.5288    0.0000 S   0  0  0  0  0  0  0  0  0  0  0  0
   -7.5583   -4.6471    0.0000 C   0  0  0  0  0  0  0  0  0  0  0  0
   -7.5583   -3.1471    0.0000 N   0  0  0  0  0  0  0  0  0  0  0  0
   -6.1317   -2.6836    0.0000 N   0  0  0  0  0  0  0  0  0  0  0  0
   -5.2500   -3.8971    0.0000 C   0  0  0  0  0  0  0  0  0  0  0  0
   -6.1317   -5.1106    0.0000 S   0  0  0  0  0  0  0  0  0  0  0  0
   -3.7500   -3.8971    0.0000 S   0  0  0  0  0  0  0  0  0  0  0  0
   -3.0000   -2.5981    0.0000 C   0  0  0  0  0  0  0  0  0  0  0  0
   -1.5000   -2.5981    0.0000 C   0  0  0  0  0  0  0  0  0  0  0  0
   -0.7500   -3.8971    0.0000 C   0  0  0  0  0  0  0  0  0  0  0  0
    0.7500   -3.8971    0.0000 C   0  0  0  0  0  0  0  0  0  0  0  0
    1.5000   -2.5981    0.0000 C   0  0  0  0  0  0  0  0  0  0  0  0
    0.7500   -1.2990    0.0000 C   0  0  0  0  0  0  0  0  0  0  0  0
    1.5000    0.0000    0.0000 C   0  0  0  0  0  0  0  0  0  0  0  0
    0.7500    1.2990    0.0000 C   0  0  0  0  0  0  0  0  0  0  0  0
   -0.7500    1.2990    0.0000 C   0  0  0  0  0  0  0  0  0  0  0  0
   -1.5000    0.0000    0.0000 C   0  0  0  0  0  0  0  0  0  0  0  0
   -0.7500   -1.2990    0.0000 C   0  0  0  0  0  0  0  0  0  0  0  0
  1  2  1
  2  3  1
  3  4  2
  4  5  1
  4  6  1
  6  7  2
  7  8  1
  8  9  2
  7 10  1
 10 11  2
 10 12  1
 12 13  1
 13 14  1
 14 15  2
 15 16  1
 16 17  2
 17 18  1
 17 19  1
 19 20  1
 20 21  1
 21 22  2
 22 23  1
 23 24  2
 24 25  1
 25 26  2
 26 27  1
 27 28  2
 28 29  1
 29 30  2
  5  1  1
  9  3  1
 18 14  1
 30 21  1
 30 25  1
M  END
>  <COMP_NUM>
1

>  <STEREO_CFG>
StereoCenters    0   0
Atom CFG    0   0   0
Bond CFG    0   0   0


>  <ID>
1242706

>  <Activity>
p450-cyp2c9 inhibitor

$$$$

     RDKit          2D

 24 26  0  0  0  0  0  0  0  0999 V2000
    2.9520   -4.6564    0.0000 C   0  0  0  0  0  0  0  0  0  0  0  0
    2.6401   -3.1891    0.0000 C   0  0  0  0  0  0  0  0  0  0  0  0
    1.2135   -2.7256    0.0000 N   0  0  0  0  0  0  0  0  0  0  0  0
    0.7500   -1.2990    0.0000 C   0  0  0  0  0  0  0  0  0  0  0  0
    1.5000    0.0000    0.0000 C   0  0  0  0  0  0  0  0  0  0  0  0
    0.7500    1.2990    0.0000 C   0  0  0  0  0  0  0  0  0  0  0  0
   -0.7500    1.2990    0.0000 C   0  0  0  0  0  0  0  0  0  0  0  0
   -1.5000    0.0000    0.0000 C   0  0  0  0  0  0  0  0  0  0  0  0
   -0.7500   -1.2990    0.0000 C   0  0  0  0  0  0  0  0  0  0  0  0
   -1.2135   -2.7256    0.0000 C   0  0  0  0  0  0  0  0  0  0  0  0
   -2.6401   -3.1891    0.0000 C   0  0  0  0  0  0  0  0  0  0  0  0
   -3.8536   -2.3075    0.0000 C   0  0  0  0  0  0  0  0  0  0  0  0
   -3.8536   -0.8075    0.0000 O   0  0  0  0  0  0  0  0  0  0  0  0
   -5.0672   -3.1891    0.0000 N   0  0  0  0  0  0  0  0  0  0  0  0
   -4.6036   -4.6157    0.0000 C   0  0  0  0  0  0  0  0  0  0  0  0
   -5.4853   -5.8293    0.0000 S   0  0  0  0  0  0  0  0  0  0  0  0
   -3.1036   -4.6157    0.0000 S   0  0  0  0  0  0  0  0  0  0  0  0
   -6.4937   -2.7256    0.0000 C   0  0  0  0  0  0  0  0  0  0  0  0
   -7.6085   -3.7293    0.0000 C   0  0  0  0  0  0  0  0  0  0  0  0
   -9.0350   -3.2658    0.0000 C   0  0  0  0  0  0  0  0  0  0  0  0
  -10.1498   -4.2695    0.0000 O   0  0  0  0  0  0  0  0  0  0  0  0
  -11.5764   -3.8060    0.0000 C   0  0  0  0  0  0  0  0  0  0  0  0
   -0.0000   -3.6073    0.0000 C   0  0  0  0  0  0  0  0  0  0  0  0
   -0.0000   -5.1073    0.0000 O   0  0  0  0  0  0  0  0  0  0  0  0
  1  2  1
  2  3  1
  3  4  1
  4  5  2
  5  6  1
  6  7  2
  7  8  1
  8  9  2
  9 10  1
 10 11  2
 11 12  1
 12 13  2
 12 14  1
 14 15  1
 15 16  2
 15 17  1
 14 18  1
 18 19  1
 19 20  1
 20 21  1
 21 22  1
 10 23  1
 23 24  2
 23  3  1
  9  4  1
 17 11  1
M  END
>  <COMP_NUM>
1

>  <STEREO_CFG>
StereoCenters    0   1
Atom CFG    0   0   0
Bond CFG    0   0   0


>  <ID>
1960010

>  <Activity>
p450-cyp2c9 inhibitor

$$$$

     RDKit          2D

 27 29  0  0  0  0  0  0  0  0999 V2000
    3.0000    0.0000    0.0000 C   0  0  0  0  0  0  0  0  0  0  0  0
    1.5000    0.0000    0.0000 C   0  0  0  0  0  0  0  0  0  0  0  0
    0.7500   -1.2990    0.0000 C   0  0  0  0  0  0  0  0  0  0  0  0
   -0.7500   -1.2990    0.0000 C   0  0  0  0  0  0  0  0  0  0  0  0
   -1.5000    0.0000    0.0000 C   0  0  0  0  0  0  0  0  0  0  0  0
   -0.7500    1.2990    0.0000 C   0  0  0  0  0  0  0  0  0  0  0  0
    0.7500    1.2990    0.0000 C   0  0  0  0  0  0  0  0  0  0  0  0
   -3.0000    0.0000    0.0000 C   0  0  0  0  0  0  0  0  0  0  0  0
   -3.7500    1.2990    0.0000 C   0  0  0  0  0  0  0  0  0  0  0  0
   -5.2418    1.4558    0.0000 C   0  0  0  0  0  0  0  0  0  0  0  0
   -6.2455    0.3411    0.0000 O   0  0  0  0  0  0  0  0  0  0  0  0
   -5.5537    2.9231    0.0000 N   0  0  0  0  0  0  0  0  0  0  0  0
   -4.2546    3.6731    0.0000 C   0  0  0  0  0  0  0  0  0  0  0  0
   -4.0978    5.1648    0.0000 S   0  0  0  0  0  0  0  0  0  0  0  0
   -3.1399    2.6694    0.0000 S   0  0  0  0  0  0  0  0  0  0  0  0
   -6.9240    3.5332    0.0000 C   0  0  0  0  0  0  0  0  0  0  0  0
   -7.0808    5.0249    0.0000 C   0  0  0  0  0  0  0  0  0  0  0  0
   -8.4511    5.6350    0.0000 C   0  0  0  0  0  0  0  0  0  0  0  0
   -8.6079    7.1268    0.0000 C   0  0  0  0  0  0  0  0  0  0  0  0
   -7.3943    8.0085    0.0000 O   0  0  0  0  0  0  0  0  0  0  0  0
   -9.9782    7.7369    0.0000 N   0  0  0  0  0  0  0  0  0  0  0  0
  -10.1350    9.2287    0.0000 C   0  0  0  0  0  0  0  0  0  0  0  0
   -8.9215   10.1104    0.0000 C   0  0  0  0  0  0  0  0  0  0  0  0
   -9.0783   11.6022    0.0000 C   0  0  0  0  0  0  0  0  0  0  0  0
  -10.4486   12.2123    0.0000 C   0  0  0  0  0  0  0  0  0  0  0  0
  -11.6621   11.3306    0.0000 C   0  0  0  0  0  0  0  0  0  0  0  0
  -11.5053    9.8388    0.0000 N   0  0  0  0  0  0  0  0  0  0  0  0
  1  2  1
  2  3  2
  3  4  1
  4  5  2
  5  6  1
  6  7  2
  5  8  1
  8  9  2
  9 10  1
 10 11  2
 10 12  1
 12 13  1
 13 14  2
 13 15  1
 12 16  1
 16 17  1
 17 18  1
 18 19  1
 19 20  2
 19 21  1
 21 22  1
 22 23  2
 23 24  1
 24 25  2
 25 26  1
 26 27  2
  7  2  1
 15  9  1
 27 22  1
M  END
>  <COMP_NUM>
1

>  <STEREO_CFG>
StereoCenters    0   1
Atom CFG    0   0   0
Bond CFG    0   0   0


>  <ID>
1345238

>  <Activity>
p450-cyp2c9 inhibitor

$$$$

     RDKit          2D

 19 21  0  0  0  0  0  0  0  0999 V2000
   -7.5275    1.5000    0.0000 C   0  0  0  0  0  0  0  0  0  0  0  0
   -6.2284    0.7500    0.0000 C   0  0  0  0  0  0  0  0  0  0  0  0
   -4.9294    1.5000    0.0000 C   0  0  0  0  0  0  0  0  0  0  0  0
   -3.6304    0.7500    0.0000 N   0  0  0  0  0  0  0  0  0  0  0  0
   -3.6304   -0.7500    0.0000 C   0  0  0  0  0  0  0  0  0  0  0  0
   -2.3313   -1.5000    0.0000 N   0  0  0  0  0  0  0  0  0  0  0  0
   -1.0323   -0.7500    0.0000 C   0  0  0  0  0  0  0  0  0  0  0  0
   -1.0323    0.7500    0.0000 C   0  0  0  0  0  0  0  0  0  0  0  0
   -2.3313    1.5000    0.0000 C   0  0  0  0  0  0  0  0  0  0  0  0
   -2.3313    3.0000    0.0000 O   0  0  0  0  0  0  0  0  0  0  0  0
    0.3943    1.2135    0.0000 C   0  0  0  0  0  0  0  0  0  0  0  0
    1.2760    0.0000    0.0000 C   0  0  0  0  0  0  0  0  0  0  0  0
    0.3943   -1.2135    0.0000 S   0  0  0  0  0  0  0  0  0  0  0  0
    0.8578    2.6401    0.0000 C   0  0  0  0  0  0  0  0  0  0  0  0
    2.3250    2.9520    0.0000 C   0  0  0  0  0  0  0  0  0  0  0  0
    2.7886    4.3786    0.0000 C   0  0  0  0  0  0  0  0  0  0  0  0
    1.7849    5.4933    0.0000 C   0  0  0  0  0  0  0  0  0  0  0  0
    0.3177    5.1814    0.0000 C   0  0  0  0  0  0  0  0  0  0  0  0
   -0.1459    3.7548    0.0000 C   0  0  0  0  0  0  0  0  0  0  0  0
  1  2  2
  2  3  1
  3  4  1
  4  5  1
  5  6  2
  6  7  1
  7  8  2
  8  9  1
  9 10  2
  8 11  1
 11 12  2
 12 13  1
 11 14  1
 14 15  2
 15 16  1
 16 17  2
 17 18  1
 18 19  2
  9  4  1
 13  7  1
 19 14  1
M  END
>  <COMP_NUM>
1

>  <STEREO_CFG>
StereoCenters    0   0
Atom CFG    0   0   0
Bond CFG    0   0   0


>  <ID>
 731336

>  <Activity>

$$$$

     RDKit          2D

 23 25  0  0  0  0  0  0  0  0999 V2000
   -1.0496   -9.1759    0.0000 C   0  0  0  0  0  0  0  0  0  0  0  0
    0.3207   -8.5658    0.0000 O   0  0  0  0  0  0  0  0  0  0  0  0
    0.4775   -7.0740    0.0000 C   0  0  0  0  0  0  0  0  0  0  0  0
   -0.7360   -6.1923    0.0000 O   0  0  0  0  0  0  0  0  0  0  0  0
    1.8478   -6.4639    0.0000 C   0  0  0  0  0  0  0  0  0  0  0  0
    2.0046   -4.9721    0.0000 N   0  0  0  0  0  0  0  0  0  0  0  0
    3.3037   -4.2221    0.0000 C   0  0  0  0  0  0  0  0  0  0  0  0
    4.6740   -4.8322    0.0000 S   0  0  0  0  0  0  0  0  0  0  0  0
    2.9918   -2.7549    0.0000 N   0  0  0  0  0  0  0  0  0  0  0  0
    1.5000   -2.5981    0.0000 C   0  0  0  0  0  0  0  0  0  0  0  0
    0.8899   -3.9684    0.0000 N   0  0  0  0  0  0  0  0  0  0  0  0
    0.7500   -1.2990    0.0000 C   0  0  0  0  0  0  0  0  0  0  0  0
    1.5000    0.0000    0.0000 C   0  0  0  0  0  0  0  0  0  0  0  0
    0.7500    1.2990    0.0000 C   0  0  0  0  0  0  0  0  0  0  0  0
   -0.7500    1.2990    0.0000 C   0  0  0  0  0  0  0  0  0  0  0  0
   -1.5000    0.0000    0.0000 C   0  0  0  0  0  0  0  0  0  0  0  0
   -0.7500   -1.2990    0.0000 C   0  0  0  0  0  0  0  0  0  0  0  0
    3.9955   -1.6402    0.0000 C   0  0  0  0  0  0  0  0  0  0  0  0
    5.4627   -1.9520    0.0000 C   0  0  0  0  0  0  0  0  0  0  0  0
    6.4664   -0.8373    0.0000 C   0  0  0  0  0  0  0  0  0  0  0  0
    6.0029    0.5893    0.0000 C   0  0  0  0  0  0  0  0  0  0  0  0
    4.5356    0.9012    0.0000 C   0  0  0  0  0  0  0  0  0  0  0  0
    3.5320   -0.2136    0.0000 C   0  0  0  0  0  0  0  0  0  0  0  0
  1  2  1
  2  3  1
  3  4  2
  3  5  1
  5  6  1
  6  7  1
  7  8  2
  7  9  1
  9 10  1
 10 11  2
 10 12  1
 12 13  2
 13 14  1
 14 15  2
 15 16  1
 16 17  2
  9 18  1
 18 19  2
 19 20  1
 20 21  2
 21 22  1
 22 23  2
 11  6  1
 17 12  1
 23 18  1
M  END
>  <COMP_NUM>
1

>  <STEREO_CFG>
StereoCenters    0   0
Atom CFG    0   0   0
Bond CFG    0   0   0


>  <ID>
 1517413

>  <Activity>

$$$$

     RDKit          2D

 27 30  0  0  0  0  0  0  0  0999 V2000
   -3.5736    1.2902    0.0000 C   0  0  0  0  0  0  0  0  0  0  0  0
   -2.1470    1.7537    0.0000 N   0  0  0  0  0  0  0  0  0  0  0  0
   -1.0323    0.7500    0.0000 C   0  0  0  0  0  0  0  0  0  0  0  0
    0.3943    1.2135    0.0000 C   0  0  0  0  0  0  0  0  0  0  0  0
    0.7062    2.6807    0.0000 C   0  0  0  0  0  0  0  0  0  0  0  0
    2.1328    3.1443    0.0000 S   0  0  0  0  0  0  0  0  0  0  0  0
   -0.4086    3.6844    0.0000 N   0  0  0  0  0  0  0  0  0  0  0  0
   -1.8351    3.2209    0.0000 C   0  0  0  0  0  0  0  0  0  0  0  0
   -2.9499    4.2246    0.0000 O   0  0  0  0  0  0  0  0  0  0  0  0
   -0.0967    5.1517    0.0000 C   0  0  0  0  0  0  0  0  0  0  0  0
    1.2760    0.0000    0.0000 N   0  0  0  0  0  0  0  0  0  0  0  0
    0.3943   -1.2135    0.0000 C   0  0  0  0  0  0  0  0  0  0  0  0
   -1.0323   -0.7500    0.0000 N   0  0  0  0  0  0  0  0  0  0  0  0
    0.8578   -2.6401    0.0000 S   0  0  0  0  0  0  0  0  0  0  0  0
   -0.1459   -3.7548    0.0000 C   0  0  0  0  0  0  0  0  0  0  0  0
    0.3177   -5.1814    0.0000 C   0  0  0  0  0  0  0  0  0  0  0  0
   -0.6860   -6.2961    0.0000 N   0  0  0  0  0  0  0  0  0  0  0  0
   -2.1778   -6.1393    0.0000 C   0  0  0  0  0  0  0  0  0  0  0  0
   -2.9278   -4.8403    0.0000 O   0  0  0  0  0  0  0  0  0  0  0  0
   -2.7879   -7.5097    0.0000 C   0  0  0  0  0  0  0  0  0  0  0  0
   -4.2145   -7.9732    0.0000 C   0  0  0  0  0  0  0  0  0  0  0  0
   -4.5264   -9.4404    0.0000 C   0  0  0  0  0  0  0  0  0  0  0  0
   -3.4117  -10.4441    0.0000 C   0  0  0  0  0  0  0  0  0  0  0  0
   -1.9851   -9.9806    0.0000 C   0  0  0  0  0  0  0  0  0  0  0  0
   -1.6732   -8.5134    0.0000 C   0  0  0  0  0  0  0  0  0  0  0  0
   -0.3742   -7.7634    0.0000 C   0  0  0  0  0  0  0  0  0  0  0  0
    0.9961   -8.3735    0.0000 O   0  0  0  0  0  0  0  0  0  0  0  0
  1  2  1
  2  3  1
  3  4  2
  4  5  1
  5  6  2
  5  7  1
  7  8  1
  8  9  2
  7 10  1
  4 11  1
 11 12  1
 12 13  2
 12 14  1
 14 15  1
 15 16  1
 16 17  1
 17 18  1
 18 19  2
 18 20  1
 20 21  2
 21 22  1
 22 23  2
 23 24  1
 24 25  2
 25 26  1
 26 27  2
  8  2  1
 13  3  1
 26 17  1
 25 20  1
M  END
>  <COMP_NUM>
1

>  <STEREO_CFG>
StereoCenters    0   0
Atom CFG    0   0   0
Bond CFG    0   0   0


>  <ID>
 3246362

>  <Activity>

$$$$

     RDKit          2D

 29 32  0  0  0  0  0  0  0  0999 V2000
    0.0000   -9.6073    0.0000 C   0  0  0  0  0  0  0  0  0  0  0  0
    0.0000   -8.1073    0.0000 C   0  0  0  0  0  0  0  0  0  0  0  0
   -1.2990   -7.3573    0.0000 C   0  0  0  0  0  0  0  0  0  0  0  0
   -1.2990   -5.8573    0.0000 C   0  0  0  0  0  0  0  0  0  0  0  0
   -0.0000   -5.1073    0.0000 C   0  0  0  0  0  0  0  0  0  0  0  0
    1.2990   -5.8573    0.0000 C   0  0  0  0  0  0  0  0  0  0  0  0
    1.2990   -7.3573    0.0000 C   0  0  0  0  0  0  0  0  0  0  0  0
   -0.0000   -3.6073    0.0000 C   0  0  0  0  0  0  0  0  0  0  0  0
    1.2135   -2.7256    0.0000 N   0  0  0  0  0  0  0  0  0  0  0  0
    0.7500   -1.2990    0.0000 C   0  0  0  0  0  0  0  0  0  0  0  0
    1.5000    0.0000    0.0000 C   0  0  0  0  0  0  0  0  0  0  0  0
    0.7500    1.2990    0.0000 C   0  0  0  0  0  0  0  0  0  0  0  0
   -0.7500    1.2990    0.0000 C   0  0  0  0  0  0  0  0  0  0  0  0
   -1.5000    0.0000    0.0000 C   0  0  0  0  0  0  0  0  0  0  0  0
   -0.7500   -1.2990    0.0000 C   0  0  0  0  0  0  0  0  0  0  0  0
   -1.2135   -2.7256    0.0000 S   0  0  0  0  0  0  0  0  0  0  0  0
   -2.5981   -8.1073    0.0000 N   0  0  0  0  0  0  0  0  0  0  0  0
   -3.8971   -7.3573    0.0000 C   0  0  0  0  0  0  0  0  0  0  0  0
   -3.8971   -5.8573    0.0000 S   0  0  0  0  0  0  0  0  0  0  0  0
   -5.1962   -8.1073    0.0000 N   0  0  0  0  0  0  0  0  0  0  0  0
   -6.4952   -7.3573    0.0000 C   0  0  0  0  0  0  0  0  0  0  0  0
   -6.4952   -5.8573    0.0000 O   0  0  0  0  0  0  0  0  0  0  0  0
   -7.7942   -8.1073    0.0000 C   0  0  0  0  0  0  0  0  0  0  0  0
   -9.0933   -7.3573    0.0000 C   0  0  0  0  0  0  0  0  0  0  0  0
  -10.3923   -8.1073    0.0000 C   0  0  0  0  0  0  0  0  0  0  0  0
  -10.5491   -9.5991    0.0000 C   0  0  0  0  0  0  0  0  0  0  0  0
  -12.0163   -9.9110    0.0000 C   0  0  0  0  0  0  0  0  0  0  0  0
  -12.7663   -8.6119    0.0000 C   0  0  0  0  0  0  0  0  0  0  0  0
  -11.7626   -7.4972    0.0000 O   0  0  0  0  0  0  0  0  0  0  0  0
  1  2  1
  2  3  2
  3  4  1
  4  5  2
  5  6  1
  6  7  2
  5  8  1
  8  9  2
  9 10  1
 10 11  2
 11 12  1
 12 13  2
 13 14  1
 14 15  2
 15 16  1
  3 17  1
 17 18  1
 18 19  2
 18 20  1
 20 21  1
 21 22  2
 21 23  1
 23 24  2
 24 25  1
 25 26  2
 26 27  1
 27 28  2
 28 29  1
  7  2  1
 16  8  1
 15 10  1
 29 25  1
M  END
>  <COMP_NUM>
1

>  <STEREO_CFG>
StereoCenters    0   1
Atom CFG    0   0   0
Bond CFG    0   0   0


>  <ID>
 1345068

>  <Activity>

$$$$

     RDKit          2D

 22 24  0  0  0  0  0  0  0  0999 V2000
    5.2500   -1.2990    0.0000 C   0  0  0  0  0  0  0  0  0  0  0  0
    3.7500   -1.2990    0.0000 N   0  0  0  0  0  0  0  0  0  0  0  0
    3.0000   -2.5981    0.0000 C   0  0  0  0  0  0  0  0  0  0  0  0
    3.0000    0.0000    0.0000 C   0  0  0  0  0  0  0  0  0  0  0  0
    3.7500    1.2990    0.0000 O   0  0  0  0  0  0  0  0  0  0  0  0
    1.5000    0.0000    0.0000 C   0  0  0  0  0  0  0  0  0  0  0  0
    0.7500   -1.2990    0.0000 C   0  0  0  0  0  0  0  0  0  0  0  0
   -0.7500   -1.2990    0.0000 C   0  0  0  0  0  0  0  0  0  0  0  0
   -1.5000    0.0000    0.0000 C   0  0  0  0  0  0  0  0  0  0  0  0
   -0.7500    1.2990    0.0000 C   0  0  0  0  0  0  0  0  0  0  0  0
    0.7500    1.2990    0.0000 C   0  0  0  0  0  0  0  0  0  0  0  0
   -3.0000    0.0000    0.0000 C   0  0  0  0  0  0  0  0  0  0  0  0
   -3.7500    1.2990    0.0000 C   0  0  0  0  0  0  0  0  0  0  0  0
   -5.2500    1.2990    0.0000 N   0  0  0  0  0  0  0  0  0  0  0  0
   -6.0000    0.0000    0.0000 C   0  0  0  0  0  0  0  0  0  0  0  0
   -5.2500   -1.2990    0.0000 N   0  0  0  0  0  0  0  0  0  0  0  0
   -3.7500   -1.2990    0.0000 C   0  0  0  0  0  0  0  0  0  0  0  0
   -3.0000   -2.5981    0.0000 N   0  0  0  0  0  0  0  0  0  0  0  0
   -1.5082   -2.7549    0.0000 C   0  0  0  0  0  0  0  0  0  0  0  0
   -1.1963   -4.2221    0.0000 C   0  0  0  0  0  0  0  0  0  0  0  0
   -2.4954   -4.9721    0.0000 N   0  0  0  0  0  0  0  0  0  0  0  0
   -3.6101   -3.9684    0.0000 C   0  0  0  0  0  0  0  0  0  0  0  0
  1  2  1
  2  3  1
  2  4  1
  4  5  2
  4  6  1
  6  7  2
  7  8  1
  8  9  2
  9 10  1
 10 11  2
  9 12  1
 12 13  2
 13 14  1
 14 15  2
 15 16  1
 16 17  2
 17 18  1
 18 19  1
 19 20  2
 20 21  1
 21 22  2
 11  6  1
 17 12  1
 22 18  1
M  END
>  <COMP_NUM>
1

>  <STEREO_CFG>
StereoCenters    0   0
Atom CFG    0   0   0
Bond CFG    0   0   0


>  <ID>
 3233562

>  <Activity>

$$$$

     RDKit          2D

 24 27  0  0  0  0  0  0  0  0999 V2000
   -5.2500   -3.8971    0.0000 C   0  0  0  0  0  0  0  0  0  0  0  0
   -3.7500   -3.8971    0.0000 N   0  0  0  0  0  0  0  0  0  0  0  0
   -3.0000   -2.5981    0.0000 C   0  0  0  0  0  0  0  0  0  0  0  0
   -1.5000   -2.5981    0.0000 C   0  0  0  0  0  0  0  0  0  0  0  0
   -0.7500   -3.8971    0.0000 C   0  0  0  0  0  0  0  0  0  0  0  0
    0.7500   -3.8971    0.0000 C   0  0  0  0  0  0  0  0  0  0  0  0
    1.5000   -2.5981    0.0000 C   0  0  0  0  0  0  0  0  0  0  0  0
    0.7500   -1.2990    0.0000 C   0  0  0  0  0  0  0  0  0  0  0  0
    1.5000    0.0000    0.0000 C   0  0  0  0  0  0  0  0  0  0  0  0
    0.7500    1.2990    0.0000 C   0  0  0  0  0  0  0  0  0  0  0  0
   -0.7500    1.2990    0.0000 C   0  0  0  0  0  0  0  0  0  0  0  0
   -1.5000    0.0000    0.0000 C   0  0  0  0  0  0  0  0  0  0  0  0
   -0.7500   -1.2990    0.0000 C   0  0  0  0  0  0  0  0  0  0  0  0
   -3.0000   -5.1962    0.0000 C   0  0  0  0  0  0  0  0  0  0  0  0
   -3.7500   -6.4952    0.0000 C   0  0  0  0  0  0  0  0  0  0  0  0
   -5.2500   -6.4952    0.0000 C   0  0  0  0  0  0  0  0  0  0  0  0
   -6.0000   -7.7942    0.0000 C   0  0  0  0  0  0  0  0  0  0  0  0
   -5.2500   -9.0933    0.0000 C   0  0  0  0  0  0  0  0  0  0  0  0
   -3.7500   -9.0933    0.0000 C   0  0  0  0  0  0  0  0  0  0  0  0
   -3.0000  -10.3923    0.0000 C   0  0  0  0  0  0  0  0  0  0  0  0
   -1.5000  -10.3923    0.0000 C   0  0  0  0  0  0  0  0  0  0  0  0
   -0.7500   -9.0933    0.0000 C   0  0  0  0  0  0  0  0  0  0  0  0
   -1.5000   -7.7942    0.0000 C   0  0  0  0  0  0  0  0  0  0  0  0
   -3.0000   -7.7942    0.0000 C   0  0  0  0  0  0  0  0  0  0  0  0
  1  2  1
  2  3  1
  3  4  1
  4  5  2
  5  6  1
  6  7  2
  7  8  1
  8  9  2
  9 10  1
 10 11  2
 11 12  1
 12 13  2
  2 14  1
 14 15  1
 15 16  2
 16 17  1
 17 18  2
 18 19  1
 19 20  2
 20 21  1
 21 22  2
 22 23  1
 23 24  2
 13  4  1
 13  8  1
 24 15  1
 24 19  1
M  END
>  <COMP_NUM>
1

>  <STEREO_CFG>
StereoCenters    0   0
Atom CFG    0   0   0
Bond CFG    0   0   0


>  <ID>
 223156

>  <Activity>

$$$$

     RDKit          2D

 20 22  0  0  0  0  0  0  0  0999 V2000
    7.5000   -5.1962    0.0000 C   0  0  0  0  0  0  0  0  0  0  0  0
    6.0000   -5.1962    0.0000 N   0  0  0  0  0  0  0  0  0  0  0  0
    5.2500   -6.4952    0.0000 C   0  0  0  0  0  0  0  0  0  0  0  0
    5.2500   -3.8971    0.0000 C   0  0  0  0  0  0  0  0  0  0  0  0
    3.7500   -3.8971    0.0000 C   0  0  0  0  0  0  0  0  0  0  0  0
    3.0000   -2.5981    0.0000 C   0  0  0  0  0  0  0  0  0  0  0  0
    1.5000   -2.5981    0.0000 N   0  0  0  0  0  0  0  0  0  0  0  0
    0.7500   -1.2990    0.0000 C   0  0  0  0  0  0  0  0  0  0  0  0
    1.5000    0.0000    0.0000 C   0  0  0  0  0  0  0  0  0  0  0  0
    0.7500    1.2990    0.0000 C   0  0  0  0  0  0  0  0  0  0  0  0
   -0.7500    1.2990    0.0000 C   0  0  0  0  0  0  0  0  0  0  0  0
   -1.5000    0.0000    0.0000 C   0  0  0  0  0  0  0  0  0  0  0  0
   -0.7500   -1.2990    0.0000 C   0  0  0  0  0  0  0  0  0  0  0  0
   -1.5000   -2.5981    0.0000 S   0  0  0  0  0  0  0  0  0  0  0  0
   -0.7500   -3.8971    0.0000 C   0  0  0  0  0  0  0  0  0  0  0  0
   -1.5000   -5.1962    0.0000 C   0  0  0  0  0  0  0  0  0  0  0  0
   -0.7500   -6.4952    0.0000 C   0  0  0  0  0  0  0  0  0  0  0  0
    0.7500   -6.4952    0.0000 C   0  0  0  0  0  0  0  0  0  0  0  0
    1.5000   -5.1962    0.0000 C   0  0  0  0  0  0  0  0  0  0  0  0
    0.7500   -3.8971    0.0000 C   0  0  0  0  0  0  0  0  0  0  0  0
  1  2  1
  2  3  1
  2  4  1
  4  5  1
  5  6  1
  6  7  1
  7  8  1
  8  9  2
  9 10  1
 10 11  2
 11 12  1
 12 13  2
 13 14  1
 14 15  1
 15 16  2
 16 17  1
 17 18  2
 18 19  1
 19 20  2
 20  7  1
 13  8  1
 20 15  1
M  END
>  <COMP_NUM>
1

>  <STEREO_CFG>
StereoCenters    0   0
Atom CFG    0   0   0
Bond CFG    0   0   0


>  <ID>
 4926

>  <Activity>

$$$$

     RDKit          2D

 21 23  0  0  0  0  0  0  0  0999 V2000
    6.9567    1.3963    0.0000 C   0  0  0  0  0  0  0  0  0  0  0  0
    5.4943    1.0625    0.0000 N   0  0  0  0  0  0  0  0  0  0  0  0
    4.4740    2.1621    0.0000 C   0  0  0  0  0  0  0  0  0  0  0  0
    5.0522   -0.3709    0.0000 C   0  0  0  0  0  0  0  0  0  0  0  0
    3.5898   -0.7046    0.0000 C   0  0  0  0  0  0  0  0  0  0  0  0
    3.1476   -2.1380    0.0000 C   0  0  0  0  0  0  0  0  0  0  0  0
    1.6852   -2.4718    0.0000 C   0  0  0  0  0  0  0  0  0  0  0  0
    0.7500   -1.2990    0.0000 C   0  0  0  0  0  0  0  0  0  0  0  0
    1.5000    0.0000    0.0000 C   0  0  0  0  0  0  0  0  0  0  0  0
    0.7500    1.2990    0.0000 C   0  0  0  0  0  0  0  0  0  0  0  0
   -0.7500    1.2990    0.0000 C   0  0  0  0  0  0  0  0  0  0  0  0
   -1.5000    0.0000    0.0000 C   0  0  0  0  0  0  0  0  0  0  0  0
   -0.7500   -1.2990    0.0000 C   0  0  0  0  0  0  0  0  0  0  0  0
   -1.6852   -2.4718    0.0000 C   0  0  0  0  0  0  0  0  0  0  0  0
   -1.3515   -3.9342    0.0000 S   0  0  0  0  0  0  0  0  0  0  0  0
   -0.0000   -4.5850    0.0000 C   0  0  0  0  0  0  0  0  0  0  0  0
   -0.1121   -6.0808    0.0000 C   0  0  0  0  0  0  0  0  0  0  0  0
    1.1273   -6.9258    0.0000 C   0  0  0  0  0  0  0  0  0  0  0  0
    2.4787   -6.2750    0.0000 C   0  0  0  0  0  0  0  0  0  0  0  0
    2.5908   -4.7792    0.0000 C   0  0  0  0  0  0  0  0  0  0  0  0
    1.3515   -3.9342    0.0000 C   0  0  0  0  0  0  0  0  0  0  0  0
  1  2  1
  2  3  1
  2  4  1
  4  5  1
  5  6  1
  6  7  2
  7  8  1
  8  9  2
  9 10  1
 10 11  2
 11 12  1
 12 13  2
 13 14  1
 14 15  1
 15 16  1
 16 17  2
 17 18  1
 18 19  2
 19 20  1
 20 21  2
 21  7  1
 13  8  1
 21 16  1
M  END
>  <COMP_NUM>
1

>  <STEREO_CFG>
StereoCenters    0   1
Atom CFG    0   0   0
Bond CFG    0   0   0


>  <ID>
 5284550

>  <Activity>

$$$$

     RDKit          2D

 20 22  0  0  0  0  0  0  0  0999 V2000
    3.7500   -1.2990    0.0000 C   0  0  0  0  0  0  0  0  0  0  0  0
    3.0000    0.0000    0.0000 N   0  0  0  0  0  0  0  0  0  0  0  0
    3.7500    1.2990    0.0000 C   0  0  0  0  0  0  0  0  0  0  0  0
    1.5000    0.0000    0.0000 C   0  0  0  0  0  0  0  0  0  0  0  0
    0.7500   -1.2990    0.0000 C   0  0  0  0  0  0  0  0  0  0  0  0
   -0.7500   -1.2990    0.0000 C   0  0  0  0  0  0  0  0  0  0  0  0
   -1.5000    0.0000    0.0000 C   0  0  0  0  0  0  0  0  0  0  0  0
   -0.7500    1.2990    0.0000 C   0  0  0  0  0  0  0  0  0  0  0  0
    0.7500    1.2990    0.0000 C   0  0  0  0  0  0  0  0  0  0  0  0
   -3.0000    0.0000    0.0000 C   0  0  0  0  0  0  0  0  0  0  0  0
   -3.7500    1.2990    0.0000 C   0  0  0  0  0  0  0  0  0  0  0  0
   -5.2500    1.2990    0.0000 N   0  0  0  0  0  0  0  0  0  0  0  0
   -6.0000    0.0000    0.0000 C   0  0  0  0  0  0  0  0  0  0  0  0
   -5.2500   -1.2990    0.0000 N   0  0  0  0  0  0  0  0  0  0  0  0
   -3.7500   -1.2990    0.0000 C   0  0  0  0  0  0  0  0  0  0  0  0
   -3.0000   -2.5981    0.0000 N   0  0  0  0  0  0  0  0  0  0  0  0
   -1.5082   -2.7549    0.0000 C   0  0  0  0  0  0  0  0  0  0  0  0
   -1.1963   -4.2221    0.0000 C   0  0  0  0  0  0  0  0  0  0  0  0
   -2.4954   -4.9721    0.0000 N   0  0  0  0  0  0  0  0  0  0  0  0
   -3.6101   -3.9684    0.0000 C   0  0  0  0  0  0  0  0  0  0  0  0
  1  2  1
  2  3  1
  2  4  1
  4  5  2
  5  6  1
  6  7  2
  7  8  1
  8  9  2
  7 10  1
 10 11  2
 11 12  1
 12 13  2
 13 14  1
 14 15  2
 15 16  1
 16 17  1
 17 18  2
 18 19  1
 19 20  2
  9  4  1
 15 10  1
 20 16  1
M  END
>  <COMP_NUM>
1

>  <STEREO_CFG>
StereoCenters    0   0
Atom CFG    0   0   0
Bond CFG    0   0   0


>  <ID>
 3233866

>  <Activity>

$$$$

     RDKit          2D

 24 27  0  0  0  0  0  0  0  0999 V2000
    1.5000    0.0000    0.0000 C   0  0  0  0  0  0  0  0  0  0  0  0
    0.7500   -1.2990    0.0000 C   0  0  0  0  0  0  0  0  0  0  0  0
   -0.7500   -1.2990    0.0000 C   0  0  0  0  0  0  0  0  0  0  0  0
   -1.5000    0.0000    0.0000 C   0  0  0  0  0  0  0  0  0  0  0  0
   -0.7500    1.2990    0.0000 C   0  0  0  0  0  0  0  0  0  0  0  0
    0.7500    1.2990    0.0000 C   0  0  0  0  0  0  0  0  0  0  0  0
   -1.5000    2.5981    0.0000 N   0  3  0  0  0  0  0  0  0  0  0  0
   -3.0000    2.5981    0.0000 O   0  0  0  0  0  0  0  0  0  0  0  0
   -0.7500    3.8971    0.0000 O   0  5  0  0  0  0  0  0  0  0  0  0
   -1.5000   -2.5981    0.0000 C   0  0  0  0  0  0  0  0  0  0  0  0
   -0.8899   -3.9684    0.0000 N   0  0  0  0  0  0  0  0  0  0  0  0
   -2.0046   -4.9721    0.0000 C   0  0  0  0  0  0  0  0  0  0  0  0
   -3.3037   -4.2221    0.0000 C   0  0  0  0  0  0  0  0  0  0  0  0
   -2.9918   -2.7549    0.0000 N   0  0  0  0  0  0  0  0  0  0  0  0
   -4.6740   -4.8322    0.0000 C   0  0  0  0  0  0  0  0  0  0  0  0
   -4.9858   -6.2994    0.0000 C   0  0  0  0  0  0  0  0  0  0  0  0
   -6.4776   -6.4562    0.0000 C   0  0  0  0  0  0  0  0  0  0  0  0
   -7.0877   -5.0859    0.0000 C   0  0  0  0  0  0  0  0  0  0  0  0
   -5.9730   -4.0822    0.0000 S   0  0  0  0  0  0  0  0  0  0  0  0
   -1.8478   -6.4639    0.0000 C   0  0  0  0  0  0  0  0  0  0  0  0
   -0.5488   -7.2139    0.0000 C   0  0  0  0  0  0  0  0  0  0  0  0
   -0.8606   -8.6811    0.0000 C   0  0  0  0  0  0  0  0  0  0  0  0
   -2.3524   -8.8379    0.0000 C   0  0  0  0  0  0  0  0  0  0  0  0
   -2.9625   -7.4676    0.0000 S   0  0  0  0  0  0  0  0  0  0  0  0
  1  2  2
  2  3  1
  3  4  2
  4  5  1
  5  6  2
  5  7  1
  7  8  2
  7  9  1
  3 10  1
 10 11  2
 11 12  1
 12 13  2
 13 14  1
 13 15  1
 15 16  2
 16 17  1
 17 18  2
 18 19  1
 12 20  1
 20 21  2
 21 22  1
 22 23  2
 23 24  1
  6  1  1
 14 10  1
 19 15  1
 24 20  1
M  END
>  <COMP_NUM>
1

>  <STEREO_CFG>
StereoCenters    0   0
Atom CFG    0   0   0
Bond CFG    0   0   0


>  <ID>
1327610

>  <Activity>
p450-cyp2c9 inhibitor

$$$$

     RDKit          2D

 23 25  0  0  0  0  0  0  0  0999 V2000
    6.0000   -0.0000    0.0000 C   0  0  0  0  0  0  0  0  0  0  0  0
    5.2500   -1.2990    0.0000 N   0  0  0  0  0  0  0  0  0  0  0  0
    6.0000   -2.5981    0.0000 C   0  0  0  0  0  0  0  0  0  0  0  0
    3.7500   -1.2990    0.0000 C   0  0  0  0  0  0  0  0  0  0  0  0
    3.0000   -2.5981    0.0000 C   0  0  0  0  0  0  0  0  0  0  0  0
    3.7500   -3.8971    0.0000 C   0  0  0  0  0  0  0  0  0  0  0  0
    3.0000   -5.1962    0.0000 C   0  0  0  0  0  0  0  0  0  0  0  0
    1.5000   -5.1962    0.0000 C   0  0  0  0  0  0  0  0  0  0  0  0
    0.7500   -3.8971    0.0000 C   0  0  0  0  0  0  0  0  0  0  0  0
    1.5000   -2.5981    0.0000 C   0  0  0  0  0  0  0  0  0  0  0  0
    0.7500   -1.2990    0.0000 C   0  0  0  0  0  0  0  0  0  0  0  0
    1.5000    0.0000    0.0000 C   0  0  0  0  0  0  0  0  0  0  0  0
    0.7500    1.2990    0.0000 C   0  0  0  0  0  0  0  0  0  0  0  0
   -0.7500    1.2990    0.0000 C   0  0  0  0  0  0  0  0  0  0  0  0
   -1.5000    0.0000    0.0000 C   0  0  0  0  0  0  0  0  0  0  0  0
   -0.7500   -1.2990    0.0000 C   0  0  0  0  0  0  0  0  0  0  0  0
   -1.5000    2.5981    0.0000 N   0  0  0  0  0  0  0  0  0  0  0  0
   -0.7500    3.8971    0.0000 C   0  0  0  0  0  0  0  0  0  0  0  0
    0.7500    3.8971    0.0000 N   0  0  0  0  0  0  0  0  0  0  0  0
    1.5000    2.5981    0.0000 C   0  0  0  0  0  0  0  0  0  0  0  0
    3.0000    2.5981    0.0000 N   0  0  0  0  0  0  0  0  0  0  0  0
    3.7500    3.8971    0.0000 C   0  0  0  0  0  0  0  0  0  0  0  0
    3.7500    1.2990    0.0000 C   0  0  0  0  0  0  0  0  0  0  0  0
  1  2  1
  2  3  1
  2  4  1
  4  5  1
  5  6  2
  6  7  1
  7  8  2
  8  9  1
  9 10  2
 10 11  1
 11 12  2
 12 13  1
 13 14  2
 14 15  1
 15 16  2
 14 17  1
 17 18  2
 18 19  1
 19 20  2
 20 21  1
 21 22  1
 21 23  1
 10  5  1
 16 11  1
 20 13  1
M  END
>  <COMP_NUM>
1

>  <STEREO_CFG>
StereoCenters    0   0
Atom CFG    0   0   0
Bond CFG    0   0   0


>  <ID>
 3234838

>  <Activity>

$$$$

     RDKit          2D

 22 24  0  0  0  0  0  0  0  0999 V2000
    3.0000   -7.7942    0.0000 C   0  0  0  0  0  0  0  0  0  0  0  0
    3.7500   -6.4952    0.0000 N   0  0  0  0  0  0  0  0  0  0  0  0
    5.2500   -6.4952    0.0000 C   0  0  0  0  0  0  0  0  0  0  0  0
    3.0000   -5.1962    0.0000 C   0  0  0  0  0  0  0  0  0  0  0  0
    1.5000   -5.1962    0.0000 C   0  0  0  0  0  0  0  0  0  0  0  0
    0.7500   -3.8971    0.0000 C   0  0  0  0  0  0  0  0  0  0  0  0
    1.5000   -2.5981    0.0000 C   0  0  0  0  0  0  0  0  0  0  0  0
    3.0000   -2.5981    0.0000 C   0  0  0  0  0  0  0  0  0  0  0  0
    3.7500   -3.8971    0.0000 C   0  0  0  0  0  0  0  0  0  0  0  0
    0.7500   -1.2990    0.0000 C   0  0  0  0  0  0  0  0  0  0  0  0
    1.5000    0.0000    0.0000 C   0  0  0  0  0  0  0  0  0  0  0  0
    0.7500    1.2990    0.0000 C   0  0  0  0  0  0  0  0  0  0  0  0
   -0.7500    1.2990    0.0000 C   0  0  0  0  0  0  0  0  0  0  0  0
   -1.5000    0.0000    0.0000 C   0  0  0  0  0  0  0  0  0  0  0  0
   -0.7500   -1.2990    0.0000 C   0  0  0  0  0  0  0  0  0  0  0  0
   -1.5000    2.5981    0.0000 N   0  0  0  0  0  0  0  0  0  0  0  0
   -0.7500    3.8971    0.0000 C   0  0  0  0  0  0  0  0  0  0  0  0
    0.7500    3.8971    0.0000 N   0  0  0  0  0  0  0  0  0  0  0  0
    1.5000    2.5981    0.0000 C   0  0  0  0  0  0  0  0  0  0  0  0
    3.0000    2.5981    0.0000 N   0  0  0  0  0  0  0  0  0  0  0  0
    3.7500    3.8971    0.0000 C   0  0  0  0  0  0  0  0  0  0  0  0
    3.7500    1.2990    0.0000 C   0  0  0  0  0  0  0  0  0  0  0  0
  1  2  1
  2  3  1
  2  4  1
  4  5  2
  5  6  1
  6  7  2
  7  8  1
  8  9  2
  7 10  1
 10 11  2
 11 12  1
 12 13  2
 13 14  1
 14 15  2
 13 16  1
 16 17  2
 17 18  1
 18 19  2
 19 20  1
 20 21  1
 20 22  1
  9  4  1
 15 10  1
 19 12  1
M  END
>  <COMP_NUM>
1

>  <STEREO_CFG>
StereoCenters    0   0
Atom CFG    0   0   0
Bond CFG    0   0   0


>  <ID>
 3233154

>  <Activity>

$$$$

     RDKit          2D

 34 39  0  0  0  0  0  0  0  0999 V2000
    4.6740   -7.4303    0.0000 C   0  0  0  0  0  0  0  0  0  0  0  0
    3.3037   -6.8202    0.0000 N   0  0  0  0  0  0  0  0  0  0  0  0
    2.9918   -5.3529    0.0000 C   0  0  0  0  0  0  0  0  0  0  0  0
    1.5000   -5.1962    0.0000 C   0  0  0  0  0  0  0  0  0  0  0  0
    0.8899   -6.5665    0.0000 C   0  0  0  0  0  0  0  0  0  0  0  0
   -0.5367   -7.0300    0.0000 C   0  0  0  0  0  0  0  0  0  0  0  0
   -0.8486   -8.4972    0.0000 C   0  0  0  0  0  0  0  0  0  0  0  0
    0.2662   -9.5009    0.0000 C   0  0  0  0  0  0  0  0  0  0  0  0
    1.6927   -9.0374    0.0000 C   0  0  0  0  0  0  0  0  0  0  0  0
    2.0046   -7.5702    0.0000 C   0  0  0  0  0  0  0  0  0  0  0  0
    0.7500   -3.8971    0.0000 C   0  0  0  0  0  0  0  0  0  0  0  0
    1.5000   -2.5981    0.0000 N   0  0  0  0  0  0  0  0  0  0  0  0
    0.7500   -1.2990    0.0000 C   0  0  0  0  0  0  0  0  0  0  0  0
    1.5000    0.0000    0.0000 C   0  0  0  0  0  0  0  0  0  0  0  0
    0.7500    1.2990    0.0000 N   0  0  0  0  0  0  0  0  0  0  0  0
   -0.7500    1.2990    0.0000 C   0  0  0  0  0  0  0  0  0  0  0  0
   -1.5000    0.0000    0.0000 N   0  0  0  0  0  0  0  0  0  0  0  0
   -0.7500   -1.2990    0.0000 C   0  0  0  0  0  0  0  0  0  0  0  0
   -1.5000   -2.5981    0.0000 N   0  0  0  0  0  0  0  0  0  0  0  0
   -0.7500   -3.8971    0.0000 C   0  0  0  0  0  0  0  0  0  0  0  0
   -1.5000   -5.1962    0.0000 O   0  0  0  0  0  0  0  0  0  0  0  0
   -3.0000   -2.5981    0.0000 C   0  0  0  0  0  0  0  0  0  0  0  0
   -3.7500   -1.2990    0.0000 C   0  0  0  0  0  0  0  0  0  0  0  0
   -5.2418   -1.1422    0.0000 C   0  0  0  0  0  0  0  0  0  0  0  0
   -5.5537    0.3250    0.0000 C   0  0  0  0  0  0  0  0  0  0  0  0
   -4.2546    1.0750    0.0000 C   0  0  0  0  0  0  0  0  0  0  0  0
   -3.1399    0.0713    0.0000 S   0  0  0  0  0  0  0  0  0  0  0  0
   -1.5000    2.5981    0.0000 O   0  0  0  0  0  0  0  0  0  0  0  0
   -0.7500    3.8971    0.0000 C   0  0  0  0  0  0  0  0  0  0  0  0
    0.7500    3.8971    0.0000 C   0  0  0  0  0  0  0  0  0  0  0  0
    1.5000    5.1962    0.0000 C   0  0  0  0  0  0  0  0  0  0  0  0
    0.7500    6.4952    0.0000 C   0  0  0  0  0  0  0  0  0  0  0  0
   -0.7500    6.4952    0.0000 C   0  0  0  0  0  0  0  0  0  0  0  0
   -1.5000    5.1962    0.0000 C   0  0  0  0  0  0  0  0  0  0  0  0
  1  2  1
  2  3  1
  3  4  2
  4  5  1
  5  6  2
  6  7  1
  7  8  2
  8  9  1
  9 10  2
  4 11  1
 11 12  2
 12 13  1
 13 14  2
 14 15  1
 15 16  2
 16 17  1
 17 18  2
 18 19  1
 19 20  1
 20 21  2
 19 22  1
 22 23  1
 23 24  2
 24 25  1
 25 26  2
 26 27  1
 16 28  1
 28 29  1
 29 30  2
 30 31  1
 31 32  2
 32 33  1
 33 34  2
 10  2  1
 10  5  1
 20 11  1
 18 13  1
 27 23  1
 34 29  1
M  END
>  <COMP_NUM>
1

>  <STEREO_CFG>
StereoCenters    0   0
Atom CFG    0   0   0
Bond CFG    0   0   0


>  <ID>
 3233323

>  <Activity>

$$$$

     RDKit          2D

 19 21  0  0  0  0  0  0  0  0999 V2000
    1.5000    0.0000    0.0000 C   0  0  0  0  0  0  0  0  0  0  0  0
    0.7500   -1.2990    0.0000 C   0  0  0  0  0  0  0  0  0  0  0  0
   -0.7500   -1.2990    0.0000 C   0  0  0  0  0  0  0  0  0  0  0  0
   -1.5000    0.0000    0.0000 C   0  0  0  0  0  0  0  0  0  0  0  0
   -0.7500    1.2990    0.0000 C   0  0  0  0  0  0  0  0  0  0  0  0
    0.7500    1.2990    0.0000 C   0  0  0  0  0  0  0  0  0  0  0  0
   -1.5000    2.5981    0.0000 C   0  0  0  0  0  0  0  0  0  0  0  0
   -0.7500    3.8971    0.0000 C   0  0  0  0  0  0  0  0  0  0  0  0
   -1.5000    5.1962    0.0000 N   0  0  0  0  0  0  0  0  0  0  0  0
   -3.0000    5.1962    0.0000 C   0  0  0  0  0  0  0  0  0  0  0  0
   -3.7500    3.8971    0.0000 N   0  0  0  0  0  0  0  0  0  0  0  0
   -3.0000    2.5981    0.0000 C   0  0  0  0  0  0  0  0  0  0  0  0
   -3.7500    1.2990    0.0000 N   0  0  0  0  0  0  0  0  0  0  0  0
   -3.1399   -0.0713    0.0000 C   0  0  0  0  0  0  0  0  0  0  0  0
   -4.2546   -1.0750    0.0000 C   0  0  0  0  0  0  0  0  0  0  0  0
   -5.5537   -0.3250    0.0000 N   0  0  0  0  0  0  0  0  0  0  0  0
   -5.2418    1.1422    0.0000 C   0  0  0  0  0  0  0  0  0  0  0  0
   -1.5000   -2.5981    0.0000 C   0  0  0  0  0  0  0  0  0  0  0  0
   -2.2500   -3.8971    0.0000 N   0  0  0  0  0  0  0  0  0  0  0  0
  1  2  2
  2  3  1
  3  4  2
  4  5  1
  5  6  2
  5  7  1
  7  8  2
  8  9  1
  9 10  2
 10 11  1
 11 12  2
 12 13  1
 13 14  1
 14 15  2
 15 16  1
 16 17  2
  3 18  1
 18 19  3
  6  1  1
 12  7  1
 17 13  1
M  END
>  <COMP_NUM>
1

>  <STEREO_CFG>
StereoCenters    0   0
Atom CFG    0   0   0
Bond CFG    0   0   0


>  <ID>
 3234898

>  <Activity>

$$$$

     RDKit          2D

 29 31  0  0  0  0  0  0  0  0999 V2000
    5.2500   -1.2990    0.0000 C   0  0  0  0  0  0  0  0  0  0  0  0
    3.7500   -1.2990    0.0000 C   0  0  0  0  0  0  0  0  0  0  0  0
    3.0000    0.0000    0.0000 O   0  0  0  0  0  0  0  0  0  0  0  0
    1.5000    0.0000    0.0000 C   0  0  0  0  0  0  0  0  0  0  0  0
    0.7500   -1.2990    0.0000 C   0  0  0  0  0  0  0  0  0  0  0  0
   -0.7500   -1.2990    0.0000 C   0  0  0  0  0  0  0  0  0  0  0  0
   -1.5000    0.0000    0.0000 C   0  0  0  0  0  0  0  0  0  0  0  0
   -0.7500    1.2990    0.0000 C   0  0  0  0  0  0  0  0  0  0  0  0
    0.7500    1.2990    0.0000 C   0  0  0  0  0  0  0  0  0  0  0  0
   -3.0000    0.0000    0.0000 N   0  0  0  0  0  0  0  0  0  0  0  0
   -3.7500    1.2990    0.0000 C   0  0  0  0  0  0  0  0  0  0  0  0
   -3.0000    2.5981    0.0000 S   0  0  0  0  0  0  0  0  0  0  0  0
   -5.2500    1.2990    0.0000 N   0  0  0  0  0  0  0  0  0  0  0  0
   -6.0000    2.5981    0.0000 C   0  0  0  0  0  0  0  0  0  0  0  0
   -7.5000    2.5981    0.0000 C   0  0  0  0  0  0  0  0  0  0  0  0
   -8.2500    3.8971    0.0000 C   0  0  0  0  0  0  0  0  0  0  0  0
   -9.7500    3.8971    0.0000 C   0  0  0  0  0  0  0  0  0  0  0  0
  -10.5000    2.5981    0.0000 C   0  0  0  0  0  0  0  0  0  0  0  0
   -9.7500    1.2990    0.0000 C   0  0  0  0  0  0  0  0  0  0  0  0
   -8.2500    1.2990    0.0000 C   0  0  0  0  0  0  0  0  0  0  0  0
  -12.0000    2.5981    0.0000 N   0  0  0  0  0  0  0  0  0  0  0  0
  -12.7500    3.8971    0.0000 C   0  0  0  0  0  0  0  0  0  0  0  0
  -12.7500    1.2990    0.0000 C   0  0  0  0  0  0  0  0  0  0  0  0
   -6.0000    0.0000    0.0000 C   0  0  0  0  0  0  0  0  0  0  0  0
   -5.2500   -1.2990    0.0000 C   0  0  0  0  0  0  0  0  0  0  0  0
   -5.8601   -2.6694    0.0000 C   0  0  0  0  0  0  0  0  0  0  0  0
   -4.7454   -3.6731    0.0000 C   0  0  0  0  0  0  0  0  0  0  0  0
   -3.4463   -2.9231    0.0000 C   0  0  0  0  0  0  0  0  0  0  0  0
   -3.7582   -1.4558    0.0000 O   0  0  0  0  0  0  0  0  0  0  0  0
  1  2  1
  2  3  1
  3  4  1
  4  5  2
  5  6  1
  6  7  2
  7  8  1
  8  9  2
  7 10  1
 10 11  1
 11 12  2
 11 13  1
 13 14  1
 14 15  1
 15 16  2
 16 17  1
 17 18  2
 18 19  1
 19 20  2
 18 21  1
 21 22  1
 21 23  1
 13 24  1
 24 25  1
 25 26  2
 26 27  1
 27 28  2
 28 29  1
  9  4  1
 20 15  1
 29 25  1
M  END
>  <COMP_NUM>
1

>  <STEREO_CFG>
StereoCenters    0   0
Atom CFG    0   0   0
Bond CFG    0   0   0


>  <ID>
1237579

>  <Activity>
p450-cyp2c9 inhibitor

$$$$

     RDKit          2D

 31 35  0  0  0  0  0  0  0  0999 V2000
    1.5000    0.0000    0.0000 C   0  0  0  0  0  0  0  0  0  0  0  0
    0.7500   -1.2990    0.0000 C   0  0  0  0  0  0  0  0  0  0  0  0
   -0.7500   -1.2990    0.0000 C   0  0  0  0  0  0  0  0  0  0  0  0
   -1.5000    0.0000    0.0000 C   0  0  0  0  0  0  0  0  0  0  0  0
   -0.7500    1.2990    0.0000 C   0  0  0  0  0  0  0  0  0  0  0  0
    0.7500    1.2990    0.0000 C   0  0  0  0  0  0  0  0  0  0  0  0
   -1.7537    2.4138    0.0000 C   0  0  0  0  0  0  0  0  0  0  0  0
   -3.1240    1.8037    0.0000 C   0  0  0  0  0  0  0  0  0  0  0  0
   -2.9672    0.3119    0.0000 C   0  0  0  0  0  0  0  0  0  0  0  0
   -4.0819   -0.6918    0.0000 O   0  0  0  0  0  0  0  0  0  0  0  0
   -4.3375    2.6853    0.0000 C   0  0  0  0  0  0  0  0  0  0  0  0
   -4.1807    4.1771    0.0000 C   0  0  0  0  0  0  0  0  0  0  0  0
   -2.8104    4.7872    0.0000 C   0  0  0  0  0  0  0  0  0  0  0  0
   -1.5969    3.9055    0.0000 C   0  0  0  0  0  0  0  0  0  0  0  0
   -5.3943    5.0588    0.0000 N   0  0  0  0  0  0  0  0  0  0  0  0
   -5.2375    6.5506    0.0000 C   0  0  0  0  0  0  0  0  0  0  0  0
   -6.4510    7.4322    0.0000 C   0  0  0  0  0  0  0  0  0  0  0  0
   -6.2942    8.9240    0.0000 C   0  0  0  0  0  0  0  0  0  0  0  0
   -7.5077    9.8057    0.0000 C   0  0  0  0  0  0  0  0  0  0  0  0
   -8.8781    9.1956    0.0000 C   0  0  0  0  0  0  0  0  0  0  0  0
   -9.0348    7.7038    0.0000 C   0  0  0  0  0  0  0  0  0  0  0  0
   -7.8213    6.8221    0.0000 C   0  0  0  0  0  0  0  0  0  0  0  0
  -10.0916   10.0773    0.0000 Br  0  0  0  0  0  0  0  0  0  0  0  0
   -6.7646    4.4487    0.0000 C   0  0  0  0  0  0  0  0  0  0  0  0
   -6.9214    2.9569    0.0000 C   0  0  0  0  0  0  0  0  0  0  0  0
   -5.7079    2.0752    0.0000 C   0  0  0  0  0  0  0  0  0  0  0  0
   -5.8647    0.5834    0.0000 C   0  0  0  0  0  0  0  0  0  0  0  0
   -7.2350   -0.0267    0.0000 C   0  0  0  0  0  0  0  0  0  0  0  0
   -8.4485    0.8550    0.0000 C   0  0  0  0  0  0  0  0  0  0  0  0
   -8.2917    2.3468    0.0000 C   0  0  0  0  0  0  0  0  0  0  0  0
   -7.3918   -1.5184    0.0000 Br  0  0  0  0  0  0  0  0  0  0  0  0
  1  2  2
  2  3  1
  3  4  2
  4  5  1
  5  6  2
  5  7  1
  7  8  2
  8  9  1
  9 10  2
  8 11  1
 11 12  2
 12 13  1
 13 14  2
 12 15  1
 15 16  1
 16 17  1
 17 18  2
 18 19  1
 19 20  2
 20 21  1
 21 22  2
 20 23  1
 15 24  1
 24 25  1
 25 26  2
 26 27  1
 27 28  2
 28 29  1
 29 30  2
 28 31  1
  6  1  1
  9  4  1
 14  7  1
 22 17  1
 30 25  1
M  END
>  <COMP_NUM>
1

>  <STEREO_CFG>
StereoCenters    0   0
Atom CFG    0   0   0
Bond CFG    0   0   0


>  <ID>
 227150

>  <Activity>

$$$$

     RDKit          2D

 19 21  0  0  0  0  0  0  0  0999 V2000
    0.4775   -7.0740    0.0000 C   0  0  0  0  0  0  0  0  0  0  0  0
    1.8478   -6.4639    0.0000 N   0  0  0  0  0  0  0  0  0  0  0  0
    2.0046   -4.9721    0.0000 C   0  0  0  0  0  0  0  0  0  0  0  0
    3.3037   -4.2221    0.0000 N   0  0  0  0  0  0  0  0  0  0  0  0
    2.9918   -2.7549    0.0000 C   0  0  0  0  0  0  0  0  0  0  0  0
    1.5000   -2.5981    0.0000 N   0  0  0  0  0  0  0  0  0  0  0  0
    0.8899   -3.9684    0.0000 S   0  0  0  0  0  0  0  0  0  0  0  0
    0.7500   -1.2990    0.0000 C   0  0  0  0  0  0  0  0  0  0  0  0
    1.5000    0.0000    0.0000 C   0  0  0  0  0  0  0  0  0  0  0  0
    0.7500    1.2990    0.0000 C   0  0  0  0  0  0  0  0  0  0  0  0
   -0.7500    1.2990    0.0000 C   0  0  0  0  0  0  0  0  0  0  0  0
   -1.5000    0.0000    0.0000 C   0  0  0  0  0  0  0  0  0  0  0  0
   -0.7500   -1.2990    0.0000 C   0  0  0  0  0  0  0  0  0  0  0  0
    3.9955   -1.6402    0.0000 C   0  0  0  0  0  0  0  0  0  0  0  0
    5.4627   -1.9520    0.0000 C   0  0  0  0  0  0  0  0  0  0  0  0
    6.4664   -0.8373    0.0000 C   0  0  0  0  0  0  0  0  0  0  0  0
    6.0029    0.5893    0.0000 C   0  0  0  0  0  0  0  0  0  0  0  0
    4.5356    0.9012    0.0000 C   0  0  0  0  0  0  0  0  0  0  0  0
    3.5320   -0.2136    0.0000 C   0  0  0  0  0  0  0  0  0  0  0  0
  1  2  1
  2  3  2
  3  4  1
  4  5  2
  5  6  1
  6  7  1
  6  8  1
  8  9  2
  9 10  1
 10 11  2
 11 12  1
 12 13  2
  5 14  1
 14 15  2
 15 16  1
 16 17  2
 17 18  1
 18 19  2
  7  3  1
 13  8  1
 19 14  1
M  END
>  <COMP_NUM>
1

>  <STEREO_CFG>
StereoCenters    0   0
Atom CFG    0   0   0
Bond CFG    0   0   0


>  <ID>
682802

>  <Activity>
p450-cyp2c9 inhibitor

$$$$

     RDKit          2D

 22 23  0  0  0  0  0  0  0  0999 V2000
    3.7500   -1.2990    0.0000 C   0  0  0  0  0  0  0  0  0  0  0  0
    3.0000    0.0000    0.0000 N   0  0  0  0  0  0  0  0  0  0  0  0
    3.7500    1.2990    0.0000 C   0  0  0  0  0  0  0  0  0  0  0  0
    1.5000    0.0000    0.0000 C   0  0  0  0  0  0  0  0  0  0  0  0
    0.7500   -1.2990    0.0000 C   0  0  0  0  0  0  0  0  0  0  0  0
   -0.7500   -1.2990    0.0000 C   0  0  0  0  0  0  0  0  0  0  0  0
   -1.5000    0.0000    0.0000 C   0  0  0  0  0  0  0  0  0  0  0  0
   -0.7500    1.2990    0.0000 C   0  0  0  0  0  0  0  0  0  0  0  0
    0.7500    1.2990    0.0000 C   0  0  0  0  0  0  0  0  0  0  0  0
   -3.0000    0.0000    0.0000 C   0  0  0  0  0  0  0  0  0  0  0  0
   -3.7500    1.2990    0.0000 N   0  0  0  0  0  0  0  0  0  0  0  0
   -5.2500    1.2990    0.0000 N   0  0  0  0  0  0  0  0  0  0  0  0
   -6.0000    2.5981    0.0000 C   0  0  0  0  0  0  0  0  0  0  0  0
   -5.2500    3.8971    0.0000 S   0  0  0  0  0  0  0  0  0  0  0  0
   -7.5000    2.5981    0.0000 N   0  0  0  0  0  0  0  0  0  0  0  0
   -8.2500    3.8971    0.0000 C   0  0  0  0  0  0  0  0  0  0  0  0
   -9.7500    3.8971    0.0000 C   0  0  0  0  0  0  0  0  0  0  0  0
  -10.5000    5.1962    0.0000 C   0  0  0  0  0  0  0  0  0  0  0  0
  -12.0000    5.1962    0.0000 C   0  0  0  0  0  0  0  0  0  0  0  0
  -12.7500    3.8971    0.0000 C   0  0  0  0  0  0  0  0  0  0  0  0
  -12.0000    2.5981    0.0000 C   0  0  0  0  0  0  0  0  0  0  0  0
  -10.5000    2.5981    0.0000 C   0  0  0  0  0  0  0  0  0  0  0  0
  1  2  1
  2  3  1
  2  4  1
  4  5  2
  5  6  1
  6  7  2
  7  8  1
  8  9  2
  7 10  1
 10 11  2
 11 12  1
 12 13  1
 13 14  2
 13 15  1
 15 16  1
 16 17  1
 17 18  2
 18 19  1
 19 20  2
 20 21  1
 21 22  2
  9  4  1
 22 17  1
M  END
>  <COMP_NUM>
1

>  <STEREO_CFG>
StereoCenters    0   0
Atom CFG    0   0   0
Bond CFG    0   0   0


>  <ID>
9556577

>  <Activity>
p450-cyp2c9 inhibitor

$$$$

     RDKit          2D

 21 23  0  0  0  0  0  0  0  0999 V2000
    3.7500   -1.2990    0.0000 C   0  0  0  0  0  0  0  0  0  0  0  0
    3.0000    0.0000    0.0000 N   0  0  0  0  0  0  0  0  0  0  0  0
    3.7500    1.2990    0.0000 C   0  0  0  0  0  0  0  0  0  0  0  0
    1.5000    0.0000    0.0000 C   0  0  0  0  0  0  0  0  0  0  0  0
    0.7500   -1.2990    0.0000 N   0  0  0  0  0  0  0  0  0  0  0  0
   -0.7500   -1.2990    0.0000 C   0  0  0  0  0  0  0  0  0  0  0  0
   -1.5000    0.0000    0.0000 N   0  0  0  0  0  0  0  0  0  0  0  0
   -0.7500    1.2990    0.0000 C   0  0  0  0  0  0  0  0  0  0  0  0
    0.7500    1.2990    0.0000 C   0  0  0  0  0  0  0  0  0  0  0  0
    1.5000    2.5981    0.0000 C   0  0  0  0  0  0  0  0  0  0  0  0
    0.7500    3.8971    0.0000 C   0  0  0  0  0  0  0  0  0  0  0  0
   -0.7500    3.8971    0.0000 C   0  0  0  0  0  0  0  0  0  0  0  0
   -1.5000    2.5981    0.0000 C   0  0  0  0  0  0  0  0  0  0  0  0
    1.5000    5.1962    0.0000 C   0  0  0  0  0  0  0  0  0  0  0  0
    3.0000    5.1962    0.0000 C   0  0  0  0  0  0  0  0  0  0  0  0
    3.7500    6.4952    0.0000 C   0  0  0  0  0  0  0  0  0  0  0  0
    3.0000    7.7942    0.0000 C   0  0  0  0  0  0  0  0  0  0  0  0
    1.5000    7.7942    0.0000 C   0  0  0  0  0  0  0  0  0  0  0  0
    0.7500    6.4952    0.0000 C   0  0  0  0  0  0  0  0  0  0  0  0
    0.7500    9.0933    0.0000 C   0  0  0  0  0  0  0  0  0  0  0  0
   -0.0000   10.3923    0.0000 N   0  0  0  0  0  0  0  0  0  0  0  0
  1  2  1
  2  3  1
  2  4  1
  4  5  2
  5  6  1
  6  7  2
  7  8  1
  8  9  2
  9 10  1
 10 11  2
 11 12  1
 12 13  2
 11 14  1
 14 15  2
 15 16  1
 16 17  2
 17 18  1
 18 19  2
 18 20  1
 20 21  3
  9  4  1
 13  8  1
 19 14  1
M  END
>  <COMP_NUM>
1

>  <STEREO_CFG>
StereoCenters    0   0
Atom CFG    0   0   0
Bond CFG    0   0   0


>  <ID>
 3235538

>  <Activity>

$$$$

     RDKit          2D

 22 24  0  0  0  0  0  0  0  0999 V2000
   -3.8798   -3.8895    0.0000 C   0  0  0  0  0  0  0  0  0  0  0  0
   -3.7230   -5.3812    0.0000 C   0  0  0  0  0  0  0  0  0  0  0  0
   -4.8377   -6.3849    0.0000 C   0  0  0  0  0  0  0  0  0  0  0  0
   -4.2276   -7.7552    0.0000 C   0  0  0  0  0  0  0  0  0  0  0  0
   -2.7358   -7.5985    0.0000 C   0  0  0  0  0  0  0  0  0  0  0  0
   -2.4240   -6.1312    0.0000 N   0  0  0  0  0  0  0  0  0  0  0  0
   -1.0537   -5.5211    0.0000 N   0  0  0  0  0  0  0  0  0  0  0  0
   -0.7418   -4.0539    0.0000 C   0  0  0  0  0  0  0  0  0  0  0  0
   -1.7455   -2.9392    0.0000 O   0  0  0  0  0  0  0  0  0  0  0  0
    0.7500   -3.8971    0.0000 C   0  0  0  0  0  0  0  0  0  0  0  0
    1.5000   -2.5981    0.0000 C   0  0  0  0  0  0  0  0  0  0  0  0
    0.7500   -1.2990    0.0000 C   0  0  0  0  0  0  0  0  0  0  0  0
    1.5000    0.0000    0.0000 C   0  0  0  0  0  0  0  0  0  0  0  0
    0.7500    1.2990    0.0000 C   0  0  0  0  0  0  0  0  0  0  0  0
   -0.7500    1.2990    0.0000 C   0  0  0  0  0  0  0  0  0  0  0  0
   -1.5000    0.0000    0.0000 C   0  0  0  0  0  0  0  0  0  0  0  0
   -0.7500   -1.2990    0.0000 C   0  0  0  0  0  0  0  0  0  0  0  0
   -1.5000    2.5981    0.0000 Cl  0  0  0  0  0  0  0  0  0  0  0  0
    1.3601   -5.2674    0.0000 S   0  0  0  0  0  0  0  0  0  0  0  0
    0.2454   -6.2711    0.0000 C   0  0  0  0  0  0  0  0  0  0  0  0
    0.4022   -7.7629    0.0000 S   0  0  0  0  0  0  0  0  0  0  0  0
   -1.7321   -8.7132    0.0000 C   0  0  0  0  0  0  0  0  0  0  0  0
  1  2  1
  2  3  2
  3  4  1
  4  5  2
  5  6  1
  6  7  1
  7  8  1
  8  9  2
  8 10  1
 10 11  2
 11 12  1
 12 13  2
 13 14  1
 14 15  2
 15 16  1
 16 17  2
 15 18  1
 10 19  1
 19 20  1
 20 21  2
  5 22  1
  6  2  1
 20  7  1
 17 12  1
M  END
>  <COMP_NUM>
1

>  <STEREO_CFG>
StereoCenters    0   1
Atom CFG    0   0   0
Bond CFG    0   0   0


>  <ID>
2187599

>  <Activity>
p450-cyp2c9 inhibitor

$$$$

     RDKit          2D

 22 24  0  0  0  0  0  0  0  0999 V2000
   -5.2500   -3.8971    0.0000 C   0  0  0  0  0  0  0  0  0  0  0  0
   -3.7500   -3.8971    0.0000 N   0  0  0  0  0  0  0  0  0  0  0  0
   -3.0000   -5.1962    0.0000 C   0  0  0  0  0  0  0  0  0  0  0  0
   -3.7500   -6.4952    0.0000 C   0  0  0  0  0  0  0  0  0  0  0  0
   -3.0000   -7.7942    0.0000 C   0  0  0  0  0  0  0  0  0  0  0  0
   -1.5000   -7.7942    0.0000 C   0  0  0  0  0  0  0  0  0  0  0  0
   -0.7500   -9.0933    0.0000 C   0  0  0  0  0  0  0  0  0  0  0  0
    0.7500   -9.0933    0.0000 C   0  0  0  0  0  0  0  0  0  0  0  0
    1.5000   -7.7942    0.0000 C   0  0  0  0  0  0  0  0  0  0  0  0
    0.7500   -6.4952    0.0000 C   0  0  0  0  0  0  0  0  0  0  0  0
   -0.7500   -6.4952    0.0000 C   0  0  0  0  0  0  0  0  0  0  0  0
   -3.0000   -2.5981    0.0000 C   0  0  0  0  0  0  0  0  0  0  0  0
   -1.5000   -2.5981    0.0000 C   0  0  0  0  0  0  0  0  0  0  0  0
   -0.7500   -3.8971    0.0000 C   0  0  0  0  0  0  0  0  0  0  0  0
    0.7500   -3.8971    0.0000 C   0  0  0  0  0  0  0  0  0  0  0  0
    1.5000   -2.5981    0.0000 C   0  0  0  0  0  0  0  0  0  0  0  0
    0.7500   -1.2990    0.0000 C   0  0  0  0  0  0  0  0  0  0  0  0
    1.5000    0.0000    0.0000 C   0  0  0  0  0  0  0  0  0  0  0  0
    0.7500    1.2990    0.0000 C   0  0  0  0  0  0  0  0  0  0  0  0
   -0.7500    1.2990    0.0000 C   0  0  0  0  0  0  0  0  0  0  0  0
   -1.5000    0.0000    0.0000 C   0  0  0  0  0  0  0  0  0  0  0  0
   -0.7500   -1.2990    0.0000 C   0  0  0  0  0  0  0  0  0  0  0  0
  1  2  1
  2  3  1
  3  4  1
  4  5  2
  5  6  1
  6  7  2
  7  8  1
  8  9  2
  9 10  1
 10 11  2
  2 12  1
 12 13  1
 13 14  2
 14 15  1
 15 16  2
 16 17  1
 17 18  2
 18 19  1
 19 20  2
 20 21  1
 21 22  2
 11  6  1
 22 13  1
 22 17  1
M  END
>  <COMP_NUM>
1

>  <STEREO_CFG>
StereoCenters    0   1
Atom CFG    0   0   0
Bond CFG    0   0   0


>  <ID>
 6604425

>  <Activity>

$$$$

     RDKit          2D

 24 26  0  0  0  0  0  0  0  0999 V2000
    1.5000    0.0000    0.0000 C   0  0  0  0  0  0  0  0  0  0  0  0
    0.7500   -1.2990    0.0000 C   0  0  0  0  0  0  0  0  0  0  0  0
   -0.7500   -1.2990    0.0000 C   0  0  0  0  0  0  0  0  0  0  0  0
   -1.5000    0.0000    0.0000 C   0  0  0  0  0  0  0  0  0  0  0  0
   -0.7500    1.2990    0.0000 N   0  0  0  0  0  0  0  0  0  0  0  0
    0.7500    1.2990    0.0000 C   0  0  0  0  0  0  0  0  0  0  0  0
   -1.5000   -2.5981    0.0000 C   0  0  0  0  0  0  0  0  0  0  0  0
   -0.7500   -3.8971    0.0000 O   0  0  0  0  0  0  0  0  0  0  0  0
   -3.0000   -2.5981    0.0000 N   0  0  0  0  0  0  0  0  0  0  0  0
   -3.7500   -3.8971    0.0000 C   0  0  0  0  0  0  0  0  0  0  0  0
   -3.0000   -5.1962    0.0000 S   0  0  0  0  0  0  0  0  0  0  0  0
   -5.2500   -3.8971    0.0000 N   0  0  0  0  0  0  0  0  0  0  0  0
   -6.0000   -5.1962    0.0000 C   0  0  0  0  0  0  0  0  0  0  0  0
   -5.3899   -6.5665    0.0000 N   0  0  0  0  0  0  0  0  0  0  0  0
   -6.5046   -7.5702    0.0000 C   0  0  0  0  0  0  0  0  0  0  0  0
   -7.8037   -6.8202    0.0000 C   0  0  0  0  0  0  0  0  0  0  0  0
   -7.4918   -5.3529    0.0000 S   0  0  0  0  0  0  0  0  0  0  0  0
   -6.3478   -9.0619    0.0000 C   0  0  0  0  0  0  0  0  0  0  0  0
   -7.5613   -9.9436    0.0000 C   0  0  0  0  0  0  0  0  0  0  0  0
   -7.4046  -11.4354    0.0000 C   0  0  0  0  0  0  0  0  0  0  0  0
   -6.0342  -12.0455    0.0000 C   0  0  0  0  0  0  0  0  0  0  0  0
   -4.8207  -11.1638    0.0000 C   0  0  0  0  0  0  0  0  0  0  0  0
   -4.9775   -9.6721    0.0000 C   0  0  0  0  0  0  0  0  0  0  0  0
   -5.8774  -13.5373    0.0000 Br  0  0  0  0  0  0  0  0  0  0  0  0
  1  2  2
  2  3  1
  3  4  2
  4  5  1
  5  6  2
  3  7  1
  7  8  2
  7  9  1
  9 10  1
 10 11  2
 10 12  1
 12 13  1
 13 14  2
 14 15  1
 15 16  2
 16 17  1
 15 18  1
 18 19  2
 19 20  1
 20 21  2
 21 22  1
 22 23  2
 21 24  1
  6  1  1
 17 13  1
 23 18  1
M  END
>  <COMP_NUM>
1

>  <STEREO_CFG>
StereoCenters    0   0
Atom CFG    0   0   0
Bond CFG    0   0   0


>  <ID>
 1207591

>  <Activity>

$$$$

     RDKit          2D

 22 24  0  0  0  0  0  0  0  0999 V2000
    1.5000    0.0000    0.0000 C   0  0  0  0  0  0  0  0  0  0  0  0
    0.7500   -1.2990    0.0000 C   0  0  0  0  0  0  0  0  0  0  0  0
   -0.7500   -1.2990    0.0000 C   0  0  0  0  0  0  0  0  0  0  0  0
   -1.5000    0.0000    0.0000 C   0  0  0  0  0  0  0  0  0  0  0  0
   -0.7500    1.2990    0.0000 C   0  0  0  0  0  0  0  0  0  0  0  0
    0.7500    1.2990    0.0000 C   0  0  0  0  0  0  0  0  0  0  0  0
   -3.0000    0.0000    0.0000 C   0  0  0  0  0  0  0  0  0  0  0  0
   -3.7500    1.2990    0.0000 C   0  0  0  0  0  0  0  0  0  0  0  0
   -5.2500    1.2990    0.0000 C   0  0  0  0  0  0  0  0  0  0  0  0
   -6.0000    0.0000    0.0000 C   0  0  0  0  0  0  0  0  0  0  0  0
   -5.2500   -1.2990    0.0000 N   0  0  0  0  0  0  0  0  0  0  0  0
   -3.7500   -1.2990    0.0000 C   0  0  0  0  0  0  0  0  0  0  0  0
   -7.5000    0.0000    0.0000 S   0  0  0  0  0  0  0  0  0  0  0  0
   -8.2500   -1.2990    0.0000 C   0  0  0  0  0  0  0  0  0  0  0  0
   -9.7500   -1.2990    0.0000 C   0  0  0  0  0  0  0  0  0  0  0  0
  -10.5000   -2.5981    0.0000 C   0  0  0  0  0  0  0  0  0  0  0  0
   -9.7500   -3.8971    0.0000 C   0  0  0  0  0  0  0  0  0  0  0  0
   -8.2500   -3.8971    0.0000 C   0  0  0  0  0  0  0  0  0  0  0  0
   -7.5000   -2.5981    0.0000 C   0  0  0  0  0  0  0  0  0  0  0  0
  -10.5000   -5.1962    0.0000 Cl  0  0  0  0  0  0  0  0  0  0  0  0
   -6.0000    2.5981    0.0000 C   0  0  0  0  0  0  0  0  0  0  0  0
   -6.7500    3.8971    0.0000 N   0  0  0  0  0  0  0  0  0  0  0  0
  1  2  2
  2  3  1
  3  4  2
  4  5  1
  5  6  2
  4  7  1
  7  8  2
  8  9  1
  9 10  2
 10 11  1
 11 12  2
 10 13  1
 13 14  1
 14 15  2
 15 16  1
 16 17  2
 17 18  1
 18 19  2
 17 20  1
  9 21  1
 21 22  3
  6  1  1
 12  7  1
 19 14  1
M  END
>  <COMP_NUM>
1

>  <STEREO_CFG>
StereoCenters    0   0
Atom CFG    0   0   0
Bond CFG    0   0   0


>  <ID>
3738180

>  <Activity>
p450-cyp2c9 inhibitor

$$$$

     RDKit          2D

 20 22  0  0  0  0  0  0  0  0999 V2000
    3.0000   -5.1962    0.0000 C   0  0  0  0  0  0  0  0  0  0  0  0
    3.7500   -3.8971    0.0000 C   0  0  0  0  0  0  0  0  0  0  0  0
    3.0000   -2.5981    0.0000 C   0  0  0  0  0  0  0  0  0  0  0  0
    1.5000   -2.5981    0.0000 N   0  0  0  0  0  0  0  0  0  0  0  0
    0.7500   -1.2990    0.0000 C   0  0  0  0  0  0  0  0  0  0  0  0
    1.5000    0.0000    0.0000 C   0  0  0  0  0  0  0  0  0  0  0  0
    0.7500    1.2990    0.0000 C   0  0  0  0  0  0  0  0  0  0  0  0
   -0.7500    1.2990    0.0000 C   0  0  0  0  0  0  0  0  0  0  0  0
   -1.5000    0.0000    0.0000 C   0  0  0  0  0  0  0  0  0  0  0  0
   -0.7500   -1.2990    0.0000 C   0  0  0  0  0  0  0  0  0  0  0  0
   -1.5000   -2.5981    0.0000 S   0  0  0  0  0  0  0  0  0  0  0  0
   -0.7500   -3.8971    0.0000 C   0  0  0  0  0  0  0  0  0  0  0  0
   -1.5000   -5.1962    0.0000 C   0  0  0  0  0  0  0  0  0  0  0  0
   -0.7500   -6.4952    0.0000 C   0  0  0  0  0  0  0  0  0  0  0  0
    0.7500   -6.4952    0.0000 C   0  0  0  0  0  0  0  0  0  0  0  0
    1.5000   -5.1962    0.0000 C   0  0  0  0  0  0  0  0  0  0  0  0
    0.7500   -3.8971    0.0000 C   0  0  0  0  0  0  0  0  0  0  0  0
    5.2500   -3.8971    0.0000 N   0  0  0  0  0  0  0  0  0  0  0  0
    6.0000   -5.1962    0.0000 C   0  0  0  0  0  0  0  0  0  0  0  0
    6.0000   -2.5981    0.0000 C   0  0  0  0  0  0  0  0  0  0  0  0
  2  1  1
  2  3  1
  3  4  1
  4  5  1
  5  6  2
  6  7  1
  7  8  2
  8  9  1
  9 10  2
 10 11  1
 11 12  1
 12 13  2
 13 14  1
 14 15  2
 15 16  1
 16 17  2
  2 18  1
 18 19  1
 18 20  1
 17  4  1
 10  5  1
 17 12  1
M  END
>  <COMP_NUM>
1

>  <STEREO_CFG>
StereoCenters    1   0
Atom CFG    0   0   0
Bond CFG    1   0   0


>  <ID>
 667687

>  <Activity>

$$$$

     RDKit          2D

 28 31  0  0  0  0  0  0  0  0999 V2000
    3.7500   -9.0933    0.0000 C   0  0  0  0  0  0  0  0  0  0  0  0
    3.0000   -7.7942    0.0000 N   0  0  0  0  0  0  0  0  0  0  0  0
    1.5000   -7.7942    0.0000 C   0  0  0  0  0  0  0  0  0  0  0  0
    3.7500   -6.4952    0.0000 C   0  0  0  0  0  0  0  0  0  0  0  0
    5.2500   -6.4952    0.0000 O   0  0  0  0  0  0  0  0  0  0  0  0
    3.0000   -5.1962    0.0000 C   0  0  0  0  0  0  0  0  0  0  0  0
    1.5000   -5.1962    0.0000 C   0  0  0  0  0  0  0  0  0  0  0  0
    0.7500   -3.8971    0.0000 C   0  0  0  0  0  0  0  0  0  0  0  0
    1.5000   -2.5981    0.0000 C   0  0  0  0  0  0  0  0  0  0  0  0
    3.0000   -2.5981    0.0000 C   0  0  0  0  0  0  0  0  0  0  0  0
    3.7500   -3.8971    0.0000 C   0  0  0  0  0  0  0  0  0  0  0  0
    0.7500   -1.2990    0.0000 C   0  0  0  0  0  0  0  0  0  0  0  0
    1.5000    0.0000    0.0000 C   0  0  0  0  0  0  0  0  0  0  0  0
    0.7500    1.2990    0.0000 C   0  0  0  0  0  0  0  0  0  0  0  0
   -0.7500    1.2990    0.0000 C   0  0  0  0  0  0  0  0  0  0  0  0
   -1.5000    0.0000    0.0000 C   0  0  0  0  0  0  0  0  0  0  0  0
   -0.7500   -1.2990    0.0000 C   0  0  0  0  0  0  0  0  0  0  0  0
   -1.5000    2.5981    0.0000 N   0  0  0  0  0  0  0  0  0  0  0  0
   -0.7500    3.8971    0.0000 C   0  0  0  0  0  0  0  0  0  0  0  0
    0.7500    3.8971    0.0000 N   0  0  0  0  0  0  0  0  0  0  0  0
    1.5000    2.5981    0.0000 C   0  0  0  0  0  0  0  0  0  0  0  0
    3.0000    2.5981    0.0000 N   0  0  0  0  0  0  0  0  0  0  0  0
    3.7500    3.8971    0.0000 C   0  0  0  0  0  0  0  0  0  0  0  0
    5.2500    3.8971    0.0000 C   0  0  0  0  0  0  0  0  0  0  0  0
    6.1317    5.1106    0.0000 C   0  0  0  0  0  0  0  0  0  0  0  0
    7.5583    4.6471    0.0000 C   0  0  0  0  0  0  0  0  0  0  0  0
    7.5583    3.1471    0.0000 C   0  0  0  0  0  0  0  0  0  0  0  0
    6.1317    2.6836    0.0000 S   0  0  0  0  0  0  0  0  0  0  0  0
  1  2  1
  2  3  1
  2  4  1
  4  5  2
  4  6  1
  6  7  2
  7  8  1
  8  9  2
  9 10  1
 10 11  2
  9 12  1
 12 13  2
 13 14  1
 14 15  2
 15 16  1
 16 17  2
 15 18  1
 18 19  2
 19 20  1
 20 21  2
 21 22  1
 22 23  1
 23 24  1
 24 25  2
 25 26  1
 26 27  2
 27 28  1
 11  6  1
 17 12  1
 21 14  1
 28 24  1
M  END
>  <COMP_NUM>
1

>  <STEREO_CFG>
StereoCenters    0   0
Atom CFG    0   0   0
Bond CFG    0   0   0


>  <ID>
 3232772

>  <Activity>

$$$$

     RDKit          2D

 20 22  0  0  0  0  0  0  0  0999 V2000
   -7.5000   -0.0000    0.0000 C   0  0  0  0  0  0  0  0  0  0  0  0
   -6.0000   -0.0000    0.0000 N   0  0  0  0  0  0  0  0  0  0  0  0
   -5.2500    1.2990    0.0000 C   0  0  0  0  0  0  0  0  0  0  0  0
   -5.2500   -1.2990    0.0000 C   0  0  0  0  0  0  0  0  0  0  0  0
   -3.7500   -1.2990    0.0000 C   0  0  0  0  0  0  0  0  0  0  0  0
   -3.0000   -2.5981    0.0000 C   0  0  0  0  0  0  0  0  0  0  0  0
   -1.5000   -2.5981    0.0000 N   0  0  0  0  0  0  0  0  0  0  0  0
   -0.7500   -1.2990    0.0000 C   0  0  0  0  0  0  0  0  0  0  0  0
    0.7500   -1.2990    0.0000 C   0  0  0  0  0  0  0  0  0  0  0  0
    1.5000    0.0000    0.0000 C   0  0  0  0  0  0  0  0  0  0  0  0
    0.7500    1.2990    0.0000 N   0  0  0  0  0  0  0  0  0  0  0  0
   -0.7500    1.2990    0.0000 C   0  0  0  0  0  0  0  0  0  0  0  0
   -1.5000    0.0000    0.0000 C   0  0  0  0  0  0  0  0  0  0  0  0
    1.5000   -2.5981    0.0000 S   0  0  0  0  0  0  0  0  0  0  0  0
    0.7500   -3.8971    0.0000 C   0  0  0  0  0  0  0  0  0  0  0  0
    1.5000   -5.1962    0.0000 C   0  0  0  0  0  0  0  0  0  0  0  0
    0.7500   -6.4952    0.0000 C   0  0  0  0  0  0  0  0  0  0  0  0
   -0.7500   -6.4952    0.0000 C   0  0  0  0  0  0  0  0  0  0  0  0
   -1.5000   -5.1962    0.0000 C   0  0  0  0  0  0  0  0  0  0  0  0
   -0.7500   -3.8971    0.0000 C   0  0  0  0  0  0  0  0  0  0  0  0
  1  2  1
  2  3  1
  2  4  1
  4  5  1
  5  6  1
  6  7  1
  7  8  1
  8  9  2
  9 10  1
 10 11  2
 11 12  1
 12 13  2
  9 14  1
 14 15  1
 15 16  2
 16 17  1
 17 18  2
 18 19  1
 19 20  2
 20  7  1
 13  8  1
 20 15  1
M  END
>  <COMP_NUM>
1

>  <STEREO_CFG>
StereoCenters    0   0
Atom CFG    0   0   0
Bond CFG    0   0   0


>  <ID>
 423675

>  <Activity>

$$$$

     RDKit          2D

 27 30  0  0  0  0  0  0  0  0999 V2000
    6.0000   -0.0000    0.0000 C   0  0  0  0  0  0  0  0  0  0  0  0
    5.2500   -1.2990    0.0000 N   0  0  0  0  0  0  0  0  0  0  0  0
    6.0000   -2.5981    0.0000 C   0  0  0  0  0  0  0  0  0  0  0  0
    3.7500   -1.2990    0.0000 C   0  0  0  0  0  0  0  0  0  0  0  0
    3.0000   -2.5981    0.0000 C   0  0  0  0  0  0  0  0  0  0  0  0
    3.7500   -3.8971    0.0000 C   0  0  0  0  0  0  0  0  0  0  0  0
    3.0000   -5.1962    0.0000 C   0  0  0  0  0  0  0  0  0  0  0  0
    1.5000   -5.1962    0.0000 C   0  0  0  0  0  0  0  0  0  0  0  0
    0.7500   -3.8971    0.0000 C   0  0  0  0  0  0  0  0  0  0  0  0
    1.5000   -2.5981    0.0000 C   0  0  0  0  0  0  0  0  0  0  0  0
    0.7500   -1.2990    0.0000 C   0  0  0  0  0  0  0  0  0  0  0  0
    1.5000    0.0000    0.0000 C   0  0  0  0  0  0  0  0  0  0  0  0
    0.7500    1.2990    0.0000 C   0  0  0  0  0  0  0  0  0  0  0  0
   -0.7500    1.2990    0.0000 C   0  0  0  0  0  0  0  0  0  0  0  0
   -1.5000    0.0000    0.0000 C   0  0  0  0  0  0  0  0  0  0  0  0
   -0.7500   -1.2990    0.0000 C   0  0  0  0  0  0  0  0  0  0  0  0
   -1.5000    2.5981    0.0000 N   0  0  0  0  0  0  0  0  0  0  0  0
   -0.7500    3.8971    0.0000 C   0  0  0  0  0  0  0  0  0  0  0  0
    0.7500    3.8971    0.0000 N   0  0  0  0  0  0  0  0  0  0  0  0
    1.5000    2.5981    0.0000 C   0  0  0  0  0  0  0  0  0  0  0  0
    3.0000    2.5981    0.0000 N   0  0  0  0  0  0  0  0  0  0  0  0
    3.7500    3.8971    0.0000 C   0  0  0  0  0  0  0  0  0  0  0  0
    5.2500    3.8971    0.0000 C   0  0  0  0  0  0  0  0  0  0  0  0
    6.1317    5.1106    0.0000 C   0  0  0  0  0  0  0  0  0  0  0  0
    7.5583    4.6471    0.0000 C   0  0  0  0  0  0  0  0  0  0  0  0
    7.5583    3.1471    0.0000 C   0  0  0  0  0  0  0  0  0  0  0  0
    6.1317    2.6836    0.0000 S   0  0  0  0  0  0  0  0  0  0  0  0
  1  2  1
  2  3  1
  2  4  1
  4  5  1
  5  6  2
  6  7  1
  7  8  2
  8  9  1
  9 10  2
 10 11  1
 11 12  2
 12 13  1
 13 14  2
 14 15  1
 15 16  2
 14 17  1
 17 18  2
 18 19  1
 19 20  2
 20 21  1
 21 22  1
 22 23  1
 23 24  2
 24 25  1
 25 26  2
 26 27  1
 10  5  1
 16 11  1
 20 13  1
 27 23  1
M  END
>  <COMP_NUM>
1

>  <STEREO_CFG>
StereoCenters    0   0
Atom CFG    0   0   0
Bond CFG    0   0   0


>  <ID>
 3233057

>  <Activity>

$$$$

     RDKit          2D

 25 26  0  0  0  0  0  0  0  0999 V2000
    3.7500   -1.2990    0.0000 C   0  0  0  0  0  0  0  0  0  0  0  0
    3.0000    0.0000    0.0000 O   0  0  0  0  0  0  0  0  0  0  0  0
    1.5000    0.0000    0.0000 C   0  0  0  0  0  0  0  0  0  0  0  0
    0.7500   -1.2990    0.0000 C   0  0  0  0  0  0  0  0  0  0  0  0
   -0.7500   -1.2990    0.0000 C   0  0  0  0  0  0  0  0  0  0  0  0
   -1.5000    0.0000    0.0000 C   0  0  0  0  0  0  0  0  0  0  0  0
   -0.7500    1.2990    0.0000 C   0  0  0  0  0  0  0  0  0  0  0  0
    0.7500    1.2990    0.0000 C   0  0  0  0  0  0  0  0  0  0  0  0
   -3.0000    0.0000    0.0000 C   0  0  0  0  0  0  0  0  0  0  0  0
   -3.7500    1.2990    0.0000 N   0  0  0  0  0  0  0  0  0  0  0  0
   -5.2500    1.2990    0.0000 C   0  0  0  0  0  0  0  0  0  0  0  0
   -6.0000    2.5981    0.0000 C   0  0  0  0  0  0  0  0  0  0  0  0
   -7.5000    2.5981    0.0000 C   0  0  0  0  0  0  0  0  0  0  0  0
   -9.0000    2.5981    0.0000 N   0  0  0  0  0  0  0  0  0  0  0  0
   -3.0000    2.5981    0.0000 C   0  0  0  0  0  0  0  0  0  0  0  0
   -1.5000    2.5981    0.0000 S   0  0  0  0  0  0  0  0  0  0  0  0
   -3.7500    3.8971    0.0000 N   0  0  0  0  0  0  0  0  0  0  0  0
   -3.0000    5.1962    0.0000 C   0  0  0  0  0  0  0  0  0  0  0  0
   -1.5000    5.1962    0.0000 O   0  0  0  0  0  0  0  0  0  0  0  0
   -3.7500    6.4952    0.0000 C   0  0  0  0  0  0  0  0  0  0  0  0
   -3.0000    7.7942    0.0000 C   0  0  0  0  0  0  0  0  0  0  0  0
   -3.7500    9.0933    0.0000 C   0  0  0  0  0  0  0  0  0  0  0  0
   -5.2500    9.0933    0.0000 C   0  0  0  0  0  0  0  0  0  0  0  0
   -6.0000    7.7942    0.0000 C   0  0  0  0  0  0  0  0  0  0  0  0
   -5.2500    6.4952    0.0000 C   0  0  0  0  0  0  0  0  0  0  0  0
  1  2  1
  2  3  1
  3  4  2
  4  5  1
  5  6  2
  6  7  1
  7  8  2
  6  9  1
  9 10  1
 10 11  1
 11 12  1
 12 13  1
 13 14  3
 10 15  1
 15 16  2
 15 17  1
 17 18  1
 18 19  2
 18 20  1
 20 21  2
 21 22  1
 22 23  2
 23 24  1
 24 25  2
  8  3  1
 25 20  1
M  END
>  <COMP_NUM>
1

>  <STEREO_CFG>
StereoCenters    0   0
Atom CFG    0   0   0
Bond CFG    0   0   0


>  <ID>
1886670

>  <Activity>
p450-cyp2c9 inhibitor

$$$$

     RDKit          2D

 12 12  0  0  0  0  0  0  0  0999 V2000
    5.2500   -1.2990    0.0000 C   0  0  0  0  0  0  0  0  0  0  0  0
    3.7500   -1.2990    0.0000 N   0  0  0  0  0  0  0  0  0  0  0  0
    3.0000   -2.5981    0.0000 C   0  0  0  0  0  0  0  0  0  0  0  0
    3.7500   -3.8971    0.0000 C   0  0  0  0  0  0  0  0  0  0  0  0
    4.5000   -5.1962    0.0000 C   0  0  0  0  0  0  0  0  0  0  0  0
    3.0000    0.0000    0.0000 C   0  0  0  0  0  0  0  0  0  0  0  0
    1.5000    0.0000    0.0000 C   0  0  0  0  0  0  0  0  0  0  0  0
    0.7500   -1.2990    0.0000 C   0  0  0  0  0  0  0  0  0  0  0  0
   -0.7500   -1.2990    0.0000 C   0  0  0  0  0  0  0  0  0  0  0  0
   -1.5000    0.0000    0.0000 C   0  0  0  0  0  0  0  0  0  0  0  0
   -0.7500    1.2990    0.0000 C   0  0  0  0  0  0  0  0  0  0  0  0
    0.7500    1.2990    0.0000 C   0  0  0  0  0  0  0  0  0  0  0  0
  1  2  1
  2  3  1
  3  4  1
  4  5  3
  2  6  1
  6  7  1
  7  8  2
  8  9  1
  9 10  2
 10 11  1
 11 12  2
 12  7  1
M  END
>  <COMP_NUM>
1

>  <STEREO_CFG>
StereoCenters    0   0
Atom CFG    0   0   0
Bond CFG    0   0   0


>  <ID>
 4688

>  <Activity>

$$$$

     RDKit          2D

 21 23  0  0  0  0  0  0  0  0999 V2000
    3.7500   -1.2990    0.0000 C   0  0  0  0  0  0  0  0  0  0  0  0
    3.0000    0.0000    0.0000 N   0  0  0  0  0  0  0  0  0  0  0  0
    3.7500    1.2990    0.0000 C   0  0  0  0  0  0  0  0  0  0  0  0
    1.5000    0.0000    0.0000 C   0  0  0  0  0  0  0  0  0  0  0  0
    0.7500   -1.2990    0.0000 N   0  0  0  0  0  0  0  0  0  0  0  0
   -0.7500   -1.2990    0.0000 C   0  0  0  0  0  0  0  0  0  0  0  0
   -1.5000    0.0000    0.0000 N   0  0  0  0  0  0  0  0  0  0  0  0
   -0.7500    1.2990    0.0000 C   0  0  0  0  0  0  0  0  0  0  0  0
    0.7500    1.2990    0.0000 C   0  0  0  0  0  0  0  0  0  0  0  0
    1.5000    2.5981    0.0000 C   0  0  0  0  0  0  0  0  0  0  0  0
    0.7500    3.8971    0.0000 C   0  0  0  0  0  0  0  0  0  0  0  0
   -0.7500    3.8971    0.0000 C   0  0  0  0  0  0  0  0  0  0  0  0
   -1.5000    2.5981    0.0000 C   0  0  0  0  0  0  0  0  0  0  0  0
    1.5000    5.1962    0.0000 C   0  0  0  0  0  0  0  0  0  0  0  0
    3.0000    5.1962    0.0000 C   0  0  0  0  0  0  0  0  0  0  0  0
    3.7500    6.4952    0.0000 C   0  0  0  0  0  0  0  0  0  0  0  0
    3.0000    7.7942    0.0000 C   0  0  0  0  0  0  0  0  0  0  0  0
    1.5000    7.7942    0.0000 C   0  0  0  0  0  0  0  0  0  0  0  0
    0.7500    6.4952    0.0000 C   0  0  0  0  0  0  0  0  0  0  0  0
   -0.7500    6.4952    0.0000 C   0  0  0  0  0  0  0  0  0  0  0  0
   -2.2500    6.4952    0.0000 N   0  0  0  0  0  0  0  0  0  0  0  0
  1  2  1
  2  3  1
  2  4  1
  4  5  2
  5  6  1
  6  7  2
  7  8  1
  8  9  2
  9 10  1
 10 11  2
 11 12  1
 12 13  2
 11 14  1
 14 15  2
 15 16  1
 16 17  2
 17 18  1
 18 19  2
 19 20  1
 20 21  3
  9  4  1
 13  8  1
 19 14  1
M  END
>  <COMP_NUM>
1

>  <STEREO_CFG>
StereoCenters    0   0
Atom CFG    0   0   0
Bond CFG    0   0   0


>  <ID>
 3234665

>  <Activity>

$$$$

     RDKit          2D

 42 50  0  0  0  0  0  0  0  0999 V2000
    1.5000    0.0000    0.0000 C   0  0  0  0  0  0  0  0  0  0  0  0
    0.7500   -1.2990    0.0000 C   0  0  0  0  0  0  0  0  0  0  0  0
   -0.7500   -1.2990    0.0000 C   0  0  0  0  0  0  0  0  0  0  0  0
   -1.5000    0.0000    0.0000 C   0  0  0  0  0  0  0  0  0  0  0  0
   -0.7500    1.2990    0.0000 C   0  0  0  0  0  0  0  0  0  0  0  0
    0.7500    1.2990    0.0000 C   0  0  0  0  0  0  0  0  0  0  0  0
    1.5000    2.5981    0.0000 N   0  3  0  0  0  0  0  0  0  0  0  0
    0.7500    3.8971    0.0000 O   0  0  0  0  0  0  0  0  0  0  0  0
    3.0000    2.5981    0.0000 O   0  5  0  0  0  0  0  0  0  0  0  0
   -3.0000    0.0000    0.0000 C   0  0  0  0  0  0  0  0  0  0  0  0
   -3.7500    1.2990    0.0000 O   0  0  0  0  0  0  0  0  0  0  0  0
   -3.7500   -1.2990    0.0000 C   0  0  0  0  0  0  0  0  0  0  0  0
   -5.2500   -1.2990    0.0000 C   0  0  0  0  0  0  0  0  0  0  0  0
   -6.0000   -2.5981    0.0000 C   0  0  0  0  0  0  0  0  0  0  0  0
   -5.2500   -3.8971    0.0000 C   0  0  0  0  0  0  0  0  0  0  0  0
   -6.0000   -5.1962    0.0000 C   0  0  0  0  0  0  0  0  0  0  0  0
   -7.5000   -5.1962    0.0000 C   0  0  0  0  0  0  0  0  0  0  0  0
   -8.2500   -6.4952    0.0000 C   0  0  0  0  0  0  0  0  0  0  0  0
   -7.5000   -7.7942    0.0000 C   0  0  0  0  0  0  0  0  0  0  0  0
   -6.0000   -7.7942    0.0000 C   0  0  0  0  0  0  0  0  0  0  0  0
   -5.2500   -9.0933    0.0000 C   0  0  0  0  0  0  0  0  0  0  0  0
   -3.7500   -9.0933    0.0000 C   0  0  0  0  0  0  0  0  0  0  0  0
   -3.0000   -7.7942    0.0000 C   0  0  0  0  0  0  0  0  0  0  0  0
   -3.7500   -6.4952    0.0000 C   0  0  0  0  0  0  0  0  0  0  0  0
   -5.2500   -6.4952    0.0000 C   0  0  0  0  0  0  0  0  0  0  0  0
   -3.0000   -5.1962    0.0000 C   0  0  0  0  0  0  0  0  0  0  0  0
   -3.7500   -3.8971    0.0000 C   0  0  0  0  0  0  0  0  0  0  0  0
   -3.0000   -2.5981    0.0000 C   0  0  0  0  0  0  0  0  0  0  0  0
   -1.5000   -2.5981    0.0000 C   0  0  0  0  0  0  0  0  0  0  0  0
   -0.7500   -3.8971    0.0000 C   0  0  0  0  0  0  0  0  0  0  0  0
   -1.5000   -5.1962    0.0000 C   0  0  0  0  0  0  0  0  0  0  0  0
   -6.0000  -10.3923    0.0000 C   0  0  0  0  0  0  0  0  0  0  0  0
   -7.5000  -10.3923    0.0000 C   0  0  0  0  0  0  0  0  0  0  0  0
   -8.2500   -9.0933    0.0000 C   0  0  0  0  0  0  0  0  0  0  0  0
   -9.7500   -9.0933    0.0000 O   0  0  0  0  0  0  0  0  0  0  0  0
   -8.2500  -11.6913    0.0000 C   0  0  0  0  0  0  0  0  0  0  0  0
   -7.5000  -12.9904    0.0000 C   0  0  0  0  0  0  0  0  0  0  0  0
   -6.0000  -12.9904    0.0000 C   0  0  0  0  0  0  0  0  0  0  0  0
   -5.2500  -11.6913    0.0000 C   0  0  0  0  0  0  0  0  0  0  0  0
   -8.2500  -14.2894    0.0000 N   0  3  0  0  0  0  0  0  0  0  0  0
   -7.5000  -15.5885    0.0000 O   0  0  0  0  0  0  0  0  0  0  0  0
   -9.7500  -14.2894    0.0000 O   0  5  0  0  0  0  0  0  0  0  0  0
  1  2  2
  2  3  1
  3  4  2
  4  5  1
  5  6  2
  6  7  1
  7  8  2
  7  9  1
  4 10  1
 10 11  2
 10 12  1
 12 13  2
 13 14  1
 14 15  2
 15 16  1
 16 17  2
 17 18  1
 18 19  2
 19 20  1
 20 21  1
 21 22  2
 22 23  1
 23 24  2
 24 25  1
 24 26  1
 26 27  2
 27 28  1
 28 29  2
 29 30  1
 30 31  2
 21 32  1
 32 33  2
 33 34  1
 34 35  2
 33 36  1
 36 37  2
 37 38  1
 38 39  2
 37 40  1
 40 41  2
 40 42  1
  6  1  1
 29  3  1
 28 12  1
 27 15  1
 25 16  1
 34 19  1
 25 20  2
 31 26  1
 39 32  1
M  END
>  <COMP_NUM>
1

>  <STEREO_CFG>
StereoCenters    0   0
Atom CFG    0   0   0
Bond CFG    0   0   0


>  <ID>
 80733

>  <Activity>

$$$$

     RDKit          2D

 32 35  0  0  0  0  0  0  0  0999 V2000
   -3.0000    2.5981    0.0000 C   0  0  0  0  0  0  0  0  0  0  0  0
   -1.5000    2.5981    0.0000 N   0  0  0  0  0  0  0  0  0  0  0  0
   -0.7500    3.8971    0.0000 C   0  0  0  0  0  0  0  0  0  0  0  0
   -0.7500    1.2990    0.0000 C   0  0  0  0  0  0  0  0  0  0  0  0
   -1.5000   -0.0000    0.0000 C   0  0  0  0  0  0  0  0  0  0  0  0
   -0.7500   -1.2990    0.0000 C   0  0  0  0  0  0  0  0  0  0  0  0
    0.7500   -1.2990    0.0000 C   0  0  0  0  0  0  0  0  0  0  0  0
    1.5000   -0.0000    0.0000 C   0  0  0  0  0  0  0  0  0  0  0  0
    0.7500    1.2990    0.0000 C   0  0  0  0  0  0  0  0  0  0  0  0
    1.5000    2.5981    0.0000 C   0  0  0  0  0  0  0  0  0  0  0  0
    3.0000    2.5981    0.0000 N   0  0  0  0  0  0  0  0  0  0  0  0
    3.7500    1.2990    0.0000 C   0  0  0  0  0  0  0  0  0  0  0  0
    5.2500    1.2990    0.0000 C   0  0  0  0  0  0  0  0  0  0  0  0
    6.0000    2.5981    0.0000 C   0  0  0  0  0  0  0  0  0  0  0  0
    5.2500    3.8971    0.0000 N   0  0  0  0  0  0  0  0  0  0  0  0
    3.7500    3.8971    0.0000 C   0  0  0  0  0  0  0  0  0  0  0  0
    3.0000    5.1962    0.0000 C   0  0  0  0  0  0  0  0  0  0  0  0
    3.7500    6.4952    0.0000 C   0  0  0  0  0  0  0  0  0  0  0  0
    3.0000    7.7942    0.0000 C   0  0  0  0  0  0  0  0  0  0  0  0
    1.5000    7.7942    0.0000 N   0  0  0  0  0  0  0  0  0  0  0  0
    0.7500    6.4952    0.0000 C   0  0  0  0  0  0  0  0  0  0  0  0
    1.5000    5.1962    0.0000 C   0  0  0  0  0  0  0  0  0  0  0  0
    6.0000    5.1962    0.0000 C   0  0  0  0  0  0  0  0  0  0  0  0
    7.5000    5.1962    0.0000 C   0  0  0  0  0  0  0  0  0  0  0  0
    8.2500    3.8971    0.0000 C   0  0  0  0  0  0  0  0  0  0  0  0
    9.7500    3.8971    0.0000 C   0  0  0  0  0  0  0  0  0  0  0  0
   10.5000    5.1962    0.0000 C   0  0  0  0  0  0  0  0  0  0  0  0
    9.7500    6.4952    0.0000 C   0  0  0  0  0  0  0  0  0  0  0  0
    8.2500    6.4952    0.0000 C   0  0  0  0  0  0  0  0  0  0  0  0
    7.5000    7.7942    0.0000 N   0  0  0  0  0  0  0  0  0  0  0  0
    8.2500    9.0933    0.0000 C   0  0  0  0  0  0  0  0  0  0  0  0
    6.0000    7.7942    0.0000 C   0  0  0  0  0  0  0  0  0  0  0  0
  1  2  1
  2  3  1
  2  4  1
  4  5  2
  5  6  1
  6  7  2
  7  8  1
  8  9  2
  9 10  1
 10 11  1
 11 12  1
 12 13  1
 13 14  1
 14 15  1
 15 16  1
 16 17  1
 17 18  2
 18 19  1
 19 20  2
 20 21  1
 21 22  2
 15 23  1
 23 24  1
 24 25  2
 25 26  1
 26 27  2
 27 28  1
 28 29  2
 29 30  1
 30 31  1
 30 32  1
  9  4  1
 16 11  1
 22 17  1
 29 24  1
M  END
>  <COMP_NUM>
1

>  <STEREO_CFG>
StereoCenters    0   0
Atom CFG    0   0   0
Bond CFG    0   0   0


>  <ID>
 421610

>  <Activity>

$$$$

     RDKit          2D

 25 28  0  0  0  0  0  0  0  0999 V2000
    3.9862    8.7506    0.0000 C   0  0  0  0  0  0  0  0  0  0  0  0
    2.5190    9.0625    0.0000 N   0  0  0  0  0  0  0  0  0  0  0  0
    2.0554   10.4891    0.0000 C   0  0  0  0  0  0  0  0  0  0  0  0
    1.5153    7.9478    0.0000 C   0  0  0  0  0  0  0  0  0  0  0  0
    1.9788    6.5212    0.0000 C   0  0  0  0  0  0  0  0  0  0  0  0
    0.9751    5.4065    0.0000 C   0  0  0  0  0  0  0  0  0  0  0  0
   -0.4921    5.7184    0.0000 C   0  0  0  0  0  0  0  0  0  0  0  0
   -0.9556    7.1449    0.0000 C   0  0  0  0  0  0  0  0  0  0  0  0
    0.0481    8.2597    0.0000 C   0  0  0  0  0  0  0  0  0  0  0  0
   -1.4958    4.6036    0.0000 C   0  0  0  0  0  0  0  0  0  0  0  0
   -1.0323    3.1771    0.0000 C   0  0  0  0  0  0  0  0  0  0  0  0
   -1.9140    1.9635    0.0000 C   0  0  0  0  0  0  0  0  0  0  0  0
   -3.4140    1.9635    0.0000 O   0  0  0  0  0  0  0  0  0  0  0  0
   -1.0323    0.7500    0.0000 N   0  0  0  0  0  0  0  0  0  0  0  0
    0.3943    1.2135    0.0000 C   0  0  0  0  0  0  0  0  0  0  0  0
    1.2760    0.0000    0.0000 N   0  0  0  0  0  0  0  0  0  0  0  0
    0.3943   -1.2135    0.0000 C   0  0  0  0  0  0  0  0  0  0  0  0
   -1.0323   -0.7500    0.0000 N   0  0  0  0  0  0  0  0  0  0  0  0
    0.8578   -2.6401    0.0000 C   0  0  0  0  0  0  0  0  0  0  0  0
   -0.1459   -3.7548    0.0000 C   0  0  0  0  0  0  0  0  0  0  0  0
    0.3177   -5.1814    0.0000 C   0  0  0  0  0  0  0  0  0  0  0  0
    1.7849   -5.4933    0.0000 C   0  0  0  0  0  0  0  0  0  0  0  0
    2.7886   -4.3786    0.0000 C   0  0  0  0  0  0  0  0  0  0  0  0
    2.3250   -2.9520    0.0000 C   0  0  0  0  0  0  0  0  0  0  0  0
    0.3943    2.7135    0.0000 S   0  0  0  0  0  0  0  0  0  0  0  0
  1  2  1
  2  3  1
  2  4  1
  4  5  2
  5  6  1
  6  7  2
  7  8  1
  8  9  2
  7 10  1
 10 11  2
 11 12  1
 12 13  2
 12 14  1
 14 15  1
 15 16  2
 16 17  1
 17 18  2
 17 19  1
 19 20  2
 20 21  1
 21 22  2
 22 23  1
 23 24  2
 15 25  1
  9  4  1
 25 11  1
 18 14  1
 24 19  1
M  END
>  <COMP_NUM>
1

>  <STEREO_CFG>
StereoCenters    0   1
Atom CFG    0   0   0
Bond CFG    0   0   0


>  <ID>
 5938244

>  <Activity>

$$$$

     RDKit          2D

 22 24  0  0  0  0  0  0  0  0999 V2000
    1.5000    0.0000    0.0000 C   0  0  0  0  0  0  0  0  0  0  0  0
    0.7500   -1.2990    0.0000 C   0  0  0  0  0  0  0  0  0  0  0  0
   -0.7500   -1.2990    0.0000 C   0  0  0  0  0  0  0  0  0  0  0  0
   -1.5000    0.0000    0.0000 C   0  0  0  0  0  0  0  0  0  0  0  0
   -0.7500    1.2990    0.0000 C   0  0  0  0  0  0  0  0  0  0  0  0
    0.7500    1.2990    0.0000 C   0  0  0  0  0  0  0  0  0  0  0  0
    1.5000    2.5981    0.0000 C   0  0  0  0  0  0  0  0  0  0  0  0
    2.2500    3.8971    0.0000 N   0  0  0  0  0  0  0  0  0  0  0  0
   -1.5000   -2.5981    0.0000 C   0  0  0  0  0  0  0  0  0  0  0  0
   -3.0000   -2.5981    0.0000 C   0  0  0  0  0  0  0  0  0  0  0  0
   -3.7500   -1.2990    0.0000 C   0  0  0  0  0  0  0  0  0  0  0  0
   -5.2500   -1.2990    0.0000 C   0  0  0  0  0  0  0  0  0  0  0  0
   -6.0000   -2.5981    0.0000 C   0  0  0  0  0  0  0  0  0  0  0  0
   -5.2500   -3.8971    0.0000 C   0  0  0  0  0  0  0  0  0  0  0  0
   -3.7500   -3.8971    0.0000 C   0  0  0  0  0  0  0  0  0  0  0  0
   -7.5000   -2.5981    0.0000 C   0  0  0  0  0  0  0  0  0  0  0  0
   -9.0000   -2.5981    0.0000 N   0  0  0  0  0  0  0  0  0  0  0  0
   -0.7500   -3.8971    0.0000 N   0  0  0  0  0  0  0  0  0  0  0  0
    0.7418   -4.0539    0.0000 C   0  0  0  0  0  0  0  0  0  0  0  0
    1.0537   -5.5211    0.0000 N   0  0  0  0  0  0  0  0  0  0  0  0
   -0.2454   -6.2711    0.0000 C   0  0  0  0  0  0  0  0  0  0  0  0
   -1.3601   -5.2674    0.0000 N   0  0  0  0  0  0  0  0  0  0  0  0
  1  2  2
  2  3  1
  3  4  2
  4  5  1
  5  6  2
  6  7  1
  7  8  3
  3  9  1
  9 10  1
 10 11  2
 11 12  1
 12 13  2
 13 14  1
 14 15  2
 13 16  1
 16 17  3
  9 18  1
 18 19  1
 19 20  2
 20 21  1
 21 22  2
  6  1  1
 15 10  1
 22 18  1
M  END
>  <COMP_NUM>
1

>  <STEREO_CFG>
StereoCenters    0   0
Atom CFG    0   0   0
Bond CFG    0   0   0


>  <ID>
 3902

>  <Activity>

$$$$

     RDKit          2D

 22 24  0  0  0  0  0  0  0  0999 V2000
    7.2578   -4.5606    0.0000 C   0  0  0  0  0  0  0  0  0  0  0  0
    5.8875   -3.9505    0.0000 C   0  0  0  0  0  0  0  0  0  0  0  0
    6.0963   -2.4651    0.0000 O   0  0  0  0  0  0  0  0  0  0  0  0
    4.6740   -4.8322    0.0000 C   0  0  0  0  0  0  0  0  0  0  0  0
    3.3037   -4.2221    0.0000 C   0  0  0  0  0  0  0  0  0  0  0  0
    2.9918   -2.7549    0.0000 N   0  0  0  0  0  0  0  0  0  0  0  0
    1.5000   -2.5981    0.0000 C   0  0  0  0  0  0  0  0  0  0  0  0
    0.8899   -3.9684    0.0000 C   0  0  0  0  0  0  0  0  0  0  0  0
    2.0046   -4.9721    0.0000 S   0  0  0  0  0  0  0  0  0  0  0  0
    0.7500   -1.2990    0.0000 C   0  0  0  0  0  0  0  0  0  0  0  0
    1.5000    0.0000    0.0000 C   0  0  0  0  0  0  0  0  0  0  0  0
    0.7500    1.2990    0.0000 C   0  0  0  0  0  0  0  0  0  0  0  0
   -0.7500    1.2990    0.0000 C   0  0  0  0  0  0  0  0  0  0  0  0
   -1.5000    0.0000    0.0000 C   0  0  0  0  0  0  0  0  0  0  0  0
   -0.7500   -1.2990    0.0000 C   0  0  0  0  0  0  0  0  0  0  0  0
   -1.5000    2.5981    0.0000 Br  0  0  0  0  0  0  0  0  0  0  0  0
    3.9955   -1.6402    0.0000 C   0  0  0  0  0  0  0  0  0  0  0  0
    3.5320   -0.2136    0.0000 C   0  0  0  0  0  0  0  0  0  0  0  0
    4.5356    0.9012    0.0000 C   0  0  0  0  0  0  0  0  0  0  0  0
    6.0029    0.5893    0.0000 C   0  0  0  0  0  0  0  0  0  0  0  0
    6.4664   -0.8373    0.0000 C   0  0  0  0  0  0  0  0  0  0  0  0
    5.4627   -1.9520    0.0000 C   0  0  0  0  0  0  0  0  0  0  0  0
  1  2  1
  2  3  2
  2  4  1
  4  5  2
  5  6  1
  6  7  1
  7  8  2
  8  9  1
  7 10  1
 10 11  2
 11 12  1
 12 13  2
 13 14  1
 14 15  2
 13 16  1
  6 17  1
 17 18  2
 18 19  1
 19 20  2
 20 21  1
 21 22  2
  9  5  1
 15 10  1
 22 17  1
M  END
>  <COMP_NUM>
1

>  <STEREO_CFG>
StereoCenters    0   1
Atom CFG    0   0   0
Bond CFG    0   0   0


>  <ID>
2256906

>  <Activity>
p450-cyp2c9 inhibitor

$$$$

     RDKit          2D

 20 21  0  0  0  0  0  0  0  0999 V2000
    6.0000   -5.1962    0.0000 C   0  0  0  0  0  0  0  0  0  0  0  0
    4.5000   -5.1962    0.0000 N   0  0  0  0  0  0  0  0  0  0  0  0
    3.7500   -6.4952    0.0000 C   0  0  0  0  0  0  0  0  0  0  0  0
    3.7500   -3.8971    0.0000 C   0  0  0  0  0  0  0  0  0  0  0  0
    2.2500   -3.8971    0.0000 C   0  0  0  0  0  0  0  0  0  0  0  0
    1.5000   -2.5981    0.0000 C   0  0  0  0  0  0  0  0  0  0  0  0
    0.2010   -3.3481    0.0000 C   0  0  0  0  0  0  0  0  0  0  0  0
   -1.0981   -4.0981    0.0000 N   0  0  0  0  0  0  0  0  0  0  0  0
    0.7500   -1.2990    0.0000 C   0  0  0  0  0  0  0  0  0  0  0  0
    1.5000    0.0000    0.0000 C   0  0  0  0  0  0  0  0  0  0  0  0
    0.7500    1.2990    0.0000 C   0  0  0  0  0  0  0  0  0  0  0  0
   -0.7500    1.2990    0.0000 C   0  0  0  0  0  0  0  0  0  0  0  0
   -1.5000    0.0000    0.0000 C   0  0  0  0  0  0  0  0  0  0  0  0
   -0.7500   -1.2990    0.0000 C   0  0  0  0  0  0  0  0  0  0  0  0
    2.7990   -1.8481    0.0000 C   0  0  0  0  0  0  0  0  0  0  0  0
    4.0981   -2.5981    0.0000 C   0  0  0  0  0  0  0  0  0  0  0  0
    5.3971   -1.8481    0.0000 C   0  0  0  0  0  0  0  0  0  0  0  0
    5.3971   -0.3481    0.0000 C   0  0  0  0  0  0  0  0  0  0  0  0
    4.0981    0.4019    0.0000 C   0  0  0  0  0  0  0  0  0  0  0  0
    2.7990   -0.3481    0.0000 C   0  0  0  0  0  0  0  0  0  0  0  0
  1  2  1
  2  3  1
  2  4  1
  4  5  1
  5  6  1
  6  7  1
  7  8  3
  6  9  1
  9 10  2
 10 11  1
 11 12  2
 12 13  1
 13 14  2
  6 15  1
 15 16  2
 16 17  1
 17 18  2
 18 19  1
 19 20  2
 14  9  1
 20 15  1
M  END
>  <COMP_NUM>
1

>  <STEREO_CFG>
StereoCenters    0   0
Atom CFG    0   0   0
Bond CFG    0   0   0


>  <ID>
 24060

>  <Activity>

$$$$

     RDKit          2D

 24 27  0  0  0  0  0  0  0  0999 V2000
    6.0424   -7.6751    0.0000 C   0  0  0  0  0  0  0  0  0  0  0  0
    4.8697   -6.7399    0.0000 N   0  0  0  0  0  0  0  0  0  0  0  0
    3.4734   -7.2879    0.0000 C   0  0  0  0  0  0  0  0  0  0  0  0
    2.3006   -6.3527    0.0000 C   0  0  0  0  0  0  0  0  0  0  0  0
    2.5242   -4.8694    0.0000 N   0  0  0  0  0  0  0  0  0  0  0  0
    3.9205   -4.3214    0.0000 C   0  0  0  0  0  0  0  0  0  0  0  0
    5.0933   -5.2566    0.0000 C   0  0  0  0  0  0  0  0  0  0  0  0
    1.3515   -3.9342    0.0000 C   0  0  0  0  0  0  0  0  0  0  0  0
    1.6852   -2.4718    0.0000 C   0  0  0  0  0  0  0  0  0  0  0  0
    0.7500   -1.2990    0.0000 C   0  0  0  0  0  0  0  0  0  0  0  0
    1.5000    0.0000    0.0000 C   0  0  0  0  0  0  0  0  0  0  0  0
    0.7500    1.2990    0.0000 C   0  0  0  0  0  0  0  0  0  0  0  0
   -0.7500    1.2990    0.0000 C   0  0  0  0  0  0  0  0  0  0  0  0
   -1.5000    0.0000    0.0000 C   0  0  0  0  0  0  0  0  0  0  0  0
   -0.7500   -1.2990    0.0000 C   0  0  0  0  0  0  0  0  0  0  0  0
   -1.6852   -2.4718    0.0000 S   0  0  0  0  0  0  0  0  0  0  0  0
   -1.3515   -3.9342    0.0000 C   0  0  0  0  0  0  0  0  0  0  0  0
    0.0000   -4.5850    0.0000 C   0  0  0  0  0  0  0  0  0  0  0  0
    0.1121   -6.0808    0.0000 C   0  0  0  0  0  0  0  0  0  0  0  0
   -1.1273   -6.9258    0.0000 C   0  0  0  0  0  0  0  0  0  0  0  0
   -2.4787   -6.2750    0.0000 C   0  0  0  0  0  0  0  0  0  0  0  0
   -2.5908   -4.7792    0.0000 C   0  0  0  0  0  0  0  0  0  0  0  0
   -1.0152   -8.4216    0.0000 S   0  0  0  0  0  0  0  0  0  0  0  0
   -2.2545   -9.2666    0.0000 C   0  0  0  0  0  0  0  0  0  0  0  0
  1  2  1
  2  3  1
  3  4  1
  4  5  1
  5  6  1
  6  7  1
  8  5  1
  8  9  1
  9 10  1
 10 11  2
 11 12  1
 12 13  2
 13 14  1
 14 15  2
 15 16  1
 16 17  1
 17 18  2
 18 19  1
 19 20  2
 20 21  1
 21 22  2
 20 23  1
 23 24  1
  7  2  1
 18  8  1
 15 10  1
 22 17  1
M  END
>  <COMP_NUM>
1

>  <STEREO_CFG>
StereoCenters    1   0
Atom CFG    0   0   0
Bond CFG    1   0   0


>  <ID>
 969502

>  <Activity>

$$$$

     RDKit          2D

 24 27  0  0  0  0  0  0  0  0999 V2000
    8.2500   -6.4952    0.0000 C   0  0  0  0  0  0  0  0  0  0  0  0
    7.5000   -7.7942    0.0000 C   0  0  0  0  0  0  0  0  0  0  0  0
    6.0000   -7.7942    0.0000 C   0  0  0  0  0  0  0  0  0  0  0  0
    5.2500   -6.4952    0.0000 C   0  0  0  0  0  0  0  0  0  0  0  0
    6.0000   -5.1962    0.0000 C   0  0  0  0  0  0  0  0  0  0  0  0
    7.5000   -5.1962    0.0000 C   0  0  0  0  0  0  0  0  0  0  0  0
    3.7500   -6.4952    0.0000 C   0  0  0  0  0  0  0  0  0  0  0  0
    3.0000   -7.7942    0.0000 O   0  0  0  0  0  0  0  0  0  0  0  0
    3.0000   -5.1962    0.0000 C   0  0  0  0  0  0  0  0  0  0  0  0
    1.5000   -5.1962    0.0000 S   0  0  0  0  0  0  0  0  0  0  0  0
    0.7500   -3.8971    0.0000 C   0  0  0  0  0  0  0  0  0  0  0  0
    1.5000   -2.5981    0.0000 N   0  0  0  0  0  0  0  0  0  0  0  0
    0.7500   -1.2990    0.0000 C   0  0  0  0  0  0  0  0  0  0  0  0
    1.5000    0.0000    0.0000 C   0  0  0  0  0  0  0  0  0  0  0  0
    0.7500    1.2990    0.0000 C   0  0  0  0  0  0  0  0  0  0  0  0
   -0.7500    1.2990    0.0000 C   0  0  0  0  0  0  0  0  0  0  0  0
   -1.5000    0.0000    0.0000 C   0  0  0  0  0  0  0  0  0  0  0  0
   -0.7500   -1.2990    0.0000 C   0  0  0  0  0  0  0  0  0  0  0  0
   -1.5000   -2.5981    0.0000 C   0  0  0  0  0  0  0  0  0  0  0  0
   -3.0000   -2.5981    0.0000 C   0  0  0  0  0  0  0  0  0  0  0  0
   -3.7500   -3.8971    0.0000 C   0  0  0  0  0  0  0  0  0  0  0  0
   -3.0000   -5.1962    0.0000 C   0  0  0  0  0  0  0  0  0  0  0  0
   -1.5000   -5.1962    0.0000 C   0  0  0  0  0  0  0  0  0  0  0  0
   -0.7500   -3.8971    0.0000 C   0  0  0  0  0  0  0  0  0  0  0  0
  1  2  2
  2  3  1
  3  4  2
  4  5  1
  5  6  2
  4  7  1
  7  8  2
  7  9  1
  9 10  1
 10 11  1
 11 12  2
 12 13  1
 13 14  2
 14 15  1
 15 16  2
 16 17  1
 17 18  2
 18 19  1
 19 20  2
 20 21  1
 21 22  2
 22 23  1
 23 24  2
  6  1  1
 24 11  1
 18 13  1
 24 19  1
M  END
>  <COMP_NUM>
1

>  <STEREO_CFG>
StereoCenters    0   0
Atom CFG    0   0   0
Bond CFG    0   0   0


>  <ID>
 264067

>  <Activity>

$$$$

     RDKit          2D

 23 25  0  0  0  0  0  0  0  0999 V2000
    5.2500   -3.8971    0.0000 C   0  0  0  0  0  0  0  0  0  0  0  0
    3.7500   -3.8971    0.0000 C   0  0  0  0  0  0  0  0  0  0  0  0
    3.0000   -2.5981    0.0000 C   0  0  0  0  0  0  0  0  0  0  0  0
    1.5000   -2.5981    0.0000 N   0  0  0  0  0  0  0  0  0  0  0  0
    0.7500   -1.2990    0.0000 C   0  0  0  0  0  0  0  0  0  0  0  0
    1.5000    0.0000    0.0000 C   0  0  0  0  0  0  0  0  0  0  0  0
    0.7500    1.2990    0.0000 C   0  0  0  0  0  0  0  0  0  0  0  0
   -0.7500    1.2990    0.0000 C   0  0  0  0  0  0  0  0  0  0  0  0
   -1.5000    0.0000    0.0000 C   0  0  0  0  0  0  0  0  0  0  0  0
   -0.7500   -1.2990    0.0000 C   0  0  0  0  0  0  0  0  0  0  0  0
   -1.5000   -2.5981    0.0000 S   0  0  0  0  0  0  0  0  0  0  0  0
   -0.7500   -3.8971    0.0000 C   0  0  0  0  0  0  0  0  0  0  0  0
    0.7500   -3.8971    0.0000 C   0  0  0  0  0  0  0  0  0  0  0  0
    1.5000   -5.1962    0.0000 C   0  0  0  0  0  0  0  0  0  0  0  0
    0.7500   -6.4952    0.0000 C   0  0  0  0  0  0  0  0  0  0  0  0
   -0.7500   -6.4952    0.0000 C   0  0  0  0  0  0  0  0  0  0  0  0
   -1.5000   -5.1962    0.0000 C   0  0  0  0  0  0  0  0  0  0  0  0
    1.5000   -7.7942    0.0000 O   0  0  0  0  0  0  0  0  0  0  0  0
    0.7500   -9.0933    0.0000 C   0  0  0  0  0  0  0  0  0  0  0  0
    3.0000   -5.1962    0.0000 C   0  0  0  0  0  0  0  0  0  0  0  0
    3.7500   -6.4952    0.0000 N   0  0  0  0  0  0  0  0  0  0  0  0
    3.0000   -7.7942    0.0000 C   0  0  0  0  0  0  0  0  0  0  0  0
    5.2500   -6.4952    0.0000 C   0  0  0  0  0  0  0  0  0  0  0  0
  2  1  1
  2  3  1
  3  4  1
  4  5  1
  5  6  2
  6  7  1
  7  8  2
  8  9  1
  9 10  2
 10 11  1
 11 12  1
 12 13  2
 13 14  1
 14 15  2
 15 16  1
 16 17  2
 15 18  1
 18 19  1
  2 20  1
 20 21  1
 21 22  1
 21 23  1
 13  4  1
 10  5  1
 17 12  1
M  END
>  <COMP_NUM>
1

>  <STEREO_CFG>
StereoCenters    1   0
Atom CFG    0   0   0
Bond CFG    1   0   0


>  <ID>
 165002

>  <Activity>

$$$$

     RDKit          2D

 27 30  0  0  0  0  0  0  0  0999 V2000
    3.4979    5.4853    0.0000 C   0  0  0  0  0  0  0  0  0  0  0  0
    2.2844    4.6036    0.0000 C   0  0  0  0  0  0  0  0  0  0  0  0
    0.8578    5.0672    0.0000 C   0  0  0  0  0  0  0  0  0  0  0  0
   -0.0239    3.8536    0.0000 C   0  0  0  0  0  0  0  0  0  0  0  0
    0.8578    2.6401    0.0000 C   0  0  0  0  0  0  0  0  0  0  0  0
    2.2844    3.1036    0.0000 O   0  0  0  0  0  0  0  0  0  0  0  0
    0.3943    1.2135    0.0000 C   0  0  0  0  0  0  0  0  0  0  0  0
    1.2760    0.0000    0.0000 C   0  0  0  0  0  0  0  0  0  0  0  0
    0.3943   -1.2135    0.0000 S   0  0  0  0  0  0  0  0  0  0  0  0
   -1.0323   -0.7500    0.0000 C   0  0  0  0  0  0  0  0  0  0  0  0
   -1.0323    0.7500    0.0000 C   0  0  0  0  0  0  0  0  0  0  0  0
   -2.3313    1.5000    0.0000 C   0  0  0  0  0  0  0  0  0  0  0  0
   -2.3313    3.0000    0.0000 O   0  0  0  0  0  0  0  0  0  0  0  0
   -3.6304    0.7500    0.0000 N   0  0  0  0  0  0  0  0  0  0  0  0
   -3.6304   -0.7500    0.0000 C   0  0  0  0  0  0  0  0  0  0  0  0
   -2.3313   -1.5000    0.0000 N   0  0  0  0  0  0  0  0  0  0  0  0
   -4.9294   -1.5000    0.0000 S   0  0  0  0  0  0  0  0  0  0  0  0
   -6.2284   -0.7500    0.0000 C   0  0  0  0  0  0  0  0  0  0  0  0
   -7.5275   -1.5000    0.0000 C   0  0  0  0  0  0  0  0  0  0  0  0
   -8.8265   -0.7500    0.0000 C   0  0  0  0  0  0  0  0  0  0  0  0
  -10.1256   -1.5000    0.0000 C   0  0  0  0  0  0  0  0  0  0  0  0
  -10.1256   -3.0000    0.0000 C   0  0  0  0  0  0  0  0  0  0  0  0
   -8.8265   -3.7500    0.0000 C   0  0  0  0  0  0  0  0  0  0  0  0
   -7.5275   -3.0000    0.0000 C   0  0  0  0  0  0  0  0  0  0  0  0
   -4.9294    1.5000    0.0000 C   0  0  0  0  0  0  0  0  0  0  0  0
   -4.9294    3.0000    0.0000 C   0  0  0  0  0  0  0  0  0  0  0  0
   -6.2284    3.7500    0.0000 C   0  0  0  0  0  0  0  0  0  0  0  0
  1  2  1
  2  3  2
  3  4  1
  4  5  2
  5  6  1
  5  7  1
  7  8  2
  8  9  1
  9 10  1
 10 11  2
 11 12  1
 12 13  2
 12 14  1
 14 15  1
 15 16  2
 15 17  1
 17 18  1
 18 19  1
 19 20  2
 20 21  1
 21 22  2
 22 23  1
 23 24  2
 14 25  1
 25 26  1
 26 27  2
  6  2  1
 11  7  1
 16 10  1
 24 19  1
M  END
>  <COMP_NUM>
1

>  <STEREO_CFG>
StereoCenters    0   0
Atom CFG    0   0   0
Bond CFG    0   0   0


>  <ID>
 2243314

>  <Activity>

$$$$

     RDKit          2D

 31 35  0  0  0  0  0  0  0  0999 V2000
   -3.0000   -7.7942    0.0000 C   0  0  0  0  0  0  0  0  0  0  0  0
   -1.5000   -7.7942    0.0000 O   0  0  0  0  0  0  0  0  0  0  0  0
   -0.7500   -6.4952    0.0000 C   0  0  0  0  0  0  0  0  0  0  0  0
   -1.5000   -5.1962    0.0000 C   0  0  0  0  0  0  0  0  0  0  0  0
   -0.7500   -3.8971    0.0000 C   0  0  0  0  0  0  0  0  0  0  0  0
    0.7500   -3.8971    0.0000 C   0  0  0  0  0  0  0  0  0  0  0  0
    1.5000   -5.1962    0.0000 C   0  0  0  0  0  0  0  0  0  0  0  0
    0.7500   -6.4952    0.0000 C   0  0  0  0  0  0  0  0  0  0  0  0
    1.5000   -2.5981    0.0000 O   0  0  0  0  0  0  0  0  0  0  0  0
    0.7500   -1.2990    0.0000 C   0  0  0  0  0  0  0  0  0  0  0  0
    1.5000    0.0000    0.0000 N   0  0  0  0  0  0  0  0  0  0  0  0
    0.7500    1.2990    0.0000 C   0  0  0  0  0  0  0  0  0  0  0  0
   -0.7500    1.2990    0.0000 C   0  0  0  0  0  0  0  0  0  0  0  0
   -1.5000    0.0000    0.0000 C   0  0  0  0  0  0  0  0  0  0  0  0
   -0.7500   -1.2990    0.0000 N   0  0  0  0  0  0  0  0  0  0  0  0
   -3.0000    0.0000    0.0000 N   0  0  0  0  0  0  0  0  0  0  0  0
   -3.7500    1.2990    0.0000 C   0  0  0  0  0  0  0  0  0  0  0  0
   -5.2500    1.2990    0.0000 O   0  0  0  0  0  0  0  0  0  0  0  0
   -3.0000    2.5981    0.0000 C   0  0  0  0  0  0  0  0  0  0  0  0
   -1.5000    2.5981    0.0000 N   0  0  0  0  0  0  0  0  0  0  0  0
   -3.7500    3.8971    0.0000 C   0  0  0  0  0  0  0  0  0  0  0  0
   -5.2418    4.0539    0.0000 C   0  0  0  0  0  0  0  0  0  0  0  0
   -5.5537    5.5211    0.0000 C   0  0  0  0  0  0  0  0  0  0  0  0
   -4.2546    6.2711    0.0000 C   0  0  0  0  0  0  0  0  0  0  0  0
   -3.1399    5.2674    0.0000 S   0  0  0  0  0  0  0  0  0  0  0  0
   -3.7500   -1.2990    0.0000 C   0  0  0  0  0  0  0  0  0  0  0  0
   -5.2500   -1.2990    0.0000 C   0  0  0  0  0  0  0  0  0  0  0  0
   -6.1317   -2.5126    0.0000 C   0  0  0  0  0  0  0  0  0  0  0  0
   -7.5583   -2.0490    0.0000 C   0  0  0  0  0  0  0  0  0  0  0  0
   -7.5583   -0.5490    0.0000 C   0  0  0  0  0  0  0  0  0  0  0  0
   -6.1317   -0.0855    0.0000 S   0  0  0  0  0  0  0  0  0  0  0  0
  1  2  1
  2  3  1
  3  4  2
  4  5  1
  5  6  2
  6  7  1
  7  8  2
  6  9  1
  9 10  1
 10 11  2
 11 12  1
 12 13  2
 13 14  1
 14 15  2
 14 16  1
 16 17  1
 17 18  2
 17 19  1
 19 20  2
 19 21  1
 21 22  2
 22 23  1
 23 24  2
 24 25  1
 16 26  1
 26 27  1
 27 28  2
 28 29  1
 29 30  2
 30 31  1
  8  3  1
 15 10  1
 20 13  1
 25 21  1
 31 27  1
M  END
>  <COMP_NUM>
1

>  <STEREO_CFG>
StereoCenters    0   0
Atom CFG    0   0   0
Bond CFG    0   0   0


>  <ID>
3234435

>  <Activity>
p450-cyp2c9 inhibitor

$$$$

     RDKit          2D

 28 32  0  0  0  0  0  0  0  0999 V2000
   -4.6729   -3.3950    0.0000 C   0  0  0  0  0  0  0  0  0  0  0  0
   -4.8297   -1.9033    0.0000 C   0  0  0  0  0  0  0  0  0  0  0  0
   -3.6161   -1.0216    0.0000 C   0  0  0  0  0  0  0  0  0  0  0  0
   -2.2458   -1.6317    0.0000 C   0  0  0  0  0  0  0  0  0  0  0  0
   -2.0890   -3.1235    0.0000 C   0  0  0  0  0  0  0  0  0  0  0  0
   -3.3025   -4.0051    0.0000 C   0  0  0  0  0  0  0  0  0  0  0  0
   -1.0323   -0.7500    0.0000 N   0  0  0  0  0  0  0  0  0  0  0  0
   -1.0323    0.7500    0.0000 C   0  0  0  0  0  0  0  0  0  0  0  0
    0.3943    1.2135    0.0000 C   0  0  0  0  0  0  0  0  0  0  0  0
    1.2760    0.0000    0.0000 C   0  0  0  0  0  0  0  0  0  0  0  0
    0.3943   -1.2135    0.0000 N   0  0  0  0  0  0  0  0  0  0  0  0
    0.7062    2.6807    0.0000 C   0  0  0  0  0  0  0  0  0  0  0  0
    2.1328    3.1443    0.0000 O   0  0  0  0  0  0  0  0  0  0  0  0
   -0.4086    3.6844    0.0000 N   0  0  0  0  0  0  0  0  0  0  0  0
   -1.8351    3.2209    0.0000 C   0  0  0  0  0  0  0  0  0  0  0  0
   -2.1470    1.7537    0.0000 N   0  0  0  0  0  0  0  0  0  0  0  0
   -2.9499    4.2246    0.0000 C   0  0  0  0  0  0  0  0  0  0  0  0
   -4.4171    3.9127    0.0000 C   0  0  0  0  0  0  0  0  0  0  0  0
   -5.1671    5.2118    0.0000 C   0  0  0  0  0  0  0  0  0  0  0  0
   -4.1634    6.3265    0.0000 C   0  0  0  0  0  0  0  0  0  0  0  0
   -2.7931    5.7164    0.0000 S   0  0  0  0  0  0  0  0  0  0  0  0
   -0.0967    5.1517    0.0000 C   0  0  0  0  0  0  0  0  0  0  0  0
    1.3299    5.6152    0.0000 C   0  0  0  0  0  0  0  0  0  0  0  0
    1.6418    7.0824    0.0000 C   0  0  0  0  0  0  0  0  0  0  0  0
    0.5271    8.0861    0.0000 C   0  0  0  0  0  0  0  0  0  0  0  0
   -0.8995    7.6226    0.0000 C   0  0  0  0  0  0  0  0  0  0  0  0
   -1.2114    6.1554    0.0000 C   0  0  0  0  0  0  0  0  0  0  0  0
    0.8389    9.5533    0.0000 Br  0  0  0  0  0  0  0  0  0  0  0  0
  1  2  2
  2  3  1
  3  4  2
  4  5  1
  5  6  2
  4  7  1
  7  8  1
  8  9  2
  9 10  1
 10 11  2
  9 12  1
 12 13  2
 12 14  1
 14 15  1
 15 16  2
 15 17  1
 17 18  2
 18 19  1
 19 20  2
 20 21  1
 14 22  1
 22 23  2
 23 24  1
 24 25  2
 25 26  1
 26 27  2
 25 28  1
  6  1  1
 11  7  1
 16  8  1
 21 17  1
 27 22  1
M  END
>  <COMP_NUM>
1

>  <STEREO_CFG>
StereoCenters    0   0
Atom CFG    0   0   0
Bond CFG    0   0   0


>  <ID>
 1068280

>  <Activity>

$$$$

     RDKit          2D

 26 29  0  0  0  0  0  0  0  0999 V2000
    3.7500  -11.6913    0.0000 C   0  0  0  0  0  0  0  0  0  0  0  0
    3.0000  -10.3923    0.0000 N   0  0  0  0  0  0  0  0  0  0  0  0
    1.5000  -10.3923    0.0000 C   0  0  0  0  0  0  0  0  0  0  0  0
    3.7500   -9.0933    0.0000 C   0  0  0  0  0  0  0  0  0  0  0  0
    5.2500   -9.0933    0.0000 O   0  0  0  0  0  0  0  0  0  0  0  0
    3.0000   -7.7942    0.0000 C   0  0  0  0  0  0  0  0  0  0  0  0
    1.5000   -7.7942    0.0000 C   0  0  0  0  0  0  0  0  0  0  0  0
    0.7500   -6.4952    0.0000 C   0  0  0  0  0  0  0  0  0  0  0  0
    1.5000   -5.1962    0.0000 C   0  0  0  0  0  0  0  0  0  0  0  0
    3.0000   -5.1962    0.0000 C   0  0  0  0  0  0  0  0  0  0  0  0
    3.7500   -6.4952    0.0000 C   0  0  0  0  0  0  0  0  0  0  0  0
    0.7500   -3.8971    0.0000 C   0  0  0  0  0  0  0  0  0  0  0  0
    1.5000   -2.5981    0.0000 N   0  0  0  0  0  0  0  0  0  0  0  0
    0.7500   -1.2990    0.0000 C   0  0  0  0  0  0  0  0  0  0  0  0
    1.5000    0.0000    0.0000 C   0  0  0  0  0  0  0  0  0  0  0  0
    0.7500    1.2990    0.0000 C   0  0  0  0  0  0  0  0  0  0  0  0
   -0.7500    1.2990    0.0000 C   0  0  0  0  0  0  0  0  0  0  0  0
   -1.5000    0.0000    0.0000 C   0  0  0  0  0  0  0  0  0  0  0  0
   -0.7500   -1.2990    0.0000 C   0  0  0  0  0  0  0  0  0  0  0  0
   -1.5000   -2.5981    0.0000 C   0  0  0  0  0  0  0  0  0  0  0  0
   -0.7500   -3.8971    0.0000 N   0  0  0  0  0  0  0  0  0  0  0  0
   -3.0000   -2.5981    0.0000 N   0  0  0  0  0  0  0  0  0  0  0  0
   -3.8817   -3.8116    0.0000 C   0  0  0  0  0  0  0  0  0  0  0  0
   -5.3083   -3.3481    0.0000 C   0  0  0  0  0  0  0  0  0  0  0  0
   -5.3083   -1.8481    0.0000 N   0  0  0  0  0  0  0  0  0  0  0  0
   -3.8817   -1.3846    0.0000 C   0  0  0  0  0  0  0  0  0  0  0  0
  1  2  1
  2  3  1
  2  4  1
  4  5  2
  4  6  1
  6  7  2
  7  8  1
  8  9  2
  9 10  1
 10 11  2
  9 12  1
 12 13  2
 13 14  1
 14 15  2
 15 16  1
 16 17  2
 17 18  1
 18 19  2
 19 20  1
 20 21  2
 20 22  1
 22 23  1
 23 24  2
 24 25  1
 25 26  2
 11  6  1
 21 12  1
 19 14  1
 26 22  1
M  END
>  <COMP_NUM>
1

>  <STEREO_CFG>
StereoCenters    0   0
Atom CFG    0   0   0
Bond CFG    0   0   0


>  <ID>
 3232655

>  <Activity>

$$$$

     RDKit          2D

 22 24  0  0  0  0  0  0  0  0999 V2000
   -6.2921   -7.7530    0.0000 C   0  0  0  0  0  0  0  0  0  0  0  0
   -4.9218   -8.3631    0.0000 C   0  0  0  0  0  0  0  0  0  0  0  0
   -4.6100   -9.8303    0.0000 C   0  0  0  0  0  0  0  0  0  0  0  0
   -3.1182   -9.9871    0.0000 C   0  0  0  0  0  0  0  0  0  0  0  0
   -2.5081   -8.6168    0.0000 C   0  0  0  0  0  0  0  0  0  0  0  0
   -3.6228   -7.6131    0.0000 S   0  0  0  0  0  0  0  0  0  0  0  0
   -1.0409   -8.3049    0.0000 C   0  0  0  0  0  0  0  0  0  0  0  0
   -0.5773   -6.8783    0.0000 N   0  0  0  0  0  0  0  0  0  0  0  0
    0.8899   -6.5665    0.0000 N   0  0  0  0  0  0  0  0  0  0  0  0
    1.5000   -5.1962    0.0000 C   0  0  0  0  0  0  0  0  0  0  0  0
    2.9918   -5.3529    0.0000 N   0  0  0  0  0  0  0  0  0  0  0  0
    3.3037   -6.8202    0.0000 N   0  0  0  0  0  0  0  0  0  0  0  0
    2.0046   -7.5702    0.0000 C   0  0  0  0  0  0  0  0  0  0  0  0
    1.8478   -9.0619    0.0000 S   0  0  0  0  0  0  0  0  0  0  0  0
    0.7500   -3.8971    0.0000 C   0  0  0  0  0  0  0  0  0  0  0  0
    1.5000   -2.5981    0.0000 O   0  0  0  0  0  0  0  0  0  0  0  0
    0.7500   -1.2990    0.0000 C   0  0  0  0  0  0  0  0  0  0  0  0
    1.5000    0.0000    0.0000 C   0  0  0  0  0  0  0  0  0  0  0  0
    0.7500    1.2990    0.0000 C   0  0  0  0  0  0  0  0  0  0  0  0
   -0.7500    1.2990    0.0000 C   0  0  0  0  0  0  0  0  0  0  0  0
   -1.5000    0.0000    0.0000 C   0  0  0  0  0  0  0  0  0  0  0  0
   -0.7500   -1.2990    0.0000 C   0  0  0  0  0  0  0  0  0  0  0  0
  1  2  1
  2  3  2
  3  4  1
  4  5  2
  5  6  1
  5  7  1
  7  8  2
  8  9  1
  9 10  1
 10 11  2
 11 12  1
 12 13  1
 13 14  2
 10 15  1
 15 16  1
 16 17  1
 17 18  2
 18 19  1
 19 20  2
 20 21  1
 21 22  2
  6  2  1
 13  9  1
 22 17  1
M  END
>  <COMP_NUM>
1

>  <STEREO_CFG>
StereoCenters    0   0
Atom CFG    0   0   0
Bond CFG    0   0   0


>  <ID>
6858892

>  <Activity>
p450-cyp2c9 inhibitor

$$$$

     RDKit          2D

 28 32  0  0  0  0  0  0  0  0999 V2000
    9.7500   -3.8971    0.0000 C   0  0  0  0  0  0  0  0  0  0  0  0
    8.2500   -3.8971    0.0000 N   0  0  0  0  0  0  0  0  0  0  0  0
    7.5000   -5.1962    0.0000 C   0  0  0  0  0  0  0  0  0  0  0  0
    6.0000   -5.1962    0.0000 C   0  0  0  0  0  0  0  0  0  0  0  0
    5.2500   -3.8971    0.0000 N   0  0  0  0  0  0  0  0  0  0  0  0
    6.0000   -2.5981    0.0000 C   0  0  0  0  0  0  0  0  0  0  0  0
    7.5000   -2.5981    0.0000 C   0  0  0  0  0  0  0  0  0  0  0  0
    3.7500   -3.8971    0.0000 C   0  0  0  0  0  0  0  0  0  0  0  0
    3.0000   -2.5981    0.0000 C   0  0  0  0  0  0  0  0  0  0  0  0
    3.7500   -1.2990    0.0000 O   0  0  0  0  0  0  0  0  0  0  0  0
    1.5000   -2.5981    0.0000 N   0  0  0  0  0  0  0  0  0  0  0  0
    0.7500   -1.2990    0.0000 C   0  0  0  0  0  0  0  0  0  0  0  0
    1.5000    0.0000    0.0000 C   0  0  0  0  0  0  0  0  0  0  0  0
    0.7500    1.2990    0.0000 C   0  0  0  0  0  0  0  0  0  0  0  0
   -0.7500    1.2990    0.0000 C   0  0  0  0  0  0  0  0  0  0  0  0
   -1.5000    0.0000    0.0000 C   0  0  0  0  0  0  0  0  0  0  0  0
   -0.7500   -1.2990    0.0000 C   0  0  0  0  0  0  0  0  0  0  0  0
   -1.5000   -2.5981    0.0000 S   0  0  0  0  0  0  0  0  0  0  0  0
   -0.7500   -3.8971    0.0000 C   0  0  0  0  0  0  0  0  0  0  0  0
   -1.5000   -5.1962    0.0000 C   0  0  0  0  0  0  0  0  0  0  0  0
   -0.7500   -6.4952    0.0000 C   0  0  0  0  0  0  0  0  0  0  0  0
   -1.5000   -7.7942    0.0000 C   0  0  0  0  0  0  0  0  0  0  0  0
   -0.7500   -9.0933    0.0000 C   0  0  0  0  0  0  0  0  0  0  0  0
    0.7500   -9.0933    0.0000 C   0  0  0  0  0  0  0  0  0  0  0  0
    1.5000   -7.7942    0.0000 C   0  0  0  0  0  0  0  0  0  0  0  0
    0.7500   -6.4952    0.0000 C   0  0  0  0  0  0  0  0  0  0  0  0
    1.5000   -5.1962    0.0000 C   0  0  0  0  0  0  0  0  0  0  0  0
    0.7500   -3.8971    0.0000 C   0  0  0  0  0  0  0  0  0  0  0  0
  1  2  1
  2  3  1
  3  4  1
  4  5  1
  5  6  1
  6  7  1
  5  8  1
  8  9  1
  9 10  2
  9 11  1
 11 12  1
 12 13  2
 13 14  1
 14 15  2
 15 16  1
 16 17  2
 17 18  1
 18 19  1
 19 20  2
 20 21  1
 21 22  2
 22 23  1
 23 24  2
 24 25  1
 25 26  2
 26 27  1
 27 28  2
  7  2  1
 28 11  1
 17 12  1
 28 19  1
 26 21  1
M  END
>  <COMP_NUM>
1

>  <STEREO_CFG>
StereoCenters    0   0
Atom CFG    0   0   0
Bond CFG    0   0   0


>  <ID>
 272209

>  <Activity>

$$$$

     RDKit          2D

 19 21  0  0  0  0  0  0  0  0999 V2000
    1.5000    0.0000    0.0000 C   0  0  0  0  0  0  0  0  0  0  0  0
    0.7500   -1.2990    0.0000 C   0  0  0  0  0  0  0  0  0  0  0  0
   -0.7500   -1.2990    0.0000 C   0  0  0  0  0  0  0  0  0  0  0  0
   -1.5000    0.0000    0.0000 C   0  0  0  0  0  0  0  0  0  0  0  0
   -0.7500    1.2990    0.0000 C   0  0  0  0  0  0  0  0  0  0  0  0
    0.7500    1.2990    0.0000 C   0  0  0  0  0  0  0  0  0  0  0  0
   -1.7537    2.4138    0.0000 N   0  0  0  0  0  0  0  0  0  0  0  0
   -3.1240    1.8037    0.0000 C   0  0  0  0  0  0  0  0  0  0  0  0
   -2.9672    0.3119    0.0000 S   0  0  0  0  0  0  0  0  0  0  0  0
   -4.4231    2.5537    0.0000 C   0  0  0  0  0  0  0  0  0  0  0  0
   -4.4231    4.0537    0.0000 O   0  0  0  0  0  0  0  0  0  0  0  0
   -5.7221    4.8037    0.0000 C   0  0  0  0  0  0  0  0  0  0  0  0
   -7.0211    4.0537    0.0000 O   0  0  0  0  0  0  0  0  0  0  0  0
   -5.7221    6.3037    0.0000 C   0  0  0  0  0  0  0  0  0  0  0  0
   -6.9356    7.1853    0.0000 C   0  0  0  0  0  0  0  0  0  0  0  0
   -6.4721    8.6119    0.0000 C   0  0  0  0  0  0  0  0  0  0  0  0
   -4.9721    8.6119    0.0000 C   0  0  0  0  0  0  0  0  0  0  0  0
   -4.5086    7.1853    0.0000 S   0  0  0  0  0  0  0  0  0  0  0  0
   -4.0904    9.8254    0.0000 Br  0  0  0  0  0  0  0  0  0  0  0  0
  1  2  2
  2  3  1
  3  4  2
  4  5  1
  5  6  2
  5  7  1
  7  8  2
  8  9  1
  8 10  1
 10 11  1
 11 12  1
 12 13  2
 12 14  1
 14 15  2
 15 16  1
 16 17  2
 17 18  1
 17 19  1
  6  1  1
  9  4  1
 18 14  1
M  END
>  <COMP_NUM>
1

>  <STEREO_CFG>
StereoCenters    0   0
Atom CFG    0   0   0
Bond CFG    0   0   0


>  <ID>
3239915

>  <Activity>
p450-cyp2c9 inhibitor

$$$$

     RDKit          2D

 32 35  0  0  0  0  0  0  0  0999 V2000
    3.7500   -1.2990    0.0000 C   0  0  0  0  0  0  0  0  0  0  0  0
    3.0000    0.0000    0.0000 O   0  0  0  0  0  0  0  0  0  0  0  0
    1.5000    0.0000    0.0000 C   0  0  0  0  0  0  0  0  0  0  0  0
    0.7500   -1.2990    0.0000 C   0  0  0  0  0  0  0  0  0  0  0  0
   -0.7500   -1.2990    0.0000 C   0  0  0  0  0  0  0  0  0  0  0  0
   -1.5000    0.0000    0.0000 C   0  0  0  0  0  0  0  0  0  0  0  0
   -0.7500    1.2990    0.0000 C   0  0  0  0  0  0  0  0  0  0  0  0
    0.7500    1.2990    0.0000 C   0  0  0  0  0  0  0  0  0  0  0  0
   -3.0000    0.0000    0.0000 C   0  0  0  0  0  0  0  0  0  0  0  0
   -3.7500    1.2990    0.0000 S   0  0  0  0  0  0  0  0  0  0  0  0
   -5.0490    0.5490    0.0000 O   0  0  0  0  0  0  0  0  0  0  0  0
   -2.4510    2.0490    0.0000 O   0  0  0  0  0  0  0  0  0  0  0  0
   -4.5000    2.5981    0.0000 C   0  0  0  0  0  0  0  0  0  0  0  0
   -5.9918    2.7549    0.0000 N   0  0  0  0  0  0  0  0  0  0  0  0
   -6.3037    4.2221    0.0000 C   0  0  0  0  0  0  0  0  0  0  0  0
   -5.0046    4.9721    0.0000 C   0  0  0  0  0  0  0  0  0  0  0  0
   -3.8899    3.9684    0.0000 N   0  0  0  0  0  0  0  0  0  0  0  0
   -2.4227    4.2803    0.0000 C   0  0  0  0  0  0  0  0  0  0  0  0
   -1.9591    5.7068    0.0000 C   0  0  0  0  0  0  0  0  0  0  0  0
   -1.4956    7.1334    0.0000 C   0  0  0  0  0  0  0  0  0  0  0  0
   -4.8478    6.4639    0.0000 C   0  0  0  0  0  0  0  0  0  0  0  0
   -3.4775    7.0740    0.0000 C   0  0  0  0  0  0  0  0  0  0  0  0
   -3.3207    8.5658    0.0000 C   0  0  0  0  0  0  0  0  0  0  0  0
   -4.5342    9.4474    0.0000 C   0  0  0  0  0  0  0  0  0  0  0  0
   -5.9046    8.8373    0.0000 C   0  0  0  0  0  0  0  0  0  0  0  0
   -6.0613    7.3456    0.0000 C   0  0  0  0  0  0  0  0  0  0  0  0
   -7.6740    4.8322    0.0000 C   0  0  0  0  0  0  0  0  0  0  0  0
   -7.8308    6.3240    0.0000 C   0  0  0  0  0  0  0  0  0  0  0  0
   -9.2011    6.9341    0.0000 C   0  0  0  0  0  0  0  0  0  0  0  0
  -10.4146    6.0524    0.0000 C   0  0  0  0  0  0  0  0  0  0  0  0
  -10.2578    4.5606    0.0000 C   0  0  0  0  0  0  0  0  0  0  0  0
   -8.8875    3.9505    0.0000 C   0  0  0  0  0  0  0  0  0  0  0  0
  1  2  1
  2  3  1
  3  4  2
  4  5  1
  5  6  2
  6  7  1
  7  8  2
  6  9  1
  9 10  1
 10 11  2
 10 12  2
 10 13  1
 13 14  2
 14 15  1
 15 16  2
 16 17  1
 17 18  1
 18 19  1
 19 20  3
 16 21  1
 21 22  2
 22 23  1
 23 24  2
 24 25  1
 25 26  2
 15 27  1
 27 28  2
 28 29  1
 29 30  2
 30 31  1
 31 32  2
  8  3  1
 17 13  1
 26 21  1
 32 27  1
M  END
>  <COMP_NUM>
1

>  <STEREO_CFG>
StereoCenters    0   0
Atom CFG    0   0   0
Bond CFG    0   0   0


>  <ID>
1476586

>  <Activity>
p450-cyp2c9 inhibitor

$$$$

     RDKit          2D

 18 19  0  0  0  0  0  0  0  0999 V2000
    1.5000   -7.7942    0.0000 C   0  0  0  0  0  0  0  0  0  0  0  0
    0.7500   -6.4952    0.0000 N   0  0  0  0  0  0  0  0  0  0  0  0
   -0.7500   -6.4952    0.0000 C   0  0  0  0  0  0  0  0  0  0  0  0
    1.5000   -5.1962    0.0000 C   0  0  0  0  0  0  0  0  0  0  0  0
    0.7500   -3.8971    0.0000 C   0  0  0  0  0  0  0  0  0  0  0  0
    1.5000   -2.5981    0.0000 N   0  0  0  0  0  0  0  0  0  0  0  0
    3.0000   -2.5981    0.0000 C   0  0  0  0  0  0  0  0  0  0  0  0
    3.7500   -3.8971    0.0000 C   0  0  0  0  0  0  0  0  0  0  0  0
    5.2418   -4.0539    0.0000 C   0  0  0  0  0  0  0  0  0  0  0  0
    5.5537   -5.5211    0.0000 C   0  0  0  0  0  0  0  0  0  0  0  0
    4.2546   -6.2711    0.0000 C   0  0  0  0  0  0  0  0  0  0  0  0
    3.1399   -5.2674    0.0000 S   0  0  0  0  0  0  0  0  0  0  0  0
    0.7500   -1.2990    0.0000 C   0  0  0  0  0  0  0  0  0  0  0  0
    1.5000    0.0000    0.0000 C   0  0  0  0  0  0  0  0  0  0  0  0
    0.7500    1.2990    0.0000 C   0  0  0  0  0  0  0  0  0  0  0  0
   -0.7500    1.2990    0.0000 C   0  0  0  0  0  0  0  0  0  0  0  0
   -1.5000    0.0000    0.0000 C   0  0  0  0  0  0  0  0  0  0  0  0
   -0.7500   -1.2990    0.0000 N   0  0  0  0  0  0  0  0  0  0  0  0
  1  2  1
  2  3  1
  2  4  1
  4  5  1
  5  6  1
  6  7  1
  7  8  1
  8  9  2
  9 10  1
 10 11  2
 11 12  1
  6 13  1
 13 14  2
 14 15  1
 15 16  2
 16 17  1
 17 18  2
 12  8  1
 18 13  1
M  END
>  <COMP_NUM>
1

>  <STEREO_CFG>
StereoCenters    0   0
Atom CFG    0   0   0
Bond CFG    0   0   0


>  <ID>
 4098

>  <Activity>

$$$$

     RDKit          2D

 22 24  0  0  0  0  0  0  0  0999 V2000
    6.0000   -2.5981    0.0000 C   0  0  0  0  0  0  0  0  0  0  0  0
    5.2500   -3.8971    0.0000 C   0  0  0  0  0  0  0  0  0  0  0  0
    3.7500   -3.8971    0.0000 N   0  0  0  0  0  0  0  0  0  0  0  0
    3.0000   -2.5981    0.0000 N   0  0  0  0  0  0  0  0  0  0  0  0
    1.5000   -2.5981    0.0000 C   0  0  0  0  0  0  0  0  0  0  0  0
    0.7500   -1.2990    0.0000 C   0  0  0  0  0  0  0  0  0  0  0  0
    1.5000    0.0000    0.0000 C   0  0  0  0  0  0  0  0  0  0  0  0
    0.7500    1.2990    0.0000 C   0  0  0  0  0  0  0  0  0  0  0  0
   -0.7500    1.2990    0.0000 C   0  0  0  0  0  0  0  0  0  0  0  0
   -1.5000    0.0000    0.0000 C   0  0  0  0  0  0  0  0  0  0  0  0
   -0.7500   -1.2990    0.0000 C   0  0  0  0  0  0  0  0  0  0  0  0
    0.7500   -3.8971    0.0000 C   0  0  0  0  0  0  0  0  0  0  0  0
   -0.7500   -3.8971    0.0000 C   0  0  0  0  0  0  0  0  0  0  0  0
   -1.5000   -5.1962    0.0000 C   0  0  0  0  0  0  0  0  0  0  0  0
   -0.7500   -6.4952    0.0000 C   0  0  0  0  0  0  0  0  0  0  0  0
    0.7500   -6.4952    0.0000 C   0  0  0  0  0  0  0  0  0  0  0  0
    1.5000   -5.1962    0.0000 C   0  0  0  0  0  0  0  0  0  0  0  0
    6.0000   -5.1962    0.0000 C   0  0  0  0  0  0  0  0  0  0  0  0
    7.4918   -5.3529    0.0000 C   0  0  0  0  0  0  0  0  0  0  0  0
    7.8037   -6.8202    0.0000 C   0  0  0  0  0  0  0  0  0  0  0  0
    6.5046   -7.5702    0.0000 C   0  0  0  0  0  0  0  0  0  0  0  0
    5.3899   -6.5665    0.0000 S   0  0  0  0  0  0  0  0  0  0  0  0
  1  2  1
  2  3  2
  3  4  1
  4  5  2
  5  6  1
  6  7  2
  7  8  1
  8  9  2
  9 10  1
 10 11  2
  5 12  1
 12 13  2
 13 14  1
 14 15  2
 15 16  1
 16 17  2
  2 18  1
 18 19  2
 19 20  1
 20 21  2
 21 22  1
 11  6  1
 17 12  1
 22 18  1
M  END
>  <COMP_NUM>
1

>  <STEREO_CFG>
StereoCenters    0   0
Atom CFG    0   0   0
Bond CFG    0   0   0


>  <ID>
5722573

>  <Activity>
p450-cyp2c9 inhibitor

$$$$

     RDKit          2D

 25 28  0  0  0  0  0  0  0  0999 V2000
    3.7500   -1.2990    0.0000 C   0  0  0  0  0  0  0  0  0  0  0  0
    3.0000    0.0000    0.0000 N   0  0  0  0  0  0  0  0  0  0  0  0
    3.7500    1.2990    0.0000 C   0  0  0  0  0  0  0  0  0  0  0  0
    1.5000    0.0000    0.0000 C   0  0  0  0  0  0  0  0  0  0  0  0
    0.7500   -1.2990    0.0000 N   0  0  0  0  0  0  0  0  0  0  0  0
   -0.7500   -1.2990    0.0000 C   0  0  0  0  0  0  0  0  0  0  0  0
   -1.5000    0.0000    0.0000 C   0  0  0  0  0  0  0  0  0  0  0  0
   -0.7500    1.2990    0.0000 C   0  0  0  0  0  0  0  0  0  0  0  0
    0.7500    1.2990    0.0000 N   0  0  0  0  0  0  0  0  0  0  0  0
   -1.5000    2.5981    0.0000 N   0  0  0  0  0  0  0  0  0  0  0  0
   -3.0000    2.5981    0.0000 C   0  0  0  0  0  0  0  0  0  0  0  0
   -3.7500    3.8971    0.0000 O   0  0  0  0  0  0  0  0  0  0  0  0
   -3.7500    1.2990    0.0000 C   0  0  0  0  0  0  0  0  0  0  0  0
   -3.0000    0.0000    0.0000 N   0  0  0  0  0  0  0  0  0  0  0  0
   -5.2500    1.2990    0.0000 C   0  0  0  0  0  0  0  0  0  0  0  0
   -6.1317    0.0855    0.0000 C   0  0  0  0  0  0  0  0  0  0  0  0
   -7.5583    0.5490    0.0000 C   0  0  0  0  0  0  0  0  0  0  0  0
   -7.5583    2.0490    0.0000 C   0  0  0  0  0  0  0  0  0  0  0  0
   -6.1317    2.5126    0.0000 S   0  0  0  0  0  0  0  0  0  0  0  0
   -0.7500    3.8971    0.0000 C   0  0  0  0  0  0  0  0  0  0  0  0
    0.7500    3.8971    0.0000 C   0  0  0  0  0  0  0  0  0  0  0  0
    1.5000    5.1962    0.0000 C   0  0  0  0  0  0  0  0  0  0  0  0
    0.7500    6.4952    0.0000 C   0  0  0  0  0  0  0  0  0  0  0  0
   -0.7500    6.4952    0.0000 C   0  0  0  0  0  0  0  0  0  0  0  0
   -1.5000    5.1962    0.0000 C   0  0  0  0  0  0  0  0  0  0  0  0
  1  2  1
  2  3  1
  2  4  1
  4  5  2
  5  6  1
  6  7  2
  7  8  1
  8  9  2
  8 10  1
 10 11  1
 11 12  2
 11 13  1
 13 14  2
 13 15  1
 15 16  2
 16 17  1
 17 18  2
 18 19  1
 10 20  1
 20 21  2
 21 22  1
 22 23  2
 23 24  1
 24 25  2
  9  4  1
 14  7  1
 19 15  1
 25 20  1
M  END
>  <COMP_NUM>
1

>  <STEREO_CFG>
StereoCenters    0   0
Atom CFG    0   0   0
Bond CFG    0   0   0


>  <ID>
 3234804

>  <Activity>

$$$$

     RDKit          2D

 29 32  0  0  0  0  0  0  0  0999 V2000
    3.7500   -9.0933    0.0000 C   0  0  0  0  0  0  0  0  0  0  0  0
    3.0000   -7.7942    0.0000 N   0  0  0  0  0  0  0  0  0  0  0  0
    1.5000   -7.7942    0.0000 C   0  0  0  0  0  0  0  0  0  0  0  0
    3.7500   -6.4952    0.0000 C   0  0  0  0  0  0  0  0  0  0  0  0
    5.2500   -6.4952    0.0000 O   0  0  0  0  0  0  0  0  0  0  0  0
    3.0000   -5.1962    0.0000 C   0  0  0  0  0  0  0  0  0  0  0  0
    1.5000   -5.1962    0.0000 C   0  0  0  0  0  0  0  0  0  0  0  0
    0.7500   -3.8971    0.0000 C   0  0  0  0  0  0  0  0  0  0  0  0
    1.5000   -2.5981    0.0000 C   0  0  0  0  0  0  0  0  0  0  0  0
    3.0000   -2.5981    0.0000 C   0  0  0  0  0  0  0  0  0  0  0  0
    3.7500   -3.8971    0.0000 C   0  0  0  0  0  0  0  0  0  0  0  0
    0.7500   -1.2990    0.0000 C   0  0  0  0  0  0  0  0  0  0  0  0
    1.5000    0.0000    0.0000 C   0  0  0  0  0  0  0  0  0  0  0  0
    0.7500    1.2990    0.0000 C   0  0  0  0  0  0  0  0  0  0  0  0
   -0.7500    1.2990    0.0000 C   0  0  0  0  0  0  0  0  0  0  0  0
   -1.5000    0.0000    0.0000 C   0  0  0  0  0  0  0  0  0  0  0  0
   -0.7500   -1.2990    0.0000 C   0  0  0  0  0  0  0  0  0  0  0  0
   -1.5000    2.5981    0.0000 N   0  0  0  0  0  0  0  0  0  0  0  0
   -0.7500    3.8971    0.0000 C   0  0  0  0  0  0  0  0  0  0  0  0
    0.7500    3.8971    0.0000 N   0  0  0  0  0  0  0  0  0  0  0  0
    1.5000    2.5981    0.0000 C   0  0  0  0  0  0  0  0  0  0  0  0
    3.0000    2.5981    0.0000 N   0  0  0  0  0  0  0  0  0  0  0  0
    3.7500    3.8971    0.0000 C   0  0  0  0  0  0  0  0  0  0  0  0
    3.7500    1.2990    0.0000 C   0  0  0  0  0  0  0  0  0  0  0  0
    5.2500    1.2990    0.0000 C   0  0  0  0  0  0  0  0  0  0  0  0
    6.1317    2.5126    0.0000 C   0  0  0  0  0  0  0  0  0  0  0  0
    7.5583    2.0490    0.0000 C   0  0  0  0  0  0  0  0  0  0  0  0
    7.5583    0.5490    0.0000 C   0  0  0  0  0  0  0  0  0  0  0  0
    6.1317    0.0855    0.0000 O   0  0  0  0  0  0  0  0  0  0  0  0
  1  2  1
  2  3  1
  2  4  1
  4  5  2
  4  6  1
  6  7  2
  7  8  1
  8  9  2
  9 10  1
 10 11  2
  9 12  1
 12 13  2
 13 14  1
 14 15  2
 15 16  1
 16 17  2
 15 18  1
 18 19  2
 19 20  1
 20 21  2
 21 22  1
 22 23  1
 22 24  1
 24 25  1
 25 26  2
 26 27  1
 27 28  2
 28 29  1
 11  6  1
 17 12  1
 21 14  1
 29 25  1
M  END
>  <COMP_NUM>
1

>  <STEREO_CFG>
StereoCenters    0   0
Atom CFG    0   0   0
Bond CFG    0   0   0


>  <ID>
 3234507

>  <Activity>

$$$$

     RDKit          2D

 28 31  0  0  0  0  0  0  0  0999 V2000
    6.0000   -0.0000    0.0000 C   0  0  0  0  0  0  0  0  0  0  0  0
    5.2500   -1.2990    0.0000 N   0  0  0  0  0  0  0  0  0  0  0  0
    6.0000   -2.5981    0.0000 C   0  0  0  0  0  0  0  0  0  0  0  0
    3.7500   -1.2990    0.0000 C   0  0  0  0  0  0  0  0  0  0  0  0
    3.0000   -2.5981    0.0000 C   0  0  0  0  0  0  0  0  0  0  0  0
    3.7500   -3.8971    0.0000 C   0  0  0  0  0  0  0  0  0  0  0  0
    3.0000   -5.1962    0.0000 C   0  0  0  0  0  0  0  0  0  0  0  0
    1.5000   -5.1962    0.0000 C   0  0  0  0  0  0  0  0  0  0  0  0
    0.7500   -3.8971    0.0000 C   0  0  0  0  0  0  0  0  0  0  0  0
    1.5000   -2.5981    0.0000 C   0  0  0  0  0  0  0  0  0  0  0  0
    0.7500   -1.2990    0.0000 C   0  0  0  0  0  0  0  0  0  0  0  0
    1.5000    0.0000    0.0000 C   0  0  0  0  0  0  0  0  0  0  0  0
    0.7500    1.2990    0.0000 C   0  0  0  0  0  0  0  0  0  0  0  0
   -0.7500    1.2990    0.0000 C   0  0  0  0  0  0  0  0  0  0  0  0
   -1.5000    0.0000    0.0000 C   0  0  0  0  0  0  0  0  0  0  0  0
   -0.7500   -1.2990    0.0000 C   0  0  0  0  0  0  0  0  0  0  0  0
   -1.5000    2.5981    0.0000 N   0  0  0  0  0  0  0  0  0  0  0  0
   -0.7500    3.8971    0.0000 C   0  0  0  0  0  0  0  0  0  0  0  0
    0.7500    3.8971    0.0000 N   0  0  0  0  0  0  0  0  0  0  0  0
    1.5000    2.5981    0.0000 C   0  0  0  0  0  0  0  0  0  0  0  0
    3.0000    2.5981    0.0000 N   0  0  0  0  0  0  0  0  0  0  0  0
    3.7500    1.2990    0.0000 C   0  0  0  0  0  0  0  0  0  0  0  0
    3.7500    3.8971    0.0000 C   0  0  0  0  0  0  0  0  0  0  0  0
    5.2500    3.8971    0.0000 C   0  0  0  0  0  0  0  0  0  0  0  0
    6.1317    2.6836    0.0000 C   0  0  0  0  0  0  0  0  0  0  0  0
    7.5583    3.1471    0.0000 C   0  0  0  0  0  0  0  0  0  0  0  0
    7.5583    4.6471    0.0000 C   0  0  0  0  0  0  0  0  0  0  0  0
    6.1317    5.1106    0.0000 O   0  0  0  0  0  0  0  0  0  0  0  0
  1  2  1
  2  3  1
  2  4  1
  4  5  1
  5  6  2
  6  7  1
  7  8  2
  8  9  1
  9 10  2
 10 11  1
 11 12  2
 12 13  1
 13 14  2
 14 15  1
 15 16  2
 14 17  1
 17 18  2
 18 19  1
 19 20  2
 20 21  1
 21 22  1
 21 23  1
 23 24  1
 24 25  2
 25 26  1
 26 27  2
 27 28  1
 10  5  1
 16 11  1
 20 13  1
 28 24  1
M  END
>  <COMP_NUM>
1

>  <STEREO_CFG>
StereoCenters    0   0
Atom CFG    0   0   0
Bond CFG    0   0   0


>  <ID>
 3233245

>  <Activity>

$$$$

     RDKit          2D

 27 30  0  0  0  0  0  0  0  0999 V2000
    3.0000   -7.7942    0.0000 C   0  0  0  0  0  0  0  0  0  0  0  0
    3.7500   -6.4952    0.0000 N   0  0  0  0  0  0  0  0  0  0  0  0
    5.2500   -6.4952    0.0000 C   0  0  0  0  0  0  0  0  0  0  0  0
    3.0000   -5.1962    0.0000 C   0  0  0  0  0  0  0  0  0  0  0  0
    1.5000   -5.1962    0.0000 C   0  0  0  0  0  0  0  0  0  0  0  0
    0.7500   -3.8971    0.0000 C   0  0  0  0  0  0  0  0  0  0  0  0
    1.5000   -2.5981    0.0000 C   0  0  0  0  0  0  0  0  0  0  0  0
    3.0000   -2.5981    0.0000 C   0  0  0  0  0  0  0  0  0  0  0  0
    3.7500   -3.8971    0.0000 C   0  0  0  0  0  0  0  0  0  0  0  0
    0.7500   -1.2990    0.0000 C   0  0  0  0  0  0  0  0  0  0  0  0
    1.5000    0.0000    0.0000 C   0  0  0  0  0  0  0  0  0  0  0  0
    0.7500    1.2990    0.0000 C   0  0  0  0  0  0  0  0  0  0  0  0
   -0.7500    1.2990    0.0000 C   0  0  0  0  0  0  0  0  0  0  0  0
   -1.5000    0.0000    0.0000 C   0  0  0  0  0  0  0  0  0  0  0  0
   -0.7500   -1.2990    0.0000 C   0  0  0  0  0  0  0  0  0  0  0  0
   -1.5000    2.5981    0.0000 N   0  0  0  0  0  0  0  0  0  0  0  0
   -0.7500    3.8971    0.0000 C   0  0  0  0  0  0  0  0  0  0  0  0
    0.7500    3.8971    0.0000 N   0  0  0  0  0  0  0  0  0  0  0  0
    1.5000    2.5981    0.0000 C   0  0  0  0  0  0  0  0  0  0  0  0
    3.0000    2.5981    0.0000 N   0  0  0  0  0  0  0  0  0  0  0  0
    3.7500    3.8971    0.0000 C   0  0  0  0  0  0  0  0  0  0  0  0
    3.7500    1.2990    0.0000 C   0  0  0  0  0  0  0  0  0  0  0  0
    5.2500    1.2990    0.0000 C   0  0  0  0  0  0  0  0  0  0  0  0
    6.1317    2.5126    0.0000 C   0  0  0  0  0  0  0  0  0  0  0  0
    7.5583    2.0490    0.0000 C   0  0  0  0  0  0  0  0  0  0  0  0
    7.5583    0.5490    0.0000 C   0  0  0  0  0  0  0  0  0  0  0  0
    6.1317    0.0855    0.0000 O   0  0  0  0  0  0  0  0  0  0  0  0
  1  2  1
  2  3  1
  2  4  1
  4  5  2
  5  6  1
  6  7  2
  7  8  1
  8  9  2
  7 10  1
 10 11  2
 11 12  1
 12 13  2
 13 14  1
 14 15  2
 13 16  1
 16 17  2
 17 18  1
 18 19  2
 19 20  1
 20 21  1
 20 22  1
 22 23  1
 23 24  2
 24 25  1
 25 26  2
 26 27  1
  9  4  1
 15 10  1
 19 12  1
 27 23  1
M  END
>  <COMP_NUM>
1

>  <STEREO_CFG>
StereoCenters    0   0
Atom CFG    0   0   0
Bond CFG    0   0   0


>  <ID>
 3235372

>  <Activity>

$$$$

     RDKit          2D

 21 22  0  0  0  0  0  0  0  0999 V2000
    3.7500   -3.8971    0.0000 C   0  0  0  0  0  0  0  0  0  0  0  0
    2.2500   -3.8971    0.0000 C   0  0  0  0  0  0  0  0  0  0  0  0
    1.5000   -5.1962    0.0000 C   0  0  0  0  0  0  0  0  0  0  0  0
    2.2500   -6.4952    0.0000 N   0  0  0  0  0  0  0  0  0  0  0  0
    1.5000   -7.7942    0.0000 C   0  0  0  0  0  0  0  0  0  0  0  0
    3.7500   -6.4952    0.0000 C   0  0  0  0  0  0  0  0  0  0  0  0
    1.5000   -2.5981    0.0000 C   0  0  0  0  0  0  0  0  0  0  0  0
    0.2010   -3.3481    0.0000 C   0  0  0  0  0  0  0  0  0  0  0  0
   -1.0981   -4.0981    0.0000 N   0  0  0  0  0  0  0  0  0  0  0  0
    0.7500   -1.2990    0.0000 C   0  0  0  0  0  0  0  0  0  0  0  0
    1.5000    0.0000    0.0000 C   0  0  0  0  0  0  0  0  0  0  0  0
    0.7500    1.2990    0.0000 C   0  0  0  0  0  0  0  0  0  0  0  0
   -0.7500    1.2990    0.0000 C   0  0  0  0  0  0  0  0  0  0  0  0
   -1.5000    0.0000    0.0000 C   0  0  0  0  0  0  0  0  0  0  0  0
   -0.7500   -1.2990    0.0000 C   0  0  0  0  0  0  0  0  0  0  0  0
    2.7990   -1.8481    0.0000 C   0  0  0  0  0  0  0  0  0  0  0  0
    4.0981   -2.5981    0.0000 C   0  0  0  0  0  0  0  0  0  0  0  0
    5.3971   -1.8481    0.0000 C   0  0  0  0  0  0  0  0  0  0  0  0
    5.3971   -0.3481    0.0000 C   0  0  0  0  0  0  0  0  0  0  0  0
    4.0981    0.4019    0.0000 C   0  0  0  0  0  0  0  0  0  0  0  0
    2.7990   -0.3481    0.0000 C   0  0  0  0  0  0  0  0  0  0  0  0
  2  1  1
  2  3  1
  3  4  1
  4  5  1
  4  6  1
  2  7  1
  7  8  1
  8  9  3
  7 10  1
 10 11  2
 11 12  1
 12 13  2
 13 14  1
 14 15  2
  7 16  1
 16 17  2
 17 18  1
 18 19  2
 19 20  1
 20 21  2
 15 10  1
 21 16  1
M  END
>  <COMP_NUM>
1

>  <STEREO_CFG>
StereoCenters    1   0
Atom CFG    0   0   0
Bond CFG    0   0   1


>  <ID>
 3246031

>  <Activity>

$$$$

     RDKit          2D

 24 26  0  0  0  0  0  0  0  0999 V2000
    5.2500   -1.2990    0.0000 C   0  0  0  0  0  0  0  0  0  0  0  0
    3.7500   -1.2990    0.0000 N   0  0  0  0  0  0  0  0  0  0  0  0
    3.0000   -2.5981    0.0000 C   0  0  0  0  0  0  0  0  0  0  0  0
    3.0000    0.0000    0.0000 C   0  0  0  0  0  0  0  0  0  0  0  0
    3.7500    1.2990    0.0000 O   0  0  0  0  0  0  0  0  0  0  0  0
    1.5000    0.0000    0.0000 C   0  0  0  0  0  0  0  0  0  0  0  0
    0.7500   -1.2990    0.0000 C   0  0  0  0  0  0  0  0  0  0  0  0
   -0.7500   -1.2990    0.0000 C   0  0  0  0  0  0  0  0  0  0  0  0
   -1.5000    0.0000    0.0000 C   0  0  0  0  0  0  0  0  0  0  0  0
   -0.7500    1.2990    0.0000 C   0  0  0  0  0  0  0  0  0  0  0  0
    0.7500    1.2990    0.0000 C   0  0  0  0  0  0  0  0  0  0  0  0
   -3.0000    0.0000    0.0000 C   0  0  0  0  0  0  0  0  0  0  0  0
   -3.7500    1.2990    0.0000 C   0  0  0  0  0  0  0  0  0  0  0  0
   -5.2500    1.2990    0.0000 N   0  0  0  0  0  0  0  0  0  0  0  0
   -6.0000    0.0000    0.0000 C   0  0  0  0  0  0  0  0  0  0  0  0
   -5.2500   -1.2990    0.0000 N   0  0  0  0  0  0  0  0  0  0  0  0
   -3.7500   -1.2990    0.0000 C   0  0  0  0  0  0  0  0  0  0  0  0
   -3.0000   -2.5981    0.0000 N   0  0  0  0  0  0  0  0  0  0  0  0
   -3.7500   -3.8971    0.0000 C   0  0  0  0  0  0  0  0  0  0  0  0
   -3.0000   -5.1962    0.0000 C   0  0  0  0  0  0  0  0  0  0  0  0
   -1.5082   -5.3529    0.0000 C   0  0  0  0  0  0  0  0  0  0  0  0
   -1.1963   -6.8202    0.0000 C   0  0  0  0  0  0  0  0  0  0  0  0
   -2.4954   -7.5702    0.0000 C   0  0  0  0  0  0  0  0  0  0  0  0
   -3.6101   -6.5665    0.0000 S   0  0  0  0  0  0  0  0  0  0  0  0
  1  2  1
  2  3  1
  2  4  1
  4  5  2
  4  6  1
  6  7  2
  7  8  1
  8  9  2
  9 10  1
 10 11  2
  9 12  1
 12 13  2
 13 14  1
 14 15  2
 15 16  1
 16 17  2
 17 18  1
 18 19  1
 19 20  1
 20 21  2
 21 22  1
 22 23  2
 23 24  1
 11  6  1
 17 12  1
 24 20  1
M  END
>  <COMP_NUM>
1

>  <STEREO_CFG>
StereoCenters    0   0
Atom CFG    0   0   0
Bond CFG    0   0   0


>  <ID>
 3233448

>  <Activity>

$$$$

     RDKit          2D

 24 27  0  0  0  0  0  0  0  0999 V2000
    0.7500   -3.8971    0.0000 C   0  0  0  0  0  0  0  0  0  0  0  0
    1.5000   -2.5981    0.0000 N   0  0  0  0  0  0  0  0  0  0  0  0
    0.7500   -1.2990    0.0000 C   0  0  0  0  0  0  0  0  0  0  0  0
    1.5000    0.0000    0.0000 C   0  0  0  0  0  0  0  0  0  0  0  0
    0.7500    1.2990    0.0000 C   0  0  0  0  0  0  0  0  0  0  0  0
   -0.7500    1.2990    0.0000 C   0  0  0  0  0  0  0  0  0  0  0  0
   -1.5000    0.0000    0.0000 C   0  0  0  0  0  0  0  0  0  0  0  0
   -0.7500   -1.2990    0.0000 C   0  0  0  0  0  0  0  0  0  0  0  0
    3.0000   -2.5981    0.0000 C   0  0  0  0  0  0  0  0  0  0  0  0
    3.7500   -3.8971    0.0000 N   0  0  0  0  0  0  0  0  0  0  0  0
    5.2500   -3.8971    0.0000 C   0  0  0  0  0  0  0  0  0  0  0  0
    6.0000   -2.5981    0.0000 N   0  0  0  0  0  0  0  0  0  0  0  0
    5.2500   -1.2990    0.0000 C   0  0  0  0  0  0  0  0  0  0  0  0
    3.7500   -1.2990    0.0000 N   0  0  0  0  0  0  0  0  0  0  0  0
    6.0000   -0.0000    0.0000 N   0  0  0  0  0  0  0  0  0  0  0  0
    5.3899    1.3703    0.0000 C   0  0  0  0  0  0  0  0  0  0  0  0
    6.5046    2.3740    0.0000 C   0  0  0  0  0  0  0  0  0  0  0  0
    7.8037    1.6240    0.0000 N   0  0  0  0  0  0  0  0  0  0  0  0
    7.4918    0.1568    0.0000 C   0  0  0  0  0  0  0  0  0  0  0  0
    6.0000   -5.1962    0.0000 N   0  0  0  0  0  0  0  0  0  0  0  0
    7.4918   -5.3529    0.0000 C   0  0  0  0  0  0  0  0  0  0  0  0
    7.8037   -6.8202    0.0000 C   0  0  0  0  0  0  0  0  0  0  0  0
    6.5046   -7.5702    0.0000 N   0  0  0  0  0  0  0  0  0  0  0  0
    5.3899   -6.5665    0.0000 C   0  0  0  0  0  0  0  0  0  0  0  0
  1  2  1
  2  3  1
  3  4  2
  4  5  1
  5  6  2
  6  7  1
  7  8  2
  2  9  1
  9 10  2
 10 11  1
 11 12  2
 12 13  1
 13 14  2
 13 15  1
 15 16  1
 16 17  2
 17 18  1
 18 19  2
 11 20  1
 20 21  1
 21 22  2
 22 23  1
 23 24  2
  8  3  1
 14  9  1
 19 15  1
 24 20  1
M  END
>  <COMP_NUM>
1

>  <STEREO_CFG>
StereoCenters    0   0
Atom CFG    0   0   0
Bond CFG    0   0   0


>  <ID>
1266897

>  <Activity>
p450-cyp2c9 inhibitor

$$$$

     RDKit          2D

 22 24  0  0  0  0  0  0  0  0999 V2000
    5.2500   -1.2990    0.0000 C   0  0  0  0  0  0  0  0  0  0  0  0
    3.7500   -1.2990    0.0000 N   0  0  0  0  0  0  0  0  0  0  0  0
    3.0000   -2.5981    0.0000 C   0  0  0  0  0  0  0  0  0  0  0  0
    3.0000    0.0000    0.0000 C   0  0  0  0  0  0  0  0  0  0  0  0
    3.7500    1.2990    0.0000 O   0  0  0  0  0  0  0  0  0  0  0  0
    1.5000    0.0000    0.0000 C   0  0  0  0  0  0  0  0  0  0  0  0
    0.7500   -1.2990    0.0000 C   0  0  0  0  0  0  0  0  0  0  0  0
   -0.7500   -1.2990    0.0000 C   0  0  0  0  0  0  0  0  0  0  0  0
   -1.5000    0.0000    0.0000 C   0  0  0  0  0  0  0  0  0  0  0  0
   -0.7500    1.2990    0.0000 C   0  0  0  0  0  0  0  0  0  0  0  0
    0.7500    1.2990    0.0000 C   0  0  0  0  0  0  0  0  0  0  0  0
   -3.0000    0.0000    0.0000 C   0  0  0  0  0  0  0  0  0  0  0  0
   -3.7500    1.2990    0.0000 C   0  0  0  0  0  0  0  0  0  0  0  0
   -5.2500    1.2990    0.0000 C   0  0  0  0  0  0  0  0  0  0  0  0
   -6.0000    0.0000    0.0000 N   0  0  0  0  0  0  0  0  0  0  0  0
   -5.2500   -1.2990    0.0000 C   0  0  0  0  0  0  0  0  0  0  0  0
   -3.7500   -1.2990    0.0000 N   0  0  0  0  0  0  0  0  0  0  0  0
   -6.0000    2.5981    0.0000 N   0  0  0  0  0  0  0  0  0  0  0  0
   -7.4918    2.7549    0.0000 C   0  0  0  0  0  0  0  0  0  0  0  0
   -7.8037    4.2221    0.0000 C   0  0  0  0  0  0  0  0  0  0  0  0
   -6.5046    4.9721    0.0000 N   0  0  0  0  0  0  0  0  0  0  0  0
   -5.3899    3.9684    0.0000 C   0  0  0  0  0  0  0  0  0  0  0  0
  1  2  1
  2  3  1
  2  4  1
  4  5  2
  4  6  1
  6  7  2
  7  8  1
  8  9  2
  9 10  1
 10 11  2
  9 12  1
 12 13  2
 13 14  1
 14 15  2
 15 16  1
 16 17  2
 14 18  1
 18 19  1
 19 20  2
 20 21  1
 21 22  2
 11  6  1
 17 12  1
 22 18  1
M  END
>  <COMP_NUM>
1

>  <STEREO_CFG>
StereoCenters    0   0
Atom CFG    0   0   0
Bond CFG    0   0   0


>  <ID>
 3233578

>  <Activity>

$$$$

     RDKit          2D

 23 25  0  0  0  0  0  0  0  0999 V2000
    5.2500   -1.2990    0.0000 C   0  0  0  0  0  0  0  0  0  0  0  0
    3.7500   -1.2990    0.0000 N   0  0  0  0  0  0  0  0  0  0  0  0
    3.0000   -2.5981    0.0000 C   0  0  0  0  0  0  0  0  0  0  0  0
    3.0000    0.0000    0.0000 C   0  0  0  0  0  0  0  0  0  0  0  0
    1.5000    0.0000    0.0000 C   0  0  0  0  0  0  0  0  0  0  0  0
    0.7500   -1.2990    0.0000 C   0  0  0  0  0  0  0  0  0  0  0  0
   -0.7500   -1.2990    0.0000 C   0  0  0  0  0  0  0  0  0  0  0  0
   -1.5000    0.0000    0.0000 C   0  0  0  0  0  0  0  0  0  0  0  0
   -0.7500    1.2990    0.0000 C   0  0  0  0  0  0  0  0  0  0  0  0
    0.7500    1.2990    0.0000 C   0  0  0  0  0  0  0  0  0  0  0  0
    1.5000    2.5981    0.0000 C   0  0  0  0  0  0  0  0  0  0  0  0
    3.0000    2.5981    0.0000 C   0  0  0  0  0  0  0  0  0  0  0  0
    3.7500    3.8971    0.0000 N   0  0  0  0  0  0  0  0  0  0  0  0
    3.0000    5.1962    0.0000 C   0  0  0  0  0  0  0  0  0  0  0  0
    1.5000    5.1962    0.0000 N   0  0  0  0  0  0  0  0  0  0  0  0
    0.7500    3.8971    0.0000 C   0  0  0  0  0  0  0  0  0  0  0  0
   -0.7500    3.8971    0.0000 N   0  0  0  0  0  0  0  0  0  0  0  0
   -1.5000    5.1962    0.0000 C   0  0  0  0  0  0  0  0  0  0  0  0
   -3.0000    5.1962    0.0000 C   0  0  0  0  0  0  0  0  0  0  0  0
   -3.8817    3.9826    0.0000 C   0  0  0  0  0  0  0  0  0  0  0  0
   -5.3083    4.4462    0.0000 C   0  0  0  0  0  0  0  0  0  0  0  0
   -5.3083    5.9462    0.0000 C   0  0  0  0  0  0  0  0  0  0  0  0
   -3.8817    6.4097    0.0000 S   0  0  0  0  0  0  0  0  0  0  0  0
  1  2  1
  2  3  1
  2  4  1
  4  5  1
  5  6  2
  6  7  1
  7  8  2
  8  9  1
  9 10  2
 10 11  1
 11 12  2
 12 13  1
 13 14  2
 14 15  1
 15 16  2
 16 17  1
 17 18  1
 18 19  1
 19 20  2
 20 21  1
 21 22  2
 22 23  1
 10  5  1
 16 11  1
 23 19  1
M  END
>  <COMP_NUM>
1

>  <STEREO_CFG>
StereoCenters    0   0
Atom CFG    0   0   0
Bond CFG    0   0   0


>  <ID>
 3234975

>  <Activity>

$$$$

     RDKit          2D

 22 24  0  0  0  0  0  0  0  0999 V2000
    3.7500   -1.2990    0.0000 C   0  0  0  0  0  0  0  0  0  0  0  0
    3.0000    0.0000    0.0000 N   0  0  0  0  0  0  0  0  0  0  0  0
    3.7500    1.2990    0.0000 C   0  0  0  0  0  0  0  0  0  0  0  0
    1.5000    0.0000    0.0000 C   0  0  0  0  0  0  0  0  0  0  0  0
    0.7500   -1.2990    0.0000 C   0  0  0  0  0  0  0  0  0  0  0  0
   -0.7500   -1.2990    0.0000 C   0  0  0  0  0  0  0  0  0  0  0  0
   -1.5000    0.0000    0.0000 C   0  0  0  0  0  0  0  0  0  0  0  0
   -0.7500    1.2990    0.0000 C   0  0  0  0  0  0  0  0  0  0  0  0
    0.7500    1.2990    0.0000 C   0  0  0  0  0  0  0  0  0  0  0  0
   -3.0000    0.0000    0.0000 C   0  0  0  0  0  0  0  0  0  0  0  0
   -3.7500    1.2990    0.0000 C   0  0  0  0  0  0  0  0  0  0  0  0
   -5.2500    1.2990    0.0000 N   0  0  0  0  0  0  0  0  0  0  0  0
   -6.0000    0.0000    0.0000 C   0  0  0  0  0  0  0  0  0  0  0  0
   -5.2500   -1.2990    0.0000 N   0  0  0  0  0  0  0  0  0  0  0  0
   -3.7500   -1.2990    0.0000 C   0  0  0  0  0  0  0  0  0  0  0  0
   -3.0000   -2.5981    0.0000 N   0  0  0  0  0  0  0  0  0  0  0  0
   -3.7500   -3.8971    0.0000 C   0  0  0  0  0  0  0  0  0  0  0  0
   -3.0000   -5.1962    0.0000 C   0  0  0  0  0  0  0  0  0  0  0  0
   -1.5082   -5.3529    0.0000 C   0  0  0  0  0  0  0  0  0  0  0  0
   -1.1963   -6.8202    0.0000 C   0  0  0  0  0  0  0  0  0  0  0  0
   -2.4954   -7.5702    0.0000 C   0  0  0  0  0  0  0  0  0  0  0  0
   -3.6101   -6.5665    0.0000 S   0  0  0  0  0  0  0  0  0  0  0  0
  1  2  1
  2  3  1
  2  4  1
  4  5  2
  5  6  1
  6  7  2
  7  8  1
  8  9  2
  7 10  1
 10 11  2
 11 12  1
 12 13  2
 13 14  1
 14 15  2
 15 16  1
 16 17  1
 17 18  1
 18 19  2
 19 20  1
 20 21  2
 21 22  1
  9  4  1
 15 10  1
 22 18  1
M  END
>  <COMP_NUM>
1

>  <STEREO_CFG>
StereoCenters    0   0
Atom CFG    0   0   0
Bond CFG    0   0   0


>  <ID>
 3234513

>  <Activity>

$$$$

     RDKit          2D

 21 23  0  0  0  0  0  0  0  0999 V2000
    5.2500   -1.2990    0.0000 C   0  0  0  0  0  0  0  0  0  0  0  0
    3.7500   -1.2990    0.0000 N   0  0  0  0  0  0  0  0  0  0  0  0
    3.0000   -2.5981    0.0000 C   0  0  0  0  0  0  0  0  0  0  0  0
    3.0000    0.0000    0.0000 C   0  0  0  0  0  0  0  0  0  0  0  0
    1.5000    0.0000    0.0000 C   0  0  0  0  0  0  0  0  0  0  0  0
    0.7500   -1.2990    0.0000 C   0  0  0  0  0  0  0  0  0  0  0  0
   -0.7500   -1.2990    0.0000 C   0  0  0  0  0  0  0  0  0  0  0  0
   -1.5000    0.0000    0.0000 C   0  0  0  0  0  0  0  0  0  0  0  0
   -0.7500    1.2990    0.0000 C   0  0  0  0  0  0  0  0  0  0  0  0
    0.7500    1.2990    0.0000 C   0  0  0  0  0  0  0  0  0  0  0  0
    1.5000    2.5981    0.0000 C   0  0  0  0  0  0  0  0  0  0  0  0
    3.0000    2.5981    0.0000 C   0  0  0  0  0  0  0  0  0  0  0  0
    3.7500    3.8971    0.0000 C   0  0  0  0  0  0  0  0  0  0  0  0
    3.0000    5.1962    0.0000 N   0  0  0  0  0  0  0  0  0  0  0  0
    1.5000    5.1962    0.0000 C   0  0  0  0  0  0  0  0  0  0  0  0
    0.7500    3.8971    0.0000 N   0  0  0  0  0  0  0  0  0  0  0  0
    5.2500    3.8971    0.0000 N   0  0  0  0  0  0  0  0  0  0  0  0
    6.1317    5.1106    0.0000 C   0  0  0  0  0  0  0  0  0  0  0  0
    7.5583    4.6471    0.0000 C   0  0  0  0  0  0  0  0  0  0  0  0
    7.5583    3.1471    0.0000 N   0  0  0  0  0  0  0  0  0  0  0  0
    6.1317    2.6836    0.0000 C   0  0  0  0  0  0  0  0  0  0  0  0
  1  2  1
  2  3  1
  2  4  1
  4  5  1
  5  6  2
  6  7  1
  7  8  2
  8  9  1
  9 10  2
 10 11  1
 11 12  2
 12 13  1
 13 14  2
 14 15  1
 15 16  2
 13 17  1
 17 18  1
 18 19  2
 19 20  1
 20 21  2
 10  5  1
 16 11  1
 21 17  1
M  END
>  <COMP_NUM>
1

>  <STEREO_CFG>
StereoCenters    0   0
Atom CFG    0   0   0
Bond CFG    0   0   0


>  <ID>
 3234001

>  <Activity>

$$$$

     RDKit          2D

 16 16  0  0  0  0  0  0  0  0999 V2000
    1.5000    0.0000    0.0000 C   0  0  0  0  0  0  0  0  0  0  0  0
    0.7500   -1.2990    0.0000 C   0  0  0  0  0  0  0  0  0  0  0  0
   -0.7500   -1.2990    0.0000 C   0  0  0  0  0  0  0  0  0  0  0  0
   -1.5000    0.0000    0.0000 C   0  0  0  0  0  0  0  0  0  0  0  0
   -0.7500    1.2990    0.0000 C   0  0  0  0  0  0  0  0  0  0  0  0
    0.7500    1.2990    0.0000 C   0  0  0  0  0  0  0  0  0  0  0  0
   -3.0000    0.0000    0.0000 P   0  0  0  0  0  0  0  0  0  0  0  0
   -3.0000   -1.5000    0.0000 S   0  0  0  0  0  0  0  0  0  0  0  0
   -4.5000    0.0000    0.0000 C   0  0  0  0  0  0  0  0  0  0  0  0
   -5.2500   -1.2990    0.0000 C   0  0  0  0  0  0  0  0  0  0  0  0
   -4.5000   -2.5981    0.0000 O   0  0  0  0  0  0  0  0  0  0  0  0
   -6.7500   -1.2990    0.0000 O   0  0  0  0  0  0  0  0  0  0  0  0
   -5.2500    1.2990    0.0000 C   0  0  0  0  0  0  0  0  0  0  0  0
   -4.5000    2.5981    0.0000 O   0  0  0  0  0  0  0  0  0  0  0  0
   -6.7500    1.2990    0.0000 O   0  0  0  0  0  0  0  0  0  0  0  0
   -3.0000    1.5000    0.0000 S   0  0  0  0  0  0  0  0  0  0  0  0
  1  2  2
  2  3  1
  3  4  2
  4  5  1
  5  6  2
  4  7  1
  7  8  2
  7  9  1
  9 10  1
 10 11  2
 10 12  1
  9 13  1
 13 14  2
 13 15  1
  7 16  1
  6  1  1
M  END
>  <COMP_NUM>
1

>  <STEREO_CFG>
StereoCenters    1   0
Atom CFG    0   0   0
Bond CFG    0   0   0


>  <ID>
 6330935

>  <Activity>

$$$$

     RDKit          2D

 22 24  0  0  0  0  0  0  0  0999 V2000
   -1.2990  -10.3573    0.0000 C   0  0  0  0  0  0  0  0  0  0  0  0
   -1.2990  -11.8573    0.0000 C   0  0  0  0  0  0  0  0  0  0  0  0
   -2.5981  -12.6073    0.0000 O   0  0  0  0  0  0  0  0  0  0  0  0
   -3.8971  -11.8573    0.0000 C   0  0  0  0  0  0  0  0  0  0  0  0
   -3.8971  -10.3573    0.0000 C   0  0  0  0  0  0  0  0  0  0  0  0
   -2.5981   -9.6073    0.0000 N   0  0  0  0  0  0  0  0  0  0  0  0
   -2.5981   -8.1073    0.0000 C   0  0  0  0  0  0  0  0  0  0  0  0
   -3.8971   -7.3573    0.0000 S   0  0  0  0  0  0  0  0  0  0  0  0
   -1.2990   -7.3573    0.0000 S   0  0  0  0  0  0  0  0  0  0  0  0
   -1.2990   -5.8573    0.0000 C   0  0  0  0  0  0  0  0  0  0  0  0
   -0.0000   -5.1073    0.0000 C   0  0  0  0  0  0  0  0  0  0  0  0
   -0.0000   -3.6073    0.0000 N   0  0  0  0  0  0  0  0  0  0  0  0
    1.2135   -2.7256    0.0000 C   0  0  0  0  0  0  0  0  0  0  0  0
    2.6401   -3.1891    0.0000 O   0  0  0  0  0  0  0  0  0  0  0  0
    0.7500   -1.2990    0.0000 C   0  0  0  0  0  0  0  0  0  0  0  0
    1.5000    0.0000    0.0000 C   0  0  0  0  0  0  0  0  0  0  0  0
    0.7500    1.2990    0.0000 C   0  0  0  0  0  0  0  0  0  0  0  0
   -0.7500    1.2990    0.0000 C   0  0  0  0  0  0  0  0  0  0  0  0
   -1.5000    0.0000    0.0000 C   0  0  0  0  0  0  0  0  0  0  0  0
   -0.7500   -1.2990    0.0000 C   0  0  0  0  0  0  0  0  0  0  0  0
   -1.2135   -2.7256    0.0000 C   0  0  0  0  0  0  0  0  0  0  0  0
   -2.6401   -3.1891    0.0000 O   0  0  0  0  0  0  0  0  0  0  0  0
  1  2  1
  2  3  1
  3  4  1
  4  5  1
  5  6  1
  6  7  1
  7  8  2
  7  9  1
  9 10  1
 10 11  1
 11 12  1
 12 13  1
 13 14  2
 13 15  1
 15 16  2
 16 17  1
 17 18  2
 18 19  1
 19 20  2
 20 21  1
 21 22  2
  6  1  1
 21 12  1
 20 15  1
M  END
>  <COMP_NUM>
1

>  <STEREO_CFG>
StereoCenters    0   0
Atom CFG    0   0   0
Bond CFG    0   0   0


>  <ID>
 582518

>  <Activity>

$$$$

     RDKit          2D

 19 20  0  0  0  0  0  0  0  0999 V2000
    6.0000   -0.0000    0.0000 C   0  0  0  0  0  0  0  0  0  0  0  0
    5.2500   -1.2990    0.0000 N   0  0  0  0  0  0  0  0  0  0  0  0
    6.0000   -2.5981    0.0000 C   0  0  0  0  0  0  0  0  0  0  0  0
    3.7500   -1.2990    0.0000 C   0  0  0  0  0  0  0  0  0  0  0  0
    3.0000   -2.5981    0.0000 C   0  0  0  0  0  0  0  0  0  0  0  0
    1.5000   -2.5981    0.0000 C   0  0  0  0  0  0  0  0  0  0  0  0
    0.7500   -1.2990    0.0000 C   0  0  0  0  0  0  0  0  0  0  0  0
    1.5000    0.0000    0.0000 C   0  0  0  0  0  0  0  0  0  0  0  0
    0.7500    1.2990    0.0000 C   0  0  0  0  0  0  0  0  0  0  0  0
   -0.7500    1.2990    0.0000 C   0  0  0  0  0  0  0  0  0  0  0  0
   -1.5000    0.0000    0.0000 C   0  0  0  0  0  0  0  0  0  0  0  0
   -0.7500   -1.2990    0.0000 C   0  0  0  0  0  0  0  0  0  0  0  0
   -1.5000    2.5981    0.0000 Br  0  0  0  0  0  0  0  0  0  0  0  0
    0.7500   -3.8971    0.0000 C   0  0  0  0  0  0  0  0  0  0  0  0
   -0.7500   -3.8971    0.0000 C   0  0  0  0  0  0  0  0  0  0  0  0
   -1.5000   -5.1962    0.0000 N   0  0  0  0  0  0  0  0  0  0  0  0
   -0.7500   -6.4952    0.0000 C   0  0  0  0  0  0  0  0  0  0  0  0
    0.7500   -6.4952    0.0000 C   0  0  0  0  0  0  0  0  0  0  0  0
    1.5000   -5.1962    0.0000 C   0  0  0  0  0  0  0  0  0  0  0  0
  1  2  1
  2  3  1
  2  4  1
  4  5  1
  5  6  2
  6  7  1
  7  8  2
  8  9  1
  9 10  2
 10 11  1
 11 12  2
 10 13  1
  6 14  1
 14 15  2
 15 16  1
 16 17  2
 17 18  1
 18 19  2
 12  7  1
 19 14  1
M  END
>  <COMP_NUM>
1

>  <STEREO_CFG>
StereoCenters    0   1
Atom CFG    0   0   0
Bond CFG    0   0   0


>  <ID>
 6604565

>  <Activity>

$$$$

     RDKit          2D

 23 25  0  0  0  0  0  0  0  0999 V2000
    3.0000    0.0000    0.0000 C   0  0  0  0  0  0  0  0  0  0  0  0
    1.5000    0.0000    0.0000 C   0  0  0  0  0  0  0  0  0  0  0  0
    0.7500   -1.2990    0.0000 C   0  0  0  0  0  0  0  0  0  0  0  0
   -0.7500   -1.2990    0.0000 C   0  0  0  0  0  0  0  0  0  0  0  0
   -1.5000    0.0000    0.0000 N   0  0  0  0  0  0  0  0  0  0  0  0
   -0.7500    1.2990    0.0000 C   0  0  0  0  0  0  0  0  0  0  0  0
    0.7500    1.2990    0.0000 N   0  0  0  0  0  0  0  0  0  0  0  0
   -1.5000    2.5981    0.0000 N   0  0  0  0  0  0  0  0  0  0  0  0
   -0.7500    3.8971    0.0000 N   0  0  0  0  0  0  0  0  0  0  0  0
   -1.3601    5.2674    0.0000 C   0  0  0  0  0  0  0  0  0  0  0  0
   -2.8273    5.5793    0.0000 O   0  0  0  0  0  0  0  0  0  0  0  0
   -0.2454    6.2711    0.0000 C   0  0  0  0  0  0  0  0  0  0  0  0
   -0.4022    7.7629    0.0000 C   0  0  0  0  0  0  0  0  0  0  0  0
    0.8113    8.6446    0.0000 C   0  0  0  0  0  0  0  0  0  0  0  0
    2.1817    8.0345    0.0000 C   0  0  0  0  0  0  0  0  0  0  0  0
    3.3952    8.9162    0.0000 C   0  0  0  0  0  0  0  0  0  0  0  0
    3.2384   10.4079    0.0000 C   0  0  0  0  0  0  0  0  0  0  0  0
    1.8681   11.0180    0.0000 C   0  0  0  0  0  0  0  0  0  0  0  0
    0.6546   10.1364    0.0000 C   0  0  0  0  0  0  0  0  0  0  0  0
    1.0537    5.5211    0.0000 S   0  0  0  0  0  0  0  0  0  0  0  0
    0.7418    4.0539    0.0000 C   0  0  0  0  0  0  0  0  0  0  0  0
    1.7455    2.9392    0.0000 S   0  0  0  0  0  0  0  0  0  0  0  0
   -1.5000   -2.5981    0.0000 C   0  0  0  0  0  0  0  0  0  0  0  0
  1  2  1
  2  3  2
  3  4  1
  4  5  2
  5  6  1
  6  7  2
  6  8  1
  8  9  1
  9 10  1
 10 11  2
 10 12  1
 12 13  2
 13 14  1
 14 15  2
 15 16  1
 16 17  2
 17 18  1
 18 19  2
 12 20  1
 20 21  1
 21 22  2
  4 23  1
  7  2  1
 21  9  1
 19 14  1
M  END
>  <COMP_NUM>
1

>  <STEREO_CFG>
StereoCenters    0   1
Atom CFG    0   0   0
Bond CFG    0   0   0


>  <ID>
 5345636

>  <Activity>

$$$$

     RDKit          2D

 12 12  0  0  0  0  0  0  0  0999 V2000
    5.7760    2.5981    0.0000 C   0  0  0  0  0  0  0  0  0  0  0  0
    5.0260    1.2990    0.0000 C   0  0  0  0  0  0  0  0  0  0  0  0
    3.5260    1.2990    0.0000 O   0  0  0  0  0  0  0  0  0  0  0  0
    2.7760    0.0000    0.0000 C   0  0  0  0  0  0  0  0  0  0  0  0
    3.5260   -1.2990    0.0000 O   0  0  0  0  0  0  0  0  0  0  0  0
    1.2760    0.0000    0.0000 N   0  0  0  0  0  0  0  0  0  0  0  0
    0.3943    1.2135    0.0000 C   0  0  0  0  0  0  0  0  0  0  0  0
   -1.0323    0.7500    0.0000 C   0  0  0  0  0  0  0  0  0  0  0  0
   -1.0323   -0.7500    0.0000 N   0  0  0  0  0  0  0  0  0  0  0  0
    0.3943   -1.2135    0.0000 C   0  0  0  0  0  0  0  0  0  0  0  0
    0.8578   -2.6401    0.0000 S   0  0  0  0  0  0  0  0  0  0  0  0
   -2.2458   -1.6317    0.0000 C   0  0  0  0  0  0  0  0  0  0  0  0
  1  2  1
  2  3  1
  3  4  1
  4  5  2
  4  6  1
  6  7  1
  7  8  2
  8  9  1
  9 10  1
 10 11  2
  9 12  1
 10  6  1
M  END
>  <COMP_NUM>
1

>  <STEREO_CFG>
StereoCenters    0   0
Atom CFG    0   0   0
Bond CFG    0   0   0


>  <ID>
 31072

>  <Activity>

$$$$

     RDKit          2D

 23 25  0  0  0  0  0  0  0  0999 V2000
   -3.0000   -7.7942    0.0000 C   0  0  0  0  0  0  0  0  0  0  0  0
   -1.5000   -7.7942    0.0000 C   0  0  0  0  0  0  0  0  0  0  0  0
   -0.7500   -9.0933    0.0000 O   0  0  0  0  0  0  0  0  0  0  0  0
   -0.7500   -6.4952    0.0000 C   0  0  0  0  0  0  0  0  0  0  0  0
   -1.5000   -5.1962    0.0000 C   0  0  0  0  0  0  0  0  0  0  0  0
   -0.7500   -3.8971    0.0000 C   0  0  0  0  0  0  0  0  0  0  0  0
    0.7500   -3.8971    0.0000 C   0  0  0  0  0  0  0  0  0  0  0  0
    1.5000   -5.1962    0.0000 C   0  0  0  0  0  0  0  0  0  0  0  0
    0.7500   -6.4952    0.0000 C   0  0  0  0  0  0  0  0  0  0  0  0
    1.5000   -2.5981    0.0000 S   0  0  0  0  0  0  0  0  0  0  0  0
    0.7500   -1.2990    0.0000 C   0  0  0  0  0  0  0  0  0  0  0  0
    1.5000    0.0000    0.0000 C   0  0  0  0  0  0  0  0  0  0  0  0
    0.7500    1.2990    0.0000 C   0  0  0  0  0  0  0  0  0  0  0  0
   -0.7500    1.2990    0.0000 C   0  0  0  0  0  0  0  0  0  0  0  0
   -1.5000    0.0000    0.0000 C   0  0  0  0  0  0  0  0  0  0  0  0
   -0.7500   -1.2990    0.0000 C   0  0  0  0  0  0  0  0  0  0  0  0
   -1.5000   -2.5981    0.0000 N   0  0  0  0  0  0  0  0  0  0  0  0
   -3.0000   -2.5981    0.0000 C   0  0  0  0  0  0  0  0  0  0  0  0
   -3.7500   -1.2990    0.0000 C   0  0  0  0  0  0  0  0  0  0  0  0
   -5.2500   -1.2990    0.0000 C   0  0  0  0  0  0  0  0  0  0  0  0
   -6.0000    0.0000    0.0000 N   0  0  0  0  0  0  0  0  0  0  0  0
   -7.5000    0.0000    0.0000 C   0  0  0  0  0  0  0  0  0  0  0  0
   -5.2500    1.2990    0.0000 C   0  0  0  0  0  0  0  0  0  0  0  0
  1  2  1
  2  3  2
  2  4  1
  4  5  2
  5  6  1
  6  7  2
  7  8  1
  8  9  2
  7 10  1
 10 11  1
 11 12  2
 12 13  1
 13 14  2
 14 15  1
 15 16  2
 16 17  1
 17 18  1
 18 19  1
 19 20  1
 20 21  1
 21 22  1
 21 23  1
  9  4  1
 17  6  1
 16 11  1
M  END
>  <COMP_NUM>
1

>  <STEREO_CFG>
StereoCenters    0   0
Atom CFG    0   0   0
Bond CFG    0   0   0


>  <ID>
 6077

>  <Activity>

$$$$

     RDKit          2D

 26 28  0  0  0  0  0  0  0  0999 V2000
    0.3207   -8.5658    0.0000 C   0  0  0  0  0  0  0  0  0  0  0  0
    0.4775   -7.0740    0.0000 N   0  0  0  0  0  0  0  0  0  0  0  0
    1.8478   -6.4639    0.0000 C   0  0  0  0  0  0  0  0  0  0  0  0
    3.0613   -7.3456    0.0000 S   0  0  0  0  0  0  0  0  0  0  0  0
    2.0046   -4.9721    0.0000 N   0  0  0  0  0  0  0  0  0  0  0  0
    3.3037   -4.2221    0.0000 C   0  0  0  0  0  0  0  0  0  0  0  0
    2.9918   -2.7549    0.0000 C   0  0  0  0  0  0  0  0  0  0  0  0
    1.5000   -2.5981    0.0000 C   0  0  0  0  0  0  0  0  0  0  0  0
    0.8899   -3.9684    0.0000 N   0  0  0  0  0  0  0  0  0  0  0  0
    0.7500   -1.2990    0.0000 C   0  0  0  0  0  0  0  0  0  0  0  0
    1.5000    0.0000    0.0000 C   0  0  0  0  0  0  0  0  0  0  0  0
    0.7500    1.2990    0.0000 C   0  0  0  0  0  0  0  0  0  0  0  0
   -0.7500    1.2990    0.0000 C   0  0  0  0  0  0  0  0  0  0  0  0
   -1.5000    0.0000    0.0000 C   0  0  0  0  0  0  0  0  0  0  0  0
   -0.7500   -1.2990    0.0000 C   0  0  0  0  0  0  0  0  0  0  0  0
   -1.5000    2.5981    0.0000 O   0  0  0  0  0  0  0  0  0  0  0  0
   -0.7500    3.8971    0.0000 C   0  0  0  0  0  0  0  0  0  0  0  0
    4.6740   -4.8322    0.0000 C   0  0  0  0  0  0  0  0  0  0  0  0
    4.8308   -6.3240    0.0000 C   0  0  0  0  0  0  0  0  0  0  0  0
    6.2011   -6.9341    0.0000 C   0  0  0  0  0  0  0  0  0  0  0  0
    7.4146   -6.0524    0.0000 C   0  0  0  0  0  0  0  0  0  0  0  0
    7.2578   -4.5606    0.0000 C   0  0  0  0  0  0  0  0  0  0  0  0
    5.8875   -3.9505    0.0000 C   0  0  0  0  0  0  0  0  0  0  0  0
    8.7849   -6.6625    0.0000 N   0  0  0  0  0  0  0  0  0  0  0  0
    8.9417   -8.1543    0.0000 C   0  0  0  0  0  0  0  0  0  0  0  0
    9.9984   -5.7808    0.0000 C   0  0  0  0  0  0  0  0  0  0  0  0
  1  2  1
  2  3  1
  3  4  2
  3  5  1
  5  6  1
  6  7  1
  7  8  1
  8  9  2
  8 10  1
 10 11  2
 11 12  1
 12 13  2
 13 14  1
 14 15  2
 13 16  1
 16 17  1
  6 18  1
 18 19  2
 19 20  1
 20 21  2
 21 22  1
 22 23  2
 21 24  1
 24 25  1
 24 26  1
  9  5  1
 15 10  1
 23 18  1
M  END
>  <COMP_NUM>
1

>  <STEREO_CFG>
StereoCenters    1   0
Atom CFG    0   0   0
Bond CFG    0   0   0


>  <ID>
2951772

>  <Activity>
p450-cyp2c9 inhibitor

$$$$

     RDKit          2D

 19 21  0  0  0  0  0  0  0  0999 V2000
    1.5000    0.0000    0.0000 C   0  0  0  0  0  0  0  0  0  0  0  0
    0.7500   -1.2990    0.0000 C   0  0  0  0  0  0  0  0  0  0  0  0
   -0.7500   -1.2990    0.0000 C   0  0  0  0  0  0  0  0  0  0  0  0
   -1.5000    0.0000    0.0000 C   0  0  0  0  0  0  0  0  0  0  0  0
   -0.7500    1.2990    0.0000 C   0  0  0  0  0  0  0  0  0  0  0  0
    0.7500    1.2990    0.0000 C   0  0  0  0  0  0  0  0  0  0  0  0
   -1.5000    2.5981    0.0000 C   0  0  0  0  0  0  0  0  0  0  0  0
   -0.7500    3.8971    0.0000 C   0  0  0  0  0  0  0  0  0  0  0  0
   -1.5000    5.1962    0.0000 C   0  0  0  0  0  0  0  0  0  0  0  0
   -3.0000    5.1962    0.0000 N   0  0  0  0  0  0  0  0  0  0  0  0
   -3.7500    3.8971    0.0000 C   0  0  0  0  0  0  0  0  0  0  0  0
   -3.0000    2.5981    0.0000 N   0  0  0  0  0  0  0  0  0  0  0  0
   -0.7500    6.4952    0.0000 N   0  0  0  0  0  0  0  0  0  0  0  0
   -1.3601    7.8655    0.0000 C   0  0  0  0  0  0  0  0  0  0  0  0
   -0.2454    8.8692    0.0000 C   0  0  0  0  0  0  0  0  0  0  0  0
    1.0537    8.1192    0.0000 N   0  0  0  0  0  0  0  0  0  0  0  0
    0.7418    6.6520    0.0000 C   0  0  0  0  0  0  0  0  0  0  0  0
   -1.5000   -2.5981    0.0000 C   0  0  0  0  0  0  0  0  0  0  0  0
   -2.2500   -3.8971    0.0000 N   0  0  0  0  0  0  0  0  0  0  0  0
  1  2  2
  2  3  1
  3  4  2
  4  5  1
  5  6  2
  5  7  1
  7  8  2
  8  9  1
  9 10  2
 10 11  1
 11 12  2
  9 13  1
 13 14  1
 14 15  2
 15 16  1
 16 17  2
  3 18  1
 18 19  3
  6  1  1
 12  7  1
 17 13  1
M  END
>  <COMP_NUM>
1

>  <STEREO_CFG>
StereoCenters    0   0
Atom CFG    0   0   0
Bond CFG    0   0   0


>  <ID>
 3233531

>  <Activity>

$$$$

     RDKit          2D

 26 28  0  0  0  0  0  0  0  0999 V2000
    4.3261  -11.2961    0.0000 C   0  0  0  0  0  0  0  0  0  0  0  0
    3.5761   -9.9970    0.0000 C   0  0  0  0  0  0  0  0  0  0  0  0
    4.1863   -8.6267    0.0000 C   0  0  0  0  0  0  0  0  0  0  0  0
    3.0715   -7.6230    0.0000 C   0  0  0  0  0  0  0  0  0  0  0  0
    1.7725   -8.3730    0.0000 C   0  0  0  0  0  0  0  0  0  0  0  0
    2.0844   -9.8402    0.0000 S   0  0  0  0  0  0  0  0  0  0  0  0
    0.4022   -7.7629    0.0000 C   0  0  0  0  0  0  0  0  0  0  0  0
    0.2454   -6.2711    0.0000 C   0  0  0  0  0  0  0  0  0  0  0  0
   -1.0537   -5.5211    0.0000 C   0  0  0  0  0  0  0  0  0  0  0  0
   -2.4240   -6.1312    0.0000 O   0  0  0  0  0  0  0  0  0  0  0  0
   -0.7418   -4.0539    0.0000 N   0  0  0  0  0  0  0  0  0  0  0  0
    0.7500   -3.8971    0.0000 C   0  0  0  0  0  0  0  0  0  0  0  0
    1.5000   -2.5981    0.0000 N   0  0  0  0  0  0  0  0  0  0  0  0
    0.7500   -1.2990    0.0000 C   0  0  0  0  0  0  0  0  0  0  0  0
    1.5000    0.0000    0.0000 C   0  0  0  0  0  0  0  0  0  0  0  0
    0.7500    1.2990    0.0000 C   0  0  0  0  0  0  0  0  0  0  0  0
   -0.7500    1.2990    0.0000 C   0  0  0  0  0  0  0  0  0  0  0  0
   -1.5000    0.0000    0.0000 C   0  0  0  0  0  0  0  0  0  0  0  0
   -0.7500   -1.2990    0.0000 C   0  0  0  0  0  0  0  0  0  0  0  0
   -1.5000    2.5981    0.0000 O   0  0  0  0  0  0  0  0  0  0  0  0
   -0.7500    3.8971    0.0000 C   0  0  0  0  0  0  0  0  0  0  0  0
    1.3601   -5.2674    0.0000 S   0  0  0  0  0  0  0  0  0  0  0  0
   -1.7455   -2.9392    0.0000 C   0  0  0  0  0  0  0  0  0  0  0  0
   -3.2127   -3.2511    0.0000 C   0  0  0  0  0  0  0  0  0  0  0  0
   -4.2164   -2.1363    0.0000 C   0  0  0  0  0  0  0  0  0  0  0  0
   -3.6762   -4.6776    0.0000 C   0  0  0  0  0  0  0  0  0  0  0  0
  1  2  1
  2  3  2
  3  4  1
  4  5  2
  5  6  1
  5  7  1
  7  8  2
  8  9  1
  9 10  2
  9 11  1
 11 12  1
 12 13  2
 13 14  1
 14 15  2
 15 16  1
 16 17  2
 17 18  1
 18 19  2
 17 20  1
 20 21  1
 12 22  1
 11 23  1
 23 24  1
 24 25  1
 24 26  1
  6  2  1
 22  8  1
 19 14  1
M  END
>  <COMP_NUM>
1

>  <STEREO_CFG>
StereoCenters    0   1
Atom CFG    0   0   0
Bond CFG    0   0   0


>  <ID>
1233093

>  <Activity>
p450-cyp2c9 inhibitor

$$$$

     RDKit          2D

 32 36  0  0  0  0  0  0  0  0999 V2000
    3.0684    7.5459    0.0000 C   0  0  0  0  0  0  0  0  0  0  0  0
    1.6418    7.0824    0.0000 C   0  0  0  0  0  0  0  0  0  0  0  0
    1.3299    5.6152    0.0000 O   0  0  0  0  0  0  0  0  0  0  0  0
   -0.0967    5.1517    0.0000 C   0  0  0  0  0  0  0  0  0  0  0  0
   -1.2114    6.1554    0.0000 O   0  0  0  0  0  0  0  0  0  0  0  0
   -0.4086    3.6844    0.0000 C   0  0  0  0  0  0  0  0  0  0  0  0
   -1.8351    3.2209    0.0000 C   0  0  0  0  0  0  0  0  0  0  0  0
   -2.1470    1.7537    0.0000 N   0  0  0  0  0  0  0  0  0  0  0  0
   -1.0323    0.7500    0.0000 C   0  0  0  0  0  0  0  0  0  0  0  0
    0.3943    1.2135    0.0000 N   0  0  0  0  0  0  0  0  0  0  0  0
    0.7062    2.6807    0.0000 C   0  0  0  0  0  0  0  0  0  0  0  0
    2.1328    3.1443    0.0000 C   0  0  0  0  0  0  0  0  0  0  0  0
    2.5963    4.5709    0.0000 C   0  0  0  0  0  0  0  0  0  0  0  0
    4.0963    4.5709    0.0000 C   0  0  0  0  0  0  0  0  0  0  0  0
    4.5598    3.1443    0.0000 C   0  0  0  0  0  0  0  0  0  0  0  0
    3.3463    2.2626    0.0000 S   0  0  0  0  0  0  0  0  0  0  0  0
    1.2760    0.0000    0.0000 C   0  0  0  0  0  0  0  0  0  0  0  0
    2.7760    0.0000    0.0000 O   0  0  0  0  0  0  0  0  0  0  0  0
    0.3943   -1.2135    0.0000 C   0  0  0  0  0  0  0  0  0  0  0  0
    0.8578   -2.6401    0.0000 C   0  0  0  0  0  0  0  0  0  0  0  0
   -0.1459   -3.7548    0.0000 C   0  0  0  0  0  0  0  0  0  0  0  0
    0.1660   -5.2220    0.0000 C   0  0  0  0  0  0  0  0  0  0  0  0
   -1.1330   -5.9720    0.0000 C   0  0  0  0  0  0  0  0  0  0  0  0
   -2.2478   -4.9684    0.0000 C   0  0  0  0  0  0  0  0  0  0  0  0
   -1.6377   -3.5980    0.0000 O   0  0  0  0  0  0  0  0  0  0  0  0
   -1.0323   -0.7500    0.0000 S   0  0  0  0  0  0  0  0  0  0  0  0
   -2.9499    4.2246    0.0000 C   0  0  0  0  0  0  0  0  0  0  0  0
   -2.6380    5.6918    0.0000 C   0  0  0  0  0  0  0  0  0  0  0  0
   -3.7527    6.6955    0.0000 C   0  0  0  0  0  0  0  0  0  0  0  0
   -5.1793    6.2320    0.0000 C   0  0  0  0  0  0  0  0  0  0  0  0
   -5.4912    4.7648    0.0000 C   0  0  0  0  0  0  0  0  0  0  0  0
   -4.3764    3.7611    0.0000 C   0  0  0  0  0  0  0  0  0  0  0  0
  1  2  1
  2  3  1
  3  4  1
  4  5  2
  4  6  1
  6  7  2
  7  8  1
  8  9  2
  9 10  1
 10 11  1
 11 12  1
 12 13  2
 13 14  1
 14 15  2
 15 16  1
 10 17  1
 17 18  2
 17 19  1
 19 20  2
 20 21  1
 21 22  2
 22 23  1
 23 24  2
 24 25  1
 19 26  1
  7 27  1
 27 28  2
 28 29  1
 29 30  2
 30 31  1
 31 32  2
 11  6  1
 26  9  1
 16 12  1
 25 21  1
 32 27  1
M  END
>  <COMP_NUM>
1

>  <STEREO_CFG>
StereoCenters    1   1
Atom CFG    0   0   0
Bond CFG    0   0   0


>  <ID>
5348132

>  <Activity>
p450-cyp2c9 inhibitor

$$$$

     RDKit          2D

 21 23  0  0  0  0  0  0  0  0999 V2000
    8.1129   -3.6696    0.0000 C   0  0  0  0  0  0  0  0  0  0  0  0
    6.6505   -4.0034    0.0000 N   0  0  0  0  0  0  0  0  0  0  0  0
    6.2084   -5.4367    0.0000 C   0  0  0  0  0  0  0  0  0  0  0  0
    5.6303   -2.9038    0.0000 C   0  0  0  0  0  0  0  0  0  0  0  0
    4.1679   -3.2376    0.0000 C   0  0  0  0  0  0  0  0  0  0  0  0
    3.1476   -2.1380    0.0000 C   0  0  0  0  0  0  0  0  0  0  0  0
    1.6852   -2.4718    0.0000 C   0  0  0  0  0  0  0  0  0  0  0  0
    0.7500   -1.2990    0.0000 C   0  0  0  0  0  0  0  0  0  0  0  0
    1.5000    0.0000    0.0000 C   0  0  0  0  0  0  0  0  0  0  0  0
    0.7500    1.2990    0.0000 C   0  0  0  0  0  0  0  0  0  0  0  0
   -0.7500    1.2990    0.0000 C   0  0  0  0  0  0  0  0  0  0  0  0
   -1.5000    0.0000    0.0000 C   0  0  0  0  0  0  0  0  0  0  0  0
   -0.7500   -1.2990    0.0000 C   0  0  0  0  0  0  0  0  0  0  0  0
   -1.6852   -2.4718    0.0000 C   0  0  0  0  0  0  0  0  0  0  0  0
   -1.3515   -3.9342    0.0000 C   0  0  0  0  0  0  0  0  0  0  0  0
   -0.0000   -4.5850    0.0000 C   0  0  0  0  0  0  0  0  0  0  0  0
   -0.1121   -6.0808    0.0000 C   0  0  0  0  0  0  0  0  0  0  0  0
    1.1273   -6.9258    0.0000 C   0  0  0  0  0  0  0  0  0  0  0  0
    2.4787   -6.2750    0.0000 C   0  0  0  0  0  0  0  0  0  0  0  0
    2.5908   -4.7792    0.0000 C   0  0  0  0  0  0  0  0  0  0  0  0
    1.3515   -3.9342    0.0000 C   0  0  0  0  0  0  0  0  0  0  0  0
  1  2  1
  2  3  1
  2  4  1
  4  5  1
  5  6  1
  6  7  2
  7  8  1
  8  9  2
  9 10  1
 10 11  2
 11 12  1
 12 13  2
 13 14  1
 14 15  2
 15 16  1
 16 17  2
 17 18  1
 18 19  2
 19 20  1
 20 21  2
 21  7  1
 13  8  1
 21 16  1
M  END
>  <COMP_NUM>
1

>  <STEREO_CFG>
StereoCenters    0   0
Atom CFG    0   0   0
Bond CFG    0   0   0


>  <ID>
 2895

>  <Activity>

$$$$

     RDKit          2D

 25 28  0  0  0  0  0  0  0  0999 V2000
   -3.9391   -7.7755    0.0000 C   0  0  0  0  0  0  0  0  0  0  0  0
   -2.5126   -8.2390    0.0000 N   0  0  0  0  0  0  0  0  0  0  0  0
   -2.0490   -9.6656    0.0000 C   0  0  0  0  0  0  0  0  0  0  0  0
   -0.5490   -9.6656    0.0000 N   0  0  0  0  0  0  0  0  0  0  0  0
   -0.0855   -8.2390    0.0000 N   0  0  0  0  0  0  0  0  0  0  0  0
   -1.2990   -7.3573    0.0000 C   0  0  0  0  0  0  0  0  0  0  0  0
   -1.2990   -5.8573    0.0000 S   0  0  0  0  0  0  0  0  0  0  0  0
   -0.0000   -5.1073    0.0000 C   0  0  0  0  0  0  0  0  0  0  0  0
   -0.0000   -3.6073    0.0000 C   0  0  0  0  0  0  0  0  0  0  0  0
    1.2135   -2.7256    0.0000 N   0  0  0  0  0  0  0  0  0  0  0  0
    0.7500   -1.2990    0.0000 C   0  0  0  0  0  0  0  0  0  0  0  0
    1.5000    0.0000    0.0000 C   0  0  0  0  0  0  0  0  0  0  0  0
    0.7500    1.2990    0.0000 C   0  0  0  0  0  0  0  0  0  0  0  0
   -0.7500    1.2990    0.0000 C   0  0  0  0  0  0  0  0  0  0  0  0
   -1.5000    0.0000    0.0000 C   0  0  0  0  0  0  0  0  0  0  0  0
   -0.7500   -1.2990    0.0000 C   0  0  0  0  0  0  0  0  0  0  0  0
   -1.2135   -2.7256    0.0000 S   0  0  0  0  0  0  0  0  0  0  0  0
   -2.9307  -10.8791    0.0000 C   0  0  0  0  0  0  0  0  0  0  0  0
   -4.4225  -10.7223    0.0000 C   0  0  0  0  0  0  0  0  0  0  0  0
   -5.3042  -11.9358    0.0000 C   0  0  0  0  0  0  0  0  0  0  0  0
   -4.6941  -13.3061    0.0000 C   0  0  0  0  0  0  0  0  0  0  0  0
   -3.2023  -13.4629    0.0000 C   0  0  0  0  0  0  0  0  0  0  0  0
   -2.3206  -12.2494    0.0000 C   0  0  0  0  0  0  0  0  0  0  0  0
   -0.8288  -12.4062    0.0000 O   0  0  0  0  0  0  0  0  0  0  0  0
   -0.2187  -13.7765    0.0000 C   0  0  0  0  0  0  0  0  0  0  0  0
  1  2  1
  2  3  1
  3  4  2
  4  5  1
  5  6  2
  6  7  1
  7  8  1
  8  9  1
  9 10  2
 10 11  1
 11 12  2
 12 13  1
 13 14  2
 14 15  1
 15 16  2
 16 17  1
  3 18  1
 18 19  2
 19 20  1
 20 21  2
 21 22  1
 22 23  2
 23 24  1
 24 25  1
  6  2  1
 17  9  1
 16 11  1
 23 18  1
M  END
>  <COMP_NUM>
1

>  <STEREO_CFG>
StereoCenters    0   0
Atom CFG    0   0   0
Bond CFG    0   0   0


>  <ID>
 2078590

>  <Activity>

$$$$

     RDKit          2D

 30 35  0  0  0  0  0  0  0  0999 V2000
    1.2135   -2.7256    0.0000 C   0  0  0  0  0  0  0  0  0  0  0  0
    0.7500   -1.2990    0.0000 C   0  0  0  0  0  0  0  0  0  0  0  0
    1.5000    0.0000    0.0000 C   0  0  0  0  0  0  0  0  0  0  0  0
    0.7500    1.2990    0.0000 C   0  0  0  0  0  0  0  0  0  0  0  0
   -0.7500    1.2990    0.0000 C   0  0  0  0  0  0  0  0  0  0  0  0
   -1.5000    0.0000    0.0000 C   0  0  0  0  0  0  0  0  0  0  0  0
   -0.7500   -1.2990    0.0000 C   0  0  0  0  0  0  0  0  0  0  0  0
   -1.2135   -2.7256    0.0000 C   0  0  0  0  0  0  0  0  0  0  0  0
   -0.0000   -3.6073    0.0000 C   0  0  0  0  0  0  0  0  0  0  0  0
   -0.1568   -5.0991    0.0000 C   0  0  0  0  0  0  0  0  0  0  0  0
   -1.5271   -5.7092    0.0000 C   0  0  0  0  0  0  0  0  0  0  0  0
   -2.7406   -4.8275    0.0000 C   0  0  0  0  0  0  0  0  0  0  0  0
   -2.5838   -3.3357    0.0000 C   0  0  0  0  0  0  0  0  0  0  0  0
   -1.6839   -7.2010    0.0000 N   0  0  0  0  0  0  0  0  0  0  0  0
   -3.0542   -7.8111    0.0000 C   0  0  0  0  0  0  0  0  0  0  0  0
   -4.2677   -6.9294    0.0000 S   0  0  0  0  0  0  0  0  0  0  0  0
   -3.2110   -9.3029    0.0000 N   0  0  0  0  0  0  0  0  0  0  0  0
   -4.5813   -9.9130    0.0000 C   0  0  0  0  0  0  0  0  0  0  0  0
   -4.7381  -11.4047    0.0000 C   0  0  0  0  0  0  0  0  0  0  0  0
   -6.1084  -12.0149    0.0000 C   0  0  0  0  0  0  0  0  0  0  0  0
   -7.3220  -11.1332    0.0000 C   0  0  0  0  0  0  0  0  0  0  0  0
   -7.1652   -9.6414    0.0000 C   0  0  0  0  0  0  0  0  0  0  0  0
   -5.7949   -9.0313    0.0000 C   0  0  0  0  0  0  0  0  0  0  0  0
   -8.5355  -12.0149    0.0000 C   0  0  0  0  0  0  0  0  0  0  0  0
  -10.0027  -11.7030    0.0000 C   0  0  0  0  0  0  0  0  0  0  0  0
  -11.0064  -12.8177    0.0000 C   0  0  0  0  0  0  0  0  0  0  0  0
  -10.5429  -14.2443    0.0000 C   0  0  0  0  0  0  0  0  0  0  0  0
   -9.0757  -14.5562    0.0000 C   0  0  0  0  0  0  0  0  0  0  0  0
   -8.0720  -13.4414    0.0000 C   0  0  0  0  0  0  0  0  0  0  0  0
   -6.5720  -13.4414    0.0000 C   0  0  0  0  0  0  0  0  0  0  0  0
  1  2  1
  2  3  2
  3  4  1
  4  5  2
  5  6  1
  6  7  2
  7  8  1
  8  9  2
  9 10  1
 10 11  2
 11 12  1
 12 13  2
 11 14  1
 14 15  1
 15 16  2
 15 17  1
 17 18  1
 18 19  2
 19 20  1
 20 21  2
 21 22  1
 22 23  2
 21 24  1
 24 25  2
 25 26  1
 26 27  2
 27 28  1
 28 29  2
 29 30  1
  9  1  1
  7  2  1
 13  8  1
 23 18  1
 30 20  1
 29 24  1
M  END
>  <COMP_NUM>
1

>  <STEREO_CFG>
StereoCenters    0   0
Atom CFG    0   0   0
Bond CFG    0   0   0


>  <ID>
 3246089

>  <Activity>

$$$$

     RDKit          2D

 31 35  0  0  0  0  0  0  0  0999 V2000
    1.5000    0.0000    0.0000 C   0  0  0  0  0  0  0  0  0  0  0  0
    0.7500   -1.2990    0.0000 C   0  0  0  0  0  0  0  0  0  0  0  0
   -0.7500   -1.2990    0.0000 C   0  0  0  0  0  0  0  0  0  0  0  0
   -1.5000    0.0000    0.0000 C   0  0  0  0  0  0  0  0  0  0  0  0
   -0.7500    1.2990    0.0000 C   0  0  0  0  0  0  0  0  0  0  0  0
    0.7500    1.2990    0.0000 C   0  0  0  0  0  0  0  0  0  0  0  0
   -1.5000    2.5981    0.0000 C   0  0  0  0  0  0  0  0  0  0  0  0
   -3.0000    2.5981    0.0000 C   0  0  0  0  0  0  0  0  0  0  0  0
   -3.7500    1.2990    0.0000 C   0  0  0  0  0  0  0  0  0  0  0  0
   -3.0000    0.0000    0.0000 C   0  0  0  0  0  0  0  0  0  0  0  0
   -3.7500   -1.2990    0.0000 C   0  0  0  0  0  0  0  0  0  0  0  0
   -5.2500   -1.2990    0.0000 C   0  0  0  0  0  0  0  0  0  0  0  0
   -6.0000    0.0000    0.0000 O   0  0  0  0  0  0  0  0  0  0  0  0
   -6.0000   -2.5981    0.0000 N   0  0  0  0  0  0  0  0  0  0  0  0
   -7.5000   -2.5981    0.0000 N   0  0  0  0  0  0  0  0  0  0  0  0
   -8.2500   -3.8971    0.0000 C   0  0  0  0  0  0  0  0  0  0  0  0
   -9.7500   -3.8971    0.0000 C   0  0  0  0  0  0  0  0  0  0  0  0
  -10.6317   -5.1106    0.0000 C   0  0  0  0  0  0  0  0  0  0  0  0
  -12.0583   -4.6471    0.0000 C   0  0  0  0  0  0  0  0  0  0  0  0
  -12.0583   -3.1471    0.0000 C   0  0  0  0  0  0  0  0  0  0  0  0
  -10.6317   -2.6836    0.0000 O   0  0  0  0  0  0  0  0  0  0  0  0
  -13.2718   -2.2654    0.0000 S   0  0  0  0  0  0  0  0  0  0  0  0
  -13.1150   -0.7737    0.0000 C   0  0  0  0  0  0  0  0  0  0  0  0
  -11.8160   -0.0237    0.0000 N   0  0  0  0  0  0  0  0  0  0  0  0
  -12.1278    1.4436    0.0000 C   0  0  0  0  0  0  0  0  0  0  0  0
  -11.2461    2.6571    0.0000 C   0  0  0  0  0  0  0  0  0  0  0  0
  -11.8563    4.0274    0.0000 C   0  0  0  0  0  0  0  0  0  0  0  0
  -13.3480    4.1842    0.0000 C   0  0  0  0  0  0  0  0  0  0  0  0
  -14.2297    2.9707    0.0000 C   0  0  0  0  0  0  0  0  0  0  0  0
  -13.6196    1.6004    0.0000 C   0  0  0  0  0  0  0  0  0  0  0  0
  -14.2297    0.2300    0.0000 S   0  0  0  0  0  0  0  0  0  0  0  0
  1  2  2
  2  3  1
  3  4  2
  4  5  1
  5  6  2
  5  7  1
  7  8  2
  8  9  1
  9 10  2
 10 11  1
 11 12  1
 12 13  2
 12 14  1
 14 15  1
 15 16  2
 16 17  1
 17 18  2
 18 19  1
 19 20  2
 20 21  1
 20 22  1
 22 23  1
 23 24  2
 24 25  1
 25 26  2
 26 27  1
 27 28  2
 28 29  1
 29 30  2
 30 31  1
  6  1  1
 10  4  1
 21 17  1
 31 23  1
 30 25  1
M  END
>  <COMP_NUM>
1

>  <STEREO_CFG>
StereoCenters    0   0
Atom CFG    0   0   0
Bond CFG    0   0   0


>  <ID>
6877371

>  <Activity>
p450-cyp2c9 inhibitor

$$$$

     RDKit          2D

 34 38  0  0  0  0  0  0  0  0999 V2000
    1.5000   -5.1962    0.0000 C   0  0  0  0  0  0  0  0  0  0  0  0
    0.7500   -3.8971    0.0000 N   0  0  0  0  0  0  0  0  0  0  0  0
   -0.7500   -3.8971    0.0000 C   0  0  0  0  0  0  0  0  0  0  0  0
   -1.5000   -2.5981    0.0000 C   0  0  0  0  0  0  0  0  0  0  0  0
   -3.0000   -2.5981    0.0000 C   0  0  0  0  0  0  0  0  0  0  0  0
   -3.7500   -3.8971    0.0000 C   0  0  0  0  0  0  0  0  0  0  0  0
   -3.0000   -5.1962    0.0000 C   0  0  0  0  0  0  0  0  0  0  0  0
   -1.5000   -5.1962    0.0000 C   0  0  0  0  0  0  0  0  0  0  0  0
   -5.2500   -3.8971    0.0000 O   0  0  0  0  0  0  0  0  0  0  0  0
   -6.0000   -2.5981    0.0000 C   0  0  0  0  0  0  0  0  0  0  0  0
    1.5000   -2.5981    0.0000 C   0  0  0  0  0  0  0  0  0  0  0  0
    3.0000   -2.5981    0.0000 O   0  0  0  0  0  0  0  0  0  0  0  0
    0.7500   -1.2990    0.0000 C   0  0  0  0  0  0  0  0  0  0  0  0
    1.5000    0.0000    0.0000 C   0  0  0  0  0  0  0  0  0  0  0  0
    0.7500    1.2990    0.0000 C   0  0  0  0  0  0  0  0  0  0  0  0
   -0.7500    1.2990    0.0000 C   0  0  0  0  0  0  0  0  0  0  0  0
   -1.5000    0.0000    0.0000 C   0  0  0  0  0  0  0  0  0  0  0  0
   -0.7500   -1.2990    0.0000 C   0  0  0  0  0  0  0  0  0  0  0  0
   -1.5000    2.5981    0.0000 N   0  0  0  0  0  0  0  0  0  0  0  0
   -0.7500    3.8971    0.0000 C   0  0  0  0  0  0  0  0  0  0  0  0
    0.7500    3.8971    0.0000 C   0  0  0  0  0  0  0  0  0  0  0  0
    1.5000    2.5981    0.0000 N   0  0  0  0  0  0  0  0  0  0  0  0
    1.5000    5.1962    0.0000 C   0  0  0  0  0  0  0  0  0  0  0  0
    3.0000    5.1962    0.0000 C   0  0  0  0  0  0  0  0  0  0  0  0
    3.7500    6.4952    0.0000 C   0  0  0  0  0  0  0  0  0  0  0  0
    3.0000    7.7942    0.0000 C   0  0  0  0  0  0  0  0  0  0  0  0
    1.5000    7.7942    0.0000 C   0  0  0  0  0  0  0  0  0  0  0  0
    0.7500    6.4952    0.0000 C   0  0  0  0  0  0  0  0  0  0  0  0
   -1.5000    5.1962    0.0000 C   0  0  0  0  0  0  0  0  0  0  0  0
   -0.7500    6.4952    0.0000 C   0  0  0  0  0  0  0  0  0  0  0  0
   -1.5000    7.7942    0.0000 C   0  0  0  0  0  0  0  0  0  0  0  0
   -3.0000    7.7942    0.0000 C   0  0  0  0  0  0  0  0  0  0  0  0
   -3.7500    6.4952    0.0000 C   0  0  0  0  0  0  0  0  0  0  0  0
   -3.0000    5.1962    0.0000 C   0  0  0  0  0  0  0  0  0  0  0  0
  1  2  1
  2  3  1
  3  4  2
  4  5  1
  5  6  2
  6  7  1
  7  8  2
  6  9  1
  9 10  1
  2 11  1
 11 12  2
 11 13  1
 13 14  2
 14 15  1
 15 16  2
 16 17  1
 17 18  2
 16 19  1
 19 20  2
 20 21  1
 21 22  2
 21 23  1
 23 24  2
 24 25  1
 25 26  2
 26 27  1
 27 28  2
 20 29  1
 29 30  2
 30 31  1
 31 32  2
 32 33  1
 33 34  2
  8  3  1
 18 13  1
 22 15  1
 28 23  1
 34 29  1
M  END
>  <COMP_NUM>
1

>  <STEREO_CFG>
StereoCenters    0   0
Atom CFG    0   0   0
Bond CFG    0   0   0


>  <ID>
1732274

>  <Activity>
p450-cyp2c9 inhibitor

$$$$

     RDKit          2D

  7  7  0  0  0  0  0  0  0  0999 V2000
    2.7760    0.0000    0.0000 C   0  0  0  0  0  0  0  0  0  0  0  0
    1.2760    0.0000    0.0000 N   0  0  0  0  0  0  0  0  0  0  0  0
    0.3943    1.2135    0.0000 C   0  0  0  0  0  0  0  0  0  0  0  0
   -1.0323    0.7500    0.0000 C   0  0  0  0  0  0  0  0  0  0  0  0
   -1.0323   -0.7500    0.0000 N   0  0  0  0  0  0  0  0  0  0  0  0
    0.3943   -1.2135    0.0000 C   0  0  0  0  0  0  0  0  0  0  0  0
    0.8578   -2.6401    0.0000 S   0  0  0  0  0  0  0  0  0  0  0  0
  1  2  1
  2  3  1
  3  4  2
  4  5  1
  5  6  1
  6  7  2
  6  2  1
M  END
>  <COMP_NUM>
1

>  <STEREO_CFG>
StereoCenters    0   0
Atom CFG    0   0   0
Bond CFG    0   0   0


>  <ID>
 1349907

>  <Activity>

$$$$

     RDKit          2D

 29 31  0  0  0  0  0  0  0  0999 V2000
    1.5000   -5.1962    0.0000 C   0  0  0  0  0  0  0  0  0  0  0  0
    0.7500   -3.8971    0.0000 C   0  0  0  0  0  0  0  0  0  0  0  0
    1.5000   -2.5981    0.0000 N   0  0  0  0  0  0  0  0  0  0  0  0
    0.7500   -1.2990    0.0000 C   0  0  0  0  0  0  0  0  0  0  0  0
    1.5000    0.0000    0.0000 C   0  0  0  0  0  0  0  0  0  0  0  0
    0.7500    1.2990    0.0000 C   0  0  0  0  0  0  0  0  0  0  0  0
   -0.7500    1.2990    0.0000 C   0  0  0  0  0  0  0  0  0  0  0  0
   -1.5000    0.0000    0.0000 C   0  0  0  0  0  0  0  0  0  0  0  0
   -0.7500   -1.2990    0.0000 C   0  0  0  0  0  0  0  0  0  0  0  0
    3.0000   -2.5981    0.0000 S   0  0  0  0  0  0  0  0  0  0  0  0
    3.0000   -1.0981    0.0000 O   0  0  0  0  0  0  0  0  0  0  0  0
    3.0000   -4.0981    0.0000 O   0  0  0  0  0  0  0  0  0  0  0  0
    4.5000   -2.5981    0.0000 C   0  0  0  0  0  0  0  0  0  0  0  0
    5.2500   -3.8971    0.0000 C   0  0  0  0  0  0  0  0  0  0  0  0
    6.7500   -3.8971    0.0000 C   0  0  0  0  0  0  0  0  0  0  0  0
    7.5000   -2.5981    0.0000 C   0  0  0  0  0  0  0  0  0  0  0  0
    6.7500   -1.2990    0.0000 C   0  0  0  0  0  0  0  0  0  0  0  0
    5.2500   -1.2990    0.0000 C   0  0  0  0  0  0  0  0  0  0  0  0
    9.0000   -2.5981    0.0000 N   0  0  0  0  0  0  0  0  0  0  0  0
    9.7500   -3.8971    0.0000 C   0  0  0  0  0  0  0  0  0  0  0  0
    9.0000   -5.1962    0.0000 S   0  0  0  0  0  0  0  0  0  0  0  0
   11.2500   -3.8971    0.0000 N   0  0  0  0  0  0  0  0  0  0  0  0
   12.0000   -5.1962    0.0000 C   0  0  0  0  0  0  0  0  0  0  0  0
   11.2500   -6.4952    0.0000 O   0  0  0  0  0  0  0  0  0  0  0  0
   13.5000   -5.1962    0.0000 C   0  0  0  0  0  0  0  0  0  0  0  0
   14.3817   -3.9826    0.0000 C   0  0  0  0  0  0  0  0  0  0  0  0
   15.8083   -4.4462    0.0000 C   0  0  0  0  0  0  0  0  0  0  0  0
   15.8083   -5.9462    0.0000 C   0  0  0  0  0  0  0  0  0  0  0  0
   14.3817   -6.4097    0.0000 S   0  0  0  0  0  0  0  0  0  0  0  0
  1  2  1
  2  3  1
  3  4  1
  4  5  2
  5  6  1
  6  7  2
  7  8  1
  8  9  2
  3 10  1
 10 11  2
 10 12  2
 10 13  1
 13 14  2
 14 15  1
 15 16  2
 16 17  1
 17 18  2
 16 19  1
 19 20  1
 20 21  2
 20 22  1
 22 23  1
 23 24  2
 23 25  1
 25 26  2
 26 27  1
 27 28  2
 28 29  1
  9  4  1
 18 13  1
 29 25  1
M  END
>  <COMP_NUM>
1

>  <STEREO_CFG>
StereoCenters    0   0
Atom CFG    0   0   0
Bond CFG    0   0   0


>  <ID>
1015429

>  <Activity>
p450-cyp2c9 inhibitor

$$$$

     RDKit          2D

 26 29  0  0  0  0  0  0  0  0999 V2000
    3.0000   -2.5981    0.0000 C   0  0  0  0  0  0  0  0  0  0  0  0
    1.5000   -2.5981    0.0000 N   0  0  0  0  0  0  0  0  0  0  0  0
    0.7500   -3.8971    0.0000 C   0  0  0  0  0  0  0  0  0  0  0  0
    1.5000   -5.1962    0.0000 C   0  0  0  0  0  0  0  0  0  0  0  0
    2.9918   -5.3529    0.0000 C   0  0  0  0  0  0  0  0  0  0  0  0
    3.3037   -6.8202    0.0000 C   0  0  0  0  0  0  0  0  0  0  0  0
    2.0046   -7.5702    0.0000 C   0  0  0  0  0  0  0  0  0  0  0  0
    0.8899   -6.5665    0.0000 O   0  0  0  0  0  0  0  0  0  0  0  0
    0.7500   -1.2990    0.0000 C   0  0  0  0  0  0  0  0  0  0  0  0
    1.5000    0.0000    0.0000 N   0  0  0  0  0  0  0  0  0  0  0  0
    0.7500    1.2990    0.0000 C   0  0  0  0  0  0  0  0  0  0  0  0
   -0.7500    1.2990    0.0000 N   0  0  0  0  0  0  0  0  0  0  0  0
   -1.5000    0.0000    0.0000 C   0  0  0  0  0  0  0  0  0  0  0  0
   -0.7500   -1.2990    0.0000 C   0  0  0  0  0  0  0  0  0  0  0  0
   -1.5000   -2.5981    0.0000 C   0  0  0  0  0  0  0  0  0  0  0  0
   -3.0000   -2.5981    0.0000 C   0  0  0  0  0  0  0  0  0  0  0  0
   -3.7500   -1.2990    0.0000 C   0  0  0  0  0  0  0  0  0  0  0  0
   -3.0000    0.0000    0.0000 C   0  0  0  0  0  0  0  0  0  0  0  0
   -3.7500   -3.8971    0.0000 C   0  0  0  0  0  0  0  0  0  0  0  0
   -5.2500   -3.8971    0.0000 C   0  0  0  0  0  0  0  0  0  0  0  0
   -6.0000   -5.1962    0.0000 C   0  0  0  0  0  0  0  0  0  0  0  0
   -5.2500   -6.4952    0.0000 C   0  0  0  0  0  0  0  0  0  0  0  0
   -3.7500   -6.4952    0.0000 C   0  0  0  0  0  0  0  0  0  0  0  0
   -3.0000   -5.1962    0.0000 C   0  0  0  0  0  0  0  0  0  0  0  0
   -1.5000   -5.1962    0.0000 C   0  0  0  0  0  0  0  0  0  0  0  0
   -0.0000   -5.1962    0.0000 N   0  0  0  0  0  0  0  0  0  0  0  0
  1  2  1
  2  3  1
  3  4  1
  4  5  2
  5  6  1
  6  7  2
  7  8  1
  2  9  1
  9 10  2
 10 11  1
 11 12  2
 12 13  1
 13 14  2
 14 15  1
 15 16  2
 16 17  1
 17 18  2
 16 19  1
 19 20  2
 20 21  1
 21 22  2
 22 23  1
 23 24  2
 24 25  1
 25 26  3
  8  4  1
 14  9  1
 18 13  1
 24 19  1
M  END
>  <COMP_NUM>
1

>  <STEREO_CFG>
StereoCenters    0   0
Atom CFG    0   0   0
Bond CFG    0   0   0


>  <ID>
 3233047

>  <Activity>

$$$$

     RDKit          2D

 25 27  0  0  0  0  0  0  0  0999 V2000
   -0.7500   -3.8971    0.0000 C   0  0  0  0  0  0  0  0  0  0  0  0
    0.7500   -3.8971    0.0000 C   0  0  0  0  0  0  0  0  0  0  0  0
    1.5000   -2.5981    0.0000 C   0  0  0  0  0  0  0  0  0  0  0  0
    0.7500   -1.2990    0.0000 C   0  0  0  0  0  0  0  0  0  0  0  0
    1.5000    0.0000    0.0000 C   0  0  0  0  0  0  0  0  0  0  0  0
    0.7500    1.2990    0.0000 C   0  0  0  0  0  0  0  0  0  0  0  0
   -0.7500    1.2990    0.0000 C   0  0  0  0  0  0  0  0  0  0  0  0
   -1.5000    0.0000    0.0000 C   0  0  0  0  0  0  0  0  0  0  0  0
   -0.7500   -1.2990    0.0000 C   0  0  0  0  0  0  0  0  0  0  0  0
    1.5000   -5.1962    0.0000 C   0  0  0  0  0  0  0  0  0  0  0  0
    0.7500   -6.4952    0.0000 C   0  0  0  0  0  0  0  0  0  0  0  0
    1.3601   -7.8655    0.0000 C   0  0  0  0  0  0  0  0  0  0  0  0
    2.8273   -8.1774    0.0000 O   0  0  0  0  0  0  0  0  0  0  0  0
    0.2454   -8.8692    0.0000 S   0  0  0  0  0  0  0  0  0  0  0  0
   -1.0537   -8.1192    0.0000 C   0  0  0  0  0  0  0  0  0  0  0  0
   -0.7418   -6.6520    0.0000 N   0  0  0  0  0  0  0  0  0  0  0  0
   -2.4240   -8.7293    0.0000 S   0  0  0  0  0  0  0  0  0  0  0  0
   -3.6375   -7.8476    0.0000 C   0  0  0  0  0  0  0  0  0  0  0  0
   -5.0078   -8.4577    0.0000 C   0  0  0  0  0  0  0  0  0  0  0  0
   -6.2213   -7.5761    0.0000 C   0  0  0  0  0  0  0  0  0  0  0  0
   -7.5917   -8.1862    0.0000 C   0  0  0  0  0  0  0  0  0  0  0  0
   -7.7484   -9.6779    0.0000 C   0  0  0  0  0  0  0  0  0  0  0  0
   -6.5349  -10.5596    0.0000 C   0  0  0  0  0  0  0  0  0  0  0  0
   -5.1646   -9.9495    0.0000 C   0  0  0  0  0  0  0  0  0  0  0  0
   -3.9511  -10.8312    0.0000 Cl  0  0  0  0  0  0  0  0  0  0  0  0
  1  2  1
  2  3  2
  3  4  1
  4  5  2
  5  6  1
  6  7  2
  7  8  1
  8  9  2
  2 10  1
 10 11  2
 11 12  1
 12 13  2
 12 14  1
 14 15  1
 15 16  2
 15 17  1
 17 18  1
 18 19  1
 19 20  2
 20 21  1
 21 22  2
 22 23  1
 23 24  2
 24 25  1
  9  4  1
 16 11  1
 24 19  1
M  END
>  <COMP_NUM>
1

>  <STEREO_CFG>
StereoCenters    0   2
Atom CFG    0   0   0
Bond CFG    0   0   0


>  <ID>
1769017

>  <Activity>
p450-cyp2c9 inhibitor

$$$$

     RDKit          2D

 16 17  0  0  0  0  0  0  0  0999 V2000
    2.7760    0.0000    0.0000 C   0  0  0  0  0  0  0  0  0  0  0  0
    1.2760    0.0000    0.0000 N   0  0  0  0  0  0  0  0  0  0  0  0
    0.3943    1.2135    0.0000 C   0  0  0  0  0  0  0  0  0  0  0  0
   -1.0323    0.7500    0.0000 N   0  0  0  0  0  0  0  0  0  0  0  0
   -1.0323   -0.7500    0.0000 C   0  0  0  0  0  0  0  0  0  0  0  0
    0.3943   -1.2135    0.0000 C   0  0  0  0  0  0  0  0  0  0  0  0
    0.7062   -2.6807    0.0000 C   0  0  0  0  0  0  0  0  0  0  0  0
    2.1328   -3.1443    0.0000 O   0  0  0  0  0  0  0  0  0  0  0  0
   -0.4086   -3.6844    0.0000 N   0  0  0  0  0  0  0  0  0  0  0  0
   -1.8351   -3.2209    0.0000 C   0  0  0  0  0  0  0  0  0  0  0  0
   -2.9499   -4.2246    0.0000 O   0  0  0  0  0  0  0  0  0  0  0  0
   -2.1470   -1.7537    0.0000 N   0  0  0  0  0  0  0  0  0  0  0  0
   -3.5736   -1.2902    0.0000 C   0  0  0  0  0  0  0  0  0  0  0  0
   -0.0967   -5.1517    0.0000 C   0  0  0  0  0  0  0  0  0  0  0  0
   -1.2114   -6.1554    0.0000 C   0  0  0  0  0  0  0  0  0  0  0  0
   -2.3261   -7.1591    0.0000 C   0  0  0  0  0  0  0  0  0  0  0  0
  1  2  1
  2  3  1
  3  4  2
  4  5  1
  5  6  2
  6  7  1
  7  8  2
  7  9  1
  9 10  1
 10 11  2
 10 12  1
 12 13  1
  9 14  1
 14 15  1
 15 16  3
  6  2  1
 12  5  1
M  END
>  <COMP_NUM>
1

>  <STEREO_CFG>
StereoCenters    0   0
Atom CFG    0   0   0
Bond CFG    0   0   0


>  <ID>
 99562

>  <Activity>

$$$$

     RDKit          2D

 29 33  0  0  0  0  0  0  0  0999 V2000
   -4.3261  -16.4922    0.0000 C   0  0  0  0  0  0  0  0  0  0  0  0
   -3.5761  -15.1932    0.0000 C   0  0  0  0  0  0  0  0  0  0  0  0
   -4.3261  -13.8941    0.0000 C   0  0  0  0  0  0  0  0  0  0  0  0
   -3.5761  -12.5951    0.0000 C   0  0  0  0  0  0  0  0  0  0  0  0
   -2.0761  -12.5951    0.0000 C   0  0  0  0  0  0  0  0  0  0  0  0
   -1.3261  -13.8941    0.0000 C   0  0  0  0  0  0  0  0  0  0  0  0
   -2.0761  -15.1932    0.0000 C   0  0  0  0  0  0  0  0  0  0  0  0
   -1.3261  -11.2961    0.0000 C   0  0  0  0  0  0  0  0  0  0  0  0
   -1.9363   -9.9258    0.0000 C   0  0  0  0  0  0  0  0  0  0  0  0
   -0.8215   -8.9221    0.0000 S   0  0  0  0  0  0  0  0  0  0  0  0
    0.4775   -9.6721    0.0000 C   0  0  0  0  0  0  0  0  0  0  0  0
    0.1656  -11.1393    0.0000 N   0  0  0  0  0  0  0  0  0  0  0  0
    1.8478   -9.0619    0.0000 C   0  0  0  0  0  0  0  0  0  0  0  0
    2.0046   -7.5702    0.0000 C   0  0  0  0  0  0  0  0  0  0  0  0
    0.8899   -6.5665    0.0000 N   0  0  0  0  0  0  0  0  0  0  0  0
    1.5000   -5.1962    0.0000 C   0  0  0  0  0  0  0  0  0  0  0  0
    2.9918   -5.3529    0.0000 C   0  0  0  0  0  0  0  0  0  0  0  0
    3.3037   -6.8202    0.0000 S   0  0  0  0  0  0  0  0  0  0  0  0
    0.7500   -3.8971    0.0000 C   0  0  0  0  0  0  0  0  0  0  0  0
    1.5000   -2.5981    0.0000 C   0  0  0  0  0  0  0  0  0  0  0  0
    0.7500   -1.2990    0.0000 C   0  0  0  0  0  0  0  0  0  0  0  0
    1.5000    0.0000    0.0000 C   0  0  0  0  0  0  0  0  0  0  0  0
    0.7500    1.2990    0.0000 C   0  0  0  0  0  0  0  0  0  0  0  0
   -0.7500    1.2990    0.0000 C   0  0  0  0  0  0  0  0  0  0  0  0
   -1.5000    0.0000    0.0000 C   0  0  0  0  0  0  0  0  0  0  0  0
   -0.7500   -1.2990    0.0000 C   0  0  0  0  0  0  0  0  0  0  0  0
   -1.5000   -2.5981    0.0000 O   0  0  0  0  0  0  0  0  0  0  0  0
   -0.7500   -3.8971    0.0000 C   0  0  0  0  0  0  0  0  0  0  0  0
   -1.5000   -5.1962    0.0000 O   0  0  0  0  0  0  0  0  0  0  0  0
  1  2  1
  2  3  2
  3  4  1
  4  5  2
  5  6  1
  6  7  2
  5  8  1
  8  9  2
  9 10  1
 10 11  1
 11 12  2
 11 13  1
 13 14  1
 14 15  2
 15 16  1
 16 17  2
 17 18  1
 16 19  1
 19 20  2
 20 21  1
 21 22  2
 22 23  1
 23 24  2
 24 25  1
 25 26  2
 26 27  1
 27 28  1
 28 29  2
  7  2  1
 12  8  1
 18 14  1
 28 19  1
 26 21  1
M  END
>  <COMP_NUM>
1

>  <STEREO_CFG>
StereoCenters    0   0
Atom CFG    0   0   0
Bond CFG    0   0   0


>  <ID>
2906514

>  <Activity>
p450-cyp2c9 inhibitor

$$$$

     RDKit          2D

 23 25  0  0  0  0  0  0  0  0999 V2000
   -5.3696   -8.0956    0.0000 C   0  0  0  0  0  0  0  0  0  0  0  0
   -4.6196   -9.3946    0.0000 N   0  0  0  0  0  0  0  0  0  0  0  0
   -3.1196   -9.3946    0.0000 C   0  0  0  0  0  0  0  0  0  0  0  0
   -2.2379  -10.6081    0.0000 N   0  0  0  0  0  0  0  0  0  0  0  0
   -0.8113  -10.1446    0.0000 C   0  0  0  0  0  0  0  0  0  0  0  0
    0.4022  -11.0263    0.0000 O   0  0  0  0  0  0  0  0  0  0  0  0
   -0.8113   -8.6446    0.0000 C   0  0  0  0  0  0  0  0  0  0  0  0
    0.4022   -7.7629    0.0000 C   0  0  0  0  0  0  0  0  0  0  0  0
    0.2454   -6.2711    0.0000 C   0  0  0  0  0  0  0  0  0  0  0  0
   -1.0537   -5.5211    0.0000 C   0  0  0  0  0  0  0  0  0  0  0  0
   -0.7418   -4.0539    0.0000 C   0  0  0  0  0  0  0  0  0  0  0  0
    0.7500   -3.8971    0.0000 C   0  0  0  0  0  0  0  0  0  0  0  0
    1.3601   -5.2674    0.0000 O   0  0  0  0  0  0  0  0  0  0  0  0
    1.5000   -2.5981    0.0000 S   0  0  0  0  0  0  0  0  0  0  0  0
    0.7500   -1.2990    0.0000 C   0  0  0  0  0  0  0  0  0  0  0  0
    1.5000    0.0000    0.0000 C   0  0  0  0  0  0  0  0  0  0  0  0
    0.7500    1.2990    0.0000 C   0  0  0  0  0  0  0  0  0  0  0  0
   -0.7500    1.2990    0.0000 C   0  0  0  0  0  0  0  0  0  0  0  0
   -1.5000    0.0000    0.0000 C   0  0  0  0  0  0  0  0  0  0  0  0
   -0.7500   -1.2990    0.0000 C   0  0  0  0  0  0  0  0  0  0  0  0
   -1.5000    2.5981    0.0000 Cl  0  0  0  0  0  0  0  0  0  0  0  0
   -2.2379   -8.1811    0.0000 S   0  0  0  0  0  0  0  0  0  0  0  0
   -2.7015  -12.0347    0.0000 C   0  0  0  0  0  0  0  0  0  0  0  0
  1  2  1
  2  3  2
  3  4  1
  4  5  1
  5  6  2
  5  7  1
  7  8  2
  8  9  1
  9 10  2
 10 11  1
 11 12  2
 12 13  1
 12 14  1
 14 15  1
 15 16  2
 16 17  1
 17 18  2
 18 19  1
 19 20  2
 18 21  1
  7 22  1
  4 23  1
 22  3  1
 13  9  1
 20 15  1
M  END
>  <COMP_NUM>
1

>  <STEREO_CFG>
StereoCenters    0   1
Atom CFG    0   0   0
Bond CFG    0   0   0


>  <ID>
1812009

>  <Activity>
p450-cyp2c9 inhibitor

$$$$

     RDKit          2D

 29 32  0  0  0  0  0  0  0  0999 V2000
   -7.5000   -7.7942    0.0000 C   0  0  0  0  0  0  0  0  0  0  0  0
   -8.2500   -6.4952    0.0000 C   0  0  0  0  0  0  0  0  0  0  0  0
   -9.7500   -6.4952    0.0000 C   0  0  0  0  0  0  0  0  0  0  0  0
  -10.5000   -5.1962    0.0000 C   0  0  0  0  0  0  0  0  0  0  0  0
   -9.7500   -3.8971    0.0000 C   0  0  0  0  0  0  0  0  0  0  0  0
   -8.2500   -3.8971    0.0000 C   0  0  0  0  0  0  0  0  0  0  0  0
   -7.5000   -5.1962    0.0000 C   0  0  0  0  0  0  0  0  0  0  0  0
   -6.0000   -5.1962    0.0000 N   0  0  0  0  0  0  0  0  0  0  0  0
   -5.2500   -3.8971    0.0000 C   0  0  0  0  0  0  0  0  0  0  0  0
   -6.0000   -2.5981    0.0000 S   0  0  0  0  0  0  0  0  0  0  0  0
   -3.7500   -3.8971    0.0000 N   0  0  0  0  0  0  0  0  0  0  0  0
   -3.0000   -2.5981    0.0000 C   0  0  0  0  0  0  0  0  0  0  0  0
   -3.7500   -1.2990    0.0000 O   0  0  0  0  0  0  0  0  0  0  0  0
   -1.5000   -2.5981    0.0000 C   0  0  0  0  0  0  0  0  0  0  0  0
   -0.7500   -3.8971    0.0000 C   0  0  0  0  0  0  0  0  0  0  0  0
    0.7500   -3.8971    0.0000 C   0  0  0  0  0  0  0  0  0  0  0  0
    1.5000   -2.5981    0.0000 N   0  0  0  0  0  0  0  0  0  0  0  0
    0.7500   -1.2990    0.0000 C   0  0  0  0  0  0  0  0  0  0  0  0
    1.5000    0.0000    0.0000 C   0  0  0  0  0  0  0  0  0  0  0  0
    0.7500    1.2990    0.0000 C   0  0  0  0  0  0  0  0  0  0  0  0
   -0.7500    1.2990    0.0000 C   0  0  0  0  0  0  0  0  0  0  0  0
   -1.5000    0.0000    0.0000 C   0  0  0  0  0  0  0  0  0  0  0  0
   -0.7500   -1.2990    0.0000 C   0  0  0  0  0  0  0  0  0  0  0  0
    1.5000   -5.1962    0.0000 C   0  0  0  0  0  0  0  0  0  0  0  0
    0.7500   -6.4952    0.0000 C   0  0  0  0  0  0  0  0  0  0  0  0
    1.5000   -7.7942    0.0000 C   0  0  0  0  0  0  0  0  0  0  0  0
    3.0000   -7.7942    0.0000 C   0  0  0  0  0  0  0  0  0  0  0  0
    3.7500   -6.4952    0.0000 C   0  0  0  0  0  0  0  0  0  0  0  0
    3.0000   -5.1962    0.0000 C   0  0  0  0  0  0  0  0  0  0  0  0
  1  2  1
  2  3  2
  3  4  1
  4  5  2
  5  6  1
  6  7  2
  7  8  1
  8  9  1
  9 10  2
  9 11  1
 11 12  1
 12 13  2
 12 14  1
 14 15  2
 15 16  1
 16 17  2
 17 18  1
 18 19  2
 19 20  1
 20 21  2
 21 22  1
 22 23  2
 16 24  1
 24 25  2
 25 26  1
 26 27  2
 27 28  1
 28 29  2
  7  2  1
 23 14  1
 23 18  1
 29 24  1
M  END
>  <COMP_NUM>
1

>  <STEREO_CFG>
StereoCenters    0   0
Atom CFG    0   0   0
Bond CFG    0   0   0


>  <ID>
996679

>  <Activity>
p450-cyp2c9 inhibitor

$$$$

     RDKit          2D

 24 26  0  0  0  0  0  0  0  0999 V2000
    2.5838   -2.1155    0.0000 C   0  0  0  0  0  0  0  0  0  0  0  0
    1.2135   -2.7256    0.0000 C   0  0  0  0  0  0  0  0  0  0  0  0
    0.7500   -1.2990    0.0000 C   0  0  0  0  0  0  0  0  0  0  0  0
    1.5000    0.0000    0.0000 C   0  0  0  0  0  0  0  0  0  0  0  0
    0.7500    1.2990    0.0000 C   0  0  0  0  0  0  0  0  0  0  0  0
   -0.7500    1.2990    0.0000 C   0  0  0  0  0  0  0  0  0  0  0  0
   -1.5000    0.0000    0.0000 C   0  0  0  0  0  0  0  0  0  0  0  0
   -0.7500   -1.2990    0.0000 C   0  0  0  0  0  0  0  0  0  0  0  0
   -1.2135   -2.7256    0.0000 N   0  0  0  0  0  0  0  0  0  0  0  0
   -0.0000   -3.6073    0.0000 C   0  0  0  0  0  0  0  0  0  0  0  0
   -0.0000   -5.1073    0.0000 C   0  0  0  0  0  0  0  0  0  0  0  0
   -1.2990   -5.8573    0.0000 C   0  0  0  0  0  0  0  0  0  0  0  0
   -1.2990   -7.3573    0.0000 N   0  0  0  0  0  0  0  0  0  0  0  0
   -2.5981   -8.1073    0.0000 C   0  0  0  0  0  0  0  0  0  0  0  0
   -3.8971   -7.3573    0.0000 C   0  0  0  0  0  0  0  0  0  0  0  0
   -5.1962   -8.1073    0.0000 C   0  0  0  0  0  0  0  0  0  0  0  0
   -5.1962   -9.6073    0.0000 C   0  0  0  0  0  0  0  0  0  0  0  0
   -3.8971  -10.3573    0.0000 C   0  0  0  0  0  0  0  0  0  0  0  0
   -2.5981   -9.6073    0.0000 C   0  0  0  0  0  0  0  0  0  0  0  0
   -6.4952  -10.3573    0.0000 N   0  0  0  0  0  0  0  0  0  0  0  0
   -7.7942   -9.6073    0.0000 C   0  0  0  0  0  0  0  0  0  0  0  0
   -6.4952  -11.8573    0.0000 C   0  0  0  0  0  0  0  0  0  0  0  0
   -2.6401   -3.1891    0.0000 C   0  0  0  0  0  0  0  0  0  0  0  0
    1.9635   -4.0247    0.0000 C   0  0  0  0  0  0  0  0  0  0  0  0
  1  2  1
  2  3  1
  3  4  2
  4  5  1
  5  6  2
  6  7  1
  7  8  2
  8  9  1
  9 10  1
 10 11  2
 11 12  1
 12 13  2
 13 14  1
 14 15  2
 15 16  1
 16 17  2
 17 18  1
 18 19  2
 17 20  1
 20 21  1
 20 22  1
  9 23  1
  2 24  1
 10  2  1
  8  3  1
 19 14  1
M  END
>  <COMP_NUM>
1

>  <STEREO_CFG>
StereoCenters    0   1
Atom CFG    0   0   0
Bond CFG    0   0   0


>  <ID>
 1676177

>  <Activity>

$$$$

     RDKit          2D

 22 24  0  0  0  0  0  0  0  0999 V2000
    5.5510   -5.0236    0.0000 C   0  0  0  0  0  0  0  0  0  0  0  0
    6.6505   -4.0034    0.0000 N   0  3  0  0  0  0  0  0  0  0  0  0
    7.7501   -2.9831    0.0000 C   0  0  0  0  0  0  0  0  0  0  0  0
    5.6303   -2.9038    0.0000 C   0  0  0  0  0  0  0  0  0  0  0  0
    4.1679   -3.2376    0.0000 C   0  0  0  0  0  0  0  0  0  0  0  0
    3.1476   -2.1380    0.0000 C   0  0  0  0  0  0  0  0  0  0  0  0
    1.6852   -2.4718    0.0000 C   0  0  0  0  0  0  0  0  0  0  0  0
    0.7500   -1.2990    0.0000 C   0  0  0  0  0  0  0  0  0  0  0  0
    1.5000    0.0000    0.0000 C   0  0  0  0  0  0  0  0  0  0  0  0
    0.7500    1.2990    0.0000 C   0  0  0  0  0  0  0  0  0  0  0  0
   -0.7500    1.2990    0.0000 C   0  0  0  0  0  0  0  0  0  0  0  0
   -1.5000    0.0000    0.0000 C   0  0  0  0  0  0  0  0  0  0  0  0
   -0.7500   -1.2990    0.0000 C   0  0  0  0  0  0  0  0  0  0  0  0
   -1.6852   -2.4718    0.0000 C   0  0  0  0  0  0  0  0  0  0  0  0
   -1.3515   -3.9342    0.0000 C   0  0  0  0  0  0  0  0  0  0  0  0
   -0.0000   -4.5850    0.0000 C   0  0  0  0  0  0  0  0  0  0  0  0
   -0.1121   -6.0808    0.0000 C   0  0  0  0  0  0  0  0  0  0  0  0
    1.1273   -6.9258    0.0000 C   0  0  0  0  0  0  0  0  0  0  0  0
    2.4787   -6.2750    0.0000 C   0  0  0  0  0  0  0  0  0  0  0  0
    2.5908   -4.7792    0.0000 C   0  0  0  0  0  0  0  0  0  0  0  0
    1.3515   -3.9342    0.0000 C   0  0  0  0  0  0  0  0  0  0  0  0
    7.6708   -5.1030    0.0000 O   0  5  0  0  0  0  0  0  0  0  0  0
  1  2  1
  2  3  1
  2  4  1
  4  5  1
  5  6  1
  6  7  2
  7  8  1
  8  9  2
  9 10  1
 10 11  2
 11 12  1
 12 13  2
 13 14  1
 14 15  1
 15 16  1
 16 17  2
 17 18  1
 18 19  2
 19 20  1
 20 21  2
  2 22  1
 21  7  1
 13  8  1
 21 16  1
M  END
>  <COMP_NUM>
1

>  <STEREO_CFG>
StereoCenters    0   0
Atom CFG    0   0   0
Bond CFG    0   0   0


>  <ID>
 20313

>  <Activity>

$$$$

     RDKit          2D

 29 32  0  0  0  0  0  0  0  0999 V2000
  -10.5000   -2.5981    0.0000 C   0  0  0  0  0  0  0  0  0  0  0  0
   -9.7500   -3.8971    0.0000 C   0  0  0  0  0  0  0  0  0  0  0  0
   -8.2500   -3.8971    0.0000 C   0  0  0  0  0  0  0  0  0  0  0  0
   -7.5000   -5.1962    0.0000 C   0  0  0  0  0  0  0  0  0  0  0  0
   -8.2500   -6.4952    0.0000 C   0  0  0  0  0  0  0  0  0  0  0  0
   -9.7500   -6.4952    0.0000 C   0  0  0  0  0  0  0  0  0  0  0  0
  -10.5000   -5.1962    0.0000 C   0  0  0  0  0  0  0  0  0  0  0  0
   -6.0000   -5.1962    0.0000 N   0  0  0  0  0  0  0  0  0  0  0  0
   -5.2500   -3.8971    0.0000 C   0  0  0  0  0  0  0  0  0  0  0  0
   -6.0000   -2.5981    0.0000 S   0  0  0  0  0  0  0  0  0  0  0  0
   -3.7500   -3.8971    0.0000 N   0  0  0  0  0  0  0  0  0  0  0  0
   -3.0000   -2.5981    0.0000 C   0  0  0  0  0  0  0  0  0  0  0  0
   -3.7500   -1.2990    0.0000 O   0  0  0  0  0  0  0  0  0  0  0  0
   -1.5000   -2.5981    0.0000 C   0  0  0  0  0  0  0  0  0  0  0  0
   -0.7500   -3.8971    0.0000 C   0  0  0  0  0  0  0  0  0  0  0  0
    0.7500   -3.8971    0.0000 C   0  0  0  0  0  0  0  0  0  0  0  0
    1.5000   -2.5981    0.0000 N   0  0  0  0  0  0  0  0  0  0  0  0
    0.7500   -1.2990    0.0000 C   0  0  0  0  0  0  0  0  0  0  0  0
    1.5000    0.0000    0.0000 C   0  0  0  0  0  0  0  0  0  0  0  0
    0.7500    1.2990    0.0000 C   0  0  0  0  0  0  0  0  0  0  0  0
   -0.7500    1.2990    0.0000 C   0  0  0  0  0  0  0  0  0  0  0  0
   -1.5000    0.0000    0.0000 C   0  0  0  0  0  0  0  0  0  0  0  0
   -0.7500   -1.2990    0.0000 C   0  0  0  0  0  0  0  0  0  0  0  0
    1.5000   -5.1962    0.0000 C   0  0  0  0  0  0  0  0  0  0  0  0
    0.7500   -6.4952    0.0000 C   0  0  0  0  0  0  0  0  0  0  0  0
    1.5000   -7.7942    0.0000 C   0  0  0  0  0  0  0  0  0  0  0  0
    3.0000   -7.7942    0.0000 C   0  0  0  0  0  0  0  0  0  0  0  0
    3.7500   -6.4952    0.0000 C   0  0  0  0  0  0  0  0  0  0  0  0
    3.0000   -5.1962    0.0000 C   0  0  0  0  0  0  0  0  0  0  0  0
  1  2  1
  2  3  2
  3  4  1
  4  5  2
  5  6  1
  6  7  2
  4  8  1
  8  9  1
  9 10  2
  9 11  1
 11 12  1
 12 13  2
 12 14  1
 14 15  2
 15 16  1
 16 17  2
 17 18  1
 18 19  2
 19 20  1
 20 21  2
 21 22  1
 22 23  2
 16 24  1
 24 25  2
 25 26  1
 26 27  2
 27 28  1
 28 29  2
  7  2  1
 23 14  1
 23 18  1
 29 24  1
M  END
>  <COMP_NUM>
1

>  <STEREO_CFG>
StereoCenters    0   0
Atom CFG    0   0   0
Bond CFG    0   0   0


>  <ID>
 996839

>  <Activity>

$$$$

     RDKit          2D

 31 34  0  0  0  0  0  0  0  0999 V2000
   -1.4418   -3.8810    0.0000 C   0  0  0  0  0  0  0  0  0  0  0  0
   -1.7537   -2.4138    0.0000 C   0  0  0  0  0  0  0  0  0  0  0  0
   -3.1240   -1.8037    0.0000 C   0  0  0  0  0  0  0  0  0  0  0  0
   -2.9672   -0.3119    0.0000 S   0  0  0  0  0  0  0  0  0  0  0  0
   -1.5000    0.0000    0.0000 C   0  0  0  0  0  0  0  0  0  0  0  0
   -0.7500   -1.2990    0.0000 C   0  0  0  0  0  0  0  0  0  0  0  0
    0.7500   -1.2990    0.0000 C   0  0  0  0  0  0  0  0  0  0  0  0
    1.5000    0.0000    0.0000 N   0  0  0  0  0  0  0  0  0  0  0  0
    0.7500    1.2990    0.0000 C   0  0  0  0  0  0  0  0  0  0  0  0
   -0.7500    1.2990    0.0000 N   0  0  0  0  0  0  0  0  0  0  0  0
    1.5000   -2.5981    0.0000 S   0  0  0  0  0  0  0  0  0  0  0  0
    3.0000   -2.5981    0.0000 C   0  0  0  0  0  0  0  0  0  0  0  0
    3.7500   -3.8971    0.0000 C   0  0  0  0  0  0  0  0  0  0  0  0
    3.0000   -5.1962    0.0000 O   0  0  0  0  0  0  0  0  0  0  0  0
    5.2500   -3.8971    0.0000 N   0  0  0  0  0  0  0  0  0  0  0  0
    6.0000   -5.1962    0.0000 C   0  0  0  0  0  0  0  0  0  0  0  0
    7.4918   -5.3529    0.0000 C   0  0  0  0  0  0  0  0  0  0  0  0
    7.8037   -6.8202    0.0000 C   0  0  0  0  0  0  0  0  0  0  0  0
    6.5046   -7.5702    0.0000 C   0  0  0  0  0  0  0  0  0  0  0  0
    5.3899   -6.5665    0.0000 S   0  0  0  0  0  0  0  0  0  0  0  0
    9.1740   -7.4303    0.0000 C   0  0  0  0  0  0  0  0  0  0  0  0
    9.3308   -8.9221    0.0000 C   0  0  0  0  0  0  0  0  0  0  0  0
   10.7011   -9.5322    0.0000 C   0  0  0  0  0  0  0  0  0  0  0  0
   11.9146   -8.6505    0.0000 C   0  0  0  0  0  0  0  0  0  0  0  0
   11.7578   -7.1587    0.0000 C   0  0  0  0  0  0  0  0  0  0  0  0
   10.3875   -6.5486    0.0000 C   0  0  0  0  0  0  0  0  0  0  0  0
    8.4955   -4.2382    0.0000 C   0  0  0  0  0  0  0  0  0  0  0  0
    8.0320   -2.8116    0.0000 O   0  0  0  0  0  0  0  0  0  0  0  0
    9.9627   -4.5501    0.0000 O   0  0  0  0  0  0  0  0  0  0  0  0
   10.9664   -3.4354    0.0000 C   0  0  0  0  0  0  0  0  0  0  0  0
   -4.4231   -2.5537    0.0000 C   0  0  0  0  0  0  0  0  0  0  0  0
  1  2  1
  2  3  2
  3  4  1
  4  5  1
  5  6  2
  6  7  1
  7  8  2
  8  9  1
  9 10  2
  7 11  1
 11 12  1
 12 13  1
 13 14  2
 13 15  1
 15 16  1
 16 17  2
 17 18  1
 18 19  2
 19 20  1
 18 21  1
 21 22  2
 22 23  1
 23 24  2
 24 25  1
 25 26  2
 17 27  1
 27 28  2
 27 29  1
 29 30  1
  3 31  1
  6  2  1
 10  5  1
 20 16  1
 26 21  1
M  END
>  <COMP_NUM>
1

>  <STEREO_CFG>
StereoCenters    0   0
Atom CFG    0   0   0
Bond CFG    0   0   0


>  <ID>
1632519

>  <Activity>
p450-cyp2c9 inhibitor

$$$$

     RDKit          2D

 28 31  0  0  0  0  0  0  0  0999 V2000
    1.5000    0.0000    0.0000 C   0  0  0  0  0  0  0  0  0  0  0  0
    0.7500   -1.2990    0.0000 C   0  0  0  0  0  0  0  0  0  0  0  0
   -0.7500   -1.2990    0.0000 N   0  0  0  0  0  0  0  0  0  0  0  0
   -1.5000    0.0000    0.0000 C   0  0  0  0  0  0  0  0  0  0  0  0
   -0.7500    1.2990    0.0000 C   0  0  0  0  0  0  0  0  0  0  0  0
    0.7500    1.2990    0.0000 N   0  0  0  0  0  0  0  0  0  0  0  0
    1.5000    2.5981    0.0000 C   0  0  0  0  0  0  0  0  0  0  0  0
    3.0000    2.5981    0.0000 C   0  0  0  0  0  0  0  0  0  0  0  0
    3.7500    1.2990    0.0000 C   0  0  0  0  0  0  0  0  0  0  0  0
    5.2500    1.2990    0.0000 C   0  0  0  0  0  0  0  0  0  0  0  0
    6.0000    2.5981    0.0000 C   0  0  0  0  0  0  0  0  0  0  0  0
    5.2500    3.8971    0.0000 C   0  0  0  0  0  0  0  0  0  0  0  0
    3.7500    3.8971    0.0000 C   0  0  0  0  0  0  0  0  0  0  0  0
    0.7500    3.8971    0.0000 C   0  0  0  0  0  0  0  0  0  0  0  0
    1.5000    5.1962    0.0000 C   0  0  0  0  0  0  0  0  0  0  0  0
    0.7500    6.4952    0.0000 C   0  0  0  0  0  0  0  0  0  0  0  0
   -0.7500    6.4952    0.0000 C   0  0  0  0  0  0  0  0  0  0  0  0
   -1.5000    5.1962    0.0000 C   0  0  0  0  0  0  0  0  0  0  0  0
   -0.7500    3.8971    0.0000 C   0  0  0  0  0  0  0  0  0  0  0  0
   -1.5000   -2.5981    0.0000 C   0  0  0  0  0  0  0  0  0  0  0  0
   -0.7500   -3.8971    0.0000 S   0  0  0  0  0  0  0  0  0  0  0  0
   -3.0000   -2.5981    0.0000 N   0  0  0  0  0  0  0  0  0  0  0  0
   -3.7500   -3.8971    0.0000 C   0  0  0  0  0  0  0  0  0  0  0  0
   -5.2500   -3.8971    0.0000 C   0  0  0  0  0  0  0  0  0  0  0  0
   -6.1317   -5.1106    0.0000 C   0  0  0  0  0  0  0  0  0  0  0  0
   -7.5583   -4.6471    0.0000 C   0  0  0  0  0  0  0  0  0  0  0  0
   -7.5583   -3.1471    0.0000 C   0  0  0  0  0  0  0  0  0  0  0  0
   -6.1317   -2.6836    0.0000 O   0  0  0  0  0  0  0  0  0  0  0  0
  1  2  1
  2  3  1
  3  4  1
  4  5  1
  5  6  1
  6  7  1
  7  8  1
  8  9  2
  9 10  1
 10 11  2
 11 12  1
 12 13  2
  7 14  1
 14 15  2
 15 16  1
 16 17  2
 17 18  1
 18 19  2
  3 20  1
 20 21  2
 20 22  1
 22 23  1
 23 24  1
 24 25  2
 25 26  1
 26 27  2
 27 28  1
  6  1  1
 13  8  1
 19 14  1
 28 24  1
M  END
>  <COMP_NUM>
1

>  <STEREO_CFG>
StereoCenters    0   0
Atom CFG    0   0   0
Bond CFG    0   0   0


>  <ID>
1075974

>  <Activity>
p450-cyp2c9 inhibitor

$$$$

     RDKit          2D

 24 27  0  0  0  0  0  0  0  0999 V2000
    3.7500   -1.2990    0.0000 C   0  0  0  0  0  0  0  0  0  0  0  0
    3.0000    0.0000    0.0000 O   0  0  0  0  0  0  0  0  0  0  0  0
    1.5000    0.0000    0.0000 C   0  0  0  0  0  0  0  0  0  0  0  0
    0.7500   -1.2990    0.0000 N   0  0  0  0  0  0  0  0  0  0  0  0
   -0.7500   -1.2990    0.0000 C   0  0  0  0  0  0  0  0  0  0  0  0
   -1.5000    0.0000    0.0000 C   0  0  0  0  0  0  0  0  0  0  0  0
   -0.7500    1.2990    0.0000 C   0  0  0  0  0  0  0  0  0  0  0  0
    0.7500    1.2990    0.0000 N   0  0  0  0  0  0  0  0  0  0  0  0
   -1.5000    2.5981    0.0000 N   0  0  0  0  0  0  0  0  0  0  0  0
   -3.0000    2.5981    0.0000 C   0  0  0  0  0  0  0  0  0  0  0  0
   -3.7500    3.8971    0.0000 O   0  0  0  0  0  0  0  0  0  0  0  0
   -3.7500    1.2990    0.0000 C   0  0  0  0  0  0  0  0  0  0  0  0
   -3.0000    0.0000    0.0000 N   0  0  0  0  0  0  0  0  0  0  0  0
   -5.2500    1.2990    0.0000 C   0  0  0  0  0  0  0  0  0  0  0  0
   -6.1317    0.0855    0.0000 C   0  0  0  0  0  0  0  0  0  0  0  0
   -7.5583    0.5490    0.0000 C   0  0  0  0  0  0  0  0  0  0  0  0
   -7.5583    2.0490    0.0000 C   0  0  0  0  0  0  0  0  0  0  0  0
   -6.1317    2.5126    0.0000 S   0  0  0  0  0  0  0  0  0  0  0  0
   -0.7500    3.8971    0.0000 C   0  0  0  0  0  0  0  0  0  0  0  0
    0.7500    3.8971    0.0000 C   0  0  0  0  0  0  0  0  0  0  0  0
    1.6317    5.1106    0.0000 C   0  0  0  0  0  0  0  0  0  0  0  0
    3.0583    4.6471    0.0000 C   0  0  0  0  0  0  0  0  0  0  0  0
    3.0583    3.1471    0.0000 C   0  0  0  0  0  0  0  0  0  0  0  0
    1.6317    2.6836    0.0000 S   0  0  0  0  0  0  0  0  0  0  0  0
  1  2  1
  2  3  1
  3  4  2
  4  5  1
  5  6  2
  6  7  1
  7  8  2
  7  9  1
  9 10  1
 10 11  2
 10 12  1
 12 13  2
 12 14  1
 14 15  2
 15 16  1
 16 17  2
 17 18  1
  9 19  1
 19 20  1
 20 21  2
 21 22  1
 22 23  2
 23 24  1
  8  3  1
 13  6  1
 18 14  1
 24 20  1
M  END
>  <COMP_NUM>
1

>  <STEREO_CFG>
StereoCenters    0   0
Atom CFG    0   0   0
Bond CFG    0   0   0


>  <ID>
3235128

>  <Activity>
p450-cyp2c9 inhibitor

$$$$

     RDKit          2D

 23 25  0  0  0  0  0  0  0  0999 V2000
   -3.0000   -7.7942    0.0000 C   0  0  0  0  0  0  0  0  0  0  0  0
   -1.5000   -7.7942    0.0000 C   0  0  0  0  0  0  0  0  0  0  0  0
   -0.7500   -6.4952    0.0000 C   0  0  0  0  0  0  0  0  0  0  0  0
   -1.5000   -5.1962    0.0000 C   0  0  0  0  0  0  0  0  0  0  0  0
   -0.7500   -3.8971    0.0000 C   0  0  0  0  0  0  0  0  0  0  0  0
    0.7500   -3.8971    0.0000 C   0  0  0  0  0  0  0  0  0  0  0  0
    1.5000   -5.1962    0.0000 C   0  0  0  0  0  0  0  0  0  0  0  0
    0.7500   -6.4952    0.0000 C   0  0  0  0  0  0  0  0  0  0  0  0
    1.5000   -2.5981    0.0000 S   0  0  0  0  0  0  0  0  0  0  0  0
    0.7500   -1.2990    0.0000 C   0  0  0  0  0  0  0  0  0  0  0  0
    1.5000    0.0000    0.0000 C   0  0  0  0  0  0  0  0  0  0  0  0
    0.7500    1.2990    0.0000 C   0  0  0  0  0  0  0  0  0  0  0  0
   -0.7500    1.2990    0.0000 C   0  0  0  0  0  0  0  0  0  0  0  0
   -1.5000    0.0000    0.0000 C   0  0  0  0  0  0  0  0  0  0  0  0
   -0.7500   -1.2990    0.0000 C   0  0  0  0  0  0  0  0  0  0  0  0
   -1.5000   -2.5981    0.0000 N   0  0  0  0  0  0  0  0  0  0  0  0
   -3.0000   -2.5981    0.0000 C   0  0  0  0  0  0  0  0  0  0  0  0
   -3.7500   -1.2990    0.0000 C   0  0  0  0  0  0  0  0  0  0  0  0
   -5.2500   -1.2990    0.0000 C   0  0  0  0  0  0  0  0  0  0  0  0
   -3.0000    0.0000    0.0000 C   0  0  0  0  0  0  0  0  0  0  0  0
   -3.7500    1.2990    0.0000 N   0  0  0  0  0  0  0  0  0  0  0  0
   -3.0000    2.5981    0.0000 C   0  0  0  0  0  0  0  0  0  0  0  0
   -5.2500    1.2990    0.0000 C   0  0  0  0  0  0  0  0  0  0  0  0
  1  2  1
  2  3  1
  3  4  2
  4  5  1
  5  6  2
  6  7  1
  7  8  2
  6  9  1
  9 10  1
 10 11  2
 11 12  1
 12 13  2
 13 14  1
 14 15  2
 15 16  1
 16 17  1
 17 18  1
 18 19  1
 18 20  1
 20 21  1
 21 22  1
 21 23  1
  8  3  1
 16  5  1
 15 10  1
M  END
>  <COMP_NUM>
1

>  <STEREO_CFG>
StereoCenters    1   0
Atom CFG    0   0   0
Bond CFG    0   0   1


>  <ID>
 3246520

>  <Activity>

$$$$

     RDKit          2D

 22 24  0  0  0  0  0  0  0  0999 V2000
    7.5000   -2.5981    0.0000 C   0  0  0  0  0  0  0  0  0  0  0  0
    6.0000   -2.5981    0.0000 C   0  0  0  0  0  0  0  0  0  0  0  0
    5.2500   -1.2990    0.0000 C   0  0  0  0  0  0  0  0  0  0  0  0
    3.7500   -1.2990    0.0000 C   0  0  0  0  0  0  0  0  0  0  0  0
    3.0000    0.0000    0.0000 S   0  0  0  0  0  0  0  0  0  0  0  0
    1.5000    0.0000    0.0000 C   0  0  0  0  0  0  0  0  0  0  0  0
    0.7500   -1.2990    0.0000 C   0  0  0  0  0  0  0  0  0  0  0  0
   -0.7500   -1.2990    0.0000 N   0  0  0  0  0  0  0  0  0  0  0  0
   -1.7537   -2.4138    0.0000 C   0  0  0  0  0  0  0  0  0  0  0  0
   -3.1240   -1.8037    0.0000 C   0  0  0  0  0  0  0  0  0  0  0  0
   -2.9672   -0.3119    0.0000 N   0  0  0  0  0  0  0  0  0  0  0  0
   -1.5000    0.0000    0.0000 C   0  0  0  0  0  0  0  0  0  0  0  0
   -0.7500    1.2990    0.0000 C   0  0  0  0  0  0  0  0  0  0  0  0
    0.7500    1.2990    0.0000 C   0  0  0  0  0  0  0  0  0  0  0  0
   -4.4231   -2.5537    0.0000 C   0  0  0  0  0  0  0  0  0  0  0  0
   -5.7221   -1.8037    0.0000 C   0  0  0  0  0  0  0  0  0  0  0  0
   -7.0211   -2.5537    0.0000 C   0  0  0  0  0  0  0  0  0  0  0  0
   -7.0211   -4.0537    0.0000 C   0  0  0  0  0  0  0  0  0  0  0  0
   -5.7221   -4.8037    0.0000 C   0  0  0  0  0  0  0  0  0  0  0  0
   -4.4231   -4.0537    0.0000 C   0  0  0  0  0  0  0  0  0  0  0  0
   -8.3202   -4.8037    0.0000 C   0  0  0  0  0  0  0  0  0  0  0  0
   -9.6192   -5.5537    0.0000 N   0  0  0  0  0  0  0  0  0  0  0  0
  1  2  1
  2  3  1
  3  4  1
  4  5  1
  5  6  1
  6  7  2
  7  8  1
  8  9  1
  9 10  2
 10 11  1
 11 12  2
 12 13  1
 13 14  2
 10 15  1
 15 16  2
 16 17  1
 17 18  2
 18 19  1
 19 20  2
 18 21  1
 21 22  3
 14  6  1
 12  8  1
 20 15  1
M  END
>  <COMP_NUM>
1

>  <STEREO_CFG>
StereoCenters    0   0
Atom CFG    0   0   0
Bond CFG    0   0   0


>  <ID>
7309570

>  <Activity>
p450-cyp2c9 inhibitor

$$$$

     RDKit          2D

 25 27  0  0  0  0  0  0  0  0999 V2000
    5.2500   -1.2990    0.0000 C   0  0  0  0  0  0  0  0  0  0  0  0
    3.7500   -1.2990    0.0000 N   0  0  0  0  0  0  0  0  0  0  0  0
    3.0000   -2.5981    0.0000 C   0  0  0  0  0  0  0  0  0  0  0  0
    3.0000    0.0000    0.0000 C   0  0  0  0  0  0  0  0  0  0  0  0
    3.7500    1.2990    0.0000 O   0  0  0  0  0  0  0  0  0  0  0  0
    1.5000    0.0000    0.0000 C   0  0  0  0  0  0  0  0  0  0  0  0
    0.7500   -1.2990    0.0000 C   0  0  0  0  0  0  0  0  0  0  0  0
   -0.7500   -1.2990    0.0000 C   0  0  0  0  0  0  0  0  0  0  0  0
   -1.5000    0.0000    0.0000 C   0  0  0  0  0  0  0  0  0  0  0  0
   -0.7500    1.2990    0.0000 C   0  0  0  0  0  0  0  0  0  0  0  0
    0.7500    1.2990    0.0000 C   0  0  0  0  0  0  0  0  0  0  0  0
   -3.0000    0.0000    0.0000 C   0  0  0  0  0  0  0  0  0  0  0  0
   -3.7500    1.2990    0.0000 C   0  0  0  0  0  0  0  0  0  0  0  0
   -5.2500    1.2990    0.0000 N   0  0  0  0  0  0  0  0  0  0  0  0
   -6.0000    0.0000    0.0000 C   0  0  0  0  0  0  0  0  0  0  0  0
   -5.2500   -1.2990    0.0000 N   0  0  0  0  0  0  0  0  0  0  0  0
   -3.7500   -1.2990    0.0000 C   0  0  0  0  0  0  0  0  0  0  0  0
   -3.0000   -2.5981    0.0000 N   0  0  0  0  0  0  0  0  0  0  0  0
   -3.7500   -3.8971    0.0000 C   0  0  0  0  0  0  0  0  0  0  0  0
   -1.5000   -2.5981    0.0000 C   0  0  0  0  0  0  0  0  0  0  0  0
   -0.7500   -3.8971    0.0000 C   0  0  0  0  0  0  0  0  0  0  0  0
    0.7418   -4.0539    0.0000 C   0  0  0  0  0  0  0  0  0  0  0  0
    1.0537   -5.5211    0.0000 C   0  0  0  0  0  0  0  0  0  0  0  0
   -0.2454   -6.2711    0.0000 C   0  0  0  0  0  0  0  0  0  0  0  0
   -1.3601   -5.2674    0.0000 O   0  0  0  0  0  0  0  0  0  0  0  0
  1  2  1
  2  3  1
  2  4  1
  4  5  2
  4  6  1
  6  7  2
  7  8  1
  8  9  2
  9 10  1
 10 11  2
  9 12  1
 12 13  2
 13 14  1
 14 15  2
 15 16  1
 16 17  2
 17 18  1
 18 19  1
 18 20  1
 20 21  1
 21 22  2
 22 23  1
 23 24  2
 24 25  1
 11  6  1
 17 12  1
 25 21  1
M  END
>  <COMP_NUM>
1

>  <STEREO_CFG>
StereoCenters    0   0
Atom CFG    0   0   0
Bond CFG    0   0   0


>  <ID>
 3234078

>  <Activity>

$$$$

     RDKit          2D

 30 33  0  0  0  0  0  0  0  0999 V2000
    8.2500    3.8971    0.0000 C   0  0  0  0  0  0  0  0  0  0  0  0
    7.5000    2.5981    0.0000 N   0  0  0  0  0  0  0  0  0  0  0  0
    8.2500    1.2990    0.0000 C   0  0  0  0  0  0  0  0  0  0  0  0
    7.5000   -0.0000    0.0000 C   0  0  0  0  0  0  0  0  0  0  0  0
    6.0000   -0.0000    0.0000 N   0  0  0  0  0  0  0  0  0  0  0  0
    5.2500    1.2990    0.0000 C   0  0  0  0  0  0  0  0  0  0  0  0
    6.0000    2.5981    0.0000 C   0  0  0  0  0  0  0  0  0  0  0  0
    5.2500   -1.2990    0.0000 C   0  0  0  0  0  0  0  0  0  0  0  0
    3.7500   -1.2990    0.0000 C   0  0  0  0  0  0  0  0  0  0  0  0
    3.0000   -2.5981    0.0000 C   0  0  0  0  0  0  0  0  0  0  0  0
    1.5000   -2.5981    0.0000 C   0  0  0  0  0  0  0  0  0  0  0  0
    0.7500   -1.2990    0.0000 C   0  0  0  0  0  0  0  0  0  0  0  0
    1.5000    0.0000    0.0000 C   0  0  0  0  0  0  0  0  0  0  0  0
    0.7500    1.2990    0.0000 C   0  0  0  0  0  0  0  0  0  0  0  0
   -0.7500    1.2990    0.0000 C   0  0  0  0  0  0  0  0  0  0  0  0
   -1.5000    0.0000    0.0000 C   0  0  0  0  0  0  0  0  0  0  0  0
   -0.7500   -1.2990    0.0000 C   0  0  0  0  0  0  0  0  0  0  0  0
   -1.5000   -2.5981    0.0000 S   0  0  0  0  0  0  0  0  0  0  0  0
   -0.7500   -3.8971    0.0000 C   0  0  0  0  0  0  0  0  0  0  0  0
    0.7500   -3.8971    0.0000 C   0  0  0  0  0  0  0  0  0  0  0  0
    1.5000   -5.1962    0.0000 C   0  0  0  0  0  0  0  0  0  0  0  0
    0.7500   -6.4952    0.0000 C   0  0  0  0  0  0  0  0  0  0  0  0
   -0.7500   -6.4952    0.0000 C   0  0  0  0  0  0  0  0  0  0  0  0
   -1.5000   -5.1962    0.0000 C   0  0  0  0  0  0  0  0  0  0  0  0
    1.5000   -7.7942    0.0000 S   0  0  0  0  0  0  0  0  0  0  0  0
    0.2010   -8.5442    0.0000 O   0  0  0  0  0  0  0  0  0  0  0  0
    2.7990   -7.0442    0.0000 O   0  0  0  0  0  0  0  0  0  0  0  0
    2.2500   -9.0933    0.0000 N   0  0  0  0  0  0  0  0  0  0  0  0
    3.7500   -9.0933    0.0000 C   0  0  0  0  0  0  0  0  0  0  0  0
    1.5000  -10.3923    0.0000 C   0  0  0  0  0  0  0  0  0  0  0  0
  1  2  1
  2  3  1
  3  4  1
  4  5  1
  5  6  1
  6  7  1
  5  8  1
  8  9  1
  9 10  1
 10 11  2
 11 12  1
 12 13  2
 13 14  1
 14 15  2
 15 16  1
 16 17  2
 17 18  1
 18 19  1
 19 20  2
 20 21  1
 21 22  2
 22 23  1
 23 24  2
 22 25  1
 25 26  2
 25 27  2
 25 28  1
 28 29  1
 28 30  1
  7  2  1
 20 11  1
 17 12  1
 24 19  1
M  END
>  <COMP_NUM>
1

>  <STEREO_CFG>
StereoCenters    0   1
Atom CFG    0   0   0
Bond CFG    0   0   0


>  <ID>
 941650

>  <Activity>

$$$$

     RDKit          2D

 16 17  0  0  0  0  0  0  0  0999 V2000
   -3.8971   -5.8573    0.0000 C   0  0  0  0  0  0  0  0  0  0  0  0
   -2.5981   -5.1073    0.0000 C   0  0  0  0  0  0  0  0  0  0  0  0
   -2.5981   -3.6073    0.0000 O   0  0  0  0  0  0  0  0  0  0  0  0
   -1.2990   -5.8573    0.0000 N   0  0  0  0  0  0  0  0  0  0  0  0
   -1.2990   -7.3573    0.0000 C   0  0  0  0  0  0  0  0  0  0  0  0
   -0.0000   -5.1073    0.0000 C   0  0  0  0  0  0  0  0  0  0  0  0
   -0.0000   -3.6073    0.0000 C   0  0  0  0  0  0  0  0  0  0  0  0
    1.2135   -2.7256    0.0000 C   0  0  0  0  0  0  0  0  0  0  0  0
    2.6401   -3.1891    0.0000 O   0  0  0  0  0  0  0  0  0  0  0  0
    0.7500   -1.2990    0.0000 C   0  0  0  0  0  0  0  0  0  0  0  0
    1.5000    0.0000    0.0000 C   0  0  0  0  0  0  0  0  0  0  0  0
    0.7500    1.2990    0.0000 C   0  0  0  0  0  0  0  0  0  0  0  0
   -0.7500    1.2990    0.0000 C   0  0  0  0  0  0  0  0  0  0  0  0
   -1.5000    0.0000    0.0000 C   0  0  0  0  0  0  0  0  0  0  0  0
   -0.7500   -1.2990    0.0000 C   0  0  0  0  0  0  0  0  0  0  0  0
   -1.2135   -2.7256    0.0000 S   0  0  0  0  0  0  0  0  0  0  0  0
  1  2  1
  2  3  2
  2  4  1
  4  5  1
  4  6  1
  6  7  2
  7  8  1
  8  9  2
  8 10  1
 10 11  2
 11 12  1
 12 13  2
 13 14  1
 14 15  2
 15 16  1
 16  7  1
 15 10  1
M  END
>  <COMP_NUM>
1

>  <STEREO_CFG>
StereoCenters    0   1
Atom CFG    0   0   0
Bond CFG    0   0   0


>  <ID>
 744711

>  <Activity>

$$$$

     RDKit          2D

 23 25  0  0  0  0  0  0  0  0999 V2000
    6.0000   -2.5981    0.0000 C   0  0  0  0  0  0  0  0  0  0  0  0
    5.2500   -3.8971    0.0000 N   0  0  0  0  0  0  0  0  0  0  0  0
    6.0000   -5.1962    0.0000 C   0  0  0  0  0  0  0  0  0  0  0  0
    3.7500   -3.8971    0.0000 C   0  0  0  0  0  0  0  0  0  0  0  0
    3.0000   -5.1962    0.0000 C   0  0  0  0  0  0  0  0  0  0  0  0
    3.7500   -6.4952    0.0000 C   0  0  0  0  0  0  0  0  0  0  0  0
    3.0000   -7.7942    0.0000 C   0  0  0  0  0  0  0  0  0  0  0  0
    1.5000   -7.7942    0.0000 C   0  0  0  0  0  0  0  0  0  0  0  0
    0.7500   -6.4952    0.0000 C   0  0  0  0  0  0  0  0  0  0  0  0
    1.5000   -5.1962    0.0000 C   0  0  0  0  0  0  0  0  0  0  0  0
    0.7500   -3.8971    0.0000 C   0  0  0  0  0  0  0  0  0  0  0  0
    1.5000   -2.5981    0.0000 N   0  0  0  0  0  0  0  0  0  0  0  0
    0.7500   -1.2990    0.0000 C   0  0  0  0  0  0  0  0  0  0  0  0
    1.5000    0.0000    0.0000 C   0  0  0  0  0  0  0  0  0  0  0  0
    0.7500    1.2990    0.0000 C   0  0  0  0  0  0  0  0  0  0  0  0
   -0.7500    1.2990    0.0000 C   0  0  0  0  0  0  0  0  0  0  0  0
   -1.5000    0.0000    0.0000 C   0  0  0  0  0  0  0  0  0  0  0  0
   -0.7500   -1.2990    0.0000 C   0  0  0  0  0  0  0  0  0  0  0  0
   -1.5000   -2.5981    0.0000 C   0  0  0  0  0  0  0  0  0  0  0  0
   -0.7500   -3.8971    0.0000 N   0  0  0  0  0  0  0  0  0  0  0  0
   -3.0000   -2.5981    0.0000 N   0  0  0  0  0  0  0  0  0  0  0  0
   -3.7500   -3.8971    0.0000 C   0  0  0  0  0  0  0  0  0  0  0  0
   -3.7500   -1.2990    0.0000 C   0  0  0  0  0  0  0  0  0  0  0  0
  1  2  1
  2  3  1
  2  4  1
  4  5  1
  5  6  2
  6  7  1
  7  8  2
  8  9  1
  9 10  2
 10 11  1
 11 12  2
 12 13  1
 13 14  2
 14 15  1
 15 16  2
 16 17  1
 17 18  2
 18 19  1
 19 20  2
 19 21  1
 21 22  1
 21 23  1
 10  5  1
 20 11  1
 18 13  1
M  END
>  <COMP_NUM>
1

>  <STEREO_CFG>
StereoCenters    0   0
Atom CFG    0   0   0
Bond CFG    0   0   0


>  <ID>
 3232850

>  <Activity>

$$$$

     RDKit          2D

 23 25  0  0  0  0  0  0  0  0999 V2000
    3.7500   -1.2990    0.0000 C   0  0  0  0  0  0  0  0  0  0  0  0
    3.0000    0.0000    0.0000 N   0  0  0  0  0  0  0  0  0  0  0  0
    3.7500    1.2990    0.0000 C   0  0  0  0  0  0  0  0  0  0  0  0
    1.5000    0.0000    0.0000 C   0  0  0  0  0  0  0  0  0  0  0  0
    0.7500   -1.2990    0.0000 C   0  0  0  0  0  0  0  0  0  0  0  0
   -0.7500   -1.2990    0.0000 C   0  0  0  0  0  0  0  0  0  0  0  0
   -1.5000    0.0000    0.0000 C   0  0  0  0  0  0  0  0  0  0  0  0
   -0.7500    1.2990    0.0000 C   0  0  0  0  0  0  0  0  0  0  0  0
    0.7500    1.2990    0.0000 C   0  0  0  0  0  0  0  0  0  0  0  0
   -3.0000    0.0000    0.0000 C   0  0  0  0  0  0  0  0  0  0  0  0
   -3.7500    1.2990    0.0000 C   0  0  0  0  0  0  0  0  0  0  0  0
   -5.2500    1.2990    0.0000 N   0  0  0  0  0  0  0  0  0  0  0  0
   -6.0000    0.0000    0.0000 C   0  0  0  0  0  0  0  0  0  0  0  0
   -5.2500   -1.2990    0.0000 N   0  0  0  0  0  0  0  0  0  0  0  0
   -3.7500   -1.2990    0.0000 C   0  0  0  0  0  0  0  0  0  0  0  0
   -3.0000   -2.5981    0.0000 N   0  0  0  0  0  0  0  0  0  0  0  0
   -3.7500   -3.8971    0.0000 C   0  0  0  0  0  0  0  0  0  0  0  0
   -1.5000   -2.5981    0.0000 C   0  0  0  0  0  0  0  0  0  0  0  0
   -0.7500   -3.8971    0.0000 C   0  0  0  0  0  0  0  0  0  0  0  0
    0.7418   -4.0539    0.0000 C   0  0  0  0  0  0  0  0  0  0  0  0
    1.0537   -5.5211    0.0000 C   0  0  0  0  0  0  0  0  0  0  0  0
   -0.2454   -6.2711    0.0000 C   0  0  0  0  0  0  0  0  0  0  0  0
   -1.3601   -5.2674    0.0000 O   0  0  0  0  0  0  0  0  0  0  0  0
  1  2  1
  2  3  1
  2  4  1
  4  5  2
  5  6  1
  6  7  2
  7  8  1
  8  9  2
  7 10  1
 10 11  2
 11 12  1
 12 13  2
 13 14  1
 14 15  2
 15 16  1
 16 17  1
 16 18  1
 18 19  1
 19 20  2
 20 21  1
 21 22  2
 22 23  1
  9  4  1
 15 10  1
 23 19  1
M  END
>  <COMP_NUM>
1

>  <STEREO_CFG>
StereoCenters    0   0
Atom CFG    0   0   0
Bond CFG    0   0   0


>  <ID>
 3235525

>  <Activity>

$$$$

     RDKit          2D

 18 19  0  0  0  0  0  0  0  0999 V2000
    2.4510   -2.0490    0.0000 C   0  0  0  0  0  0  0  0  0  0  0  0
    3.7500   -1.2990    0.0000 N   0  3  0  0  0  0  0  0  0  0  0  0
    5.0490   -0.5490    0.0000 C   0  0  0  0  0  0  0  0  0  0  0  0
    3.0000    0.0000    0.0000 C   0  0  0  0  0  0  0  0  0  0  0  0
    1.5000    0.0000    0.0000 C   0  0  0  0  0  0  0  0  0  0  0  0
    0.7500   -1.2990    0.0000 C   0  0  0  0  0  0  0  0  0  0  0  0
   -0.7500   -1.2990    0.0000 C   0  0  0  0  0  0  0  0  0  0  0  0
   -1.5000    0.0000    0.0000 C   0  0  0  0  0  0  0  0  0  0  0  0
   -0.7500    1.2990    0.0000 C   0  0  0  0  0  0  0  0  0  0  0  0
    0.7500    1.2990    0.0000 C   0  0  0  0  0  0  0  0  0  0  0  0
   -1.5000    2.5981    0.0000 C   0  0  0  0  0  0  0  0  0  0  0  0
   -0.7500    3.8971    0.0000 C   0  0  0  0  0  0  0  0  0  0  0  0
   -1.5000    5.1962    0.0000 C   0  0  0  0  0  0  0  0  0  0  0  0
   -3.0000    5.1962    0.0000 C   0  0  0  0  0  0  0  0  0  0  0  0
   -3.7500    3.8971    0.0000 C   0  0  0  0  0  0  0  0  0  0  0  0
   -3.0000    2.5981    0.0000 C   0  0  0  0  0  0  0  0  0  0  0  0
    1.5000   -2.5981    0.0000 O   0  0  0  0  0  0  0  0  0  0  0  0
    4.5000   -2.5981    0.0000 O   0  5  0  0  0  0  0  0  0  0  0  0
  1  2  1
  2  3  1
  2  4  1
  4  5  1
  5  6  2
  6  7  1
  7  8  2
  8  9  1
  9 10  2
  9 11  1
 11 12  2
 12 13  1
 13 14  2
 14 15  1
 15 16  2
  6 17  1
  2 18  1
 10  5  1
 16 11  1
M  END
>  <COMP_NUM>
1

>  <STEREO_CFG>
StereoCenters    0   0
Atom CFG    0   0   0
Bond CFG    0   0   0


>  <ID>
 224948

>  <Activity>

$$$$

     RDKit          2D

 28 31  0  0  0  0  0  0  0  0999 V2000
    3.7500   -1.2990    0.0000 C   0  0  0  0  0  0  0  0  0  0  0  0
    3.0000    0.0000    0.0000 N   0  0  0  0  0  0  0  0  0  0  0  0
    3.7500    1.2990    0.0000 C   0  0  0  0  0  0  0  0  0  0  0  0
    1.5000    0.0000    0.0000 C   0  0  0  0  0  0  0  0  0  0  0  0
    0.7500   -1.2990    0.0000 N   0  0  0  0  0  0  0  0  0  0  0  0
   -0.7500   -1.2990    0.0000 C   0  0  0  0  0  0  0  0  0  0  0  0
   -1.5000    0.0000    0.0000 C   0  0  0  0  0  0  0  0  0  0  0  0
   -0.7500    1.2990    0.0000 C   0  0  0  0  0  0  0  0  0  0  0  0
    0.7500    1.2990    0.0000 N   0  0  0  0  0  0  0  0  0  0  0  0
   -1.5000    2.5981    0.0000 N   0  0  0  0  0  0  0  0  0  0  0  0
   -3.0000    2.5981    0.0000 C   0  0  0  0  0  0  0  0  0  0  0  0
   -3.7500    3.8971    0.0000 O   0  0  0  0  0  0  0  0  0  0  0  0
   -3.7500    1.2990    0.0000 C   0  0  0  0  0  0  0  0  0  0  0  0
   -3.0000    0.0000    0.0000 N   0  0  0  0  0  0  0  0  0  0  0  0
   -5.2500    1.2990    0.0000 C   0  0  0  0  0  0  0  0  0  0  0  0
   -6.0000    2.5981    0.0000 C   0  0  0  0  0  0  0  0  0  0  0  0
   -7.5000    2.5981    0.0000 C   0  0  0  0  0  0  0  0  0  0  0  0
   -8.2500    1.2990    0.0000 C   0  0  0  0  0  0  0  0  0  0  0  0
   -7.5000   -0.0000    0.0000 C   0  0  0  0  0  0  0  0  0  0  0  0
   -6.0000   -0.0000    0.0000 C   0  0  0  0  0  0  0  0  0  0  0  0
   -9.7500    1.2990    0.0000 O   0  0  0  0  0  0  0  0  0  0  0  0
  -10.5000    2.5981    0.0000 C   0  0  0  0  0  0  0  0  0  0  0  0
   -0.7500    3.8971    0.0000 C   0  0  0  0  0  0  0  0  0  0  0  0
    0.7500    3.8971    0.0000 C   0  0  0  0  0  0  0  0  0  0  0  0
    1.6317    5.1106    0.0000 C   0  0  0  0  0  0  0  0  0  0  0  0
    3.0583    4.6471    0.0000 C   0  0  0  0  0  0  0  0  0  0  0  0
    3.0583    3.1471    0.0000 C   0  0  0  0  0  0  0  0  0  0  0  0
    1.6317    2.6836    0.0000 S   0  0  0  0  0  0  0  0  0  0  0  0
  1  2  1
  2  3  1
  2  4  1
  4  5  2
  5  6  1
  6  7  2
  7  8  1
  8  9  2
  8 10  1
 10 11  1
 11 12  2
 11 13  1
 13 14  2
 13 15  1
 15 16  2
 16 17  1
 17 18  2
 18 19  1
 19 20  2
 18 21  1
 21 22  1
 10 23  1
 23 24  1
 24 25  2
 25 26  1
 26 27  2
 27 28  1
  9  4  1
 14  7  1
 20 15  1
 28 24  1
M  END
>  <COMP_NUM>
1

>  <STEREO_CFG>
StereoCenters    0   0
Atom CFG    0   0   0
Bond CFG    0   0   0


>  <ID>
 3233930

>  <Activity>

$$$$

     RDKit          2D

 34 39  0  0  0  0  0  0  0  0999 V2000
    3.7500   -6.4952    0.0000 C   0  0  0  0  0  0  0  0  0  0  0  0
    3.0000   -5.1962    0.0000 N   0  0  0  0  0  0  0  0  0  0  0  0
    1.5000   -5.1962    0.0000 C   0  0  0  0  0  0  0  0  0  0  0  0
    0.7500   -3.8971    0.0000 C   0  0  0  0  0  0  0  0  0  0  0  0
    1.5000   -2.5981    0.0000 N   0  0  0  0  0  0  0  0  0  0  0  0
    3.0000   -2.5981    0.0000 C   0  0  0  0  0  0  0  0  0  0  0  0
    3.7500   -3.8971    0.0000 C   0  0  0  0  0  0  0  0  0  0  0  0
    0.7500   -1.2990    0.0000 C   0  0  0  0  0  0  0  0  0  0  0  0
    1.5000    0.0000    0.0000 N   0  0  0  0  0  0  0  0  0  0  0  0
    0.7500    1.2990    0.0000 C   0  0  0  0  0  0  0  0  0  0  0  0
   -0.7500    1.2990    0.0000 C   0  0  0  0  0  0  0  0  0  0  0  0
   -1.5000    0.0000    0.0000 C   0  0  0  0  0  0  0  0  0  0  0  0
   -0.7500   -1.2990    0.0000 N   0  0  0  0  0  0  0  0  0  0  0  0
   -3.0000    0.0000    0.0000 N   0  0  0  0  0  0  0  0  0  0  0  0
   -3.7500    1.2990    0.0000 C   0  0  0  0  0  0  0  0  0  0  0  0
   -5.2500    1.2990    0.0000 O   0  0  0  0  0  0  0  0  0  0  0  0
   -3.0000    2.5981    0.0000 C   0  0  0  0  0  0  0  0  0  0  0  0
   -1.5000    2.5981    0.0000 N   0  0  0  0  0  0  0  0  0  0  0  0
   -3.7500    3.8971    0.0000 C   0  0  0  0  0  0  0  0  0  0  0  0
   -3.1399    5.2674    0.0000 C   0  0  0  0  0  0  0  0  0  0  0  0
   -4.2546    6.2711    0.0000 N   0  0  0  0  0  0  0  0  0  0  0  0
   -5.5537    5.5211    0.0000 C   0  0  0  0  0  0  0  0  0  0  0  0
   -6.9802    5.9847    0.0000 C   0  0  0  0  0  0  0  0  0  0  0  0
   -8.0950    4.9810    0.0000 C   0  0  0  0  0  0  0  0  0  0  0  0
   -7.7831    3.5137    0.0000 C   0  0  0  0  0  0  0  0  0  0  0  0
   -6.3565    3.0502    0.0000 C   0  0  0  0  0  0  0  0  0  0  0  0
   -5.2418    4.0539    0.0000 C   0  0  0  0  0  0  0  0  0  0  0  0
   -4.0978    7.7629    0.0000 C   0  0  0  0  0  0  0  0  0  0  0  0
   -3.7500   -1.2990    0.0000 C   0  0  0  0  0  0  0  0  0  0  0  0
   -5.2500   -1.2990    0.0000 C   0  0  0  0  0  0  0  0  0  0  0  0
   -6.1317   -2.5126    0.0000 C   0  0  0  0  0  0  0  0  0  0  0  0
   -7.5583   -2.0490    0.0000 C   0  0  0  0  0  0  0  0  0  0  0  0
   -7.5583   -0.5490    0.0000 C   0  0  0  0  0  0  0  0  0  0  0  0
   -6.1317   -0.0855    0.0000 S   0  0  0  0  0  0  0  0  0  0  0  0
  1  2  1
  2  3  1
  3  4  1
  4  5  1
  5  6  1
  6  7  1
  5  8  1
  8  9  2
  9 10  1
 10 11  2
 11 12  1
 12 13  2
 12 14  1
 14 15  1
 15 16  2
 15 17  1
 17 18  2
 17 19  1
 19 20  2
 20 21  1
 21 22  1
 22 23  2
 23 24  1
 24 25  2
 25 26  1
 26 27  2
 21 28  1
 14 29  1
 29 30  1
 30 31  2
 31 32  1
 32 33  2
 33 34  1
  7  2  1
 13  8  1
 18 11  1
 27 19  1
 27 22  1
 34 30  1
M  END
>  <COMP_NUM>
1

>  <STEREO_CFG>
StereoCenters    0   0
Atom CFG    0   0   0
Bond CFG    0   0   0


>  <ID>
 3235356

>  <Activity>

$$$$

     RDKit          2D

 16 16  0  0  0  0  0  0  0  0999 V2000
   11.2500   -6.4952    0.0000 C   0  0  0  0  0  0  0  0  0  0  0  0
    9.7500   -6.4952    0.0000 C   0  0  0  0  0  0  0  0  0  0  0  0
    9.0000   -5.1962    0.0000 C   0  0  0  0  0  0  0  0  0  0  0  0
    8.2500   -3.8971    0.0000 C   0  0  0  0  0  0  0  0  0  0  0  0
    7.5000   -2.5981    0.0000 C   0  0  0  0  0  0  0  0  0  0  0  0
    6.0000   -2.5981    0.0000 O   0  0  0  0  0  0  0  0  0  0  0  0
    5.2500   -1.2990    0.0000 C   0  0  0  0  0  0  0  0  0  0  0  0
    3.7500   -1.2990    0.0000 C   0  0  0  0  0  0  0  0  0  0  0  0
    3.0000   -2.5981    0.0000 S   0  0  0  0  0  0  0  0  0  0  0  0
    3.0000    0.0000    0.0000 N   0  0  0  0  0  0  0  0  0  0  0  0
    1.5000    0.0000    0.0000 C   0  0  0  0  0  0  0  0  0  0  0  0
    0.7500   -1.2990    0.0000 C   0  0  0  0  0  0  0  0  0  0  0  0
   -0.7500   -1.2990    0.0000 C   0  0  0  0  0  0  0  0  0  0  0  0
   -1.5000    0.0000    0.0000 C   0  0  0  0  0  0  0  0  0  0  0  0
   -0.7500    1.2990    0.0000 C   0  0  0  0  0  0  0  0  0  0  0  0
    0.7500    1.2990    0.0000 C   0  0  0  0  0  0  0  0  0  0  0  0
  1  2  1
  2  3  1
  3  4  3
  4  5  1
  5  6  1
  6  7  1
  7  8  1
  8  9  2
  8 10  1
 10 11  1
 11 12  2
 12 13  1
 13 14  2
 14 15  1
 15 16  2
 16 11  1
M  END
>  <COMP_NUM>
1

>  <STEREO_CFG>
StereoCenters    0   0
Atom CFG    0   0   0
Bond CFG    0   0   0


>  <ID>
 5459396

>  <Activity>

$$$$

     RDKit          2D

 15 16  0  0  0  0  0  0  0  0999 V2000
    1.2760    0.0000    0.0000 C   0  0  0  0  0  0  0  0  0  0  0  0
    0.3943    1.2135    0.0000 C   0  0  0  0  0  0  0  0  0  0  0  0
   -1.0323    0.7500    0.0000 S   0  0  0  0  0  0  0  0  0  0  0  0
   -1.0323   -0.7500    0.0000 C   0  0  0  0  0  0  0  0  0  0  0  0
   -2.2458   -1.6317    0.0000 C   0  0  0  0  0  0  0  0  0  0  0  0
   -3.6161   -1.0216    0.0000 C   0  0  0  0  0  0  0  0  0  0  0  0
   -3.7729    0.4702    0.0000 O   0  0  0  0  0  0  0  0  0  0  0  0
   -4.8297   -1.9033    0.0000 C   0  0  0  0  0  0  0  0  0  0  0  0
   -6.2000   -1.2931    0.0000 C   0  0  0  0  0  0  0  0  0  0  0  0
   -7.4135   -2.1748    0.0000 C   0  0  0  0  0  0  0  0  0  0  0  0
   -7.4135   -3.6748    0.0000 C   0  0  0  0  0  0  0  0  0  0  0  0
   -8.8401   -4.1383    0.0000 C   0  0  0  0  0  0  0  0  0  0  0  0
   -9.7218   -2.9248    0.0000 C   0  0  0  0  0  0  0  0  0  0  0  0
   -8.8401   -1.7113    0.0000 O   0  0  0  0  0  0  0  0  0  0  0  0
    0.3943   -1.2135    0.0000 S   0  0  0  0  0  0  0  0  0  0  0  0
  1  2  1
  2  3  1
  3  4  1
  4  5  2
  5  6  1
  6  7  2
  6  8  1
  8  9  2
  9 10  1
 10 11  2
 11 12  1
 12 13  2
 13 14  1
  4 15  1
 15  1  1
 14 10  1
M  END
>  <COMP_NUM>
1

>  <STEREO_CFG>
StereoCenters    0   1
Atom CFG    0   0   0
Bond CFG    0   0   0


>  <ID>
 821645

>  <Activity>

$$$$

     RDKit          2D

 28 31  0  0  0  0  0  0  0  0999 V2000
    3.7500   -1.2990    0.0000 C   0  0  0  0  0  0  0  0  0  0  0  0
    3.0000    0.0000    0.0000 N   0  0  0  0  0  0  0  0  0  0  0  0
    3.7500    1.2990    0.0000 C   0  0  0  0  0  0  0  0  0  0  0  0
    1.5000    0.0000    0.0000 C   0  0  0  0  0  0  0  0  0  0  0  0
    0.7500   -1.2990    0.0000 N   0  0  0  0  0  0  0  0  0  0  0  0
   -0.7500   -1.2990    0.0000 C   0  0  0  0  0  0  0  0  0  0  0  0
   -1.5000    0.0000    0.0000 C   0  0  0  0  0  0  0  0  0  0  0  0
   -0.7500    1.2990    0.0000 C   0  0  0  0  0  0  0  0  0  0  0  0
    0.7500    1.2990    0.0000 N   0  0  0  0  0  0  0  0  0  0  0  0
   -1.5000    2.5981    0.0000 N   0  0  0  0  0  0  0  0  0  0  0  0
   -3.0000    2.5981    0.0000 C   0  0  0  0  0  0  0  0  0  0  0  0
   -3.7500    3.8971    0.0000 O   0  0  0  0  0  0  0  0  0  0  0  0
   -3.7500    1.2990    0.0000 C   0  0  0  0  0  0  0  0  0  0  0  0
   -3.0000    0.0000    0.0000 N   0  0  0  0  0  0  0  0  0  0  0  0
   -5.2500    1.2990    0.0000 C   0  0  0  0  0  0  0  0  0  0  0  0
   -6.1317    0.0855    0.0000 C   0  0  0  0  0  0  0  0  0  0  0  0
   -7.5583    0.5490    0.0000 C   0  0  0  0  0  0  0  0  0  0  0  0
   -7.5583    2.0490    0.0000 C   0  0  0  0  0  0  0  0  0  0  0  0
   -6.1317    2.5126    0.0000 S   0  0  0  0  0  0  0  0  0  0  0  0
   -0.7500    3.8971    0.0000 C   0  0  0  0  0  0  0  0  0  0  0  0
    0.7500    3.8971    0.0000 C   0  0  0  0  0  0  0  0  0  0  0  0
    1.5000    5.1962    0.0000 C   0  0  0  0  0  0  0  0  0  0  0  0
    3.0000    5.1962    0.0000 C   0  0  0  0  0  0  0  0  0  0  0  0
    3.7500    3.8971    0.0000 C   0  0  0  0  0  0  0  0  0  0  0  0
    3.0000    2.5981    0.0000 C   0  0  0  0  0  0  0  0  0  0  0  0
    1.5000    2.5981    0.0000 C   0  0  0  0  0  0  0  0  0  0  0  0
    3.7500    6.4952    0.0000 O   0  0  0  0  0  0  0  0  0  0  0  0
    5.2500    6.4952    0.0000 C   0  0  0  0  0  0  0  0  0  0  0  0
  1  2  1
  2  3  1
  2  4  1
  4  5  2
  5  6  1
  6  7  2
  7  8  1
  8  9  2
  8 10  1
 10 11  1
 11 12  2
 11 13  1
 13 14  2
 13 15  1
 15 16  2
 16 17  1
 17 18  2
 18 19  1
 10 20  1
 20 21  1
 21 22  2
 22 23  1
 23 24  2
 24 25  1
 25 26  2
 23 27  1
 27 28  1
  9  4  1
 14  7  1
 19 15  1
 26 21  1
M  END
>  <COMP_NUM>
1

>  <STEREO_CFG>
StereoCenters    0   0
Atom CFG    0   0   0
Bond CFG    0   0   0


>  <ID>
 3234929

>  <Activity>

$$$$

     RDKit          2D

 19 21  0  0  0  0  0  0  0  0999 V2000
    1.5000    0.0000    0.0000 C   0  0  0  0  0  0  0  0  0  0  0  0
    0.7500   -1.2990    0.0000 C   0  0  0  0  0  0  0  0  0  0  0  0
   -0.7500   -1.2990    0.0000 C   0  0  0  0  0  0  0  0  0  0  0  0
   -1.5000    0.0000    0.0000 C   0  0  0  0  0  0  0  0  0  0  0  0
   -0.7500    1.2990    0.0000 C   0  0  0  0  0  0  0  0  0  0  0  0
    0.7500    1.2990    0.0000 C   0  0  0  0  0  0  0  0  0  0  0  0
   -1.7537    2.4138    0.0000 N   0  0  0  0  0  0  0  0  0  0  0  0
   -3.1240    1.8037    0.0000 C   0  0  0  0  0  0  0  0  0  0  0  0
   -2.9672    0.3119    0.0000 S   0  0  0  0  0  0  0  0  0  0  0  0
   -4.4231    2.5537    0.0000 S   0  0  0  0  0  0  0  0  0  0  0  0
   -4.4231    4.0537    0.0000 C   0  0  0  0  0  0  0  0  0  0  0  0
   -5.7221    4.8037    0.0000 C   0  0  0  0  0  0  0  0  0  0  0  0
   -7.0211    4.0537    0.0000 O   0  0  0  0  0  0  0  0  0  0  0  0
   -5.7221    6.3037    0.0000 N   0  0  0  0  0  0  0  0  0  0  0  0
   -7.0211    7.0537    0.0000 C   0  0  0  0  0  0  0  0  0  0  0  0
   -8.3914    6.4435    0.0000 N   0  0  0  0  0  0  0  0  0  0  0  0
   -9.3951    7.5583    0.0000 C   0  0  0  0  0  0  0  0  0  0  0  0
   -8.6451    8.8573    0.0000 C   0  0  0  0  0  0  0  0  0  0  0  0
   -7.1779    8.5454    0.0000 S   0  0  0  0  0  0  0  0  0  0  0  0
  1  2  2
  2  3  1
  3  4  2
  4  5  1
  5  6  2
  5  7  1
  7  8  2
  8  9  1
  8 10  1
 10 11  1
 11 12  1
 12 13  2
 12 14  1
 14 15  1
 15 16  2
 16 17  1
 17 18  2
 18 19  1
  6  1  1
  9  4  1
 19 15  1
M  END
>  <COMP_NUM>
1

>  <STEREO_CFG>
StereoCenters    0   0
Atom CFG    0   0   0
Bond CFG    0   0   0


>  <ID>
 677049

>  <Activity>

$$$$

     RDKit          2D

 22 24  0  0  0  0  0  0  0  0999 V2000
    5.2500   -1.2990    0.0000 C   0  0  0  0  0  0  0  0  0  0  0  0
    3.7500   -1.2990    0.0000 N   0  0  0  0  0  0  0  0  0  0  0  0
    3.0000   -2.5981    0.0000 C   0  0  0  0  0  0  0  0  0  0  0  0
    3.0000    0.0000    0.0000 C   0  0  0  0  0  0  0  0  0  0  0  0
    3.7500    1.2990    0.0000 O   0  0  0  0  0  0  0  0  0  0  0  0
    1.5000    0.0000    0.0000 C   0  0  0  0  0  0  0  0  0  0  0  0
    0.7500   -1.2990    0.0000 C   0  0  0  0  0  0  0  0  0  0  0  0
   -0.7500   -1.2990    0.0000 C   0  0  0  0  0  0  0  0  0  0  0  0
   -1.5000    0.0000    0.0000 C   0  0  0  0  0  0  0  0  0  0  0  0
   -0.7500    1.2990    0.0000 C   0  0  0  0  0  0  0  0  0  0  0  0
    0.7500    1.2990    0.0000 C   0  0  0  0  0  0  0  0  0  0  0  0
   -3.0000    0.0000    0.0000 C   0  0  0  0  0  0  0  0  0  0  0  0
   -3.7500    1.2990    0.0000 N   0  0  0  0  0  0  0  0  0  0  0  0
   -5.2500    1.2990    0.0000 C   0  0  0  0  0  0  0  0  0  0  0  0
   -6.0000    0.0000    0.0000 C   0  0  0  0  0  0  0  0  0  0  0  0
   -5.2500   -1.2990    0.0000 C   0  0  0  0  0  0  0  0  0  0  0  0
   -3.7500   -1.2990    0.0000 N   0  0  0  0  0  0  0  0  0  0  0  0
   -6.0000   -2.5981    0.0000 N   0  0  0  0  0  0  0  0  0  0  0  0
   -5.3899   -3.9684    0.0000 C   0  0  0  0  0  0  0  0  0  0  0  0
   -6.5046   -4.9721    0.0000 C   0  0  0  0  0  0  0  0  0  0  0  0
   -7.8037   -4.2221    0.0000 N   0  0  0  0  0  0  0  0  0  0  0  0
   -7.4918   -2.7549    0.0000 C   0  0  0  0  0  0  0  0  0  0  0  0
  1  2  1
  2  3  1
  2  4  1
  4  5  2
  4  6  1
  6  7  2
  7  8  1
  8  9  2
  9 10  1
 10 11  2
  9 12  1
 12 13  2
 13 14  1
 14 15  2
 15 16  1
 16 17  2
 16 18  1
 18 19  1
 19 20  2
 20 21  1
 21 22  2
 11  6  1
 17 12  1
 22 18  1
M  END
>  <COMP_NUM>
1

>  <STEREO_CFG>
StereoCenters    0   0
Atom CFG    0   0   0
Bond CFG    0   0   0


>  <ID>
 3234989

>  <Activity>

$$$$

     RDKit          2D

 26 29  0  0  0  0  0  0  0  0999 V2000
    1.5000    0.0000    0.0000 C   0  0  0  0  0  0  0  0  0  0  0  0
    0.7500   -1.2990    0.0000 C   0  0  0  0  0  0  0  0  0  0  0  0
   -0.7500   -1.2990    0.0000 C   0  0  0  0  0  0  0  0  0  0  0  0
   -1.5000    0.0000    0.0000 C   0  0  0  0  0  0  0  0  0  0  0  0
   -0.7500    1.2990    0.0000 C   0  0  0  0  0  0  0  0  0  0  0  0
    0.7500    1.2990    0.0000 C   0  0  0  0  0  0  0  0  0  0  0  0
   -1.7537    2.4138    0.0000 N   0  0  0  0  0  0  0  0  0  0  0  0
   -3.1240    1.8037    0.0000 C   0  0  0  0  0  0  0  0  0  0  0  0
   -4.4231    2.5537    0.0000 O   0  0  0  0  0  0  0  0  0  0  0  0
   -2.9672    0.3119    0.0000 N   0  0  0  0  0  0  0  0  0  0  0  0
   -4.0819   -0.6918    0.0000 S   0  0  0  0  0  0  0  0  0  0  0  0
   -3.0782   -1.8065    0.0000 O   0  0  0  0  0  0  0  0  0  0  0  0
   -5.0856    0.4229    0.0000 O   0  0  0  0  0  0  0  0  0  0  0  0
   -5.1967   -1.6955    0.0000 C   0  0  0  0  0  0  0  0  0  0  0  0
   -5.0399   -3.1873    0.0000 C   0  0  0  0  0  0  0  0  0  0  0  0
   -6.4102   -3.7974    0.0000 C   0  0  0  0  0  0  0  0  0  0  0  0
   -7.4139   -2.6827    0.0000 C   0  0  0  0  0  0  0  0  0  0  0  0
   -6.6639   -1.3837    0.0000 S   0  0  0  0  0  0  0  0  0  0  0  0
   -1.4418    3.8810    0.0000 S   0  0  0  0  0  0  0  0  0  0  0  0
   -2.9090    4.1928    0.0000 O   0  0  0  0  0  0  0  0  0  0  0  0
    0.0254    3.5691    0.0000 O   0  0  0  0  0  0  0  0  0  0  0  0
   -1.1300    5.3482    0.0000 C   0  0  0  0  0  0  0  0  0  0  0  0
   -2.1337    6.4629    0.0000 C   0  0  0  0  0  0  0  0  0  0  0  0
   -1.3837    7.7620    0.0000 C   0  0  0  0  0  0  0  0  0  0  0  0
    0.0836    7.4501    0.0000 C   0  0  0  0  0  0  0  0  0  0  0  0
    0.2404    5.9583    0.0000 S   0  0  0  0  0  0  0  0  0  0  0  0
  1  2  2
  2  3  1
  3  4  2
  4  5  1
  5  6  2
  5  7  1
  7  8  1
  8  9  2
  8 10  1
 10 11  1
 11 12  2
 11 13  2
 11 14  1
 14 15  2
 15 16  1
 16 17  2
 17 18  1
  7 19  1
 19 20  2
 19 21  2
 19 22  1
 22 23  2
 23 24  1
 24 25  2
 25 26  1
  6  1  1
 10  4  1
 18 14  1
 26 22  1
M  END
>  <COMP_NUM>
1

>  <STEREO_CFG>
StereoCenters    0   0
Atom CFG    0   0   0
Bond CFG    0   0   0


>  <ID>
2059922

>  <Activity>
p450-cyp2c9 inhibitor

$$$$

     RDKit          2D

 24 26  0  0  0  0  0  0  0  0999 V2000
    1.5000    0.0000    0.0000 C   0  0  0  0  0  0  0  0  0  0  0  0
    0.7500   -1.2990    0.0000 C   0  0  0  0  0  0  0  0  0  0  0  0
   -0.7500   -1.2990    0.0000 C   0  0  0  0  0  0  0  0  0  0  0  0
   -1.5000    0.0000    0.0000 C   0  0  0  0  0  0  0  0  0  0  0  0
   -0.7500    1.2990    0.0000 C   0  0  0  0  0  0  0  0  0  0  0  0
    0.7500    1.2990    0.0000 C   0  0  0  0  0  0  0  0  0  0  0  0
   -3.0000    0.0000    0.0000 C   0  0  0  0  0  0  0  0  0  0  0  0
   -3.7500    1.2990    0.0000 O   0  0  0  0  0  0  0  0  0  0  0  0
   -5.2500    1.2990    0.0000 C   0  0  0  0  0  0  0  0  0  0  0  0
   -6.0000    2.5981    0.0000 C   0  0  0  0  0  0  0  0  0  0  0  0
   -7.5000    2.5981    0.0000 C   0  0  0  0  0  0  0  0  0  0  0  0
   -8.2500    1.2990    0.0000 C   0  0  0  0  0  0  0  0  0  0  0  0
   -7.5000    0.0000    0.0000 C   0  0  0  0  0  0  0  0  0  0  0  0
   -6.0000    0.0000    0.0000 C   0  0  0  0  0  0  0  0  0  0  0  0
   -9.7500    1.2990    0.0000 N   0  0  0  0  0  0  0  0  0  0  0  0
  -10.5000    2.5981    0.0000 C   0  0  0  0  0  0  0  0  0  0  0  0
   -9.7500    3.8971    0.0000 S   0  0  0  0  0  0  0  0  0  0  0  0
  -12.0000    2.5981    0.0000 N   0  0  0  0  0  0  0  0  0  0  0  0
  -12.7500    3.8971    0.0000 C   0  0  0  0  0  0  0  0  0  0  0  0
  -12.0000    5.1962    0.0000 C   0  0  0  0  0  0  0  0  0  0  0  0
  -12.7500    6.4952    0.0000 C   0  0  0  0  0  0  0  0  0  0  0  0
  -14.2500    6.4952    0.0000 C   0  0  0  0  0  0  0  0  0  0  0  0
  -15.0000    5.1962    0.0000 C   0  0  0  0  0  0  0  0  0  0  0  0
  -14.2500    3.8971    0.0000 C   0  0  0  0  0  0  0  0  0  0  0  0
  1  2  2
  2  3  1
  3  4  2
  4  5  1
  5  6  2
  4  7  1
  7  8  1
  8  9  1
  9 10  2
 10 11  1
 11 12  2
 12 13  1
 13 14  2
 12 15  1
 15 16  1
 16 17  2
 16 18  1
 18 19  1
 19 20  2
 20 21  1
 21 22  2
 22 23  1
 23 24  2
  6  1  1
 14  9  1
 24 19  1
M  END
>  <COMP_NUM>
1

>  <STEREO_CFG>
StereoCenters    0   0
Atom CFG    0   0   0
Bond CFG    0   0   0


>  <ID>
 807898

>  <Activity>

$$$$

     RDKit          2D

 18 19  0  0  0  0  0  0  0  0999 V2000
    2.7760    0.0000    0.0000 C   0  0  0  0  0  0  0  0  0  0  0  0
    1.2760    0.0000    0.0000 N   0  0  0  0  0  0  0  0  0  0  0  0
    0.3943    1.2135    0.0000 C   0  0  0  0  0  0  0  0  0  0  0  0
   -1.0323    0.7500    0.0000 C   0  0  0  0  0  0  0  0  0  0  0  0
   -1.0323   -0.7500    0.0000 N   0  0  0  0  0  0  0  0  0  0  0  0
    0.3943   -1.2135    0.0000 C   0  0  0  0  0  0  0  0  0  0  0  0
    0.8578   -2.6401    0.0000 S   0  0  0  0  0  0  0  0  0  0  0  0
   -0.1459   -3.7548    0.0000 C   0  0  0  0  0  0  0  0  0  0  0  0
    0.3177   -5.1814    0.0000 C   0  0  0  0  0  0  0  0  0  0  0  0
    1.7849   -5.4933    0.0000 O   0  0  0  0  0  0  0  0  0  0  0  0
   -0.6860   -6.2961    0.0000 N   0  0  0  0  0  0  0  0  0  0  0  0
   -0.2225   -7.7227    0.0000 C   0  0  0  0  0  0  0  0  0  0  0  0
    1.2041   -8.1862    0.0000 C   0  0  0  0  0  0  0  0  0  0  0  0
    1.2041   -9.6862    0.0000 C   0  0  0  0  0  0  0  0  0  0  0  0
   -0.2225  -10.1498    0.0000 C   0  0  0  0  0  0  0  0  0  0  0  0
   -1.1042   -8.9362    0.0000 S   0  0  0  0  0  0  0  0  0  0  0  0
    2.4176   -7.3046    0.0000 C   0  0  0  0  0  0  0  0  0  0  0  0
    3.6311   -6.4229    0.0000 N   0  0  0  0  0  0  0  0  0  0  0  0
  1  2  1
  2  3  1
  3  4  2
  4  5  1
  5  6  2
  6  7  1
  7  8  1
  8  9  1
  9 10  2
  9 11  1
 11 12  1
 12 13  2
 13 14  1
 14 15  2
 15 16  1
 13 17  1
 17 18  3
  6  2  1
 16 12  1
M  END
>  <COMP_NUM>
1

>  <STEREO_CFG>
StereoCenters    0   0
Atom CFG    0   0   0
Bond CFG    0   0   0


>  <ID>
2997683

>  <Activity>
p450-cyp2c9 inhibitor

$$$$

     RDKit          2D

 22 24  0  0  0  0  0  0  0  0999 V2000
    3.0000   -2.5981    0.0000 C   0  0  0  0  0  0  0  0  0  0  0  0
    1.5000   -2.5981    0.0000 N   0  0  0  0  0  0  0  0  0  0  0  0
    0.7500   -3.8971    0.0000 C   0  0  0  0  0  0  0  0  0  0  0  0
    1.5000   -5.1962    0.0000 C   0  0  0  0  0  0  0  0  0  0  0  0
    2.9918   -5.3529    0.0000 C   0  0  0  0  0  0  0  0  0  0  0  0
    3.3037   -6.8202    0.0000 C   0  0  0  0  0  0  0  0  0  0  0  0
    2.0046   -7.5702    0.0000 C   0  0  0  0  0  0  0  0  0  0  0  0
    0.8899   -6.5665    0.0000 O   0  0  0  0  0  0  0  0  0  0  0  0
    0.7500   -1.2990    0.0000 C   0  0  0  0  0  0  0  0  0  0  0  0
    1.5000    0.0000    0.0000 N   0  0  0  0  0  0  0  0  0  0  0  0
    0.7500    1.2990    0.0000 C   0  0  0  0  0  0  0  0  0  0  0  0
   -0.7500    1.2990    0.0000 N   0  0  0  0  0  0  0  0  0  0  0  0
   -1.5000    0.0000    0.0000 C   0  0  0  0  0  0  0  0  0  0  0  0
   -0.7500   -1.2990    0.0000 C   0  0  0  0  0  0  0  0  0  0  0  0
   -1.5000   -2.5981    0.0000 C   0  0  0  0  0  0  0  0  0  0  0  0
   -3.0000   -2.5981    0.0000 C   0  0  0  0  0  0  0  0  0  0  0  0
   -3.7500   -3.8971    0.0000 C   0  0  0  0  0  0  0  0  0  0  0  0
   -3.0000   -5.1962    0.0000 C   0  0  0  0  0  0  0  0  0  0  0  0
   -1.5000   -5.1962    0.0000 C   0  0  0  0  0  0  0  0  0  0  0  0
   -0.7500   -3.8971    0.0000 C   0  0  0  0  0  0  0  0  0  0  0  0
   -0.7500   -6.4952    0.0000 C   0  0  0  0  0  0  0  0  0  0  0  0
   -0.0000   -7.7942    0.0000 N   0  0  0  0  0  0  0  0  0  0  0  0
  1  2  1
  2  3  1
  3  4  1
  4  5  2
  5  6  1
  6  7  2
  7  8  1
  2  9  1
  9 10  2
 10 11  1
 11 12  2
 12 13  1
 13 14  2
 14 15  1
 15 16  2
 16 17  1
 17 18  2
 18 19  1
 19 20  2
 19 21  1
 21 22  3
  8  4  1
 14  9  1
 20 15  1
M  END
>  <COMP_NUM>
1

>  <STEREO_CFG>
StereoCenters    0   0
Atom CFG    0   0   0
Bond CFG    0   0   0


>  <ID>
 3233579

>  <Activity>

$$$$

     RDKit          2D

 23 26  0  0  0  0  0  0  0  0999 V2000
    5.2500   -6.4952    0.0000 C   0  0  0  0  0  0  0  0  0  0  0  0
    3.7500   -6.4952    0.0000 C   0  0  0  0  0  0  0  0  0  0  0  0
    3.0000   -5.1962    0.0000 C   0  0  0  0  0  0  0  0  0  0  0  0
    3.7500   -3.8971    0.0000 C   0  0  0  0  0  0  0  0  0  0  0  0
    5.2500   -3.8971    0.0000 C   0  0  0  0  0  0  0  0  0  0  0  0
    6.0000   -5.1962    0.0000 C   0  0  0  0  0  0  0  0  0  0  0  0
    3.0000   -2.5981    0.0000 C   0  0  0  0  0  0  0  0  0  0  0  0
    1.5000   -2.5981    0.0000 N   0  0  0  0  0  0  0  0  0  0  0  0
    0.7500   -1.2990    0.0000 C   0  0  0  0  0  0  0  0  0  0  0  0
    1.5000    0.0000    0.0000 N   0  0  0  0  0  0  0  0  0  0  0  0
    0.7500    1.2990    0.0000 C   0  0  0  0  0  0  0  0  0  0  0  0
   -0.7500    1.2990    0.0000 N   0  0  0  0  0  0  0  0  0  0  0  0
   -1.5000    0.0000    0.0000 C   0  0  0  0  0  0  0  0  0  0  0  0
   -0.7500   -1.2990    0.0000 C   0  0  0  0  0  0  0  0  0  0  0  0
   -1.5000   -2.5981    0.0000 N   0  0  0  0  0  0  0  0  0  0  0  0
   -0.7500   -3.8971    0.0000 C   0  0  0  0  0  0  0  0  0  0  0  0
    0.7500   -3.8971    0.0000 C   0  0  0  0  0  0  0  0  0  0  0  0
    1.5000   -5.1962    0.0000 O   0  0  0  0  0  0  0  0  0  0  0  0
   -1.5000   -5.1962    0.0000 C   0  0  0  0  0  0  0  0  0  0  0  0
   -0.8899   -6.5665    0.0000 C   0  0  0  0  0  0  0  0  0  0  0  0
   -2.0046   -7.5702    0.0000 C   0  0  0  0  0  0  0  0  0  0  0  0
   -3.3037   -6.8202    0.0000 C   0  0  0  0  0  0  0  0  0  0  0  0
   -2.9918   -5.3529    0.0000 S   0  0  0  0  0  0  0  0  0  0  0  0
  1  2  2
  2  3  1
  3  4  2
  4  5  1
  5  6  2
  4  7  1
  7  8  1
  8  9  1
  9 10  2
 10 11  1
 11 12  2
 12 13  1
 13 14  2
 14 15  1
 15 16  2
 16 17  1
 17 18  2
 16 19  1
 19 20  2
 20 21  1
 21 22  2
 22 23  1
  6  1  1
 17  8  1
 14  9  1
 23 19  1
M  END
>  <COMP_NUM>
1

>  <STEREO_CFG>
StereoCenters    0   0
Atom CFG    0   0   0
Bond CFG    0   0   0


>  <ID>
3234866

>  <Activity>
p450-cyp2c9 inhibitor

$$$$

     RDKit          2D

 21 24  0  0  0  0  0  0  0  0999 V2000
    7.5000   -2.5981    0.0000 C   0  0  0  0  0  0  0  0  0  0  0  0
    6.0000   -2.5981    0.0000 N   0  0  0  0  0  0  0  0  0  0  0  0
    5.2500   -3.8971    0.0000 C   0  0  0  0  0  0  0  0  0  0  0  0
    3.7500   -3.8971    0.0000 C   0  0  0  0  0  0  0  0  0  0  0  0
    3.0000   -2.5981    0.0000 C   0  0  0  0  0  0  0  0  0  0  0  0
    1.5000   -2.5981    0.0000 C   0  0  0  0  0  0  0  0  0  0  0  0
    0.7500   -1.2990    0.0000 C   0  0  0  0  0  0  0  0  0  0  0  0
    1.5000    0.0000    0.0000 C   0  0  0  0  0  0  0  0  0  0  0  0
    0.7500    1.2990    0.0000 C   0  0  0  0  0  0  0  0  0  0  0  0
   -0.7500    1.2990    0.0000 C   0  0  0  0  0  0  0  0  0  0  0  0
   -1.5000    0.0000    0.0000 C   0  0  0  0  0  0  0  0  0  0  0  0
   -0.7500   -1.2990    0.0000 C   0  0  0  0  0  0  0  0  0  0  0  0
   -1.5000   -2.5981    0.0000 S   0  0  0  0  0  0  0  0  0  0  0  0
   -0.7500   -3.8971    0.0000 C   0  0  0  0  0  0  0  0  0  0  0  0
   -1.5000   -5.1962    0.0000 C   0  0  0  0  0  0  0  0  0  0  0  0
   -0.7500   -6.4952    0.0000 C   0  0  0  0  0  0  0  0  0  0  0  0
    0.7500   -6.4952    0.0000 C   0  0  0  0  0  0  0  0  0  0  0  0
    1.5000   -5.1962    0.0000 C   0  0  0  0  0  0  0  0  0  0  0  0
    0.7500   -3.8971    0.0000 C   0  0  0  0  0  0  0  0  0  0  0  0
    3.7500   -1.2990    0.0000 C   0  0  0  0  0  0  0  0  0  0  0  0
    5.2500   -1.2990    0.0000 C   0  0  0  0  0  0  0  0  0  0  0  0
  1  2  1
  2  3  1
  3  4  1
  4  5  1
  5  6  2
  6  7  1
  7  8  2
  8  9  1
  9 10  2
 10 11  1
 11 12  2
 12 13  1
 13 14  1
 14 15  2
 15 16  1
 16 17  2
 17 18  1
 18 19  2
  5 20  1
 20 21  1
 21  2  1
 19  6  1
 12  7  1
 19 14  1
M  END
>  <COMP_NUM>
1

>  <STEREO_CFG>
StereoCenters    0   0
Atom CFG    0   0   0
Bond CFG    0   0   0


>  <ID>
 4822

>  <Activity>

$$$$

     RDKit          2D

 23 24  0  0  0  0  0  0  0  0999 V2000
    3.7500   -1.2990    0.0000 C   0  0  0  0  0  0  0  0  0  0  0  0
    3.0000    0.0000    0.0000 S   0  0  0  0  0  0  0  0  0  0  0  0
    1.5000    0.0000    0.0000 C   0  0  0  0  0  0  0  0  0  0  0  0
    0.7500   -1.2990    0.0000 C   0  0  0  0  0  0  0  0  0  0  0  0
   -0.7500   -1.2990    0.0000 C   0  0  0  0  0  0  0  0  0  0  0  0
   -1.5000    0.0000    0.0000 C   0  0  0  0  0  0  0  0  0  0  0  0
   -0.7500    1.2990    0.0000 C   0  0  0  0  0  0  0  0  0  0  0  0
    0.7500    1.2990    0.0000 C   0  0  0  0  0  0  0  0  0  0  0  0
   -3.0000    0.0000    0.0000 C   0  0  0  0  0  0  0  0  0  0  0  0
   -3.7500    1.2990    0.0000 C   0  0  0  0  0  0  0  0  0  0  0  0
   -5.2500    1.2990    0.0000 N   0  0  0  0  0  0  0  0  0  0  0  0
   -6.0000    2.5981    0.0000 C   0  0  0  0  0  0  0  0  0  0  0  0
   -5.2500    3.8971    0.0000 O   0  0  0  0  0  0  0  0  0  0  0  0
   -7.5000    2.5981    0.0000 C   0  0  0  0  0  0  0  0  0  0  0  0
   -8.2500    3.8971    0.0000 S   0  0  0  0  0  0  0  0  0  0  0  0
   -9.7500    3.8971    0.0000 C   0  0  0  0  0  0  0  0  0  0  0  0
  -10.6317    2.6836    0.0000 C   0  0  0  0  0  0  0  0  0  0  0  0
  -12.0583    3.1471    0.0000 S   0  0  0  0  0  0  0  0  0  0  0  0
  -12.0583    4.6471    0.0000 C   0  0  0  0  0  0  0  0  0  0  0  0
  -10.6317    5.1106    0.0000 C   0  0  0  0  0  0  0  0  0  0  0  0
  -10.1682    1.2570    0.0000 N   0  3  0  0  0  0  0  0  0  0  0  0
   -8.7009    0.9451    0.0000 O   0  0  0  0  0  0  0  0  0  0  0  0
  -11.1718    0.1423    0.0000 O   0  5  0  0  0  0  0  0  0  0  0  0
  1  2  1
  2  3  1
  3  4  2
  4  5  1
  5  6  2
  6  7  1
  7  8  2
  6  9  1
  9 10  1
 10 11  1
 11 12  1
 12 13  2
 12 14  1
 14 15  1
 15 16  1
 16 17  2
 17 18  1
 18 19  1
 19 20  2
 17 21  1
 21 22  2
 21 23  1
  8  3  1
 20 16  1
M  END
>  <COMP_NUM>
1

>  <STEREO_CFG>
StereoCenters    0   0
Atom CFG    0   0   0
Bond CFG    0   0   0


>  <ID>
11957230

>  <Activity>
p450-cyp2c9 inhibitor

$$$$

     RDKit          2D

 19 21  0  0  0  0  0  0  0  0999 V2000
   -4.8868  -10.8993    0.0000 C   0  0  0  0  0  0  0  0  0  0  0  0
   -4.0051   -9.6858    0.0000 C   0  0  0  0  0  0  0  0  0  0  0  0
   -3.1235   -8.4723    0.0000 C   0  0  0  0  0  0  0  0  0  0  0  0
   -1.6317   -8.6291    0.0000 S   0  0  0  0  0  0  0  0  0  0  0  0
   -0.7500   -7.4156    0.0000 C   0  0  0  0  0  0  0  0  0  0  0  0
    0.7500   -7.4156    0.0000 N   0  0  0  0  0  0  0  0  0  0  0  0
    1.2135   -5.9890    0.0000 N   0  0  0  0  0  0  0  0  0  0  0  0
   -0.0000   -5.1073    0.0000 C   0  0  0  0  0  0  0  0  0  0  0  0
   -1.2135   -5.9890    0.0000 O   0  0  0  0  0  0  0  0  0  0  0  0
   -0.0000   -3.6073    0.0000 C   0  0  0  0  0  0  0  0  0  0  0  0
    1.2135   -2.7256    0.0000 C   0  0  0  0  0  0  0  0  0  0  0  0
    0.7500   -1.2990    0.0000 C   0  0  0  0  0  0  0  0  0  0  0  0
    1.5000    0.0000    0.0000 C   0  0  0  0  0  0  0  0  0  0  0  0
    0.7500    1.2990    0.0000 C   0  0  0  0  0  0  0  0  0  0  0  0
   -0.7500    1.2990    0.0000 C   0  0  0  0  0  0  0  0  0  0  0  0
   -1.5000    0.0000    0.0000 C   0  0  0  0  0  0  0  0  0  0  0  0
   -0.7500   -1.2990    0.0000 C   0  0  0  0  0  0  0  0  0  0  0  0
   -1.2135   -2.7256    0.0000 S   0  0  0  0  0  0  0  0  0  0  0  0
    2.6401   -3.1891    0.0000 Cl  0  0  0  0  0  0  0  0  0  0  0  0
  1  2  3
  2  3  1
  3  4  1
  4  5  1
  5  6  2
  6  7  1
  7  8  2
  8  9  1
  8 10  1
 10 11  2
 11 12  1
 12 13  2
 13 14  1
 14 15  2
 15 16  1
 16 17  2
 17 18  1
 11 19  1
  9  5  1
 18 10  1
 17 12  1
M  END
>  <COMP_NUM>
1

>  <STEREO_CFG>
StereoCenters    0   0
Atom CFG    0   0   0
Bond CFG    0   0   0


>  <ID>
 1588040

>  <Activity>

$$$$

     RDKit          2D

 24 26  0  0  0  0  0  0  0  0999 V2000
    1.5000    0.0000    0.0000 C   0  0  0  0  0  0  0  0  0  0  0  0
    0.7500   -1.2990    0.0000 C   0  0  0  0  0  0  0  0  0  0  0  0
   -0.7500   -1.2990    0.0000 C   0  0  0  0  0  0  0  0  0  0  0  0
   -1.5000    0.0000    0.0000 C   0  0  0  0  0  0  0  0  0  0  0  0
   -0.7500    1.2990    0.0000 C   0  0  0  0  0  0  0  0  0  0  0  0
    0.7500    1.2990    0.0000 C   0  0  0  0  0  0  0  0  0  0  0  0
   -3.0000    0.0000    0.0000 S   0  0  0  0  0  0  0  0  0  0  0  0
   -3.7500    1.2990    0.0000 C   0  0  0  0  0  0  0  0  0  0  0  0
   -3.0000    2.5981    0.0000 C   0  0  0  0  0  0  0  0  0  0  0  0
   -3.7500    3.8971    0.0000 C   0  0  0  0  0  0  0  0  0  0  0  0
   -5.2500    3.8971    0.0000 C   0  0  0  0  0  0  0  0  0  0  0  0
   -6.0000    2.5981    0.0000 C   0  0  0  0  0  0  0  0  0  0  0  0
   -5.2500    1.2990    0.0000 C   0  0  0  0  0  0  0  0  0  0  0  0
   -6.0000    0.0000    0.0000 N   0  0  0  0  0  0  0  0  0  0  0  0
   -7.5000    0.0000    0.0000 C   0  0  0  0  0  0  0  0  0  0  0  0
   -8.2500    1.2990    0.0000 O   0  0  0  0  0  0  0  0  0  0  0  0
   -8.2500   -1.2990    0.0000 C   0  0  0  0  0  0  0  0  0  0  0  0
   -9.7500   -1.2990    0.0000 C   0  0  0  0  0  0  0  0  0  0  0  0
  -10.5000    0.0000    0.0000 C   0  0  0  0  0  0  0  0  0  0  0  0
  -12.0000    0.0000    0.0000 C   0  0  0  0  0  0  0  0  0  0  0  0
  -12.7500   -1.2990    0.0000 C   0  0  0  0  0  0  0  0  0  0  0  0
  -12.0000   -2.5981    0.0000 C   0  0  0  0  0  0  0  0  0  0  0  0
  -10.5000   -2.5981    0.0000 C   0  0  0  0  0  0  0  0  0  0  0  0
  -14.2500   -1.2990    0.0000 Br  0  0  0  0  0  0  0  0  0  0  0  0
  1  2  2
  2  3  1
  3  4  2
  4  5  1
  5  6  2
  4  7  1
  7  8  1
  8  9  2
  9 10  1
 10 11  2
 11 12  1
 12 13  2
 13 14  1
 14 15  1
 15 16  2
 15 17  1
 17 18  1
 18 19  2
 19 20  1
 20 21  2
 21 22  1
 22 23  2
 21 24  1
  6  1  1
 13  8  1
 23 18  1
M  END
>  <COMP_NUM>
1

>  <STEREO_CFG>
StereoCenters    0   0
Atom CFG    0   0   0
Bond CFG    0   0   0


>  <ID>
2228813

>  <Activity>
p450-cyp2c9 inhibitor

$$$$

     RDKit          2D

 19 20  0  0  0  0  0  0  0  0999 V2000
    5.2500   -1.2990    0.0000 C   0  0  0  0  0  0  0  0  0  0  0  0
    3.7500   -1.2990    0.0000 N   0  0  0  0  0  0  0  0  0  0  0  0
    3.0000   -2.5981    0.0000 C   0  0  0  0  0  0  0  0  0  0  0  0
    3.0000    0.0000    0.0000 C   0  0  0  0  0  0  0  0  0  0  0  0
    1.5000    0.0000    0.0000 C   0  0  0  0  0  0  0  0  0  0  0  0
    0.7500   -1.2990    0.0000 C   0  0  0  0  0  0  0  0  0  0  0  0
   -0.7500   -1.2990    0.0000 C   0  0  0  0  0  0  0  0  0  0  0  0
   -1.5000    0.0000    0.0000 C   0  0  0  0  0  0  0  0  0  0  0  0
   -0.7500    1.2990    0.0000 C   0  0  0  0  0  0  0  0  0  0  0  0
    0.7500    1.2990    0.0000 C   0  0  0  0  0  0  0  0  0  0  0  0
    1.5000    2.5981    0.0000 C   0  0  0  0  0  0  0  0  0  0  0  0
    3.0000    2.5981    0.0000 C   0  0  0  0  0  0  0  0  0  0  0  0
    3.7500    3.8971    0.0000 C   0  0  0  0  0  0  0  0  0  0  0  0
    3.0000    5.1962    0.0000 N   0  0  0  0  0  0  0  0  0  0  0  0
    1.5000    5.1962    0.0000 C   0  0  0  0  0  0  0  0  0  0  0  0
    0.7500    3.8971    0.0000 N   0  0  0  0  0  0  0  0  0  0  0  0
    5.2500    3.8971    0.0000 N   0  0  0  0  0  0  0  0  0  0  0  0
    6.0000    2.5981    0.0000 C   0  0  0  0  0  0  0  0  0  0  0  0
    6.0000    5.1962    0.0000 C   0  0  0  0  0  0  0  0  0  0  0  0
  1  2  1
  2  3  1
  2  4  1
  4  5  1
  5  6  2
  6  7  1
  7  8  2
  8  9  1
  9 10  2
 10 11  1
 11 12  2
 12 13  1
 13 14  2
 14 15  1
 15 16  2
 13 17  1
 17 18  1
 17 19  1
 10  5  1
 16 11  1
M  END
>  <COMP_NUM>
1

>  <STEREO_CFG>
StereoCenters    0   0
Atom CFG    0   0   0
Bond CFG    0   0   0


>  <ID>
 3233320

>  <Activity>

$$$$

     RDKit          2D

 28 31  0  0  0  0  0  0  0  0999 V2000
    3.7500  -11.6913    0.0000 C   0  0  0  0  0  0  0  0  0  0  0  0
    3.0000  -10.3923    0.0000 N   0  0  0  0  0  0  0  0  0  0  0  0
    1.5000  -10.3923    0.0000 C   0  0  0  0  0  0  0  0  0  0  0  0
    3.7500   -9.0933    0.0000 C   0  0  0  0  0  0  0  0  0  0  0  0
    5.2500   -9.0933    0.0000 O   0  0  0  0  0  0  0  0  0  0  0  0
    3.0000   -7.7942    0.0000 C   0  0  0  0  0  0  0  0  0  0  0  0
    1.5000   -7.7942    0.0000 C   0  0  0  0  0  0  0  0  0  0  0  0
    0.7500   -6.4952    0.0000 C   0  0  0  0  0  0  0  0  0  0  0  0
    1.5000   -5.1962    0.0000 C   0  0  0  0  0  0  0  0  0  0  0  0
    3.0000   -5.1962    0.0000 C   0  0  0  0  0  0  0  0  0  0  0  0
    3.7500   -6.4952    0.0000 C   0  0  0  0  0  0  0  0  0  0  0  0
    0.7500   -3.8971    0.0000 C   0  0  0  0  0  0  0  0  0  0  0  0
    1.5000   -2.5981    0.0000 N   0  0  0  0  0  0  0  0  0  0  0  0
    0.7500   -1.2990    0.0000 C   0  0  0  0  0  0  0  0  0  0  0  0
    1.5000    0.0000    0.0000 C   0  0  0  0  0  0  0  0  0  0  0  0
    0.7500    1.2990    0.0000 C   0  0  0  0  0  0  0  0  0  0  0  0
   -0.7500    1.2990    0.0000 C   0  0  0  0  0  0  0  0  0  0  0  0
   -1.5000    0.0000    0.0000 C   0  0  0  0  0  0  0  0  0  0  0  0
   -0.7500   -1.2990    0.0000 C   0  0  0  0  0  0  0  0  0  0  0  0
   -1.5000   -2.5981    0.0000 C   0  0  0  0  0  0  0  0  0  0  0  0
   -0.7500   -3.8971    0.0000 N   0  0  0  0  0  0  0  0  0  0  0  0
   -3.0000   -2.5981    0.0000 N   0  0  0  0  0  0  0  0  0  0  0  0
   -3.7500   -3.8971    0.0000 C   0  0  0  0  0  0  0  0  0  0  0  0
   -5.2500   -3.8971    0.0000 C   0  0  0  0  0  0  0  0  0  0  0  0
   -6.1317   -5.1106    0.0000 C   0  0  0  0  0  0  0  0  0  0  0  0
   -7.5583   -4.6471    0.0000 C   0  0  0  0  0  0  0  0  0  0  0  0
   -7.5583   -3.1471    0.0000 C   0  0  0  0  0  0  0  0  0  0  0  0
   -6.1317   -2.6836    0.0000 S   0  0  0  0  0  0  0  0  0  0  0  0
  1  2  1
  2  3  1
  2  4  1
  4  5  2
  4  6  1
  6  7  2
  7  8  1
  8  9  2
  9 10  1
 10 11  2
  9 12  1
 12 13  2
 13 14  1
 14 15  2
 15 16  1
 16 17  2
 17 18  1
 18 19  2
 19 20  1
 20 21  2
 20 22  1
 22 23  1
 23 24  1
 24 25  2
 25 26  1
 26 27  2
 27 28  1
 11  6  1
 21 12  1
 19 14  1
 28 24  1
M  END
>  <COMP_NUM>
1

>  <STEREO_CFG>
StereoCenters    0   0
Atom CFG    0   0   0
Bond CFG    0   0   0


>  <ID>
 3234720

>  <Activity>

$$$$

     RDKit          2D

 27 30  0  0  0  0  0  0  0  0999 V2000
    3.7500   -1.2990    0.0000 C   0  0  0  0  0  0  0  0  0  0  0  0
    3.0000    0.0000    0.0000 N   0  0  0  0  0  0  0  0  0  0  0  0
    3.7500    1.2990    0.0000 C   0  0  0  0  0  0  0  0  0  0  0  0
    1.5000    0.0000    0.0000 C   0  0  0  0  0  0  0  0  0  0  0  0
    0.7500   -1.2990    0.0000 N   0  0  0  0  0  0  0  0  0  0  0  0
   -0.7500   -1.2990    0.0000 C   0  0  0  0  0  0  0  0  0  0  0  0
   -1.5000    0.0000    0.0000 C   0  0  0  0  0  0  0  0  0  0  0  0
   -0.7500    1.2990    0.0000 C   0  0  0  0  0  0  0  0  0  0  0  0
    0.7500    1.2990    0.0000 N   0  0  0  0  0  0  0  0  0  0  0  0
   -1.5000    2.5981    0.0000 N   0  0  0  0  0  0  0  0  0  0  0  0
   -3.0000    2.5981    0.0000 C   0  0  0  0  0  0  0  0  0  0  0  0
   -3.7500    3.8971    0.0000 O   0  0  0  0  0  0  0  0  0  0  0  0
   -3.7500    1.2990    0.0000 C   0  0  0  0  0  0  0  0  0  0  0  0
   -3.0000    0.0000    0.0000 N   0  0  0  0  0  0  0  0  0  0  0  0
   -5.2500    1.2990    0.0000 C   0  0  0  0  0  0  0  0  0  0  0  0
   -6.1317    0.0855    0.0000 C   0  0  0  0  0  0  0  0  0  0  0  0
   -7.5583    0.5490    0.0000 C   0  0  0  0  0  0  0  0  0  0  0  0
   -7.5583    2.0490    0.0000 C   0  0  0  0  0  0  0  0  0  0  0  0
   -6.1317    2.5126    0.0000 S   0  0  0  0  0  0  0  0  0  0  0  0
   -0.7500    3.8971    0.0000 C   0  0  0  0  0  0  0  0  0  0  0  0
    0.7500    3.8971    0.0000 C   0  0  0  0  0  0  0  0  0  0  0  0
    1.5000    5.1962    0.0000 C   0  0  0  0  0  0  0  0  0  0  0  0
    3.0000    5.1962    0.0000 C   0  0  0  0  0  0  0  0  0  0  0  0
    3.7500    6.4952    0.0000 C   0  0  0  0  0  0  0  0  0  0  0  0
    3.0000    7.7942    0.0000 C   0  0  0  0  0  0  0  0  0  0  0  0
    1.5000    7.7942    0.0000 C   0  0  0  0  0  0  0  0  0  0  0  0
    0.7500    6.4952    0.0000 C   0  0  0  0  0  0  0  0  0  0  0  0
  1  2  1
  2  3  1
  2  4  1
  4  5  2
  5  6  1
  6  7  2
  7  8  1
  8  9  2
  8 10  1
 10 11  1
 11 12  2
 11 13  1
 13 14  2
 13 15  1
 15 16  2
 16 17  1
 17 18  2
 18 19  1
 10 20  1
 20 21  1
 21 22  1
 22 23  2
 23 24  1
 24 25  2
 25 26  1
 26 27  2
  9  4  1
 14  7  1
 19 15  1
 27 22  1
M  END
>  <COMP_NUM>
1

>  <STEREO_CFG>
StereoCenters    0   0
Atom CFG    0   0   0
Bond CFG    0   0   0


>  <ID>
 3234521

>  <Activity>

$$$$

     RDKit          2D

 28 29  0  0  0  0  0  0  0  0999 V2000
    3.0000   -1.5000    0.0000 C   0  0  0  0  0  0  0  0  0  0  0  0
    3.0000    0.0000    0.0000 C   0  0  0  0  0  0  0  0  0  0  0  0
    3.0000    1.5000    0.0000 C   0  0  0  0  0  0  0  0  0  0  0  0
    4.5000    0.0000    0.0000 C   0  0  0  0  0  0  0  0  0  0  0  0
    1.5000    0.0000    0.0000 C   0  0  0  0  0  0  0  0  0  0  0  0
    0.7500   -1.2990    0.0000 C   0  0  0  0  0  0  0  0  0  0  0  0
   -0.7500   -1.2990    0.0000 C   0  0  0  0  0  0  0  0  0  0  0  0
   -1.5000    0.0000    0.0000 C   0  0  0  0  0  0  0  0  0  0  0  0
   -0.7500    1.2990    0.0000 C   0  0  0  0  0  0  0  0  0  0  0  0
    0.7500    1.2990    0.0000 C   0  0  0  0  0  0  0  0  0  0  0  0
   -3.0000    0.0000    0.0000 C   0  0  0  0  0  0  0  0  0  0  0  0
   -3.7500    1.2990    0.0000 C   0  0  0  0  0  0  0  0  0  0  0  0
   -5.2500    1.2990    0.0000 C   0  0  0  0  0  0  0  0  0  0  0  0
   -6.0000    0.0000    0.0000 C   0  0  0  0  0  0  0  0  0  0  0  0
   -5.2500   -1.2990    0.0000 C   0  0  0  0  0  0  0  0  0  0  0  0
   -3.7500   -1.2990    0.0000 C   0  0  0  0  0  0  0  0  0  0  0  0
   -7.5000    0.0000    0.0000 C   0  0  0  0  0  0  0  0  0  0  0  0
   -7.5000    1.5000    0.0000 C   0  0  0  0  0  0  0  0  0  0  0  0
   -7.5000   -1.5000    0.0000 C   0  0  0  0  0  0  0  0  0  0  0  0
   -9.0000    0.0000    0.0000 C   0  0  0  0  0  0  0  0  0  0  0  0
   -3.0000    2.5981    0.0000 C   0  0  0  0  0  0  0  0  0  0  0  0
   -3.7500    3.8971    0.0000 N   0  0  0  0  0  0  0  0  0  0  0  0
   -3.0000    5.1962    0.0000 C   0  0  0  0  0  0  0  0  0  0  0  0
   -5.2500    3.8971    0.0000 C   0  0  0  0  0  0  0  0  0  0  0  0
   -1.5000   -2.5981    0.0000 C   0  0  0  0  0  0  0  0  0  0  0  0
   -0.7500   -3.8971    0.0000 N   0  0  0  0  0  0  0  0  0  0  0  0
   -1.5000   -5.1962    0.0000 C   0  0  0  0  0  0  0  0  0  0  0  0
    0.7500   -3.8971    0.0000 C   0  0  0  0  0  0  0  0  0  0  0  0
  1  2  1
  2  3  1
  2  4  1
  2  5  1
  5  6  2
  6  7  1
  7  8  2
  8  9  1
  9 10  2
  8 11  1
 11 12  2
 12 13  1
 13 14  2
 14 15  1
 15 16  2
 14 17  1
 17 18  1
 17 19  1
 17 20  1
 12 21  1
 21 22  1
 22 23  1
 22 24  1
  7 25  1
 25 26  1
 26 27  1
 26 28  1
 10  5  1
 16 11  1
M  END
>  <COMP_NUM>
1

>  <STEREO_CFG>
StereoCenters    0   0
Atom CFG    0   0   0
Bond CFG    0   0   0


>  <ID>
 420848

>  <Activity>

$$$$

     RDKit          2D

 28 29  0  0  0  0  0  0  0  0999 V2000
    3.0000   -1.5000    0.0000 C   0  0  0  0  0  0  0  0  0  0  0  0
    3.0000    0.0000    0.0000 C   0  0  0  0  0  0  0  0  0  0  0  0
    3.0000    1.5000    0.0000 C   0  0  0  0  0  0  0  0  0  0  0  0
    4.5000    0.0000    0.0000 C   0  0  0  0  0  0  0  0  0  0  0  0
    1.5000    0.0000    0.0000 C   0  0  0  0  0  0  0  0  0  0  0  0
    0.7500   -1.2990    0.0000 C   0  0  0  0  0  0  0  0  0  0  0  0
   -0.7500   -1.2990    0.0000 C   0  0  0  0  0  0  0  0  0  0  0  0
   -1.5000    0.0000    0.0000 C   0  0  0  0  0  0  0  0  0  0  0  0
   -0.7500    1.2990    0.0000 C   0  0  0  0  0  0  0  0  0  0  0  0
    0.7500    1.2990    0.0000 C   0  0  0  0  0  0  0  0  0  0  0  0
   -3.0000    0.0000    0.0000 C   0  0  0  0  0  0  0  0  0  0  0  0
   -3.7500    1.2990    0.0000 N   0  0  0  0  0  0  0  0  0  0  0  0
   -5.2500    1.2990    0.0000 C   0  0  0  0  0  0  0  0  0  0  0  0
   -3.0000    2.5981    0.0000 C   0  0  0  0  0  0  0  0  0  0  0  0
   -1.5000   -2.5981    0.0000 C   0  0  0  0  0  0  0  0  0  0  0  0
   -3.0000   -2.5981    0.0000 C   0  0  0  0  0  0  0  0  0  0  0  0
   -3.7500   -3.8971    0.0000 C   0  0  0  0  0  0  0  0  0  0  0  0
   -3.0000   -5.1962    0.0000 C   0  0  0  0  0  0  0  0  0  0  0  0
   -1.5000   -5.1962    0.0000 C   0  0  0  0  0  0  0  0  0  0  0  0
   -0.7500   -3.8971    0.0000 C   0  0  0  0  0  0  0  0  0  0  0  0
   -0.7500   -6.4952    0.0000 C   0  0  0  0  0  0  0  0  0  0  0  0
   -2.0490   -7.2452    0.0000 C   0  0  0  0  0  0  0  0  0  0  0  0
    0.5490   -5.7452    0.0000 C   0  0  0  0  0  0  0  0  0  0  0  0
   -0.0000   -7.7942    0.0000 C   0  0  0  0  0  0  0  0  0  0  0  0
   -3.7500   -1.2990    0.0000 C   0  0  0  0  0  0  0  0  0  0  0  0
   -5.2500   -1.2990    0.0000 N   0  0  0  0  0  0  0  0  0  0  0  0
   -6.0000   -0.0000    0.0000 C   0  0  0  0  0  0  0  0  0  0  0  0
   -6.0000   -2.5981    0.0000 C   0  0  0  0  0  0  0  0  0  0  0  0
  1  2  1
  2  3  1
  2  4  1
  2  5  1
  5  6  2
  6  7  1
  7  8  2
  8  9  1
  9 10  2
  8 11  1
 11 12  1
 12 13  1
 12 14  1
  7 15  1
 15 16  2
 16 17  1
 17 18  2
 18 19  1
 19 20  2
 19 21  1
 21 22  1
 21 23  1
 21 24  1
 16 25  1
 25 26  1
 26 27  1
 26 28  1
 10  5  1
 20 15  1
M  END
>  <COMP_NUM>
1

>  <STEREO_CFG>
StereoCenters    0   0
Atom CFG    0   0   0
Bond CFG    0   0   0


>  <ID>
 278497

>  <Activity>

$$$$

     RDKit          2D

 27 30  0  0  0  0  0  0  0  0999 V2000
    6.0000   -2.5981    0.0000 C   0  0  0  0  0  0  0  0  0  0  0  0
    5.2500   -3.8971    0.0000 N   0  0  0  0  0  0  0  0  0  0  0  0
    6.0000   -5.1962    0.0000 C   0  0  0  0  0  0  0  0  0  0  0  0
    3.7500   -3.8971    0.0000 C   0  0  0  0  0  0  0  0  0  0  0  0
    3.0000   -5.1962    0.0000 C   0  0  0  0  0  0  0  0  0  0  0  0
    3.7500   -6.4952    0.0000 C   0  0  0  0  0  0  0  0  0  0  0  0
    3.0000   -7.7942    0.0000 C   0  0  0  0  0  0  0  0  0  0  0  0
    1.5000   -7.7942    0.0000 C   0  0  0  0  0  0  0  0  0  0  0  0
    0.7500   -6.4952    0.0000 C   0  0  0  0  0  0  0  0  0  0  0  0
    1.5000   -5.1962    0.0000 C   0  0  0  0  0  0  0  0  0  0  0  0
    0.7500   -3.8971    0.0000 C   0  0  0  0  0  0  0  0  0  0  0  0
    1.5000   -2.5981    0.0000 N   0  0  0  0  0  0  0  0  0  0  0  0
    0.7500   -1.2990    0.0000 C   0  0  0  0  0  0  0  0  0  0  0  0
    1.5000    0.0000    0.0000 C   0  0  0  0  0  0  0  0  0  0  0  0
    0.7500    1.2990    0.0000 C   0  0  0  0  0  0  0  0  0  0  0  0
   -0.7500    1.2990    0.0000 C   0  0  0  0  0  0  0  0  0  0  0  0
   -1.5000    0.0000    0.0000 C   0  0  0  0  0  0  0  0  0  0  0  0
   -0.7500   -1.2990    0.0000 C   0  0  0  0  0  0  0  0  0  0  0  0
   -1.5000   -2.5981    0.0000 C   0  0  0  0  0  0  0  0  0  0  0  0
   -0.7500   -3.8971    0.0000 N   0  0  0  0  0  0  0  0  0  0  0  0
   -3.0000   -2.5981    0.0000 N   0  0  0  0  0  0  0  0  0  0  0  0
   -3.7500   -3.8971    0.0000 C   0  0  0  0  0  0  0  0  0  0  0  0
   -5.2500   -3.8971    0.0000 C   0  0  0  0  0  0  0  0  0  0  0  0
   -6.1317   -5.1106    0.0000 C   0  0  0  0  0  0  0  0  0  0  0  0
   -7.5583   -4.6471    0.0000 C   0  0  0  0  0  0  0  0  0  0  0  0
   -7.5583   -3.1471    0.0000 C   0  0  0  0  0  0  0  0  0  0  0  0
   -6.1317   -2.6836    0.0000 S   0  0  0  0  0  0  0  0  0  0  0  0
  1  2  1
  2  3  1
  2  4  1
  4  5  1
  5  6  2
  6  7  1
  7  8  2
  8  9  1
  9 10  2
 10 11  1
 11 12  2
 12 13  1
 13 14  2
 14 15  1
 15 16  2
 16 17  1
 17 18  2
 18 19  1
 19 20  2
 19 21  1
 21 22  1
 22 23  1
 23 24  2
 24 25  1
 25 26  2
 26 27  1
 10  5  1
 20 11  1
 18 13  1
 27 23  1
M  END
>  <COMP_NUM>
1

>  <STEREO_CFG>
StereoCenters    0   0
Atom CFG    0   0   0
Bond CFG    0   0   0


>  <ID>
 3233026

>  <Activity>

$$$$

     RDKit          2D

 28 30  0  0  0  0  0  0  0  0999 V2000
   -1.5000   -5.1962    0.0000 C   0  0  0  0  0  0  0  0  0  0  0  0
   -0.7500   -3.8971    0.0000 C   0  0  0  0  0  0  0  0  0  0  0  0
    0.7500   -3.8971    0.0000 C   0  0  0  0  0  0  0  0  0  0  0  0
    1.5000   -2.5981    0.0000 C   0  0  0  0  0  0  0  0  0  0  0  0
    0.7500   -1.2990    0.0000 C   0  0  0  0  0  0  0  0  0  0  0  0
    1.5000    0.0000    0.0000 C   0  0  0  0  0  0  0  0  0  0  0  0
    0.7500    1.2990    0.0000 C   0  0  0  0  0  0  0  0  0  0  0  0
   -0.7500    1.2990    0.0000 C   0  0  0  0  0  0  0  0  0  0  0  0
   -1.5000    0.0000    0.0000 C   0  0  0  0  0  0  0  0  0  0  0  0
   -0.7500   -1.2990    0.0000 C   0  0  0  0  0  0  0  0  0  0  0  0
    3.0000   -2.5981    0.0000 C   0  0  0  0  0  0  0  0  0  0  0  0
    3.7500   -3.8971    0.0000 C   0  0  0  0  0  0  0  0  0  0  0  0
    5.2500   -3.8971    0.0000 C   0  0  0  0  0  0  0  0  0  0  0  0
    6.0000   -2.5981    0.0000 C   0  0  0  0  0  0  0  0  0  0  0  0
    5.2500   -1.2990    0.0000 C   0  0  0  0  0  0  0  0  0  0  0  0
    3.7500   -1.2990    0.0000 C   0  0  0  0  0  0  0  0  0  0  0  0
    7.5000   -2.5981    0.0000 O   0  0  0  0  0  0  0  0  0  0  0  0
    8.2500   -3.8971    0.0000 C   0  0  0  0  0  0  0  0  0  0  0  0
    9.7500   -3.8971    0.0000 C   0  0  0  0  0  0  0  0  0  0  0  0
   10.5000   -5.1962    0.0000 N   0  0  0  0  0  0  0  0  0  0  0  0
   12.0000   -5.1962    0.0000 C   0  0  0  0  0  0  0  0  0  0  0  0
    9.7500   -6.4952    0.0000 C   0  0  0  0  0  0  0  0  0  0  0  0
    1.5000   -5.1962    0.0000 C   0  0  0  0  0  0  0  0  0  0  0  0
    0.7500   -6.4952    0.0000 C   0  0  0  0  0  0  0  0  0  0  0  0
    1.5000   -7.7942    0.0000 C   0  0  0  0  0  0  0  0  0  0  0  0
    3.0000   -7.7942    0.0000 C   0  0  0  0  0  0  0  0  0  0  0  0
    3.7500   -6.4952    0.0000 C   0  0  0  0  0  0  0  0  0  0  0  0
    3.0000   -5.1962    0.0000 C   0  0  0  0  0  0  0  0  0  0  0  0
  1  2  1
  2  3  1
  3  4  2
  4  5  1
  5  6  2
  6  7  1
  7  8  2
  8  9  1
  9 10  2
  4 11  1
 11 12  2
 12 13  1
 13 14  2
 14 15  1
 15 16  2
 14 17  1
 17 18  1
 18 19  1
 19 20  1
 20 21  1
 20 22  1
  3 23  1
 23 24  2
 24 25  1
 25 26  2
 26 27  1
 27 28  2
 10  5  1
 16 11  1
 28 23  1
M  END
>  <COMP_NUM>
1

>  <STEREO_CFG>
StereoCenters    0   1
Atom CFG    0   0   0
Bond CFG    0   0   0


>  <ID>
 2733526

>  <Activity>

$$$$

     RDKit          2D

 19 21  0  0  0  0  0  0  0  0999 V2000
    1.5000    0.0000    0.0000 C   0  0  0  0  0  0  0  0  0  0  0  0
    0.7500   -1.2990    0.0000 C   0  0  0  0  0  0  0  0  0  0  0  0
   -0.7500   -1.2990    0.0000 C   0  0  0  0  0  0  0  0  0  0  0  0
   -1.5000    0.0000    0.0000 C   0  0  0  0  0  0  0  0  0  0  0  0
   -0.7500    1.2990    0.0000 C   0  0  0  0  0  0  0  0  0  0  0  0
    0.7500    1.2990    0.0000 C   0  0  0  0  0  0  0  0  0  0  0  0
   -1.5000    2.5981    0.0000 C   0  0  0  0  0  0  0  0  0  0  0  0
   -0.7500    3.8971    0.0000 N   0  0  0  0  0  0  0  0  0  0  0  0
   -1.5000    5.1962    0.0000 C   0  0  0  0  0  0  0  0  0  0  0  0
   -3.0000    5.1962    0.0000 C   0  0  0  0  0  0  0  0  0  0  0  0
   -3.7500    3.8971    0.0000 C   0  0  0  0  0  0  0  0  0  0  0  0
   -3.0000    2.5981    0.0000 N   0  0  0  0  0  0  0  0  0  0  0  0
   -5.2500    3.8971    0.0000 N   0  0  0  0  0  0  0  0  0  0  0  0
   -6.1317    2.6836    0.0000 C   0  0  0  0  0  0  0  0  0  0  0  0
   -7.5583    3.1471    0.0000 C   0  0  0  0  0  0  0  0  0  0  0  0
   -7.5583    4.6471    0.0000 N   0  0  0  0  0  0  0  0  0  0  0  0
   -6.1317    5.1106    0.0000 C   0  0  0  0  0  0  0  0  0  0  0  0
   -1.5000   -2.5981    0.0000 C   0  0  0  0  0  0  0  0  0  0  0  0
   -2.2500   -3.8971    0.0000 N   0  0  0  0  0  0  0  0  0  0  0  0
  1  2  2
  2  3  1
  3  4  2
  4  5  1
  5  6  2
  5  7  1
  7  8  2
  8  9  1
  9 10  2
 10 11  1
 11 12  2
 11 13  1
 13 14  1
 14 15  2
 15 16  1
 16 17  2
  3 18  1
 18 19  3
  6  1  1
 12  7  1
 17 13  1
M  END
>  <COMP_NUM>
1

>  <STEREO_CFG>
StereoCenters    0   0
Atom CFG    0   0   0
Bond CFG    0   0   0


>  <ID>
 3233084

>  <Activity>

$$$$

     RDKit          2D

 31 34  0  0  0  0  0  0  0  0999 V2000
    6.0000   -2.5981    0.0000 C   0  0  0  0  0  0  0  0  0  0  0  0
    5.2500   -1.2990    0.0000 C   0  0  0  0  0  0  0  0  0  0  0  0
    3.7500   -1.2990    0.0000 C   0  0  0  0  0  0  0  0  0  0  0  0
    3.0000    0.0000    0.0000 O   0  0  0  0  0  0  0  0  0  0  0  0
    1.5000    0.0000    0.0000 C   0  0  0  0  0  0  0  0  0  0  0  0
    0.7500   -1.2990    0.0000 C   0  0  0  0  0  0  0  0  0  0  0  0
   -0.7500   -1.2990    0.0000 C   0  0  0  0  0  0  0  0  0  0  0  0
   -1.5000    0.0000    0.0000 C   0  0  0  0  0  0  0  0  0  0  0  0
   -3.0000    0.0000    0.0000 C   0  0  0  0  0  0  0  0  0  0  0  0
   -3.7500   -1.2990    0.0000 C   0  0  0  0  0  0  0  0  0  0  0  0
   -3.0000   -2.5981    0.0000 C   0  0  0  0  0  0  0  0  0  0  0  0
   -1.5000   -2.5981    0.0000 C   0  0  0  0  0  0  0  0  0  0  0  0
   -0.7500   -3.8971    0.0000 C   0  0  0  0  0  0  0  0  0  0  0  0
   -1.5000   -5.1962    0.0000 N   0  0  0  0  0  0  0  0  0  0  0  0
   -0.7500   -6.4952    0.0000 N   0  0  0  0  0  0  0  0  0  0  0  0
   -1.5000   -7.7942    0.0000 C   0  0  0  0  0  0  0  0  0  0  0  0
   -3.0000   -7.7942    0.0000 O   0  0  0  0  0  0  0  0  0  0  0  0
   -0.7500   -9.0933    0.0000 C   0  0  0  0  0  0  0  0  0  0  0  0
    0.7418   -9.2501    0.0000 C   0  0  0  0  0  0  0  0  0  0  0  0
    1.0537  -10.7173    0.0000 C   0  0  0  0  0  0  0  0  0  0  0  0
   -0.2454  -11.4673    0.0000 C   0  0  0  0  0  0  0  0  0  0  0  0
   -1.3601  -10.4636    0.0000 S   0  0  0  0  0  0  0  0  0  0  0  0
   -0.2454  -12.9673    0.0000 C   0  0  0  0  0  0  0  0  0  0  0  0
    1.0537  -13.7173    0.0000 C   0  0  0  0  0  0  0  0  0  0  0  0
    2.3527  -12.9673    0.0000 C   0  0  0  0  0  0  0  0  0  0  0  0
    2.3527  -11.4673    0.0000 C   0  0  0  0  0  0  0  0  0  0  0  0
    3.6517  -13.7173    0.0000 N   0  3  0  0  0  0  0  0  0  0  0  0
    4.9508  -12.9673    0.0000 O   0  0  0  0  0  0  0  0  0  0  0  0
    3.6517  -15.2173    0.0000 O   0  5  0  0  0  0  0  0  0  0  0  0
   -0.7500    1.2990    0.0000 C   0  0  0  0  0  0  0  0  0  0  0  0
    0.7500    1.2990    0.0000 C   0  0  0  0  0  0  0  0  0  0  0  0
  1  2  2
  2  3  1
  3  4  1
  4  5  1
  5  6  2
  6  7  1
  7  8  2
  8  9  1
  9 10  2
 10 11  1
 11 12  2
 12 13  1
 13 14  2
 14 15  1
 15 16  1
 16 17  2
 16 18  1
 18 19  2
 19 20  1
 20 21  2
 21 22  1
 21 23  1
 23 24  2
 24 25  1
 25 26  2
 25 27  1
 27 28  2
 27 29  1
  8 30  1
 30 31  2
 31  5  1
 12  7  1
 22 18  1
 26 20  1
M  END
>  <COMP_NUM>
1

>  <STEREO_CFG>
StereoCenters    0   0
Atom CFG    0   0   0
Bond CFG    0   0   0


>  <ID>
 9632598

>  <Activity>

$$$$

     RDKit          2D

 23 26  0  0  0  0  0  0  0  0999 V2000
    1.2135   -2.7256    0.0000 C   0  0  0  0  0  0  0  0  0  0  0  0
    0.7500   -1.2990    0.0000 C   0  0  0  0  0  0  0  0  0  0  0  0
    1.5000    0.0000    0.0000 C   0  0  0  0  0  0  0  0  0  0  0  0
    0.7500    1.2990    0.0000 C   0  0  0  0  0  0  0  0  0  0  0  0
   -0.7500    1.2990    0.0000 C   0  0  0  0  0  0  0  0  0  0  0  0
   -1.5000    0.0000    0.0000 C   0  0  0  0  0  0  0  0  0  0  0  0
   -0.7500   -1.2990    0.0000 C   0  0  0  0  0  0  0  0  0  0  0  0
   -1.2135   -2.7256    0.0000 C   0  0  0  0  0  0  0  0  0  0  0  0
   -0.0000   -3.6073    0.0000 C   0  0  0  0  0  0  0  0  0  0  0  0
   -0.1568   -5.0991    0.0000 C   0  0  0  0  0  0  0  0  0  0  0  0
   -1.5271   -5.7092    0.0000 C   0  0  0  0  0  0  0  0  0  0  0  0
   -2.7406   -4.8275    0.0000 C   0  0  0  0  0  0  0  0  0  0  0  0
   -2.5838   -3.3357    0.0000 C   0  0  0  0  0  0  0  0  0  0  0  0
   -1.6839   -7.2010    0.0000 N   0  0  0  0  0  0  0  0  0  0  0  0
   -3.0542   -7.8111    0.0000 C   0  0  0  0  0  0  0  0  0  0  0  0
   -3.2110   -9.3029    0.0000 C   0  0  0  0  0  0  0  0  0  0  0  0
   -4.5813   -9.9130    0.0000 C   0  0  0  0  0  0  0  0  0  0  0  0
   -5.7949   -9.0313    0.0000 C   0  0  0  0  0  0  0  0  0  0  0  0
   -5.6381   -7.5395    0.0000 C   0  0  0  0  0  0  0  0  0  0  0  0
   -6.8516   -6.6578    0.0000 C   0  0  0  0  0  0  0  0  0  0  0  0
   -8.2219   -7.2679    0.0000 C   0  0  0  0  0  0  0  0  0  0  0  0
   -8.3787   -8.7597    0.0000 C   0  0  0  0  0  0  0  0  0  0  0  0
   -7.1652   -9.6414    0.0000 C   0  0  0  0  0  0  0  0  0  0  0  0
  1  2  1
  2  3  2
  3  4  1
  4  5  2
  5  6  1
  6  7  2
  7  8  1
  8  9  2
  9 10  1
 10 11  2
 11 12  1
 12 13  2
 11 14  1
 14 15  2
 15 16  1
 16 17  2
 17 18  1
 18 19  2
 19 20  1
 20 21  2
 21 22  1
 22 23  2
  9  1  1
  7  2  1
 13  8  1
 23 18  1
M  END
>  <COMP_NUM>
1

>  <STEREO_CFG>
StereoCenters    0   1
Atom CFG    0   0   0
Bond CFG    0   0   0


>  <ID>
 5771531

>  <Activity>

$$$$

     RDKit          2D

 16 18  0  0  0  0  0  0  0  0999 V2000
    2.6983   -7.0701    0.0000 C   0  0  0  0  0  0  0  0  0  0  0  0
    4.1655   -6.7583    0.0000 C   0  0  0  0  0  0  0  0  0  0  0  0
    4.3223   -5.2665    0.0000 O   0  0  0  0  0  0  0  0  0  0  0  0
    2.9520   -4.6564    0.0000 C   0  0  0  0  0  0  0  0  0  0  0  0
    1.9483   -5.7711    0.0000 C   0  0  0  0  0  0  0  0  0  0  0  0
    2.6401   -3.1891    0.0000 C   0  0  0  0  0  0  0  0  0  0  0  0
    1.2135   -2.7256    0.0000 N   0  0  0  0  0  0  0  0  0  0  0  0
   -0.0000   -3.6073    0.0000 C   0  0  0  0  0  0  0  0  0  0  0  0
   -1.2135   -2.7256    0.0000 N   0  0  0  0  0  0  0  0  0  0  0  0
   -0.7500   -1.2990    0.0000 C   0  0  0  0  0  0  0  0  0  0  0  0
    0.7500   -1.2990    0.0000 C   0  0  0  0  0  0  0  0  0  0  0  0
    1.5000    0.0000    0.0000 N   0  0  0  0  0  0  0  0  0  0  0  0
    0.7500    1.2990    0.0000 C   0  0  0  0  0  0  0  0  0  0  0  0
   -0.7500    1.2990    0.0000 N   0  0  0  0  0  0  0  0  0  0  0  0
   -1.5000    0.0000    0.0000 C   0  0  0  0  0  0  0  0  0  0  0  0
   -3.0000    0.0000    0.0000 S   0  0  0  0  0  0  0  0  0  0  0  0
  1  2  2
  2  3  1
  3  4  1
  4  5  2
  4  6  1
  6  7  1
  7  8  1
  8  9  2
  9 10  1
 10 11  2
 11 12  1
 12 13  1
 13 14  2
 14 15  1
 15 16  2
  5  1  1
 11  7  1
 15 10  1
M  END
>  <COMP_NUM>
1

>  <STEREO_CFG>
StereoCenters    0   0
Atom CFG    0   0   0
Bond CFG    0   0   0


>  <ID>
 3246290

>  <Activity>

$$$$

     RDKit          2D

 25 27  0  0  0  0  0  0  0  0999 V2000
    3.7500   -1.2990    0.0000 C   0  0  0  0  0  0  0  0  0  0  0  0
    3.0000    0.0000    0.0000 C   0  0  0  0  0  0  0  0  0  0  0  0
    1.5000    0.0000    0.0000 N   0  0  0  0  0  0  0  0  0  0  0  0
    0.7500   -1.2990    0.0000 C   0  0  0  0  0  0  0  0  0  0  0  0
   -0.7500   -1.2990    0.0000 C   0  0  0  0  0  0  0  0  0  0  0  0
   -1.5000    0.0000    0.0000 C   0  0  0  0  0  0  0  0  0  0  0  0
   -0.7500    1.2990    0.0000 C   0  0  0  0  0  0  0  0  0  0  0  0
    0.7500    1.2990    0.0000 C   0  0  0  0  0  0  0  0  0  0  0  0
   -1.7537    2.4138    0.0000 S   0  0  0  0  0  0  0  0  0  0  0  0
   -3.1240    1.8037    0.0000 C   0  0  0  0  0  0  0  0  0  0  0  0
   -2.9672    0.3119    0.0000 C   0  0  0  0  0  0  0  0  0  0  0  0
   -4.0819   -0.6918    0.0000 C   0  0  0  0  0  0  0  0  0  0  0  0
   -5.1967   -1.6955    0.0000 N   0  0  0  0  0  0  0  0  0  0  0  0
   -4.4231    2.5537    0.0000 N   0  0  0  0  0  0  0  0  0  0  0  0
   -4.4231    4.0537    0.0000 C   0  0  0  0  0  0  0  0  0  0  0  0
   -3.1240    4.8037    0.0000 S   0  0  0  0  0  0  0  0  0  0  0  0
   -5.7221    4.8037    0.0000 N   0  0  0  0  0  0  0  0  0  0  0  0
   -5.7221    6.3037    0.0000 C   0  0  0  0  0  0  0  0  0  0  0  0
   -4.4231    7.0537    0.0000 O   0  0  0  0  0  0  0  0  0  0  0  0
   -7.0211    7.0537    0.0000 C   0  0  0  0  0  0  0  0  0  0  0  0
   -7.0211    8.5537    0.0000 C   0  0  0  0  0  0  0  0  0  0  0  0
   -8.3202    9.3037    0.0000 C   0  0  0  0  0  0  0  0  0  0  0  0
   -9.6192    8.5537    0.0000 C   0  0  0  0  0  0  0  0  0  0  0  0
   -9.6192    7.0537    0.0000 C   0  0  0  0  0  0  0  0  0  0  0  0
   -8.3202    6.3037    0.0000 C   0  0  0  0  0  0  0  0  0  0  0  0
  1  2  1
  2  3  1
  3  4  1
  4  5  1
  5  6  1
  6  7  2
  7  8  1
  7  9  1
  9 10  1
 10 11  2
 11 12  1
 12 13  3
 10 14  1
 14 15  1
 15 16  2
 15 17  1
 17 18  1
 18 19  2
 18 20  1
 20 21  2
 21 22  1
 22 23  2
 23 24  1
 24 25  2
  8  3  1
 11  6  1
 25 20  1
M  END
>  <COMP_NUM>
1

>  <STEREO_CFG>
StereoCenters    0   0
Atom CFG    0   0   0
Bond CFG    0   0   0


>  <ID>
 2861807

>  <Activity>

$$$$

     RDKit          2D

 19 20  0  0  0  0  0  0  0  0999 V2000
   -3.0583   -4.6471    0.0000 C   0  0  0  0  0  0  0  0  0  0  0  0
   -1.6317   -5.1106    0.0000 C   0  0  0  0  0  0  0  0  0  0  0  0
   -1.1682   -6.5372    0.0000 O   0  0  0  0  0  0  0  0  0  0  0  0
   -0.7500   -3.8971    0.0000 N   0  0  0  0  0  0  0  0  0  0  0  0
   -1.6317   -2.6836    0.0000 C   0  0  0  0  0  0  0  0  0  0  0  0
   -1.5470   -1.4715    0.0000 S   0  0  0  0  0  0  0  0  0  0  0  0
   -3.0583   -3.1471    0.0000 S   0  0  0  0  0  0  0  0  0  0  0  0
    0.7500   -3.8971    0.0000 N   0  0  0  0  0  0  0  0  0  0  0  0
    1.5000   -2.5981    0.0000 C   0  0  0  0  0  0  0  0  0  0  0  0
    0.7500   -1.2990    0.0000 C   0  0  0  0  0  0  0  0  0  0  0  0
    1.5000    0.0000    0.0000 C   0  0  0  0  0  0  0  0  0  0  0  0
    0.7500    1.2990    0.0000 C   0  0  0  0  0  0  0  0  0  0  0  0
   -0.7500    1.2990    0.0000 C   0  0  0  0  0  0  0  0  0  0  0  0
   -1.5000    0.0000    0.0000 C   0  0  0  0  0  0  0  0  0  0  0  0
   -0.7500   -1.2990    0.0000 C   0  0  0  0  0  0  0  0  0  0  0  0
   -1.5000    2.5981    0.0000 Cl  0  0  0  0  0  0  0  0  0  0  0  0
    1.5000    2.5981    0.0000 N   0  3  0  0  0  0  0  0  0  0  0  0
    0.7500    3.8971    0.0000 O   0  0  0  0  0  0  0  0  0  0  0  0
    3.0000    2.5981    0.0000 O   0  5  0  0  0  0  0  0  0  0  0  0
  1  2  1
  2  3  2
  2  4  1
  4  5  1
  5  6  2
  5  7  1
  4  8  1
  8  9  2
  9 10  1
 10 11  2
 11 12  1
 12 13  2
 13 14  1
 14 15  2
 13 16  1
 12 17  1
 17 18  2
 17 19  1
  7  1  1
 15 10  1
M  END
>  <COMP_NUM>
1

>  <STEREO_CFG>
StereoCenters    0   0
Atom CFG    0   0   0
Bond CFG    0   0   0


>  <ID>
 5458243

>  <Activity>

$$$$

     RDKit          2D

 25 28  0  0  0  0  0  0  0  0999 V2000
    7.5000   -0.0000    0.0000 C   0  0  0  0  0  0  0  0  0  0  0  0
    6.0000   -0.0000    0.0000 C   0  0  0  0  0  0  0  0  0  0  0  0
    5.2500   -1.2990    0.0000 N   0  0  0  0  0  0  0  0  0  0  0  0
    6.0000   -2.5981    0.0000 C   0  0  0  0  0  0  0  0  0  0  0  0
    7.5000   -2.5981    0.0000 C   0  0  0  0  0  0  0  0  0  0  0  0
    3.7500   -1.2990    0.0000 C   0  0  0  0  0  0  0  0  0  0  0  0
    3.0000   -2.5981    0.0000 C   0  0  0  0  0  0  0  0  0  0  0  0
    1.5000   -2.5981    0.0000 N   0  0  0  0  0  0  0  0  0  0  0  0
    0.7500   -1.2990    0.0000 C   0  0  0  0  0  0  0  0  0  0  0  0
    1.5000    0.0000    0.0000 C   0  0  0  0  0  0  0  0  0  0  0  0
    0.7500    1.2990    0.0000 C   0  0  0  0  0  0  0  0  0  0  0  0
   -0.7500    1.2990    0.0000 C   0  0  0  0  0  0  0  0  0  0  0  0
[truncated: 19,542,179 more chars]
